# Supplementary material for: Light Quantity Impacts Early Response to Cold and Cold Acclimation in Young Leaves of Arabidopsis
Source: Plant Cell Environ. 2025 Mar 27;48(7):5030–52. doi: 10.1111/pce.15481 (PMC12131964; doi:10.1111/pce.15481)
Supplement: Supplementary file 2 — Supporting Table S1. Supporting data for transcriptomics. [file PCE-48-5030-s001.xlsx]

## Sheet: Summary
<1> Genes identified in transcriptome profiling of young leaves after 3 hours of chilling treatment
<2> List of identified COR genes in transcriptome profiling
<3> Results of Two-way ANOVA of early responsive cold markers
<4> Results of Two way ANOVA for the identified COR genes in the RNA-seq analyses
<5> identified DEGs in transcriptme profiling of young leaf
<6> Identified circadian responsive genes in RNA-seq analyses of young leaf

## Sheet: <1>identified genes in analyses
Supplementary table S1: Average norlmalized expression of identified genes that passed set criteria
	Aboslute normalized expression
Gene_ID	C	CLL	S	LL
AT1G01010	2.23537	2.08004	1.80975	1.81723
AT1G01020	21.2664	17.4985	19.4508	18.0142
AT1G01030	6.99569	7.56846	9.2797	6.55543
AT1G01040	63.0354	64.5053	55.9445	61.3646
AT1G01050	57.4387	56.0619	43.5691	38.7788
AT1G01060	120.48	141.465	8.52929	5.51161
AT1G01080	114.292	116.906	115.732	127.671
AT1G01090	278.562	285.28	267.517	259.788
AT1G01100	362.007	340.572	341.485	310.019
AT1G01110	1.49038	1.56943	1.59623	2.50954
AT1G01120	7.83895	18.1764	9.46694	14.8066
AT1G01140	70.1039	109.628	15.9402	26.4214
AT1G01160	20.8922	21.3572	24.8769	26.3128
AT1G01170	30.1475	30.1691	27.2795	39.1196
AT1G01180	0.346172	0.627448	1.14255	2.5331
AT1G01210	17.6725	15.4661	17.9538	8.23165
AT1G01220	43.0256	42.1014	42.2422	57.3208
AT1G01225	5.51159	4.35993	4.39359	4.69627
AT1G01230	9.3159	12.9893	8.6758	12.2797
AT1G01240	1.9344	3.31858	2.37455	27.2198
AT1G01260	17.8304	19.9682	19.6269	18.0762
AT1G01290	8.6939	7.75107	10.596	8.10087
AT1G01300	144.604	145.947	99.4331	78.4438
AT1G01320	1065.48	1116.9	943.031	813.278
AT1G01340	4.17819	4.10414	2.08872	1.66122
AT1G01350	16.9059	16.8545	13.4921	15.2275
AT1G01360	10.403	8.96921	3.67807	4.33069
AT1G01370	10.0633	8.99995	12.0815	9.82092
AT1G01420	8.53513	8.24939	2.45313	1.32254
AT1G01430	13.497	15.9961	21.8439	33.5846
AT1G01440	15.9849	17.518	15.3457	22.2358
AT1G01448	9.73933	10.2071	15.6588	18.4857
AT1G01470	64.7596	77.3051	14.7299	16.198
AT1G01490	8.43946	10.1552	9.3763	15.8409
AT1G01500	35.1976	37.6827	18.8167	16.6666
AT1G01510	55.2215	52.1989	43.1051	42.8377
AT1G01520	14.1168	5.46245	4.19048	0.557998
AT1G01540	63.8228	62.9851	48.6805	60.5764
AT1G01550	79.6135	92.1701	67.1123	78.254
AT1G01570	1.75021	1.91979	2.51438	2.66485
AT1G01600	17.9723	19.7846	18.8742	17.665
AT1G01610	37.7834	42.7916	36.9166	38.8578
AT1G01620	161.489	179.254	184.063	259.514
AT1G01630	38.005	39.7469	45.9532	35.5128
AT1G01650	38.2074	35.416	26.0271	26.9867
AT1G01690	9.83507	9.93754	12.8613	13.756
AT1G01700	3.75081	2.93118	3.82714	3.77788
AT1G01710	35.6837	36.6417	28.8434	32.3324
AT1G01720	10.9242	13.8911	3.78808	4.78771
AT1G01730	15.0869	16.1269	15.1987	18.914
AT1G01740	8.01339	7.70191	9.51434	6.93693
AT1G01760	6.48552	5.63601	5.50995	6.29363
AT1G01770	10.7009	12.8674	16.9081	28.4921
AT1G01780	5.4015	5.61215	7.83972	13.2682
AT1G01790	240.073	246.977	190.14	199.474
AT1G01800	30.1132	29.6756	27.9604	31.9482
AT1G01820	36.4034	34.3313	37.2269	44.5895
AT1G01830	11.4629	10.802	12.9123	14.7135
AT1G01840	2.0253	2.21738	2.71565	2.39472
AT1G01860	20.7052	21.7649	22.8353	25.5451
AT1G01880	5.01483	4.89864	4.73693	6.43603
AT1G01900	22.5873	26.7688	21.4124	20.2108
AT1G01910	50.7617	50.701	47.3143	42.6262
AT1G01920	17.4399	17.2853	23.4121	21.5016
AT1G01930	11.6665	14.3	16.6109	16.2212
AT1G01940	15.7252	14.2033	13.0698	11.4474
AT1G01950	31.2668	33.329	22.6142	20.2214
AT1G01960	92.9433	95.2972	105.954	125.108
AT1G01970	70.9645	72.6862	53.915	60.8932
AT1G01990	23.0468	24.8124	19.9385	18.3069
AT1G02000	5.87391	5.04866	6.60893	6.03567
AT1G02010	14.6055	13.7693	11.7197	14.3009
AT1G02020	21.3121	21.8875	23.3836	21.1824
AT1G02050	6.01763	5.63191	8.97776	9.29838
AT1G02060	8.86149	8.46698	9.99131	9.92346
AT1G02065	2.00931	2.57866	2.91485	3.06923
AT1G02080	198.926	195.064	191.725	196.475
AT1G02090	41.0733	38.3229	36.6018	33.1473
AT1G02100	24.8527	24.7691	21.9867	22.7309
AT1G02110	55.1428	58.835	55.2187	51.6061
AT1G02120	50.7996	50.4376	46.3598	52.1505
AT1G02130	26.5878	27.1369	30.719	31.4476
AT1G02140	66.1302	61.5611	69.113	56.1829
AT1G02145	22.173	19.7055	23.4909	23.6278
AT1G02150	213.046	221.41	236.513	265.521
AT1G02160	8.37054	7.15045	9.89798	10.3961
AT1G02170	11.4651	12.3513	13.993	14.7538
AT1G02180	6.70243	7.14066	7.63178	8.08145
AT1G02205	177.812	171.558	210.071	118.031
AT1G02220	1.96498	1.83481	0.582415	0.456403
AT1G02260	13.6181	12.0198	11.9279	19.2965
AT1G02270	56.7929	55.1487	24.7062	23.3129
AT1G02280	180.66	181.181	158.445	188.108
AT1G02290	7.55698	7.84954	8.78092	9.84794
AT1G02300	10.4962	11.7081	16.9882	31.4402
AT1G02305	27.6811	26.855	27.7209	41.5131
AT1G02330	43.9858	41.0809	35.3131	30.1366
AT1G02335	7.95378	8.66872	9.02472	9.64982
AT1G02350	3.72378	2.6112	3.46965	3.06682
AT1G02370	18.2373	16.8634	16.7904	10.0938
AT1G02380	1.17509	1.42981	2.02094	3.20358
AT1G02400	1.71605	2.14946	0.0860131	0.0436534
AT1G02410	20.0154	18.2816	18.8298	17.8682
AT1G02420	7.99237	7.93866	5.62238	4.98231
AT1G02430	2.91623	3.06265	2.51372	2.54834
AT1G02460	9.74193	7.37129	6.08503	3.02127
AT1G02475	24.2774	24.5665	21.8068	28.0736
AT1G02500	304.267	312.406	241.284	237.957
AT1G02560	409.307	415.656	381.196	394.306
AT1G02640	2.53725	4.01637	1.94058	16.6935
AT1G02660	12.8321	34.6254	1.48995	3.94647
AT1G02670	5.627	4.90333	3.88928	3.74406
AT1G02680	6.89077	6.72918	6.7416	6.75779
AT1G02690	32.5583	28.7287	33.9215	29.469
AT1G02720	11.3524	12.048	14.6216	13.8879
AT1G02730	103.249	111.798	156.053	166.44
AT1G02740	11.2137	10.5305	7.81121	8.46901
AT1G02750	10.849	9.26658	8.66755	8.7129
AT1G02780	1103.86	1018.2	1075.06	934.292
AT1G02800	21.4088	18.8801	28.6766	16.6991
AT1G02816	2.20161	2.45691	3.16282	5.82968
AT1G02820	58.3805	31.7025	7.80009	2.54935
AT1G02840	116.719	107.523	107.474	105.198
AT1G02860	4.94048	4.15836	2.61045	2.6563
AT1G02870	45.3386	39.6496	41.905	23.0841
AT1G02880	13.6152	13.2338	9.96781	9.55188
AT1G02890	58.7366	62.8357	57.1249	67.9003
AT1G02910	82.0146	84.9225	79.2003	89.2243
AT1G02930	6.1258	5.01596	34.6471	4.63217
AT1G02950	1.74951	2.51687	2.3651	2.60009
AT1G02960	11.2321	10.3281	15.2973	21.4223
AT1G02970	7.62085	8.24705	10.6399	8.87792
AT1G02990	21.2185	20.9616	20.4654	23.5121
AT1G03000	36.4903	41.2369	38.807	50.6767
AT1G03030	9.40526	9.82233	9.07382	10.8222
AT1G03040	29.248	30.9575	25.2085	23.9481
AT1G03055	12.9158	13.038	9.59867	3.50686
AT1G03060	76.1963	80.2948	69.3192	75.3839
AT1G03080	49.1491	48.7209	46.8803	46.5671
AT1G03090	7.53407	7.89579	8.53081	30.6505
AT1G03100	6.2344	6.54359	8.50787	6.46255
AT1G03110	45.1775	46.4479	41.6743	25.2104
AT1G03130	358.628	424.502	598.452	919.049
AT1G03140	35.6794	38.5954	33.2299	45.6139
AT1G03150	14.1622	13.2053	14.3446	15.8243
AT1G03160	90.5603	90.0358	101.443	105.519
AT1G03180	6.53941	5.53476	6.65519	5.80468
AT1G03190	14.2029	13.8848	14.2166	14.3346
AT1G03210	8.13106	9.24004	7.84544	12.1116
AT1G03220	13.2164	15.8256	13.7597	38.1777
AT1G03230	12.2786	12.128	11.7541	26.8
AT1G03250	30.6756	26.3614	21.9435	18.732
AT1G03260	9.79958	10.7045	6.8692	7.72803
AT1G03270	7.62701	7.86675	9.59734	6.51044
AT1G03280	30.1267	29.2365	26.5216	30.7656
AT1G03290	5.32015	4.89372	5.29782	7.72753
AT1G03300	5.62998	6.77394	8.43749	11.3089
AT1G03310	64.8092	64.4056	91.9135	72.8256
AT1G03330	25.9942	25.0411	24.0959	21.2625
AT1G03340	9.09098	7.91787	7.85483	6.86111
AT1G03350	24.8936	25.3087	27.9273	27.4636
AT1G03360	36.0613	33.9462	30.7358	16.0509
AT1G03365	22.4878	23.26	22.3139	23.1426
AT1G03370	15.7086	14.9609	14.432	18.6234
AT1G03380	17.4817	17.351	12.5822	21.144
AT1G03400	1.80829	1.43129	0.86061	2.14748
AT1G03410	0.52191	0.5073	2.34589	3.68455
AT1G03430	2.98794	3.24821	3.74802	5.63927
AT1G03440	8.09731	13.3598	20.8556	20.3767
AT1G03457	6.94	10.7952	8.34174	10.1441
AT1G03470	6.82643	7.77079	8.388	9.70593
AT1G03475	269.809	266.709	281.553	300.985
AT1G03495	3.12364	3.41288	16.6678	2.05782
AT1G03510	2.88684	2.81832	4.13156	3.42174
AT1G03520	8.02994	9.26499	7.75084	12.1396
AT1G03530	70.7756	64.3565	47.397	20.2235
AT1G03540	3.23047	2.93837	4.65129	4.04606
AT1G03545	3.25699	2.96861	4.92261	3.65798
AT1G03550	2.38144	2.60316	2.63592	3.76945
AT1G03560	14.894	16.8439	11.9587	10.3608
AT1G03590	11.5482	12.729	13.1801	16.2348
AT1G03600	287.321	322.104	291.519	396.713
AT1G03610	4.45304	6.36658	4.59008	11.1059
AT1G03630	311.22	326.904	396.881	367.289
AT1G03650	1.70317	1.80002	3.53949	3.06051
AT1G03680	237.806	238.783	249.021	288.632
AT1G03687	24.3145	24.7324	23.2472	19.0745
AT1G03730	4.76907	6.65391	3.70828	4.26717
AT1G03740	13.6247	15.7401	11.8843	17.2489
AT1G03750	3.42192	4.4449	3.9253	6.93189
AT1G03760	11.5818	10.1732	10.4972	8.88574
AT1G03770	4.54384	4.34661	4.86169	3.96259
AT1G03780	49.7639	49.6427	52.7923	57.6359
AT1G03820	4.43316	3.78764	5.86176	3.74935
AT1G03830	26.6093	20.7643	24.2709	21.9648
AT1G03860	63.3385	62.0024	80.5243	68.1191
AT1G03870	3.9312	5.18081	4.55026	5.92503
AT1G03900	30.7595	29.8092	30.5258	36.6241
AT1G03905	3.81161	3.08827	1.55166	0.540026
AT1G03910	66.2243	70.3528	62.8668	62.5094
AT1G03920	1.8659	2.25082	2.1107	1.74249
AT1G03930	36.3845	36.5412	31.9445	38.874
AT1G03940	7.46856	7.49432	33.4589	3.46339
AT1G03950	3.22645	2.79117	3.79716	3.94038
AT1G03960	17.5247	15.1694	16.9238	16.3719
AT1G03970	7.8229	10.633	6.27295	9.02182
AT1G04000	3.24402	4.19259	6.37586	7.62961
AT1G04010	7.07781	7.28644	9.60557	5.65423
AT1G04020	26.6708	26.6374	47.2009	34.5625
AT1G04030	3.0649	3.06666	3.49159	4.54482
AT1G04040	18.4262	19.3511	19.8433	18.8406
AT1G04050	2.13042	2.46493	2.04437	1.91108
AT1G04070	5.73379	6.04112	6.67252	4.30312
AT1G04080	180.737	168.512	177.059	171.943
AT1G04100	1.6228	1.93711	1.80802	1.66713
AT1G04110	28.6559	30.043	29.8696	27.3154
AT1G04120	62.3958	62.6514	60.9915	57.661
AT1G04130	13.4093	13.5717	10.8754	5.95886
AT1G04140	67.819	70.0725	67.9651	75.791
AT1G04160	28.4867	28.3821	27.1838	22.4951
AT1G04170	201.202	195.322	181.397	131.906
AT1G04190	42.6932	38.4342	36.4678	24.2051
AT1G04200	33.9805	38.9214	27.6072	27.8194
AT1G04210	104.918	117.01	89.901	79.6665
AT1G04220	4.88076	4.9573	4.95202	2.80055
AT1G04230	9.95829	10.4862	6.89816	8.2248
AT1G04240	26.9241	23.8579	16.1779	5.68461
AT1G04250	16.5038	17.0766	13.8082	3.52316
AT1G04260	10.7851	10.2809	9.99773	9.36888
AT1G04270	546.732	518.492	538.752	436.215
AT1G04280	1.45595	2.60867	0.991366	18.029
AT1G04290	9.3912	8.43407	9.93537	9.20083
AT1G04300	81.93	81.7365	68.8305	69.5044
AT1G04310	4.25051	4.57575	4.45726	4.71871
AT1G04340	17.6028	15.9269	18.3381	14.4705
AT1G04350	24.3699	23.9659	21.7831	22.5997
AT1G04390	14.0177	12.8173	11.8589	13.0325
AT1G04400	70.7128	82.8497	53.4997	134.098
AT1G04410	366.538	361.093	324.644	398.166
AT1G04420	156.403	160.237	168.661	177.087
AT1G04425	10.3643	9.76685	8.0127	10.7782
AT1G04430	140.248	158.007	113.079	100.367
AT1G04440	28.3577	32.416	27.4296	37.5556
AT1G04480	257.458	239.788	245.957	169.523
AT1G04510	105.759	95.9741	99.0788	80.7432
AT1G04520	46.3247	41.2901	33.3435	19.5869
AT1G04530	65.1786	72.9887	35.6067	48.5785
AT1G04550	33.9443	33.2949	23.0515	18.1836
AT1G04555	1.69801	1.91792	1.76942	1.95411
AT1G04570	333.693	282.594	18.1671	5.59356
AT1G04590	34.2348	33.8268	31.1786	28.0657
AT1G04620	30.9965	29.1377	23.872	28.839
AT1G04625	2.66306	2.03276	2.45781	2.80914
AT1G04630	29.5416	28.3543	29.6882	29.3043
AT1G04635	3.57034	3.61589	3.89768	2.80869
AT1G04640	36.2626	36.7188	32.6136	35.0616
AT1G04650	9.54526	8.4843	9.86565	8.57347
AT1G04680	76.2399	82.8959	94.5996	75.7099
AT1G04690	70.7037	67.6191	84.1758	69.8374
AT1G04700	3.84432	4.94966	4.56603	3.81333
AT1G04710	33.6637	31.2735	30.1453	24.1314
AT1G04730	31.5665	29.3545	25.0309	23.1673
AT1G04750	44.9507	42.8743	53.3345	52.9057
AT1G04760	4.76461	5.10259	7.10136	6.30657
AT1G04770	4.70641	2.32183	8.35472	2.28872
AT1G04780	28.8441	33.6459	26.3895	27.3385
AT1G04790	33.3273	34.0441	27.2188	27.9629
AT1G04800	111.14	117.154	121.984	126.06
AT1G04810	70.0971	64.325	61.8669	61.6763
AT1G04820	554.021	534.53	621.214	575.129
AT1G04830	13.2959	12.9924	12.4245	13.672
AT1G04840	1.40434	2.02262	3.08064	2.56799
AT1G04850	68.5945	66.7216	64.8062	64.6949
AT1G04860	46.687	46.2568	37.8032	31.8555
AT1G04870	71.1141	70.2746	51.4358	29.2821
AT1G04900	11.7244	10.4791	15.6091	13.0344
AT1G04910	18.9303	16.7016	19.254	20.5828
AT1G04920	8.23315	8.41749	7.92073	7.08501
AT1G04930	4.24585	4.74733	4.8669	4.14491
AT1G04940	140.857	135.002	147.317	162.015
AT1G04945	13.6984	11.0979	12.3246	6.19467
AT1G04950	23.9449	23.0017	25.0528	26.9329
AT1G04960	9.16843	10.3539	9.68922	9.97176
AT1G04970	14.84	16.3734	17.5137	23.6154
AT1G04980	8.46724	8.12344	11.0548	7.46031
AT1G04985	18.0468	17.3788	19.727	17.6104
AT1G04990	15.7616	12.1833	7.60242	9.27811
AT1G05000	5.79927	1.38626	0.966989	0.166741
AT1G05010	79.3399	93.1142	83.2983	111.068
AT1G05030	14.5828	13.806	19.1426	18.6295
AT1G05055	16.5379	16.3602	16.4336	12.304
AT1G05060	5.93473	7.99819	7.16955	9.43051
AT1G05065	2.5444	2.55471	2.26322	1.85313
AT1G05070	31.1269	22.8094	18.4657	14.5924
AT1G05090	5.17795	6.62364	6.94477	6.4577
AT1G05100	3.23259	1.33232	0.53835	0.478899
AT1G05120	26.4346	24.7288	21.1742	22.0349
AT1G05140	54.5786	59.4575	58.6344	76.4942
AT1G05150	43.2434	43.8114	41.204	55.7913
AT1G05160	16.2635	14.2274	13.244	13.4177
AT1G05170	14.145	11.4187	11.0874	6.57854
AT1G05180	32.0399	32.2001	34.3615	33.2166
AT1G05190	702.152	712.951	622.302	754.205
AT1G05200	75.099	73.4373	81.059	60.7261
AT1G05205	13.3922	11.802	13.2918	12.7222
AT1G05210	7.55208	7.34489	7.75798	7.43681
AT1G05230	27.9847	30.2108	32.6613	29.001
AT1G05270	27.6913	26.0902	21.2916	23.7785
AT1G05300	2.31128	1.8152	1.23181	1.36201
AT1G05310	1.66085	1.87996	3.20813	2.35308
AT1G05320	13.7607	15.1055	15.9496	16.2504
AT1G05350	24.6746	22.7381	20.3339	21.407
AT1G05360	25.2309	22.6228	21.683	20.3201
AT1G05370	2.18706	2.5118	2.7193	1.88138
AT1G05380	30.8129	34.9669	34.1449	32.4697
AT1G05385	19.7063	18.7359	24.3124	26.2734
AT1G05410	21.2173	22.9626	19.3653	17.9631
AT1G05420	7.32645	8.08969	4.39696	1.75109
AT1G05430	24.5982	25.6775	26.4168	23.9657
AT1G05440	5.33173	5.33972	6.05233	5.89002
AT1G05460	16.6078	15.4388	16.0865	19.3234
AT1G05470	16.7037	19.1057	18.9459	17.7157
AT1G05500	35.4466	35.4066	37.6569	40.0419
AT1G05520	39.9707	36.6199	35.9092	31.4651
AT1G05540	8.78845	10.1138	5.83222	3.25393
AT1G05560	4.40806	6.06825	8.06532	12.8284
AT1G05562	18.3318	20.2141	21.9019	18.5438
AT1G05570	27.8772	26.0454	22.278	24.7554
AT1G05590	14.4124	16.4525	21.3784	22.6755
AT1G05600	8.95796	9.27696	8.48176	9.55649
AT1G05620	8.38156	7.31595	8.94406	11.2651
AT1G05630	32.8639	39.6886	25.3786	30.5899
AT1G05640	3.70034	4.00835	3.91966	2.96025
AT1G05670	5.38806	6.42903	8.79458	8.86608
AT1G05710	1.94422	2.92291	2.60661	1.27621
AT1G05720	6.83355	6.31434	7.36949	9.58719
AT1G05750	5.1301	4.93075	7.77486	8.36413
AT1G05760	1.68101	2.02942	2.30651	2.19688
AT1G05780	1.58548	1.65416	1.39905	2.27615
AT1G05785	2.45044	2.132	2.19107	2.40828
AT1G05790	12.4314	14.0363	13.7967	20.8259
AT1G05805	33.5684	43.6674	14.8122	31.7783
AT1G05810	2.78404	4.65085	3.01672	5.1922
AT1G05820	3.20599	3.01163	2.9697	2.44507
AT1G05830	51.8642	48.6259	44.4169	49.8224
AT1G05835	26.2413	24.7527	33.883	26.209
AT1G05840	14.5702	15.4926	12.9797	16.1193
AT1G05850	307.513	320.699	260.164	266.274
AT1G05860	5.00399	5.10902	6.988	7.49844
AT1G05870	25.2187	13.2528	15.0029	10.7967
AT1G05890	41.2274	41.37	36.4183	44.354
AT1G05900	19.3011	17.3649	18.4184	16.8248
AT1G05910	77.9164	71.7515	57.8864	51.2804
AT1G05940	33.7389	33.5669	33.8804	31.8753
AT1G05950	12.3298	11.1932	12.0354	9.73228
AT1G05960	49.2917	46.7704	45.8505	49.5082
AT1G05970	5.35244	6.3218	6.38454	7.85375
AT1G06000	252.231	228.235	222.372	32.902
AT1G06002	3.45449	3.08357	2.92018	2.8825
AT1G06010	6.77238	5.69836	7.07911	6.72167
AT1G06040	256.607	250.744	185.218	171.566
AT1G06050	5.36536	5.28205	5.2314	4.77062
AT1G06060	8.50197	9.00197	9.28343	11.8202
AT1G06070	16.1795	16.2565	18.4528	20.513
AT1G06080	15.3609	18.9409	10.1187	20.0692
AT1G06100	9.95311	8.91509	11.2523	7.14615
AT1G06110	26.9874	26.1767	22.8437	30.8242
AT1G06130	20.355	21.9117	19.5469	21.4622
AT1G06140	1.63668	1.60087	2.51678	1.87479
AT1G06150	42.9351	40.9512	48.2422	46.4307
AT1G06180	36.024	10.5501	21.5495	7.08502
AT1G06190	197.808	196.921	205.536	211.97
AT1G06200	30.4352	28.7752	31.4704	28.3967
AT1G06210	22.5359	21.8982	25.1731	21.1305
AT1G06220	188.188	185.411	152.744	115.352
AT1G06230	81.7188	85.1404	64.9968	65.4952
AT1G06240	21.2979	17.4318	18.0947	15.1767
AT1G06250	2.59	2.42041	3.58088	4.24718
AT1G06265	4.83211	5.72991	8.13457	10.9795
AT1G06270	8.02285	6.92515	7.17405	5.38043
AT1G06290	30.2911	33.6788	42.5942	55.5467
AT1G06360	172.182	182.573	162.888	142.306
AT1G06380	16.8908	16.3615	13.9602	8.59768
AT1G06390	52.392	58.3475	42.5831	48.7809
AT1G06400	22.3345	23.4944	17.0874	26.5931
AT1G06410	74.2703	86.4064	62.3833	100.451
AT1G06430	116.143	77.1673	50.2967	39.1612
AT1G06440	1.42936	1.6251	2.5472	2.58044
AT1G06450	5.92717	6.65829	5.83903	5.49888
AT1G06460	94.976	85.7879	76.9923	83.7216
AT1G06470	30.7818	26.6043	26.8788	25.7064
AT1G06490	10.229	10.0549	9.42331	10.3898
AT1G06500	7.32071	6.02872	6.91949	8.24154
AT1G06510	22.1952	22.5654	26.8737	27.4025
AT1G06515	5.29943	5.47347	6.80401	8.15306
AT1G06530	61.3307	59.283	64.2095	46.7204
AT1G06540	2.59841	2.56616	3.76247	0.16406
AT1G06550	114.486	114.182	99.2383	47.2781
AT1G06560	23.4881	21.5659	25.8969	20.5125
AT1G06570	34.2593	34.5151	29.0207	27.7725
AT1G06580	1.85717	1.57795	1.81338	2.28559
AT1G06590	24.5524	21.6009	23.4948	21.8824
AT1G06630	11.4601	10.2769	13.8733	15.5601
AT1G06640	13.8091	18.4615	21.0864	19.848
AT1G06645	1.80926	2.20794	2.62259	5.11516
AT1G06650	27.3888	29.0928	25.3482	36.7685
AT1G06660	5.90024	6.34269	7.28741	7.46639
AT1G06670	169.644	163.988	120.93	80.5389
AT1G06680	3389.09	3595.12	3494.75	4397.17
AT1G06690	104.094	92.9135	94.1868	71.548
AT1G06700	37.9286	36.7164	38.0646	47.2738
AT1G06710	8.5243	8.50707	13.3043	11.1758
AT1G06720	125.275	118.387	105.588	50.7941
AT1G06730	24.418	23.7508	24.2698	19.0905
AT1G06760	130.749	118.263	218.35	214.323
AT1G06770	11.3263	12.2556	8.85475	6.15127
AT1G06780	11.4841	10.9082	9.47244	9.69888
AT1G06790	15.9307	13.4754	16.2612	10.6236
AT1G06800	3.58848	4.07935	4.52312	5.71413
AT1G06820	54.8182	52.5388	52.9972	51.6098
AT1G06840	11.5787	14.0565	10.23	11.3156
AT1G06850	2.61531	3.42793	5.8999	6.27236
AT1G06870	10.7566	11.1693	14.6732	11.7485
AT1G06890	29.2735	27.0219	32.1225	33.0901
AT1G06900	71.6744	68.7043	67.3467	52.7717
AT1G06910	7.89654	8.68415	7.2985	6.84866
AT1G06950	539.547	553.961	557.126	569.486
AT1G06960	17.855	18.4511	19.3334	19.1315
AT1G06980	3.37275	1.20283	2.2552	1.02986
AT1G07000	1.31652	1.48177	1.9394	2.53478
AT1G07010	61.7675	56.6088	49.0139	43.734
AT1G07020	3.99575	5.32481	6.24627	7.98079
AT1G07030	24.2996	22.5734	22.4061	18.5151
AT1G07040	7.08805	9.00677	6.82635	10.9339
AT1G07050	31.2966	29.8235	4.82366	4.39701
AT1G07070	47.0448	43.2375	42.5148	26.8075
AT1G07080	43.0095	42.0322	37.1255	44.2194
AT1G07110	131.439	128.698	110.128	138.061
AT1G07130	2.74722	2.90495	3.14748	2.78935
AT1G07135	6.75793	12.2932	1.70979	1.66897
AT1G07140	82.251	75.9869	87.7271	69.4792
AT1G07150	11.9146	3.58512	1.18309	0.723736
AT1G07170	8.59452	7.27428	8.57484	9.92044
AT1G07180	129.334	136.688	81.7641	51.3774
AT1G07200	19.541	26.8538	15.5262	25.2307
AT1G07210	28.6989	22.9509	34.6475	26.5639
AT1G07220	11.8838	11.5845	11.1513	7.60032
AT1G07230	11.398	10.8437	13.9569	18.3954
AT1G07240	6.958	8.63342	9.07605	15.6764
AT1G07250	55.9887	44.1583	34.3746	32.7487
AT1G07260	2.39984	2.13854	1.08054	1.81484
AT1G07270	4.04441	3.7767	5.89059	4.18185
AT1G07280	57.2945	57.8429	18.4666	25.4922
AT1G07300	1.12319	0.66875	2.19374	2.39985
AT1G07310	20.6931	24.0706	20.3835	30.9659
AT1G07320	694.382	701.344	641.033	713.182
AT1G07350	10.9784	14.5066	22.776	21.1125
AT1G07360	89.7453	94.7772	66.1407	57.8348
AT1G07370	45.519	43.9754	47.8254	36.0098
AT1G07380	3.70293	4.49661	4.65425	9.82555
AT1G07390	2.50778	2.47289	3.68228	3.63732
AT1G07420	60.0739	49.7193	30.4939	25.368
AT1G07430	4.26685	4.85747	0.816265	0.41275
AT1G07440	9.4564	9.87311	13.3395	12.2645
AT1G07450	4.48845	5.14232	4.15871	2.74969
AT1G07470	28.6908	27.6597	22.4977	25.7133
AT1G07480	27.5998	25.7794	21.0838	25.7025
AT1G07510	52.0702	45.4235	38.3891	30.9574
AT1G07520	3.23104	3.49691	4.32366	5.49967
AT1G07530	51.9118	47.0593	29.0903	26.2296
AT1G07570	31.3364	31.8214	20.631	19.044
AT1G07590	4.58942	3.4759	4.21996	4.31702
AT1G07600	17.4864	17.4656	12.664	11.1915
AT1G07615	12.7084	10.0503	15.1533	12.2136
AT1G07630	6.2334	8.11291	6.92711	8.52227
AT1G07640	6.39126	6.18887	12.1679	11.7412
AT1G07650	58.9617	63.165	45.8546	56.5961
AT1G07660	15.7957	14.5281	17.3318	17.5917
AT1G07670	42.0963	43.8225	49.9722	43.5892
AT1G07700	33.177	34.2395	26.2177	27.1584
AT1G07705	38.0482	39.4168	36.6408	36.2825
AT1G07720	14.7393	20.4318	16.8838	16.7354
AT1G07728	11.3481	11.4549	13.8009	11.6962
AT1G07730	2.77456	3.22704	5.27298	5.24595
AT1G07740	3.2169	3.53024	5.15101	3.85246
AT1G07745	8.74852	7.71165	8.29395	8.36341
AT1G07750	5.29269	5.27298	5.47741	4.46148
AT1G07770	382.515	354.753	355.77	376.215
AT1G07780	31.1395	29.48	44.449	27.7357
AT1G07790	110.023	98.8689	126.868	87.4859
AT1G07810	47.4402	46.0931	42.7218	50.2271
AT1G07820	89.9585	76.236	112.93	93.4772
AT1G07830	14.3026	14.289	15.8151	11.9689
AT1G07840	40.0894	36.6718	28.0561	18.6725
AT1G07870	9.93926	11.3731	4.66722	4.7852
AT1G07880	3.32425	3.19999	3.66286	3.70112
AT1G07890	329.843	310.307	504.481	195.298
AT1G07910	31.1685	29.1908	30.6328	25.8814
AT1G07920	941.067	885.802	1031.88	779.88
AT1G07930	622.612	610.971	690.513	484.047
AT1G07940	590.039	572.513	639.354	521.429
AT1G07950	6.90191	6.44767	7.9486	7.76476
AT1G07960	10.1469	9.37109	11.3126	10.9071
AT1G07970	31.4095	29.6406	27.4257	23.1265
AT1G07980	8.09701	6.69789	8.93832	8.48269
AT1G07990	37.5631	36.8487	35.9191	38.627
AT1G08000	18.5949	19.8666	18.4905	14.2374
AT1G08010	17.3219	18.7597	19.1491	15.2759
AT1G08030	19.1767	17.5336	18.0632	18.5641
AT1G08040	19.2726	16.867	18.5603	21.0831
AT1G08060	34.1876	38.6504	36.2618	37.2012
AT1G08070	3.15895	3.68809	4.13271	3.01631
AT1G08110	58.3133	55.2484	52.6364	60.1208
AT1G08125	20.0338	18.8116	19.0375	19.1525
AT1G08130	108.703	101.095	98.6206	75.1415
AT1G08160	4.01892	4.87626	4.94735	5.34241
AT1G08180	0.826773	0.798899	2.67189	3.06213
AT1G08190	80.5252	79.6135	73.1301	70.0226
AT1G08200	219.835	211.223	169.287	143.059
AT1G08210	23.4409	24.5839	19.3133	27.6823
AT1G08220	10.2003	8.64951	10.7887	7.21095
AT1G08230	7.09796	7.05917	8.5005	8.20843
AT1G08250	6.2161	4.82926	11.1692	6.00669
AT1G08260	86.8645	82.9805	71.7706	60.0089
AT1G08270	3.19557	2.83058	2.06338	2.31009
AT1G08280	7.75963	6.4361	9.31546	7.2321
AT1G08300	4.53871	4.6955	6.56384	4.1673
AT1G08315	2.08811	2.20034	2.82501	3.32009
AT1G08350	6.28306	5.85753	9.79351	12.2348
AT1G08360	454.795	432.607	433.954	363.322
AT1G08370	31.9153	32.6764	33.5985	29.0161
AT1G08380	1836.91	1906.76	1992.2	2625.16
AT1G08390	5.95503	6.3022	8.6164	9.31534
AT1G08400	8.04012	9.03129	6.92825	6.18672
AT1G08410	68.8587	62.6307	47.1867	30.4597
AT1G08420	51.2428	50.8441	42.848	42.2796
AT1G08450	29.1122	27.2971	30.2522	31.6793
AT1G08460	6.29477	7.57417	7.60322	9.8692
AT1G08465	10.8953	11.9738	9.42497	9.60177
AT1G08470	18.7329	18.4733	18.0923	16.8247
AT1G08480	32.2832	30.3773	36.4769	33.5563
AT1G08490	72.1558	69.412	67.9582	63.133
AT1G08500	2.62333	2.72162	0.753681	0.964667
AT1G08510	43.6479	48.5709	49.2302	51.4234
AT1G08520	498.419	530.986	476.982	578.271
AT1G08530	11.938	11.5824	12.5801	12.6024
AT1G08540	201.815	210.34	208.782	249.561
AT1G08550	109.115	109.586	85.4654	117.653
AT1G08560	90.706	82.9384	80.7757	91.799
AT1G08570	63.8928	56.7218	12.5136	30.1804
AT1G08580	85.6948	79.4084	66.1778	38.6276
AT1G08590	2.50493	1.99071	3.3149	4.47745
AT1G08592	2.76245	2.71545	4.19939	5.29563
AT1G08600	40.2115	41.5184	39.4287	36.786
AT1G08610	23.9629	24.0521	20.4714	16.9579
AT1G08620	28.959	33.5221	27.8591	31.2552
AT1G08640	143.82	142.481	146.953	129.999
AT1G08650	122.229	82.2777	38.0778	27.2235
AT1G08660	28.9195	25.9538	32.3429	42.9154
AT1G08680	39.9637	38.9877	37.1061	43.3986
AT1G08700	26.1608	24.722	24.0466	23.2945
AT1G08710	5.504	6.31821	8.03575	8.3241
AT1G08720	15.3234	16.6689	12.2949	17.6116
AT1G08730	6.21499	6.7633	5.65612	6.97555
AT1G08750	14.4636	14.1806	12.78	14.0472
AT1G08760	9.51664	10.8181	12.2087	12.9065
AT1G08770	4.70926	6.01354	5.25069	5.55817
AT1G08780	23.1996	22.418	21.5142	20.4028
AT1G08800	1.98557	2.11749	2.06614	3.06319
AT1G08810	18.7984	19.1249	13.7457	13.6478
AT1G08820	11.5257	12.0254	14.122	15.706
AT1G08830	44.9372	33.8843	39.0952	27.9414
AT1G08840	27.2822	24.6557	25.4871	22.2421
AT1G08845	10.4672	10.9194	9.19559	7.1208
AT1G08880	132.273	117.141	102.675	90.3105
AT1G08890	23.883	17.8552	3.14593	6.31736
AT1G08900	3.95321	4.01025	3.92032	13.9331
AT1G08910	41.4429	39.572	43.4069	38.2279
AT1G08920	28.3781	27.8954	11.5399	12.4631
AT1G08930	6.31289	10.0066	3.50567	9.60366
AT1G08960	10.7076	10.0762	12.4842	10.9355
AT1G08970	40.5097	40.5907	34.78	34.0095
AT1G08980	38.8034	55.8719	43.9714	104.552
AT1G09000	5.84005	4.51284	5.32142	4.55594
AT1G09010	42.4966	46.9782	48.373	84.5934
AT1G09020	40.6834	45.996	41.3746	41.0902
AT1G09040	5.10744	4.75841	5.50832	5.83489
AT1G09050	6.90338	6.6436	7.01245	6.59612
AT1G09060	73.8666	80.1708	49.6269	55.3638
AT1G09070	253.273	371.201	27.1737	28.4838
AT1G09100	19.861	19.1078	19.3732	19.9491
AT1G09130	219.348	222.074	213.576	221.773
AT1G09140	26.5266	21.7458	32.994	38.0072
AT1G09150	34.8098	33.4182	32.9752	31.6571
AT1G09160	42.9683	45.2822	43.159	38.7514
AT1G09170	4.02009	4.37366	4.53284	4.12615
AT1G09190	3.50057	3.5269	6.5078	4.38015
AT1G09195	5.99603	4.26615	4.24863	6.18801
AT1G09200	163.331	154.016	200.583	168.678
AT1G09210	168.602	169.642	201.393	175.465
AT1G09220	1.49428	1.47617	2.71206	2.07938
AT1G09230	20.798	20.4576	22.5289	22.1569
AT1G09250	13.432	8.87105	19.3199	15.9544
AT1G09270	48.3155	47.2559	41.9819	41.8279
AT1G09280	25.6392	23.53	24.0581	23.7273
AT1G09290	17.7415	16.1897	16.1924	14.442
AT1G09300	12.5145	9.90051	15.8896	9.59048
AT1G09310	225.134	244.555	212.048	170.865
AT1G09320	17.5586	16.7747	12.4157	11.6879
AT1G09330	19.495	17.4907	17.1606	16.8445
AT1G09340	669.295	692.52	611.853	625.5
AT1G09350	197.865	120.383	5.74635	1.76951
AT1G09390	3.9763	4.75225	3.68487	13.2247
AT1G09410	1.37785	1.22639	2.30623	2.59937
AT1G09415	2.63332	3.81132	5.28347	8.86703
AT1G09420	19.4799	18.4519	20.9137	23.6707
AT1G09421	1.85241	1.56342	1.8212	2.21817
AT1G09430	32.8972	34.0295	29.5529	42.9681
AT1G09440	4.78346	5.15165	6.37184	7.896
AT1G09450	14.1902	12.5515	14.7323	12.0867
AT1G09460	4.39953	3.21839	3.05656	3.58429
AT1G09470	14.586	14.0173	18.9443	13.1113
AT1G09480	2.4147	3.09345	2.41054	1.71765
AT1G09490	22.6479	22.1134	22.457	19.3089
AT1G09520	12.4232	11.5239	16.3762	12.102
AT1G09530	7.68982	7.66784	7.66252	10.601
AT1G09560	20.2908	19.5752	15.7585	12.0087
AT1G09570	44.2892	47.1641	37.9892	74.535
AT1G09575	1.22257	2.62955	0.774024	2.27682
AT1G09580	8.29592	8.69679	10.4478	9.43424
AT1G09590	342.931	314.477	339.898	244.376
AT1G09600	6.36395	5.76536	6.97353	5.73635
AT1G09620	250.272	241.592	237.417	208.511
AT1G09630	17.4533	16.0185	19.5773	23.4678
AT1G09640	252.201	237.365	247.98	183.842
AT1G09645	3.09849	3.49587	3.12119	4.11399
AT1G09660	46.7786	45.8814	56.4555	37.4256
AT1G09680	2.70169	2.15732	3.16228	2.8672
AT1G09690	516.749	478.085	528.58	493.948
AT1G09700	17.8253	18.6612	17.9999	13.9261
AT1G09710	13.7975	12.0681	16.2286	12.0721
AT1G09730	30.666	31.8468	32.1872	37.2056
AT1G09740	1.76822	2.07111	1.9856	4.68449
AT1G09750	196.886	229.013	356.374	676.877
AT1G09760	57.0021	51.2019	49.597	42.76
AT1G09770	135.7	132.4	109.757	124.661
AT1G09780	198.517	167.296	165.198	121.472
AT1G09795	130.838	129.205	139.34	141.557
AT1G09800	10.9965	10.0614	10.4431	7.42671
AT1G09810	25.0074	25.8702	24.3285	16.847
AT1G09815	18.9417	16.9479	21.9524	19.5354
AT1G09820	6.85342	6.34338	7.1026	6.48487
AT1G09830	82.6012	77.5316	84.23	54.9083
AT1G09840	19.6406	17.751	17.9659	21.5417
AT1G09850	23.4881	21.0401	20.6095	18.9404
AT1G09870	32.7013	31.8087	26.4121	25.6579
AT1G09890	1.83787	1.27248	1.91449	2.01937
AT1G09900	70.9328	71.1337	58.284	51.757
AT1G09910	5.47781	6.48564	6.7828	9.605
AT1G09920	14.6566	16.0487	12.0949	13.5108
AT1G09940	10.2634	10.3175	11.3963	17.4563
AT1G09950	7.06757	6.55947	0.0213132	0.123926
AT1G09960	3.78913	3.2144	2.90997	3.6591
AT1G09970	21.3532	22.7165	9.75462	13.4888
AT1G09980	53.9277	52.9301	44.5563	44.3485
AT1G10020	9.68621	18.4043	13.7874	24.8944
AT1G10030	14.1754	12.6989	14.7946	11.6909
AT1G10040	3.60109	3.15563	2.77377	2.83008
AT1G10050	5.82345	6.03498	7.4169	8.22641
AT1G10060	44.4867	41.3158	25.0449	24.7756
AT1G10090	81.6033	72.3623	16.6187	20.0783
AT1G10095	5.14683	5.88712	4.88534	5.23641
AT1G10120	17.0897	17.3921	17.4285	21.2711
AT1G10130	37.2158	36.2824	35.9175	39.08
AT1G10150	4.52694	5.04866	6.33042	9.26503
AT1G10170	47.1875	49.7605	49.5024	52.097
AT1G10180	42.6388	40.0445	36.2521	36.9813
AT1G10200	41.5688	42.6309	47.83	58.324
AT1G10210	3.96628	5.11258	3.72757	5.24952
AT1G10230	9.72813	10.032	16.2204	12.1295
AT1G10240	10.3907	9.76268	15.7049	16.732
AT1G10270	41.7284	37.5993	39.7213	18.1943
AT1G10280	4.84154	4.64673	5.34059	4.60672
AT1G10290	116.448	105.207	116.801	102.488
AT1G10310	32.988	31.3042	37.2565	33.0543
AT1G10320	27.4621	23.9131	24.3228	24.1094
AT1G10330	2.20335	1.60566	2.15141	2.1131
AT1G10350	13.0615	12.9449	13.5702	14.2946
AT1G10360	25.7841	24.8124	36.5632	48.9243
AT1G10370	181.969	164.846	127.243	29.6946
AT1G10380	2.80919	3.95428	3.96228	3.51897
AT1G10390	126.664	127.107	108.44	103.156
AT1G10410	110.034	73.7132	18.477	17.9389
AT1G10430	23.1876	21.4294	18.5859	17.7655
AT1G10450	51.3988	50.6017	43.4684	38.1633
AT1G10470	72.3965	94.8822	67.3059	88.0917
AT1G10490	114.739	109.625	94.4903	47.5544
AT1G10500	45.7597	44.5261	39.8013	39.5866
AT1G10510	108.513	109.653	115.051	102.208
AT1G10520	4.92621	4.93487	4.29124	3.2575
AT1G10522	73.0047	65.0169	96.4216	91.7444
AT1G10570	24.5799	20.4217	19.7042	26.8312
AT1G10580	57.1077	56.4933	48.6433	38.9703
AT1G10590	72.1123	63.1978	59.892	55.6785
AT1G10600	12.9626	12.597	11.1938	14.0031
AT1G10610	7.06087	7.63577	10.7798	10.9867
AT1G10630	32.4642	31.4108	37.5985	36.0755
AT1G10640	115.833	125.834	76.601	67.2066
AT1G10650	30.8827	25.0947	22.4033	12.1184
AT1G10657	26.7261	23.3998	25.1706	13.235
AT1G10660	31.6013	27.8069	22.0736	21.6518
AT1G10670	167.235	162.335	159.689	155.081
AT1G10682	4.99283	4.83936	2.4365	8.76978
AT1G10690	3.30823	2.86642	1.76597	2.53544
AT1G10700	15.6589	18.4033	13.9508	18.9041
AT1G10720	9.46856	10.3767	10.0778	11.4301
AT1G10730	1.94761	2.12471	2.86772	2.30597
AT1G10740	30.5534	34.6217	23.2052	32.2372
AT1G10750	4.7626	4.96459	4.48132	3.62571
AT1G10760	366.478	233.904	357.916	288.055
AT1G10780	19.7047	18.4117	26.0517	20.9
AT1G10820	12.865	12.5633	13.4852	13.1834
AT1G10830	38.6008	37.4663	43.6477	45.4503
AT1G10840	180.392	173.534	150.217	113.9
AT1G10850	47.3641	52.9956	49.6984	42.0539
AT1G10865	3.23305	3.70567	3.53348	3.96612
AT1G10870	24.9928	25.6943	28.5907	27.8724
AT1G10890	28.9219	28.2858	33.8916	40.8064
AT1G10900	29.3402	31.5434	27.0871	17.8475
AT1G10910	73.5108	69.4682	73.8547	90.3443
AT1G10920	5.32984	4.47422	4.0508	5.85732
AT1G10930	88.696	77.6191	97.3136	85.3734
AT1G10940	48.4583	45.2567	42.81	45.7795
AT1G10950	98.4969	93.8808	109.795	114.545
AT1G10960	351.48	364.529	277.867	204.851
AT1G10970	3.02084	3.14098	4.20066	3.39868
AT1G11000	5.41565	4.57917	6.3055	6.83521
AT1G11020	6.67608	5.6039	7.13822	7.77649
AT1G11050	3.93445	5.51742	2.0653	2.98063
AT1G11060	24.1275	24.3165	19.9545	17.3374
AT1G11090	17.351	14.3575	8.67981	7.45427
AT1G11112	1.83585	2.04192	3.48998	2.4333
AT1G11120	5.46038	5.78439	6.93515	3.26287
AT1G11130	60.7027	59.4426	56.9515	37.5566
AT1G11160	8.39246	9.35206	10.6909	6.95138
AT1G11170	2.49665	2.05715	1.92052	1.70945
AT1G11175	2.64006	2.43159	3.15034	5.44194
AT1G11180	5.48315	6.46365	6.953	10.741
AT1G11190	1.99087	2.07657	1.91775	2.99469
AT1G11200	7.86089	8.05496	9.41723	9.18371
AT1G11210	114.203	144.117	3.08134	4.72056
AT1G11220	11.3321	10.4263	8.05494	8.93055
AT1G11240	43.3077	39.839	37.9029	29.0655
AT1G11260	32.4374	54.7384	43.1209	109.507
AT1G11270	1.42976	1.84026	2.0438	2.85012
AT1G11280	37.5517	40.2085	39.8115	38.674
AT1G11290	9.02492	10.3862	10.5375	14.5616
AT1G11300	14.301	14.5745	15.7249	20.7274
AT1G11310	39.9298	47.04	49.5891	72.1427
AT1G11320	10.2651	9.77147	8.2822	6.61638
AT1G11330	7.34599	6.90211	5.82345	9.80753
AT1G11340	0.814963	1.34777	2.12285	2.52518
AT1G11350	9.00201	9.86742	11.7965	20.6699
AT1G11360	7.85915	9.25494	11.2884	13.99
AT1G11380	5.22318	5.76004	4.13527	5.28983
AT1G11390	47.4612	31.705	23.3161	17.8743
AT1G11400	19.5922	16.6837	15.5707	18.1903
AT1G11410	7.88286	5.93135	12.0516	7.97784
AT1G11420	2.11342	1.7474	1.66027	1.71107
AT1G11430	232.913	225.11	244.132	213.12
AT1G11440	4.52208	4.12601	7.04168	8.64596
AT1G11450	5.73278	4.9958	5.63191	3.98107
AT1G11475	22.2529	20.4922	26.2984	18.6612
AT1G11480	41.4894	44.7075	39.1193	41.6792
AT1G11530	2.94592	3.95242	2.50245	7.77654
AT1G11545	9.47652	10.1394	8.74432	10.6879
AT1G11580	4.01147	5.11356	3.14216	2.75706
AT1G11592	12.6389	12.3405	12.5533	13.4774
AT1G11600	97.1207	99.3575	69.2123	60.9402
AT1G11630	6.07356	6.09694	7.88701	6.79758
AT1G11650	212.806	212.056	204.94	221.946
AT1G11660	38.7367	38.7431	38.4059	38.1157
AT1G11670	9.25715	12.8437	10.2142	9.60048
AT1G11680	75.8632	75.1728	75.7394	77.4464
AT1G11700	1.06842	1.44609	4.53524	2.52731
AT1G11710	3.97425	3.66665	5.72664	2.83248
AT1G11720	91.6241	90.3113	84.4499	92.1814
AT1G11730	3.24204	3.12953	3.33715	3.50145
AT1G11750	191.391	183.845	184.581	191.92
AT1G11755	8.53698	7.50745	8.76561	7.29441
AT1G11760	5.19515	6.20775	5.31241	5.53461
AT1G11780	16.5955	14.5654	15.8979	10.7
AT1G11790	55.137	52.2985	50.7794	35.6414
AT1G11800	8.3361	8.41956	7.75204	7.34531
AT1G11820	115.712	109.875	121.992	95.0324
AT1G11840	154.398	153.7	169.44	117.064
AT1G11850	41.4719	44.0043	37.4031	41.3406
AT1G11860	986.687	1039.3	1046.98	1059.11
AT1G11870	80.5348	82.3388	76.4144	74.9747
AT1G11880	4.43899	4.08217	4.9982	5.93162
AT1G11890	24.3938	25.9733	23.7834	20.9261
AT1G11900	3.7275	4.18579	3.1035	3.57419
AT1G11905	5.15082	4.33755	4.7581	4.90376
AT1G11910	258.84	256.716	234.309	271.377
AT1G11930	42.8331	39.8012	42.2431	48.6804
AT1G11940	3.84204	3.68397	4.38003	6.37272
AT1G11950	10.4985	9.42655	7.38268	7.64586
AT1G11960	69.7104	95.1399	8.74574	7.67801
AT1G11990	1.13821	2.38392	2.11328	1.81924
AT1G12000	123.269	114.57	147.561	102.537
AT1G12020	12.3493	12.2737	19.4544	14.4953
AT1G12050	46.0557	45.5568	41.8805	34.0238
AT1G12060	1.63926	1.41397	4.26372	3.6491
AT1G12080	3.19859	3.10341	1.52752	2.47628
AT1G12090	1059.61	1160.86	1213.6	677.657
AT1G12100	1.69884	2.12309	2.71232	2.87853
AT1G12110	12.718	19.2831	21.165	14.3406
AT1G12120	39.7528	39.6367	40.8961	42.2974
AT1G12140	10.3315	11.8787	12.6789	10.2688
AT1G12210	2.62021	2.32141	4.35463	4.02769
AT1G12220	2.19963	2.65901	3.85457	5.65335
AT1G12230	93.3747	92.8885	86.7746	105.473
AT1G12240	32.6558	43.2671	43.7147	69.2218
AT1G12244	10.1934	10.5433	12.3034	15.2152
AT1G12250	23.303	26.1746	22.5754	52.0013
AT1G12260	4.0551	4.5816	2.1969	1.90186
AT1G12270	87.0257	82.552	86.5306	72.197
AT1G12280	3.82873	3.968	5.23711	4.67974
AT1G12290	2.2797	1.85117	1.48433	2.39148
AT1G12300	2.76371	2.92835	3.53598	3.76678
AT1G12310	45.3109	45.2896	49.0593	59.1936
AT1G12320	1.43033	2.87469	4.64897	4.8974
AT1G12330	16.4053	23.8445	37.894	34.3883
AT1G12350	12.2298	12.6358	13.1204	14.8737
AT1G12360	31.1246	31.5541	28.259	37.8176
AT1G12370	34.5503	26.6204	18.4957	9.78838
AT1G12380	14.4807	15.2054	18.7957	11.0308
AT1G12390	7.6717	6.61532	8.69583	9.16001
AT1G12400	1.76182	2.14531	2.45819	2.49028
AT1G12410	202.897	201.132	192.036	206.891
AT1G12420	29.1204	30.1323	13.5144	10.8362
AT1G12430	43.9016	52.8834	48.007	40.9414
AT1G12440	25.2631	28.285	23.6838	47.1302
AT1G12450	3.85404	4.83056	4.00128	6.20359
AT1G12460	15.1598	17.4084	23.4948	21.1866
AT1G12470	23.9685	26.6852	31.1846	34.0082
AT1G12480	5.21661	5.51	4.58293	3.29641
AT1G12500	33.8376	40.4973	32.8736	38.2429
AT1G12520	26.5407	22.1133	20.7677	27.0628
AT1G12530	8.61822	9.04303	8.63833	8.48822
AT1G12550	1.62839	1.8693	2.95181	2.08005
AT1G12570	11.2305	11.1042	10.1421	8.72302
AT1G12580	45.2967	52.4036	23.0475	29.731
AT1G12620	9.63676	8.14323	8.13526	9.21135
AT1G12640	18.5145	17.7426	19.0731	16.3218
AT1G12650	34.1959	33.2365	28.0594	18.4498
AT1G12680	11.1602	14.0048	13.4399	16.8379
AT1G12700	8.23718	5.8661	5.8567	7.27521
AT1G12710	21.7729	24.0537	6.58482	10.547
AT1G12730	6.80427	5.0673	5.40717	8.72553
AT1G12750	22.8962	20.9474	20.7389	21.9921
AT1G12760	23.1773	24.4869	20.6333	21.0342
AT1G12770	134.637	131.393	139.622	156.084
AT1G12775	4.46239	3.72508	5.01242	6.02209
AT1G12780	8.30398	9.60588	8.80794	20.4865
AT1G12790	2.09827	2.61344	2.94302	3.37803
AT1G12800	505.99	534.578	549.314	553.205
AT1G12810	5.85635	7.03984	6.80382	9.16379
AT1G12820	51.7457	51.0067	39.6408	48.5095
AT1G12830	21.6652	20.0052	21.2262	15.4232
AT1G12840	78.2034	77.4469	86.2538	83.8493
AT1G12845	48.1265	40.9354	42.2699	31.6253
AT1G12850	47.2588	49.3184	53.2333	52.3608
AT1G12860	105.153	125.847	97.2333	119.148
AT1G12900	1381.1	1514.86	1352.49	1657.35
AT1G12910	11.7943	12.0388	15.9216	21.3443
AT1G12920	114.142	109.53	104.305	83.7593
AT1G12930	33.4222	32.1205	29.9637	28.8409
AT1G12970	3.21928	3.67905	5.42806	6.02166
AT1G12990	18.9894	22.604	14.3517	13.7936
AT1G13000	14.8105	12.4733	10.1595	13.1818
AT1G13020	53.6386	54.4314	46.2664	34.2879
AT1G13030	39.2135	36.6011	31.0986	18.9649
AT1G13040	3.59164	3.08303	6.17967	4.67579
AT1G13050	3.48725	3.82852	7.6723	6.18566
AT1G13060	85.8029	85.8149	85.5543	91.3469
AT1G13080	2.5741	3.73301	13.6282	13.3684
AT1G13090	16.022	19.2219	28.1536	43.3607
AT1G13100	2.41657	3.15763	2.75437	4.63698
AT1G13110	15.2112	19.9127	20.7116	32.6569
AT1G13120	32.2362	27.2689	30.1213	26.2815
AT1G13140	1.38429	0.786915	2.52118	3.10774
AT1G13150	1.03554	1.06547	2.06166	2.44859
AT1G13160	103.064	99.5788	77.7792	39.95
AT1G13170	35.0727	33.586	34.4482	38.8822
AT1G13180	8.27065	8.01434	7.75522	8.90538
AT1G13190	27.4321	29.1918	32.0402	38.5348
AT1G13195	2.56381	3.32829	3.1229	2.32483
AT1G13210	13.6893	17.3117	13.5918	22.1846
AT1G13220	47.5429	49.8345	50.6115	57.1331
AT1G13245	0.667199	0.947569	1.6208	2.42542
AT1G13250	18.7834	20.5826	16.5283	13.3612
AT1G13260	100.121	138.693	8.91273	16.0704
AT1G13270	121.336	119.212	127.422	127.92
AT1G13280	17.3538	18.5498	17.6622	20.1832
AT1G13320	63.2765	62.7	62.2843	61.1053
AT1G13330	5.26711	4.18434	3.98341	3.59718
AT1G13340	2.69052	3.04334	1.78548	1.71899
AT1G13350	62.8803	58.5498	63.4971	58.6542
AT1G13360	35.9101	28.0501	39.8864	28.6012
AT1G13380	29.8407	28.1238	26.3918	22.4579
AT1G13390	15.8787	13.6021	9.67717	9.53874
AT1G13410	2.71071	2.43931	3.96489	2.68874
AT1G13440	979.996	901.718	888.206	586.212
AT1G13450	9.42953	9.55618	10.25	14.7772
AT1G13460	8.6716	8.32072	11.2495	10.4395
AT1G13560	115.602	109.036	82.541	69.245
AT1G13570	13.2271	13.4148	13.46	19.2375
AT1G13580	7.05128	7.21863	7.03479	8.19431
AT1G13609	5.12819	5.44351	9.69845	2.54025
AT1G13630	2.37181	2.3201	5.01265	3.98437
AT1G13640	25.5567	25.4977	18.0081	23.7808
AT1G13650	27.7871	38.9657	92.3632	61.2719
AT1G13690	22.4193	22.7986	21.5091	20.7209
AT1G13700	0.377222	0.798773	0.150432	11.4752
AT1G13730	95.1315	83.6568	80.6073	41.7823
AT1G13740	14.9888	13.0194	8.58766	9.11667
AT1G13750	8.0433	6.96696	8.15646	7.22429
AT1G13770	15.5921	13.5479	18.3873	17.682
AT1G13780	5.79244	6.67962	7.02975	8.02009
AT1G13790	10.7372	11.0846	12.3501	10.0815
AT1G13800	2.63134	3.43297	3.96143	2.14168
AT1G13810	6.68999	7.10205	6.95782	4.92849
AT1G13820	56.7254	61.3704	62.9218	60.5362
AT1G13860	15.026	13.132	14.5039	13.6459
AT1G13870	23.5309	21.0556	18.4158	13.9361
AT1G13880	13.2527	13.8039	17.4694	15.426
AT1G13900	8.94739	10.23	13.6485	15.0785
AT1G13910	8.541	7.3144	6.37868	8.16847
AT1G13920	10.241	8.29023	10.1264	9.3903
AT1G13930	1078.89	910.141	719.973	543.615
AT1G13940	13.7409	16.4635	17.1263	19.9968
AT1G13950	1.87474	1.54372	2.52031	2.01323
AT1G13960	17.2208	16.5939	10.2166	11.5344
AT1G13970	3.33975	2.72108	2.06761	2.0609
AT1G13980	40.6247	37.9605	35.6145	51.3338
AT1G14000	44.2175	41.5216	37.5715	37.0896
AT1G14010	11.221	8.94737	12.0618	11.9459
AT1G14020	28.2205	27.523	22.3978	20.3887
AT1G14030	77.6992	83.6174	91.4106	112.057
AT1G14040	3.59998	3.49426	7.23935	6.67852
AT1G14060	13.5217	11.9875	17.7715	6.49436
AT1G14070	5.31455	4.77222	6.06636	5.68393
AT1G14130	2.52364	2.48702	2.95202	2.86401
AT1G14140	10.696	11.3558	11.977	13.8981
AT1G14150	54.2655	53.4302	42.6805	51.713
AT1G14170	6.29423	5.49386	4.09531	6.1069
AT1G14180	14.1237	14.2543	16.4342	14.5704
AT1G14200	0.18432	0	0.862633	3.71536
AT1G14205	2.84983	3.23169	3.33746	8.13973
AT1G14210	6.21124	5.92201	6.48061	11.1482
AT1G14230	8.83528	10.4476	10.7466	14.1551
AT1G14250	11.6911	20.7622	32.3606	18.6227
AT1G14270	98.8852	106.612	104.81	114.552
AT1G14280	9.95285	13.3502	20.2614	22.8675
AT1G14290	13.8511	14.5783	12.3831	19.296
AT1G14300	22.3383	19.0249	19.5969	11.7683
AT1G14310	10.0523	11.0392	11.4294	11.1216
AT1G14320	800.618	737.647	799.404	699.425
AT1G14330	4.08853	3.51386	5.3843	6.14519
AT1G14340	2.52592	2.33024	2.19367	3.77151
AT1G14345	103.088	111.386	103.401	93.7948
AT1G14350	10.4118	12.4339	14.0435	11.9785
AT1G14360	11.9446	12.547	23.9502	17.0724
AT1G14380	27.7046	27.1673	27.6404	32.2746
AT1G14400	50.2239	48.2261	43.8946	58.7276
AT1G14410	82.4923	76.5622	84.1675	72.1817
AT1G14430	5.08289	5.74369	12.995	8.6487
AT1G14440	28.694	36.1272	57.8442	45.2144
AT1G14450	20.8636	21.8659	22.2014	21.6123
AT1G14460	23.2787	29.4716	34.0654	33.485
AT1G14470	2.14059	1.77404	3.75269	3.01535
AT1G14480	2.9875	3.49467	6.10758	5.01753
AT1G14490	3.29797	2.88534	2.92889	1.42447
AT1G14510	38.825	36.6993	38.1466	38.492
AT1G14530	5.29564	5.65812	3.51319	4.52712
AT1G14560	9.74567	10.1834	8.97158	9.77638
AT1G14570	56.3166	52.1588	55.55	64.8757
AT1G14580	106.759	109.268	86.7242	79.3841
AT1G14590	8.02355	7.10578	10.9117	8.29909
AT1G14600	2.01658	3.07918	2.90566	2.89399
AT1G14610	227.668	220.034	216.258	171.605
AT1G14620	25.4003	22.7883	28.7288	19.079
AT1G14630	2.04763	2.71256	3.73179	3.25315
AT1G14640	1.05955	1.35014	2.69441	2.8302
AT1G14650	93.0003	91.2145	78.7955	78.0078
AT1G14660	8.75492	9.44348	9.23734	11.2253
AT1G14670	77.737	76.7386	88.5532	82.103
AT1G14680	3.95015	4.87853	1.48584	1.57882
AT1G14685	49.0226	64.1834	30.9575	53.8083
AT1G14687	3.60626	3.40796	1.78729	2.01943
AT1G14690	35.7491	38.2252	29.2134	31.1643
AT1G14700	13.3059	15.5366	15.1765	28.4348
AT1G14710	94.6449	91.7222	90.6722	75.8011
AT1G14720	99.6312	134.487	41.5747	62.0959
AT1G14740	35.4733	43.9039	28.6377	38.8933
AT1G14750	1.35901	1.19016	2.34999	2.22546
AT1G14770	7.04297	7.12031	10.3698	10.9946
AT1G14790	1.80313	1.62751	3.05849	5.28396
AT1G14810	148.227	145.188	166.937	130.943
AT1G14820	15.5094	13.1148	12.3866	15.4992
AT1G14830	60.9659	64.7841	69.7004	61.9519
AT1G14840	48.5655	54.881	55.3519	54.0473
AT1G14850	76.7376	69.7713	67.1125	51.4598
AT1G14890	3.82575	5.57232	3.38761	7.26727
AT1G14900	24.1215	22.8546	46.7868	36.4236
AT1G14910	37.7946	40.5527	37.531	39.6628
AT1G14920	21.1381	21.3498	54.4335	58.8146
AT1G14970	11.3052	11.0028	16.7861	17.3339
AT1G14980	72.7727	67.5826	83.2629	53.0853
AT1G14990	6.23441	5.0894	6.50658	6.52032
AT1G15000	24.7855	25.6565	42.0533	29.6181
AT1G15020	9.18795	9.32726	14.7917	22.3662
AT1G15030	35.548	35.8737	35.7985	39.7297
AT1G15060	30.7715	27.8333	23.1047	25.4121
AT1G15080	10.6351	9.72545	7.74835	7.6855
AT1G15100	13.5084	5.09209	6.13428	2.384
AT1G15110	4.92056	5.48932	6.21712	4.09133
AT1G15120	54.5487	51.3756	54.9855	50.047
AT1G15125	1.57163	1.78259	1.4867	5.30367
AT1G15130	30.8886	33.1416	34.8672	44.5469
AT1G15140	137.031	141.275	161.849	131.136
AT1G15160	2.72396	4.332	5.49665	5.52369
AT1G15165	5.88534	6.1417	7.32202	5.53238
AT1G15170	2.00733	2.28025	2.25853	1.94183
AT1G15175	1.27192	1.46404	3.53271	5.75979
AT1G15180	57.7299	61.5877	61.0877	76.6062
AT1G15200	96.603	90.2025	102.323	90.8427
AT1G15215	5.86908	5.225	5.96069	6.77663
AT1G15220	2.95035	2.66873	4.61027	4.42637
AT1G15230	11.4215	11.1148	9.92881	12.4339
AT1G15240	35.7462	31.6201	35.2833	43.8829
AT1G15250	33.8928	32.2823	32.429	22.6355
AT1G15260	10.3765	11.859	23.6972	20.0413
AT1G15270	64.9671	64.9311	66.7149	63.7555
AT1G15280	70.1886	64.5206	58.7111	57.5772
AT1G15290	312.619	372.726	336.493	303.993
AT1G15340	153.417	163.115	130.792	148.192
AT1G15350	4.72156	4.87507	4.07029	5.32287
AT1G15370	17.2471	17.404	17.4559	14.4221
AT1G15390	45.8767	43.5222	56.03	48.9689
AT1G15400	4.69628	4.68484	6.39839	8.2014
AT1G15405	4.8357	3.23609	2.25854	4.48471
AT1G15410	4.76933	6.15823	8.26145	7.75723
AT1G15420	56.6775	52.1424	39.5397	20.9909
AT1G15430	3.06687	3.64614	4.14189	4.59646
AT1G15440	107.786	98.2813	88.42	39.8703
AT1G15470	23.8608	21.8692	20.2167	17.0653
AT1G15480	19.2056	19.0816	18.4187	15.1673
AT1G15490	8.95109	9.59972	14.8858	13.0648
AT1G15500	589.314	570.232	504.673	418.114
AT1G15510	36.1928	35.5222	41.6893	27.9638
AT1G15520	4.54313	4.12213	5.04387	5.9531
AT1G15530	5.81188	6.86026	8.80822	15.2263
AT1G15550	3.70017	8.09941	24.1118	18.5734
AT1G15570	43.0703	52.9729	57.1401	48.2191
AT1G15660	53.1383	48.6678	56.7285	55.2044
AT1G15690	1003.89	959.177	970.972	688.833
AT1G15700	8.54432	7.54405	9.93443	9.37138
AT1G15710	23.817	24.0261	26.2775	17.8651
AT1G15720	3.38361	2.29599	3.67634	3.09774
AT1G15730	81.8267	87.8205	83.4437	96.9836
AT1G15740	7.34689	10.7368	7.52422	43.0465
AT1G15750	158.641	159.641	128.862	145.934
AT1G15760	2.59828	2.42427	2.02728	0.803338
AT1G15780	50.0238	53.3609	45.7675	46.5493
AT1G15800	1.75766	1.52466	1.6962	2.71425
AT1G15810	29.2174	27.21	28.8369	22.7621
AT1G15820	2799.86	3027.55	3145.93	4134.33
AT1G15825	0.734261	1.0359	3.08015	4.95428
AT1G15830	3.16726	4.41	12.7129	19.5291
AT1G15860	21.2781	22.1596	19.6868	17.2284
AT1G15870	2.83722	2.50821	4.6703	1.63001
AT1G15880	8.50489	8.8267	8.22825	11.9083
AT1G15885	2.93003	2.95848	2.90967	3.57648
AT1G15910	25.4004	24.1366	25.8864	25.8822
AT1G15920	10.8726	10.0896	9.08321	10.7813
AT1G15930	277.029	257.149	274.843	225.227
AT1G15940	68.9166	72.6548	69.5625	59.7856
AT1G15950	158.584	162.056	113.461	52.7263
AT1G15960	5.38177	4.98541	5.6364	6.01568
AT1G15970	13.2285	13.3359	11.8062	12.7078
AT1G15980	127.736	143.829	134.14	192.446
AT1G16000	7.74645	7.33506	12.023	10.3339
AT1G16010	41.4834	37.1797	35.0987	36.0797
AT1G16020	25.0845	25.2939	22.4268	20.3034
AT1G16030	2.48189	2.37527	4.99668	5.45199
AT1G16040	4.99138	4.69309	6.84922	6.85351
AT1G16060	1.88367	1.85771	2.50389	2.15647
AT1G16070	2.96136	2.7127	3.68742	3.75555
AT1G16080	113.37	116.739	129.509	112.097
AT1G16090	4.48259	3.74261	6.20508	6.87596
AT1G16170	3.68572	4.40402	4.84612	8.50413
AT1G16180	46.0596	48.6851	48.0639	68.1099
AT1G16190	40.3547	37.5609	33.4141	23.6663
AT1G16210	36.8053	35.3057	28.1159	31.6731
AT1G16220	10.8995	9.97273	11.2794	9.61728
AT1G16240	21.5173	22.8244	19.4104	30.4937
AT1G16250	4.45261	5.28497	5.60622	7.84437
AT1G16260	10.5897	11.9642	12.1314	19.2099
AT1G16270	52.9778	60.9602	55.4656	48.8362
AT1G16280	31.5166	28.3317	26.7541	16.5209
AT1G16300	19.2351	18.1423	14.2951	9.38942
AT1G16310	2.18592	2.15891	1.5084	1.03237
AT1G16320	35.7585	34.8307	28.0497	24.3905
AT1G16330	12.644	12.0566	10.4461	10.2467
AT1G16340	12.394	13.1919	12.2864	13.7055
AT1G16350	120.598	124.561	131.32	89.1766
AT1G16390	0.712097	0.710052	2.42553	2.49933
AT1G16410	1.71089	4.66302	5.43968	2.56972
AT1G16430	7.60415	6.90155	6.53806	5.54717
AT1G16445	10.4138	10.4586	11.1384	11.0501
AT1G16460	50.6378	50.4974	50.3295	52.499
AT1G16470	50.4637	50.3169	51.3029	53.7652
AT1G16480	5.05077	5.60123	5.54934	5.7728
AT1G16490	1.23031	1.47537	2.01652	1.91437
AT1G16500	4.11284	4.26774	4.4343	3.64642
AT1G16520	30.8493	29.0055	29.6764	21.7413
AT1G16540	9.77094	9.85989	9.49718	11.0109
AT1G16560	20.6788	21.5312	22.0517	30.6816
AT1G16570	7.23397	7.45867	10.8973	11.8874
AT1G16590	1.79783	1.34269	2.51886	2.30992
AT1G16610	107.917	104.406	102.129	85.055
AT1G16630	15.8815	14.2563	21.5016	21.5694
AT1G16650	9.37251	9.32026	9.84305	8.90722
AT1G16670	2.58771	2.79409	3.68426	3.39171
AT1G16680	25.409	26.4399	22.7141	24.6719
AT1G16690	13.6043	14.1893	11.5604	12.2353
AT1G16700	33.3602	31.6195	34.0244	29.984
AT1G16710	37.2734	39.1764	37.3981	41.3732
AT1G16720	100.695	91.593	63.1572	112.051
AT1G16730	3.95711	2.82568	2.65966	0.417942
AT1G16740	34.4631	31.5803	29.2337	27.9847
AT1G16750	11.0251	12.048	12.4903	8.91537
AT1G16780	23.8311	19.0323	24.7538	23.9691
AT1G16790	17.1255	17.4269	19.898	21.2748
AT1G16800	20.9871	22.5541	18.224	16.5151
AT1G16810	47.4995	42.6824	47.0637	51.0285
AT1G16825	4.60645	4.10534	4.47255	4.2459
AT1G16830	5.33326	5.0981	5.47288	2.80462
AT1G16840	30.235	38.0424	10.2556	20.2164
AT1G16850	36.824	27.5323	1.13969	0.558168
AT1G16858	2.68238	2.00558	1.24931	1.19862
AT1G16860	48.3928	46.0586	27.3707	28.2974
AT1G16870	55.1764	48.4473	57.4234	42.6688
AT1G16880	252.443	258.68	253.885	275.852
AT1G16890	38.2722	38.1808	34.9392	38.5728
AT1G16900	29.2935	26.4517	28.458	26.4077
AT1G16916	3.61769	4.26601	3.70206	4.51898
AT1G16920	41.8492	39.676	40.5996	42.1083
AT1G16930	2.83239	2.37966	2.17404	3.37027
AT1G16960	8.97469	9.66397	10.6401	11.0659
AT1G16970	30.5842	28.6834	27.333	21.6623
AT1G17040	13.0353	12.8356	11.1966	9.99073
AT1G17050	106.767	86.6404	53.77	32.7428
AT1G17070	12.8529	12.9198	14.1578	12.7893
AT1G17080	12.7747	12.6032	9.90539	15.4375
AT1G17090	2.74685	3.79042	1.76443	0.954952
AT1G17100	127.456	92.3547	103.915	68.8188
AT1G17110	88.0265	90.6229	67.6472	73.7397
AT1G17120	11.6172	11.8686	13.0803	16.2333
AT1G17130	53.5688	51.9594	42.8134	40.4993
AT1G17140	50.3226	54.0219	61.8479	57.8057
AT1G17145	19.9661	20.6679	18.7333	20.7663
AT1G17160	11.0916	10.5471	11.6879	14.9686
AT1G17190	8.41338	8.33788	7.32679	9.84425
AT1G17200	35.8473	38.9499	42.9317	64.319
AT1G17210	74.3043	71.6955	64.1196	58.8772
AT1G17220	615.909	624.109	555.227	576.255
AT1G17230	5.98329	5.31054	8.86316	10.8626
AT1G17255	3.08059	2.53644	4.75766	4.95595
AT1G17270	3.80713	3.69052	4.59029	4.90616
AT1G17280	20.029	19.8016	20.2798	20.0913
AT1G17290	98.1307	99.8585	101.686	88.6801
AT1G17330	6.99522	6.55467	7.13325	6.25639
AT1G17340	11.0424	13.9302	12.1381	17.341
AT1G17350	11.1912	10.5372	11.246	11.3167
AT1G17360	41.1452	50.067	41.7028	41.1722
AT1G17370	105.502	102.859	84.8774	64.4151
AT1G17380	1.77965	2.64315	0.690584	0.311655
AT1G17410	3.66758	3.74406	4.761	5.1759
AT1G17420	9.3567	11.9803	9.92271	7.04828
AT1G17430	1.23646	1.23945	1.7453	2.45546
AT1G17440	43.9214	47.278	35.1946	33.6202
AT1G17450	22.9111	22.3967	26.5713	28.2348
AT1G17455	6.48692	6.37042	4.89124	6.26347
AT1G17460	12.0628	9.97004	13.959	11.0434
AT1G17470	86.6108	84.6738	71.237	81.6786
AT1G17480	4.23711	4.66872	7.19336	8.25845
AT1G17490	4.47718	4.08109	3.85478	4.72245
AT1G17500	16.5047	17.8516	18.6553	21.2658
AT1G17510	6.65539	5.62495	8.15761	7.66551
AT1G17520	13.7034	14.4506	11.8706	12.6579
AT1G17530	12.4152	11.5472	11.3899	13.0694
AT1G17550	30.4969	33.117	27.2293	30.5138
AT1G17560	10.9568	7.76454	12.137	7.41912
AT1G17580	71.8216	67.1438	61.9158	67.9113
AT1G17590	4.11157	4.69375	4.31924	3.40644
AT1G17600	3.98645	4.43999	3.65324	6.71804
AT1G17620	18.1573	24.1702	21.8193	19.2691
AT1G17630	2.82622	2.30013	4.24242	4.53734
AT1G17640	5.08362	4.44131	5.27046	5.66987
AT1G17650	105.917	108.249	95.1758	101.143
AT1G17665	11.0165	8.62311	2.53324	2.13761
AT1G17680	19.3826	19.3966	19.4499	21.8886
AT1G17690	68.7974	62.0039	57.7229	33.8594
AT1G17720	46.6655	47.6532	46.0456	42.6111
AT1G17730	18.7361	20.5186	15.305	19.3485
AT1G17745	10.4199	9.4596	8.39284	4.8375
AT1G17750	4.13286	5.20025	3.4315	2.85615
AT1G17760	28.9466	29.9567	27.1482	23.6878
AT1G17780	3.61249	3.23557	4.15659	4.85737
AT1G17790	8.28261	8.47472	8.7658	8.56861
AT1G17820	13.3436	13.0537	12.8564	15.5293
AT1G17830	1.99744	1.27594	2.83525	0.775596
AT1G17840	61.4196	72.7287	67.9295	70.5241
AT1G17850	43.5735	43.2389	60.4492	55.6023
AT1G17860	2.71111	3.10009	2.98918	3.94797
AT1G17870	5.87707	7.91403	14.9337	11.1855
AT1G17880	350.593	324.007	320.037	260.708
AT1G17890	23.4318	23.6777	25.0169	26.587
AT1G17920	13.758	15.6489	13.7082	13.2685
AT1G17930	9.12257	9.50491	9.49331	10.0473
AT1G17940	22.0033	19.8368	15.5904	13.7229
AT1G17970	14.7811	14.0494	13.1121	13.7794
AT1G17980	14.9972	17.059	16.812	20.8796
AT1G17990	5.96704	7.22475	6.01062	15.6843
AT1G18000	4.17827	6.36039	14.2989	25.3807
AT1G18010	4.17827	6.36039	14.2989	25.3807
AT1G18020	5.96704	7.22475	6.01062	15.6843
AT1G18030	9.55625	8.78952	9.77905	10.5513
AT1G18040	20.7257	20.9755	17.6493	16.259
AT1G18060	93.6201	92.3147	81.8024	73.6394
AT1G18070	168.67	163.978	146.951	108.326
AT1G18075	4.32623	5.02933	4.58658	4.01446
AT1G18080	721.986	685.282	767.047	655.781
AT1G18090	39.9532	40.8817	32.5098	28.1043
AT1G18150	69.2842	67.8013	65.1748	47.538
AT1G18160	31.6587	31.4768	32.664	41.3465
AT1G18170	25.7969	24.4815	24.1359	29.0191
AT1G18180	2.33817	2.00105	2.09226	3.2358
AT1G18190	14.8664	15.3916	17.5606	20.0052
AT1G18210	34.6585	49.9985	22.4293	26.5472
AT1G18250	65.1319	61.6078	71.1084	57.8787
AT1G18260	18.5192	17.9703	22.5575	29.5673
AT1G18265	3.7232	3.95255	4.13661	5.99134
AT1G18270	18.068	17.6706	17.2666	27.037
AT1G18300	3.50197	5.58695	4.98676	6.40214
AT1G18320	2.66999	2.86326	2.90324	2.01608
AT1G18330	56.8806	39.3208	27.1591	23.8182
AT1G18335	6.7093	5.71632	5.70532	6.14452
AT1G18340	16.7762	16.7336	16.4013	17.2727
AT1G18360	116.603	115.779	110.434	71.6126
AT1G18370	79.6517	77.3067	77.7258	79.1706
AT1G18400	2.57842	1.97161	1.01183	0.460422
AT1G18415	7.41068	6.33794	10.1848	11.9134
AT1G18440	31.1017	28.71	30.449	27.5421
AT1G18450	60.0422	57.6554	59.736	55.389
AT1G18460	37.8989	35.9271	28.1198	44.1744
AT1G18470	23.397	24.4852	17.8772	19.9267
AT1G18480	21.6366	20.7108	23.017	15.9187
AT1G18485	14.5035	16.1235	21.8444	30.5788
AT1G18490	19.1837	16.9636	16.692	19.239
AT1G18500	102.505	105.319	113.157	107.761
AT1G18540	626.681	584.397	693.074	550.945
AT1G18550	12.5663	13.5856	14.7558	13.2602
AT1G18560	4.51122	4.89573	7.62402	6.9962
AT1G18580	11.5254	10.1234	11.7625	12.4526
AT1G18590	2.36192	3.23078	7.96787	1.43809
AT1G18600	18.2663	18.1736	19.029	19.6821
AT1G18610	13.0465	14.4749	11.1685	10.5368
AT1G18620	27.6028	37.8922	39.1556	72.9037
AT1G18630	10.8774	10.0492	14.585	11.7044
AT1G18640	21.2695	20.8059	24.597	24.0767
AT1G18650	41.5586	44.0374	49.945	52.9558
AT1G18660	78.442	66.2933	51.695	45.8529
AT1G18670	18.0703	19.1129	13.6764	13.8882
AT1G18680	4.55997	4.9795	4.82646	5.40265
AT1G18690	4.97193	6.12049	4.41806	5.76348
AT1G18700	42.6514	41.5551	35.9381	43.7325
AT1G18710	23.6524	37.8134	11.6294	8.89873
AT1G18720	35.1911	36.4325	32.1646	35.4287
AT1G18730	75.2497	74.6258	65.2869	84.8695
AT1G18735	2.23074	2.63663	1.97032	2.74382
AT1G18740	23.2503	65.2695	7.53028	9.99664
AT1G18745	1.78455	1.49789	5.21571	3.97181
AT1G18750	10.8018	9.05903	6.11877	4.33973
AT1G18800	57.5321	48.7892	69.3763	39.2481
AT1G18810	4.79238	6.74426	9.90669	9.1424
AT1G18840	23.9155	25.0574	28.049	31.0809
AT1G18850	46.321	43.2354	29.8005	14.2697
AT1G18870	6.76922	6.76903	3.31603	4.21803
AT1G18890	17.8813	20.0702	12.1009	15.2312
AT1G18900	58.0586	51.7148	34.7929	20.1681
AT1G18910	11.2799	10.3545	7.16746	8.23735
AT1G18950	38.0433	40.6085	35.5678	35.9811
AT1G19000	23.1451	37.9514	46.6042	95.4115
AT1G19010	7.86421	9.6522	7.91981	7.49965
AT1G19025	5.20391	5.81559	5.05831	4.60221
AT1G19050	49.1519	64.7394	40.953	34.4477
AT1G19080	12.8915	11.929	9.96913	10.7241
AT1G19100	22.9256	24.2337	21.6846	17.193
AT1G19110	66.3627	69.863	51.3882	54.1995
AT1G19120	13.8341	14.5466	12.7246	13.8388
AT1G19130	11.8623	12.5536	12.5646	15.9736
AT1G19140	34.3586	29.8695	23.9825	13.8137
AT1G19150	86.5353	100.446	102.093	137.603
AT1G19170	13.4874	13.9178	13.377	10.5343
AT1G19180	16.2276	27.5705	2.63586	1.13096
AT1G19200	2.47361	1.31712	0.602863	1.17947
AT1G19220	11.7479	15.3974	10.305	13.7785
AT1G19240	7.95042	7.23819	7.79863	6.28106
AT1G19270	7.20979	7.81222	6.98089	8.17706
AT1G19290	8.48839	8.41902	10.5258	9.13162
AT1G19300	3.95488	5.42635	6.19343	4.40086
AT1G19310	3.50214	4.28051	5.75005	8.45523
AT1G19330	12.7458	15.7546	6.74742	8.58277
AT1G19340	5.00613	5.42621	3.95787	4.0355
AT1G19350	44.4759	64.2301	31.4182	49.0991
AT1G19360	15.2791	15.2267	16.0207	16.5356
AT1G19370	45.9024	43.9177	16.6075	18.6981
AT1G19400	67.2937	60.5727	24.5433	38.4499
AT1G19410	3.37144	2.06713	0.0213132	0.120576
AT1G19430	18.5959	16.44	18.1453	22.0369
AT1G19440	14.623	12.518	14.6541	12.0514
AT1G19450	95.4743	96.2898	60.4227	26.0781
AT1G19480	4.67294	5.33908	6.13024	7.13168
AT1G19485	30.9246	30.6318	28.5046	35.7913
AT1G19490	16.8342	13.4204	6.64986	4.02685
AT1G19520	62.533	61.7746	64.7763	41.1091
AT1G19570	108.546	98.0538	79.3457	50.2267
AT1G19580	34.5224	33.3794	31.6034	26.8447
AT1G19600	42.3861	40.4903	34.6155	37.3351
AT1G19620	1.62696	2.48504	2.4362	3.24405
AT1G19640	3.19311	3.07705	1.89267	0.43575
AT1G19650	32.0433	30.238	28.2662	26.9882
AT1G19660	5.71894	7.90471	6.49313	46.5252
AT1G19670	17.0368	28.4413	47.4698	30.1986
AT1G19680	17.0655	20.444	14.1538	20.0041
AT1G19690	13.0313	14.9185	16.8058	17.2396
AT1G19700	18.9636	14.4457	22.1155	16.0132
AT1G19710	10.4613	9.90071	9.64064	9.33197
AT1G19715	72.4667	94.6315	97.1273	125.087
AT1G19720	75.7563	88.4175	97.0225	121.429
AT1G19730	5.17741	5.96943	6.42537	6.11554
AT1G19740	70.2834	73.4976	72.0491	97.0843
AT1G19770	9.26809	14.6913	11.7569	28.8627
AT1G19800	49.3927	52.4733	53.5116	47.4009
AT1G19835	43.1344	67.0344	67.3115	74.3906
AT1G19850	38.6057	37.9864	33.4179	27.1635
AT1G19860	28.6339	28.9335	24.5529	22.9118
AT1G19870	42.6204	48.2873	47.9594	55.8015
AT1G19880	84.1007	79.5414	65.6549	68.516
AT1G19910	49.6876	47.8938	44.0632	52.5905
AT1G19920	135.009	136.041	124.611	89.0198
AT1G19940	2.17063	3.66824	2.77681	2.14804
AT1G19950	10.221	11.0599	10.4501	8.58787
AT1G19960	4.7559	1.81404	0.883081	1.82377
AT1G19970	14.4797	12.1735	10.4769	7.23517
AT1G19980	6.53596	7.29095	5.83503	6.96427
AT1G19990	24.0094	24.8907	18.0113	15.935
AT1G20010	180.881	191.369	185.621	340.722
AT1G20020	948.859	878.735	1036.51	1094.41
AT1G20030	172.304	119.193	35.8067	24.6206
AT1G20050	44.1556	44.0761	41.2752	40.1953
AT1G20060	19.1396	17.8179	20.4115	17.9776
AT1G20070	16.6451	15.9576	14.8236	10.4677
AT1G20090	50.419	52.7308	48.5112	62.4622
AT1G20100	101.393	104.689	80.0004	59.1129
AT1G20110	37.434	40.1626	35.2128	41.9772
AT1G20140	9.70282	8.67145	9.86074	7.33337
AT1G20160	3.00011	2.86404	4.32909	3.6783
AT1G20200	79.977	73.4793	78.7917	73.3873
AT1G20220	129.433	119.408	105.863	71.6968
AT1G20225	11.4624	11.4878	11.696	12.482
AT1G20230	3.0034	2.94007	6.69126	5.33243
AT1G20260	132.477	125.364	139.553	130.318
AT1G20270	8.49738	8.49377	8.81897	7.31049
AT1G20300	22.5959	20.1638	16.6733	11.0257
AT1G20330	116.185	133.627	120.489	133.91
AT1G20340	2221.61	2319.95	2214.33	2574.16
AT1G20370	26.2854	26.0417	27.7345	18.6801
AT1G20380	31.411	31.0566	32.1258	24.6369
AT1G20410	22.8326	20.0221	20.6015	18.5472
AT1G20430	13.0012	11.9884	13.9527	12.0629
AT1G20440	634.667	808.914	39.6702	68.4809
AT1G20450	1301.85	1368.41	61.2525	54.7628
AT1G20460	4.75949	4.45863	2.75983	2.94468
AT1G20470	4.29913	3.67253	3.87731	2.92464
AT1G20480	4.6738	4.24948	6.25168	6.43117
AT1G20490	2.38107	2.5182	1.93895	2.79067
AT1G20510	10.653	9.82898	8.92271	6.47477
AT1G20540	22.6797	22.2648	25.1088	28.9969
AT1G20550	2.39481	2.5138	3.76582	3.88768
AT1G20560	17.6283	17.587	24.3346	25.4754
AT1G20570	4.46627	3.82172	5.30081	5.31445
AT1G20575	9.71885	9.91931	10.9522	11.2717
AT1G20580	60.7956	52.9227	58.7712	50.0696
AT1G20610	14.4484	15.8625	16.3908	19.4448
AT1G20620	450.34	530.162	1354.2	2046.39
AT1G20630	16.5941	19.832	32.8917	53.1008
AT1G20640	29.8779	34.4236	42.0918	34.1709
AT1G20650	68.707	80.5791	62.4398	57.806
AT1G20670	23.6106	26.7724	23.4217	23.3908
AT1G20691	8.18229	6.86761	5.55825	6.80568
AT1G20693	157.709	118.459	118.842	143.44
AT1G20696	185.356	136.982	131.895	117.877
AT1G20720	30.0551	26.1395	27.5757	23.8868
AT1G20760	49.4769	53.4352	46.4278	54.7047
AT1G20770	16.5549	14.6861	16.4137	16.7768
AT1G20780	18.9252	21.0601	13.0437	16.0235
AT1G20810	47.6744	50.8197	41.1342	55.2911
AT1G20816	15.5301	14.9231	13.7048	11.2992
AT1G20823	3.18068	3.73964	4.81622	1.92101
AT1G20830	25.3358	24.6191	22.4271	25.2802
AT1G20840	28.0587	28.6791	31.5834	30.2069
AT1G20850	29.5811	32.1308	24.9927	28.6386
AT1G20870	7.86777	8.21456	7.80215	6.85452
AT1G20880	2.38565	2.62384	2.49603	3.14648
AT1G20890	4.91617	3.69718	3.59227	4.09037
AT1G20910	38.7853	35.6342	29.23	20.4435
AT1G20920	60.1373	52.2419	50.9036	55.1398
AT1G20930	28.9076	28.5655	28.3035	19.977
AT1G20950	128.127	127.872	110.34	69.2755
AT1G20960	282.632	272.194	247.337	222.907
AT1G20970	44.6067	47.6065	42.8354	50.2136
AT1G20980	60.5222	72.3099	52.1315	59.915
AT1G21000	11.534	15.9826	4.94655	5.8769
AT1G21010	4.60236	6.71279	2.13478	5.86239
AT1G21050	7.69903	8.6655	5.8809	5.33605
AT1G21060	17.2578	25.0535	20.298	34.0319
AT1G21065	72.3634	69.6259	63.3518	68.7492
AT1G21070	7.63517	7.93785	10.2203	9.75327
AT1G21080	42.5598	41.9653	31.8781	24.974
AT1G21090	20.0255	16.4423	17.6995	11.8005
AT1G21130	34.4137	39.7521	17.4627	47.1225
AT1G21150	8.91417	7.42405	9.06259	7.47476
AT1G21160	21.7394	23.0272	30.2694	30.7821
AT1G21170	27.8035	27.3221	26.5609	28.9781
AT1G21190	19.1378	18.394	20.7327	17.0407
AT1G21200	4.33451	5.47842	4.64483	5.62297
AT1G21250	3.3673	2.28037	1.40427	1.46559
AT1G21270	4.51455	3.91808	7.44194	6.8521
AT1G21280	5.59239	6.06405	7.08269	7.20414
AT1G21310	25.0099	6.32867	8.94233	2.02217
AT1G21350	47.0365	46.9222	51.3961	50.6107
AT1G21370	4.07995	3.25248	4.40346	5.75801
AT1G21380	29.8962	29.2296	26.5878	27.2012
AT1G21390	2.04321	2.71111	3.10205	3.7062
AT1G21400	11.9112	12.7585	9.25056	14.188
AT1G21410	8.58194	8.54013	4.53552	5.62984
AT1G21440	37.3992	39.8429	38.7528	43.0213
AT1G21450	16.8663	18.26	14.7949	23.855
AT1G21460	33.3986	29.0934	22.2817	11.036
AT1G21480	9.83575	11.1437	11.9521	15.6079
AT1G21500	210.47	234.873	263.874	380.16
AT1G21540	9.42511	11.5926	3.84893	5.09183
AT1G21560	21.0284	22.24	25.2653	25.7016
AT1G21580	61.8786	58.4867	74.256	79.4345
AT1G21590	131.808	119.375	87.6889	67.7419
AT1G21600	107.644	105.623	111.996	130.215
AT1G21610	29.7767	29.2688	27.0578	30.303
AT1G21630	77.0566	81.7564	76.4933	84.6257
AT1G21640	49.0345	56.9508	50.4845	56.8608
AT1G21650	31.8812	30.3399	38.661	38.2476
AT1G21651	3.23577	3.2469	3.83279	4.95785
AT1G21660	48.5162	47.4686	32.9584	32.376
AT1G21670	41.3989	44.2059	28.3951	36.5742
AT1G21680	22.0598	19.0435	9.32081	23.6613
AT1G21690	43.8791	41.042	46.1002	46.5239
AT1G21700	48.8397	45.1357	43.6421	42.7813
AT1G21710	16.5997	16.7403	17.7802	15.8983
AT1G21720	46.0092	46.5438	46.5063	45.144
AT1G21730	33.0513	30.5181	26.7594	26.3349
AT1G21740	8.62232	9.16717	15.9604	12.5274
AT1G21750	103.77	89.3797	142.924	114.212
AT1G21760	15.2024	16.134	14.0002	14.8617
AT1G21770	21.4923	21.4679	19.6149	25.6419
AT1G21780	26.8582	25.2219	24.662	28.0603
AT1G21790	49.1097	50.9644	8.75883	10.8944
AT1G21810	14.2151	14.4	17.0541	12.5303
AT1G21830	5.90165	9.06872	9.498	11.244
AT1G21840	3.75181	3.72981	4.69294	5.32489
AT1G21880	54.8631	50.166	61.7195	39.0771
AT1G21900	16.6619	14.2012	15.3964	11.9061
AT1G21920	16.0346	17.6451	17.6889	19.4532
AT1G21930	15.5067	15.2275	14.7943	18.9568
AT1G21980	24.1734	25.8426	23.6875	19.1441
AT1G22020	21.5322	21.9404	20.1368	21.1926
AT1G22030	1.46782	2.00158	4.26726	2.53612
AT1G22040	4.13802	4.08137	6.56614	6.96951
AT1G22050	2.51951	2.28693	3.33581	2.93357
AT1G22060	44.0493	46.8198	52.8319	61.6526
AT1G22070	41.8435	30.2761	28.1781	17.9447
AT1G22140	7.59928	6.64376	7.60311	6.49771
AT1G22160	1.92508	2.22006	3.31795	1.81054
AT1G22170	10.2702	9.25844	13.1009	10.3718
AT1G22180	2.76429	3.53064	2.37332	3.34108
AT1G22190	4.23492	4.97448	5.5588	5.47143
AT1G22200	36.2938	33.9941	31.6652	27.0154
AT1G22220	2.22323	1.31111	2.92725	0.683432
AT1G22250	8.23775	12.1971	4.13738	6.50922
AT1G22260	2.22648	1.93833	2.53469	2.09267
AT1G22270	42.5072	39.4133	42.4357	28.632
AT1G22280	9.53633	12.0318	7.66464	11.31
AT1G22300	92.151	87.4897	90.9713	94.9403
AT1G22310	14.7228	16.662	14.5636	20.0908
AT1G22330	3.05245	7.40033	6.08102	21.811
AT1G22360	6.27072	13.4116	17.6437	25.5709
AT1G22370	2.81261	3.52879	6.86836	15.3652
AT1G22400	6.97957	11.055	10.8285	21.2773
AT1G22403	5.10964	4.55789	6.07318	5.88624
AT1G22410	225.216	228.79	206.296	126.522
AT1G22430	84.0794	87.1227	78.2494	103.855
AT1G22450	72.5149	69.011	77.0458	59.5939
AT1G22510	3.70463	3.78722	3.05486	3.88199
AT1G22520	22.8536	22.7733	22.1809	18.8458
AT1G22530	26.2089	36.6689	21.4544	38.4867
AT1G22540	11.6072	11.201	11.5422	12.1213
AT1G22550	8.20278	10.4977	5.42477	9.33276
AT1G22570	11.0358	15.0127	1.55191	8.49145
AT1G22590	17.3204	20.5767	21.3286	24.0161
AT1G22610	55.3842	67.8355	60.6919	61.3554
AT1G22620	18.9346	19.003	20.1825	29.6747
AT1G22630	38.6541	38.1518	29.7035	41.022
AT1G22640	5.65432	7.30802	7.9425	14.3061
AT1G22650	8.62881	8.90816	7.17483	10.78
AT1G22660	21.9953	19.6575	20.8312	21.4176
AT1G22690	15.9259	15.9537	9.84882	7.5402
AT1G22700	124.713	123.167	120.042	150.533
AT1G22710	37.9022	45.7322	41.4346	47.086
AT1G22730	32.4071	33.3188	24.7606	24.4154
AT1G22740	4.16762	4.13851	2.52194	8.92549
AT1G22750	43.421	39.205	31.2542	32.9192
AT1G22770	383.716	279.191	118.566	119.546
AT1G22780	284.948	260.459	258.384	225.698
AT1G22790	9.31591	9.60825	9.69053	11.7012
AT1G22800	14.3875	14.3384	16.4928	14.1562
AT1G22830	3.68401	4.01181	5.59398	4.61817
AT1G22840	80.2797	76.5926	88.3011	70.1274
AT1G22850	177.366	173.635	155.195	149.609
AT1G22860	14.925	13.46	15.9825	15.9924
AT1G22870	21.4944	19.7161	18.4227	21.5263
AT1G22880	9.23683	7.98768	9.92375	9.7737
AT1G22882	14.7231	16.6707	12.8999	15.1639
AT1G22885	3.43196	4.17941	3.09919	6.27191
AT1G22890	5.57006	7.40902	1.50497	9.03969
AT1G22900	1.56576	1.86237	1.66103	2.0154
AT1G22910	10.6593	13.9569	13.974	17.758
AT1G22920	29.6197	27.1837	27.0248	24.0845
AT1G22930	36.1718	38.8284	27.453	35.2728
AT1G22940	29.7952	30.6368	27.7665	27.3078
AT1G22950	39.6649	37.2912	29.4604	16.5516
AT1G22960	9.30427	7.92387	11.5763	8.32249
AT1G22970	20.9246	20.2394	21.0968	18.9415
AT1G23000	9.41468	10.5475	14.5139	17.901
AT1G23010	4.67666	3.49654	4.45642	1.67383
AT1G23020	13.2431	16.2194	7.6582	16.1541
AT1G23030	8.23446	8.08292	12.7111	14.7309
AT1G23080	29.706	32.858	58.5158	55.0131
AT1G23090	10.8951	14.2073	9.38969	13.0042
AT1G23100	7.86824	7.04675	11.7956	6.41236
AT1G23110	4.55093	1.6383	5.96117	0.162218
AT1G23130	7.22326	6.9036	7.01545	7.18934
AT1G23140	4.32029	1.72517	1.76252	0.623479
AT1G23170	10.21	11.3643	12.3291	12.3121
AT1G23180	76.2339	77.7956	90.4079	81.1147
AT1G23190	74.5642	76.6248	77.8042	58.9269
AT1G23205	31.7041	28.383	61.3941	16.6714
AT1G23220	18.3778	16.9946	15.8759	14.8244
AT1G23230	42.5073	43.7628	47.0899	47.2766
AT1G23260	13.1923	15.4734	14.3	17.6082
AT1G23280	66.2364	62.1787	59.1099	31.5222
AT1G23290	292.558	263.759	293.79	232.561
AT1G23310	943.461	1057.11	672.894	867.811
AT1G23330	16.1505	15.7421	13.3061	12.421
AT1G23340	5.23233	4.25535	5.19239	3.80859
AT1G23360	35.9356	32.5348	36.2611	46.5628
AT1G23390	1.98258	9.73015	6.51421	105.57
AT1G23400	59.0638	67.3753	78.625	97.7567
AT1G23410	19.1608	17.8731	24.6366	12.2366
AT1G23440	7.75308	9.16718	6.79763	10.8079
AT1G23460	5.54374	6.27199	7.64106	7.82214
AT1G23480	7.75372	13.383	14.1847	24.2018
AT1G23490	118.717	131.521	95.1218	94.1121
AT1G23710	2.90656	5.09727	2.30805	3.76694
AT1G23740	265.396	263.267	246.821	199.052
AT1G23750	4.43487	4.36273	6.41844	6.60573
AT1G23780	23.2042	23.6011	19.9346	18.7604
AT1G23790	16.0113	18.5012	19.3621	23.8319
AT1G23800	5.51531	4.93849	3.97033	3.43764
AT1G23820	142.352	128.48	154.023	102.546
AT1G23860	16.3622	14.7543	17.8892	18.2726
AT1G23870	5.70365	10.5061	5.26894	31.7686
AT1G23880	5.27965	4.8429	5.29601	4.74154
AT1G23890	6.01733	6.05045	6.28821	7.62891
AT1G23900	33.2197	35.6092	31.5673	32.5229
AT1G23935	5.9061	6.48565	5.70005	6.60287
AT1G23940	6.77597	7.76379	7.9992	6.56796
AT1G23950	25.4011	28.3526	26.44	26.0597
AT1G23960	14.121	14.7049	15.971	21.8775
AT1G23970	2.67253	2.82878	3.4944	3.70852
AT1G23980	2.31431	2.05528	3.91545	3.76142
AT1G24020	252.871	252.21	292.173	131.539
AT1G24030	7.62938	7.72474	5.61318	6.96102
AT1G24040	11.9718	13.1247	12.6341	13.1675
AT1G24050	49.8173	45.0562	40.8521	44.5524
AT1G24070	13.3435	11.35	9.22098	7.23807
AT1G24090	7.71714	6.29156	10.7557	5.2368
AT1G24095	1.13563	1.33404	1.95933	1.78866
AT1G24100	16.2888	22.3452	34.2832	18.213
AT1G24120	35.9156	39.6625	33.676	35.8738
AT1G24150	1.52086	1.99851	2.13458	1.69884
AT1G24160	33.7586	33.7059	31.656	41.4422
AT1G24170	25.9418	31.6371	16.633	18.7581
AT1G24180	31.5587	29.341	33.0017	31.1457
AT1G24190	39.1468	38.5259	38.9146	45.9272
AT1G24240	6.47924	5.70725	7.89442	8.76025
AT1G24265	5.94496	4.52497	4.55904	3.46204
AT1G24267	43.5907	40.3246	36.5941	28.0625
AT1G24280	8.19029	6.56425	6.43785	6.16914
AT1G24290	8.23771	8.34403	8.8544	9.07319
AT1G24300	57.1407	57.6689	47.6838	54.2862
AT1G24310	43.4049	37.9915	35.9089	26.7164
AT1G24330	5.39607	6.17219	5.21198	3.19315
AT1G24340	23.9302	24.1553	21.9016	25.0112
AT1G24350	7.63486	6.47259	6.89406	8.87976
AT1G24360	173.706	167.457	178.489	166.619
AT1G24400	5.88364	5.83984	5.57322	5.83873
AT1G24440	5.42537	5.27805	4.17637	9.744
AT1G24450	5.61897	3.93177	5.92763	7.43183
AT1G24460	56.5765	58.3504	61.2289	55.0857
AT1G24490	35.9171	34.0994	55.7402	34.392
AT1G24510	298.632	275.656	269.034	218.576
AT1G24530	7.74111	8.73678	3.30956	4.3442
AT1G24560	19.3794	20.1019	16.3187	21.124
AT1G24580	3.16053	1.66202	1.07623	0.167914
AT1G24610	47.7401	46.9721	54.1168	56.2549
AT1G24625	16.4048	18.1477	16.6814	10.8149
AT1G24706	96.2265	101.472	92.3072	88.9451
AT1G24764	28.9128	29.3209	36.5667	37.0542
AT1G24793	8.44198	8.22029	11.077	12.3675
AT1G24800	18.3325	18.2639	13.1086	12.9822
AT1G24880	44.7861	40.7239	86.049	112.843
AT1G24881	18.3325	18.2639	13.1086	12.9822
AT1G25054	12.6834	11.2207	17.3932	18.2036
AT1G25055	18.3393	18.2639	13.1086	12.9826
AT1G25098	176.077	157.446	279	335.272
AT1G25145	8.26155	8.03374	10.8743	12.2493
AT1G25150	18.3393	18.2639	13.1086	12.9826
AT1G25175	97.7367	90.9205	141.551	165.321
AT1G25211	29.7299	22.2039	25.5016	23.9134
AT1G25220	35.3866	37.342	36.2487	27.8387
AT1G25230	2.40169	3.37574	2.48132	15.8114
AT1G25250	3.93609	4.23683	1.95864	1.36184
AT1G25260	139.768	130.399	112.138	64.962
AT1G25275	9.35286	9.29001	7.61114	33.4432
AT1G25280	24.2849	24.9609	26.3071	26.2131
AT1G25290	16.7607	17.7141	18.5281	20.6375
AT1G25320	19.8041	19.3443	10.3567	11.9915
AT1G25350	136.455	137.672	120.767	93.2114
AT1G25360	3.79242	3.038	6.93343	3.76254
AT1G25375	7.47304	7.9601	8.46368	10.4182
AT1G25380	22.7008	21.5309	22.4432	22.4247
AT1G25390	11.3433	10.9755	11.8253	12.6577
AT1G25420	25.073	26.1053	23.0571	24.682
AT1G25425	6.00549	7.96558	6.86126	5.35263
AT1G25440	62.5823	98.9837	149.4	201.682
AT1G25450	32.5358	37.1577	47.2137	48.5845
AT1G25470	12.4814	14.3308	13.7223	14.9183
AT1G25472	3.92138	4.24321	4.02432	3.54634
AT1G25480	5.8761	6.63485	5.62134	9.06604
AT1G25490	98.0375	95.5838	97.7073	93.9946
AT1G25500	1.87793	2.23072	1.487	2.33644
AT1G25510	17.8772	19.4655	17.5671	14.387
AT1G25520	14.9245	13.5737	13.6347	9.59188
AT1G25530	2.10256	2.36341	1.44552	1.58915
AT1G25540	31.3521	33.3828	31.2624	37.034
AT1G25550	97.3636	80.2022	31.0997	52.4187
AT1G25560	5.85114	13.5104	2.74032	9.76119
AT1G25570	35.1804	31.7108	33.0594	29.4804
AT1G25580	13.9833	13.6241	11.3179	11.9441
AT1G25682	36.0149	40.9082	18.098	18.6351
AT1G26090	20.0221	17.3859	17.4501	18.9794
AT1G26100	6.08674	6.12184	10.0294	7.96275
AT1G26110	177.817	182.204	170.743	181.116
AT1G26120	17.9436	16.5765	15.1903	14.607
AT1G26130	18.4701	17.3675	23.8125	21.2659
AT1G26150	146.948	151.672	206.071	179.762
AT1G26160	23.9626	22.5352	20.683	20.7833
AT1G26170	50.1375	47.6104	47.6466	41.1587
AT1G26180	36.0548	33.7786	29.8931	35.3681
AT1G26190	25.781	24.1394	24.2552	19.1389
AT1G26208	10.8302	10.3176	13.8363	13.4305
AT1G26210	11.4105	12.7409	14.8318	8.9504
AT1G26218	3.39715	3.90435	3.84647	5.44188
AT1G26220	12.0115	14.1236	13.6975	18.9465
AT1G26230	64.6106	56.3887	54.8554	55.7838
AT1G26260	5.57965	4.72069	6.50511	7.45874
AT1G26270	40.4779	41.3714	24.0999	26.9366
AT1G26300	5.56037	6.2925	7.40541	9.57122
AT1G26330	12.9521	13.5901	12.7226	11.9715
AT1G26340	16.6833	14.3207	13.7566	9.5135
AT1G26370	34.7485	34.6998	32.5841	23.6215
AT1G26440	3.18798	2.77505	5.08544	7.7675
AT1G26450	10.9687	10.7006	6.27689	11.5739
AT1G26460	60.2808	56.1041	69.6189	58.2244
AT1G26470	17.9583	18.2242	19.8953	13.7186
AT1G26500	3.28221	3.70478	3.14631	3.07179
AT1G26520	19.5511	17.2593	17.2938	13.219
AT1G26530	2.35662	1.61084	2.02507	1.63319
AT1G26540	8.5974	8.7883	8.27952	5.99547
AT1G26550	37.846	37.8092	42.7898	43.8006
AT1G26558	3.45506	4.11227	2.89198	2.48504
AT1G26560	41.678	56.2751	40.3371	17.3791
AT1G26570	9.74145	12.1812	11.3744	9.47533
AT1G26580	33.4027	34.6057	56.7765	89.044
AT1G26600	3.34283	4.39616	2.7364	1.964
AT1G26620	11.6794	14.8618	11.5518	14.4899
AT1G26630	687.523	640.462	693.599	587.425
AT1G26640	20.0371	19.2505	18.596	20.877
AT1G26650	12.9969	11.9867	15.589	13.3903
AT1G26660	6.47435	5.70102	7.20764	6.58731
AT1G26665	7.49648	7.56563	9.75884	13.6314
AT1G26670	10.5858	10.6589	13.1455	20.9927
AT1G26690	2.9299	3.61124	4.43604	4.60104
AT1G26730	2.83631	4.24327	2.56504	2.62593
AT1G26740	15.4989	14.8133	20.7876	13.5728
AT1G26750	22.1536	20.9442	26.167	23.3617
AT1G26760	6.46726	4.98628	7.28464	7.59439
AT1G26761	44.0487	48.0162	43.3351	47.7409
AT1G26770	52.3836	55.3583	92.8601	44.942
AT1G26800	0.115682	0.382597	0.388211	2.79993
AT1G26810	8.21361	8.10063	7.2507	8.66077
AT1G26820	3.0766	3.06306	4.25388	3.96143
AT1G26830	59.4155	58.7404	56.671	65.5577
AT1G26840	7.46376	7.45535	9.10096	8.55214
AT1G26850	211.127	199.225	206.974	167.115
AT1G26880	209.954	193.034	212.176	141.817
AT1G26900	3.33398	3.14006	6.56586	6.09679
AT1G26910	33.2725	30.4691	28.8064	18.6089
AT1G26920	23.3308	27.3545	31.8035	36.7774
AT1G26930	0.896417	1.04094	0.902675	2.67177
AT1G26940	5.56922	5.18641	5.32401	6.59992
AT1G26945	7.37463	8.53707	10.9749	9.56905
AT1G27000	31.4011	36.1651	26.643	28.607
AT1G27030	18.0668	14.3797	25.5838	13.9913
AT1G27050	17.1124	16.8823	17.45	12.215
AT1G27060	5.29229	4.49994	4.59907	4.50301
AT1G27070	12.3726	13.136	13.2531	14.8033
AT1G27090	93.8654	93.5358	95.5172	97.3145
AT1G27100	33.277	48.775	26.3685	29.5282
AT1G27120	43.244	39.4763	36.4016	30.9209
AT1G27130	17.1947	17.3022	13.1151	18.6876
AT1G27150	14.7397	15.1264	13.0543	28.2593
AT1G27170	2.31054	2.32326	2.9217	4.22198
AT1G27180	8.85769	10.0977	11.1449	11.8208
AT1G27190	21.0141	23.7348	30.8881	36.7332
AT1G27200	33.7717	37.063	8.50336	8.00357
AT1G27210	18.0471	34.1967	46.6716	81.7799
AT1G27290	2.32004	6.22295	1.98522	14.8254
AT1G27300	8.89991	10.4393	8.74524	13.8819
AT1G27310	39.4075	36.312	41.1558	41.8248
AT1G27320	38.8107	47.259	43.4148	57.2842
AT1G27330	23.6122	22.4294	34.489	21.2488
AT1G27340	28.8478	29.9603	25.8942	25.6755
AT1G27350	13.8838	12.8097	18.7278	14.3984
AT1G27360	16.2226	14.0297	10.6256	6.88707
AT1G27370	13.0187	11.6144	11.161	12.1908
AT1G27385	24.9697	24.5566	31.6563	31.866
AT1G27390	44.0489	41.7103	46.1631	28.7237
AT1G27400	447.546	399.9	407.12	300.052
AT1G27410	4.73618	4.9807	9.27975	7.76258
AT1G27420	0.831633	1.70665	4.41482	5.28587
AT1G27430	56.4059	55.0656	52.8925	58.4579
AT1G27435	19.8728	19.4629	22.728	18.3337
AT1G27440	7.7271	6.67032	7.06779	6.41727
AT1G27450	89.1762	78.11	101.149	101.746
AT1G27460	39.3392	45.5838	42.9184	66.0135
AT1G27470	73.9785	69.1574	54.2485	27.8902
AT1G27480	40.9536	40.0149	37.5497	40.9409
AT1G27500	9.3827	11.2443	10.4832	10.5419
AT1G27510	74.4352	72.2692	62.2044	77.9675
AT1G27520	29.4912	27.7066	30.1939	34.7092
AT1G27530	29.0101	29.2677	29.3913	26.5319
AT1G27540	17.4192	20.9945	25.2768	33.5169
AT1G27590	11.3354	10.4229	8.25695	7.99034
AT1G27595	51.7389	55.251	45.3734	44.3551
AT1G27600	17.945	17.9692	17.043	19.8258
AT1G27630	42.2441	36.3695	25.7609	31.7678
AT1G27640	4.65778	4.18261	4.17428	4.9003
AT1G27650	46.3268	46.9488	45.9153	50.9576
AT1G27660	5.66944	5.02215	5.68657	4.7881
AT1G27680	40.3066	35.7687	42.824	28.4863
AT1G27690	7.79404	9.52206	11.0016	12.6707
AT1G27695	6.67698	5.26593	5.93602	6.76583
AT1G27700	9.83453	8.52453	8.37593	9.40421
AT1G27730	25.8385	18.6491	0.675608	0.0617956
AT1G27750	27.7707	30.6764	26.9455	31.2914
AT1G27752	25.4395	27.0754	25.0944	27.9575
AT1G27760	213.395	145.303	109.322	40.576
AT1G27770	38.6978	53.6269	17.1503	16.1177
AT1G27840	19.1376	17.8666	17.6025	20.0825
AT1G27850	37.3392	42.3975	36.543	40.3372
AT1G27880	18.2747	16.5047	21.213	13.2323
AT1G27900	27.9007	27.5488	25.5444	24.2094
AT1G27910	52.7547	33.9775	15.8702	12.8473
AT1G27920	12.6388	9.90023	13.2898	12.7696
AT1G27921	3.56582	2.68344	5.14899	5.9262
AT1G27930	94.9571	81.7862	44.8672	39.2107
AT1G27940	8.77146	9.67399	7.99411	6.24875
AT1G27950	216.904	213.437	170.463	141.852
AT1G27960	16.01	16.5812	14.0593	13.5641
AT1G27970	42.2096	39.6321	46.6862	33.218
AT1G27980	5.28649	5.26658	4.9939	3.85877
AT1G28010	11.5019	14.842	12.072	13.1005
AT1G28050	23.9636	26.2939	8.51302	11.884
AT1G28060	69.2355	75.8632	60.6592	65.2724
AT1G28070	3.15198	3.85556	3.49748	3.10919
AT1G28090	35.5134	33.2513	39.5506	38.3665
AT1G28100	22.4568	23.1979	23.2944	29.9083
AT1G28110	15.7536	16.0858	18.5545	16.57
AT1G28120	21.1864	19.5082	19.1823	18.5879
AT1G28130	6.20095	4.61238	1.59462	0.818746
AT1G28140	90.9189	83.0377	81.1827	83.2472
AT1G28150	43.184	43.4796	35.7202	44.1524
AT1G28190	1.17496	3.38825	1.09897	2.26069
AT1G28200	18.4639	19.2944	16.8441	18.1413
AT1G28210	8.06132	7.16453	9.8909	6.02378
AT1G28230	8.46619	6.96046	13.297	6.91414
AT1G28240	13.24	14.3093	14.1465	15.4681
AT1G28250	8.23876	8.82226	7.1302	8.04767
AT1G28260	1.81942	2.27374	2.56171	8.7278
AT1G28280	24.9645	31.0561	24.2719	23.4476
AT1G28290	72.6684	54.5974	67.7972	50.6541
AT1G28310	7.28191	9.36689	7.96345	10.0455
AT1G28320	30.1001	31.1435	30.3343	42.7761
AT1G28330	12.0877	24.2421	3.79918	56.4069
AT1G28340	46.3173	45.2273	49.3173	46.9966
AT1G28350	72.3258	71.1626	64.0592	45.1219
AT1G28380	26.2951	29.3234	12.5206	15.9417
AT1G28390	4.03052	4.00849	4.62496	3.81427
AT1G28395	25.4435	23.1593	23.8829	14.6867
AT1G28400	23.3673	21.827	35.8851	26.6659
AT1G28410	8.36211	9.44265	8.09769	11.4932
AT1G28420	62.162	62.7752	61.3194	56.5702
AT1G28440	66.325	81.4066	67.5425	71.5526
AT1G28490	17.0339	16.8875	15.332	16.0788
AT1G28510	20.3457	18.8601	20.6894	13.182
AT1G28520	12.4625	11.7571	10.5527	12.6667
AT1G28530	29.639	30.374	36.7684	29.5703
AT1G28540	4.01731	3.42595	2.7537	3.87272
AT1G28560	3.78225	3.71263	4.87071	4.31495
AT1G28580	7.56582	8.87052	6.50525	15.8404
AT1G28600	72.0531	82.9418	62.5995	28.2742
AT1G28610	39.0643	34.5627	57.7368	18.2713
AT1G28670	8.83474	12.468	21.5066	28.6973
AT1G28680	25.9619	28.141	26.3681	15.0659
AT1G28685	0.757552	1.14423	2.30519	2.56667
AT1G28690	2.49762	2.23696	3.36051	2.62342
AT1G28710	7.99123	5.51981	10.5347	11.3424
AT1G28760	5.56825	4.8644	5.55415	4.36664
AT1G28960	10.93	11.6179	8.93095	10.0841
AT1G29030	19.2896	15.851	22.4468	12.9368
AT1G29040	16.7806	15.2759	17.1352	18.271
AT1G29041	1.5885	1.9752	1.72392	2.36535
AT1G29050	7.00169	8.91861	10.0396	10.7939
AT1G29060	4.11831	3.42354	3.70049	4.03813
AT1G29070	568.053	570.482	516.047	590.193
AT1G29120	29.0049	28.6737	27.2687	27.6161
AT1G29150	97.4635	96.5508	97.1336	94.1661
AT1G29160	0.601143	0.649167	1.89692	3.0585
AT1G29170	34.6716	33.9984	26.9766	20.9042
AT1G29220	23.0865	23.9142	19.6423	19.9693
AT1G29240	8.50727	9.47932	8.0555	7.11996
AT1G29250	58.1513	51.2646	64.7074	43.7325
AT1G29260	10.3922	10.2611	14.2743	17.0901
AT1G29270	3.15312	3.70755	3.45509	3.15
AT1G29300	1.90251	2.15013	2.64779	2.31093
AT1G29310	37.7457	35.7508	42.6511	36.7274
AT1G29320	49.6346	44.388	39.861	19.9707
AT1G29330	7.5905	7.70497	4.84424	4.42218
AT1G29340	33.4031	40.5891	27.9013	26.6778
AT1G29350	129.818	118.512	119.419	105.752
AT1G29357	3.56863	2.81953	6.38992	10.8109
AT1G29370	151.467	154.973	134.398	132.912
AT1G29380	4.26956	4.67203	1.76166	1.58217
AT1G29390	47.7368	42.6977	34.4134	37.8669
AT1G29395	56.8282	46.5729	4.301	8.00367
AT1G29400	44.0168	43.2472	24.3979	35.4918
AT1G29410	4.99937	3.74239	5.04209	5.03302
AT1G29418	21.6141	15.6922	35.3236	15.832
AT1G29430	1.0407	1.41583	3.8347	2.81523
AT1G29440	1.91999	2.46721	4.94642	2.72643
AT1G29470	227.448	189.216	159	145.211
AT1G29500	1.72678	1.65469	3.20201	3.1606
AT1G29510	3.02374	3.02188	4.55737	2.91535
AT1G29520	4.84822	5.10866	4.91678	5.9333
AT1G29530	23.2086	23.8735	26.8267	20.7405
AT1G29550	5.98159	5.0506	6.85902	7.87768
AT1G29560	3.8126	4.57533	8.2886	7.59679
AT1G29590	1.88034	1.9213	1.80681	1.70823
AT1G29630	26.0369	23.3795	24.1897	15.8109
AT1G29660	61.7967	72.2889	45.1587	48.6704
AT1G29670	198.342	224.724	100.802	106.023
AT1G29690	23.1944	36.3945	9.70066	9.1788
AT1G29700	57.3843	57.6804	40.1809	35.6987
AT1G29710	5.29195	6.35165	6.93735	6.69666
AT1G29720	12.2607	12.208	6.97285	9.41564
AT1G29730	5.2393	4.52642	4.24596	4.25575
AT1G29750	25.2447	25.0872	26.1547	30.6881
AT1G29760	8.52182	7.46705	10.9426	12.0333
AT1G29785	12.5944	10.4322	11.9063	7.92917
AT1G29790	11.9551	13.7557	19.4132	17.7611
AT1G29800	4.96693	5.67582	7.14001	7.82292
AT1G29810	9.79852	8.12051	7.6474	7.71999
AT1G29820	11.2057	11.9106	8.3558	11.8789
AT1G29840	11.3021	11.7117	8.35188	9.3402
AT1G29850	41.0504	38.1575	36.9799	37.7131
AT1G29880	186.749	183.926	182.36	145.388
AT1G29890	24.8286	26.2303	27.7513	28.3872
AT1G29900	256.11	246.482	278.162	217.843
AT1G29910	8482.21	9062.31	8497.9	11006.8
AT1G29920	14054.9	15013.5	10863.6	14545.4
AT1G29930	29127.4	32621.6	20250.8	26442.4
AT1G29940	124.367	119.075	108.26	52.9645
AT1G29950	17.3994	16.3681	22.5515	18.7763
AT1G29951	2.35092	2.34995	3.23442	2.29614
AT1G29960	2.23047	1.68988	2.21308	2.40759
AT1G29965	71.1188	70.2609	68.5508	37.1588
AT1G29970	7.44859	7.75403	6.99773	8.72188
AT1G29980	20.5454	21.2583	21.832	14.147
AT1G29990	20.6702	18.9886	19.8019	19.4839
AT1G30000	17.0603	15.4219	14.9432	13.6514
AT1G30010	5.18975	5.70339	6.80242	6.57101
AT1G30020	1.53931	1.85025	2.82768	2.27414
AT1G30040	3.07747	4.19714	1.05415	1.27554
AT1G30070	19.3072	19.8406	15.7811	12.8172
AT1G30090	9.11995	10.4133	11.018	14.5224
AT1G30110	1.29406	1.812	2.75962	2.93759
AT1G30120	156.973	153.226	169.598	154.56
AT1G30130	13.6201	12.1878	14.6997	15.7788
AT1G30200	8.17687	9.46025	14.6396	18.8119
AT1G30210	37.0174	35.802	45.6871	46.2563
AT1G30230	398.91	381.137	399.854	403.397
AT1G30240	47.2965	41.4568	37.4352	19.6206
AT1G30260	1.17224	1.7831	1.35491	2.80914
AT1G30270	7.7314	6.4935	5.708	9.55549
AT1G30280	3.76681	5.97485	1.35115	2.88778
AT1G30290	13.8756	13.6454	10.7271	10.6559
AT1G30300	5.79186	4.58426	6.68876	6.70297
AT1G30320	8.8014	8.48312	7.85492	6.6995
AT1G30330	79.0109	76.3321	52.8204	55.7458
AT1G30360	810.423	849.907	173.755	273.761
AT1G30380	1510.45	1523.83	1344.32	1701.44
AT1G30400	164.738	164.611	134.926	156.072
AT1G30410	35.7896	35.6801	32.5172	35.9225
AT1G30420	8.67641	7.85523	10.4903	14.0549
AT1G30440	51.1127	59.4394	47.8622	62.3346
AT1G30450	28.9577	31.563	38.4175	38.0455
AT1G30460	25.0694	27.1942	30.7035	26.0544
AT1G30470	89.9384	91.4008	80.7832	76.9
AT1G30475	1.7026	1.52427	2.15112	2.59925
AT1G30480	15.4635	16.1211	15.2109	16.4913
AT1G30490	66.2947	63.258	53.1739	45.5755
AT1G30500	5.38493	3.1563	5.33918	3.53561
AT1G30510	16.4607	12.2144	13.1584	12.9305
AT1G30520	59.2192	69.1387	70.9389	119.353
AT1G30530	99.3491	108.441	138.626	49.7416
AT1G30540	6.95425	7.49106	8.94568	9.45182
AT1G30550	2.25626	1.57849	3.03144	3.89673
AT1G30570	10.7564	12.6068	13.236	19.1692
AT1G30580	177.97	178.597	204.854	185.668
AT1G30590	91.7432	81.8307	88.9181	79.9195
AT1G30600	55.169	57.9581	61.3383	42.2505
AT1G30610	74.3653	73.1712	71.6365	79.1176
AT1G30620	32.6265	25.5486	14.1475	10.2384
AT1G30630	64.6748	64.559	69.8433	64.3686
AT1G30640	6.51922	8.21388	2.67044	3.34174
AT1G30680	63.612	62.1652	99.6386	77.7941
AT1G30690	107.107	115.166	119.343	100.546
AT1G30755	2.04934	2.65422	4.61188	6.86145
AT1G30810	17.2727	17.9201	18.1882	22.034
AT1G30820	88.9075	88.4623	34.7706	99.3645
AT1G30825	16.1854	17.4124	14.0172	14.7742
AT1G30845	1.63725	1.58168	1.89729	2.08105
AT1G30880	66.0276	63.146	57.2193	57.2685
[truncated: 14,552 more rows]

## Sheet: <2>COR_genes
List of identified DEGs that overlap with COR genes (Shi et al., 2017)
AT1G01060
AT1G01140
AT1G01240
AT1G01340
AT1G01420
AT1G01470
AT1G01520
AT1G02400
AT1G02640
AT1G02820
AT1G02930
AT1G03055
AT1G03410
AT1G03905
AT1G04240
AT1G04570
AT1G05100
AT1G06000
AT1G06430
AT1G06540
AT1G06850
AT1G07050
AT1G07150
AT1G07280
AT1G07430
AT1G07870
AT1G08570
AT1G08650
AT1G08900
AT1G09350
AT1G09415
AT1G09950
AT1G09970
AT1G10370
AT1G10410
AT1G11210
AT1G13140
AT1G13609
AT1G13650
AT1G13700
AT1G14685
AT1G15125
AT1G15175
AT1G15550
AT1G15830
AT1G15950
AT1G16410
AT1G16730
AT1G16850
AT1G17380
AT1G18000
AT1G18870
AT1G19000
AT1G19180
AT1G19350
AT1G19450
AT1G19490
AT1G19640
AT1G20440
AT1G20450
AT1G20620
AT1G21130
AT1G21460
AT1G21790
AT1G22330
AT1G22360
AT1G22370
AT1G22885
AT1G23390
AT1G24580
AT1G25230
AT1G25250
AT1G25275
AT1G25440
AT1G27200
AT1G27210
AT1G27290
AT1G27730
AT1G27760
AT1G27910
AT1G28330
AT1G28670
AT1G29395
AT1G30040
AT1G30110
AT1G30620
AT1G31173
AT1G31320
AT1G32860
AT1G32870
AT1G32900
AT1G33230
AT1G33260
AT1G44350
AT1G44770
AT1G46768
AT1G47710
AT1G48100
AT1G49130
AT1G49180
AT1G49450
AT1G49500
AT1G51090
AT1G51430
AT1G51700
AT1G53090
AT1G53542
AT1G55000
AT1G55320
AT1G55450
AT1G55910
AT1G56220
AT1G56650
AT1G56720
AT1G57980
AT1G58180
AT1G58280
AT1G58340
AT1G58520
AT1G60190
AT1G60270
AT1G60790
AT1G61795
AT1G61800
AT1G62180
AT1G62570
AT1G62710
AT1G63650
AT1G63800
AT1G64380
AT1G64780
AT1G64890
AT1G65060
AT1G65490
AT1G65620
AT1G65870
AT1G66725
AT1G66760
AT1G66930
AT1G66970
AT1G67360
AT1G67850
AT1G68190
AT1G68238
AT1G68500
AT1G68520
AT1G68570
AT1G69260
AT1G69480
AT1G69530
AT1G69570
AT1G69870
AT1G70290
AT1G70580
AT1G70640
AT1G70700
AT1G70800
AT1G70900
AT1G70985
AT1G71030
AT1G71240
AT1G71360
AT1G71950
AT1G71970
AT1G72450
AT1G72520
AT1G72645
AT1G72830
AT1G72855
AT1G73480
AT1G73600
AT1G73700
AT1G74670
AT1G75180
AT1G75380
AT1G75960
AT1G76180
AT1G76590
AT1G77210
AT1G77450
AT1G78070
AT1G78270
AT1G78290
AT1G78460
AT1G78510
AT1G78570
AT1G79270
AT1G79670
AT1G80120
AT1G80130
AT1G80180
AT1G80440
AT1G80650
AT1G80920
AT2G01940
AT2G02710
AT2G03750
AT2G05160
AT2G15020
AT2G15050
AT2G15320
AT2G15880
AT2G15890
AT2G15960
AT2G15970
AT2G16890
AT2G17036
AT2G17280
AT2G17450
AT2G17550
AT2G17780
AT2G17840
AT2G17880
AT2G18560
AT2G21180
AT2G21210
AT2G21320
AT2G22080
AT2G22240
AT2G22500
AT2G22590
AT2G22980
AT2G22990
AT2G23120
AT2G23340
AT2G23910
AT2G24100
AT2G24150
AT2G24300
AT2G24540
AT2G24560
AT2G25200
AT2G25530
AT2G25625
AT2G25900
AT2G26690
AT2G26710
AT2G26980
AT2G27420
AT2G27840
AT2G28305
AT2G28550
AT2G28630
AT2G29290
AT2G29300
AT2G30040
AT2G30600
AT2G30990
AT2G31380
AT2G31585
AT2G32100
AT2G33380
AT2G34180
AT2G34620
AT2G34720
AT2G34850
AT2G35420
AT2G35700
AT2G35738
AT2G35960
AT2G36590
AT2G36630
AT2G36792
AT2G36870
AT2G37025
AT2G37040
AT2G37970
AT2G38400
AT2G38820
AT2G39010
AT2G39380
AT2G39435
AT2G39920
AT2G39980
AT2G40080
AT2G40140
AT2G40270
AT2G40610
AT2G40880
AT2G40900
AT2G41040
AT2G41100
AT2G41250
AT2G41430
AT2G42150
AT2G42170
AT2G42370
AT2G42530
AT2G42540
AT2G42870
AT2G42890
AT2G43010
AT2G44670
AT2G44740
AT2G45170
AT2G46270
AT2G46330
AT2G46550
AT2G46790
AT2G46830
AT2G47060
AT2G47180
AT2G47460
AT2G47890
AT3G01820
AT3G02150
AT3G02170
AT3G02550
AT3G03770
AT3G03780
AT3G04010
AT3G04140
AT3G05160
AT3G05400
AT3G05660
AT3G06070
AT3G07650
AT3G09440
AT3G09450
AT3G09520
AT3G09600
AT3G10020
AT3G10040
AT3G10300
AT3G12150
AT3G12320
AT3G12580
AT3G13750
AT3G14200
AT3G14440
AT3G14590
AT3G14690
AT3G14720
AT3G14810
AT3G14890
AT3G15450
AT3G15530
AT3G15630
AT3G15770
AT3G16800
AT3G17130
AT3G17609
AT3G17800
AT3G17860
AT3G19270
AT3G19580
AT3G19800
AT3G19850
AT3G19970
AT3G21150
AT3G21560
AT3G21670
AT3G21890
AT3G22840
AT3G23000
AT3G23210
AT3G23480
AT3G23810
AT3G23880
AT3G24190
AT3G24518
AT3G24520
AT3G24840
AT3G26445
AT3G26490
AT3G26740
AT3G26840
AT3G26890
AT3G26932
AT3G27170
AT3G27880
AT3G28220
AT3G28270
AT3G29575
AT3G44450
AT3G46600
AT3G46640
AT3G47160
AT3G47420
AT3G47640
AT3G48360
AT3G48460
AT3G48510
AT3G48700
AT3G49220
AT3G49790
AT3G50840
AT3G50910
AT3G50970
AT3G51238
AT3G51240
AT3G51400
AT3G51750
AT3G51895
AT3G51920
AT3G52470
AT3G52740
AT3G53260
AT3G53800
AT3G53950
AT3G53990
AT3G54990
AT3G55110
AT3G55120
AT3G55240
AT3G55500
AT3G55580
AT3G55610
AT3G55760
AT3G55940
AT3G56260
AT3G56290
AT3G57010
AT3G57020
AT3G57940
AT3G58120
AT3G59250
AT3G59940
AT3G60520
AT3G61210
AT3G61810
AT3G61950
AT3G62550
AT3G62610
AT3G63060
AT4G00050
AT4G01060
AT4G01080
AT4G01330
AT4G01460
AT4G01533
AT4G01870
AT4G02540
AT4G03510
AT4G04630
AT4G04830
AT4G05020
AT4G05050
AT4G06746
AT4G08870
AT4G09750
AT4G09820
AT4G10040
AT4G11070
AT4G11360
AT4G12000
AT4G12690
AT4G13710
AT4G13830
AT4G14130
AT4G14270
AT4G14540
AT4G14690
AT4G15130
AT4G15430
AT4G15480
AT4G15490
AT4G16740
AT4G17090
AT4G17550
AT4G17870
AT4G17880
AT4G18280
AT4G18422
AT4G18501
AT4G18700
AT4G19160
AT4G19170
AT4G20070
AT4G21570
AT4G21870
AT4G22540
AT4G22758
AT4G22880
AT4G23600
AT4G23630
AT4G23750
AT4G23990
AT4G24010
AT4G24230
AT4G24415
AT4G24800
AT4G24960
AT4G25420
AT4G25433
AT4G25470
AT4G25480
AT4G25490
AT4G25500
AT4G25640
AT4G26150
AT4G26850
AT4G27310
AT4G27350
AT4G27360
AT4G27410
AT4G27440
AT4G27450
AT4G27520
AT4G27560
AT4G27657
AT4G27830
AT4G27940
AT4G28150
AT4G28250
AT4G28330
AT4G29310
AT4G30350
AT4G30460
AT4G30470
AT4G30690
AT4G31060
AT4G31140
AT4G31240
AT4G32190
AT4G32800
AT4G33666
AT4G33905
AT4G33960
AT4G34510
AT4G34550
AT4G34710
AT4G34920
AT4G34990
AT4G35110
AT4G35300
AT4G35320
AT4G35770
AT4G36010
AT4G36410
AT4G36640
AT4G36670
AT4G37080
AT4G37760
AT4G37890
AT4G38400
AT4G38580
AT4G38932
AT4G39210
AT4G39800
AT5G01100
AT5G01520
AT5G01850
AT5G01880
AT5G02270
AT5G02490
AT5G02760
AT5G03210
AT5G03380
AT5G04340
AT5G05270
AT5G05690
AT5G05890
AT5G06690
AT5G06710
AT5G06760
AT5G06980
AT5G07070
AT5G07152
AT5G07820
AT5G07990
AT5G08520
AT5G08640
AT5G08760
AT5G09440
AT5G09470
AT5G09690
AT5G10250
AT5G10310
AT5G10410
AT5G11070
AT5G11650
AT5G12010
AT5G13090
AT5G13200
AT5G13930
AT5G14120
AT5G14200
AT5G14760
AT5G15845
AT5G15850
AT5G15948
AT5G15950
AT5G15960
AT5G15970
AT5G16200
AT5G16370
AT5G17010
AT5G17030
AT5G17040
AT5G17050
AT5G17220
AT5G17300
AT5G17490
AT5G17760
AT5G17780
AT5G17850
AT5G18030
AT5G18630
AT5G18670
AT5G19120
AT5G19190
AT5G19240
AT5G19875
AT5G20190
AT5G20230
AT5G20250
AT5G20450
AT5G20830
AT5G21170
AT5G22920
AT5G23730
AT5G23810
AT5G23850
AT5G24120
AT5G24150
AT5G24380
AT5G24580
AT5G25210
AT5G26980
AT5G28770
AT5G37260
AT5G37300
AT5G37550
AT5G38120
AT5G39660
AT5G39860
AT5G40390
AT5G40890
AT5G41920
AT5G42570
AT5G42760
AT5G42900
AT5G43440
AT5G43630
AT5G44110
AT5G44565
AT5G44680
AT5G45100
AT5G45340
AT5G45630
AT5G45720
AT5G46690
AT5G46780
AT5G47060
AT5G47560
AT5G48540
AT5G48880
AT5G49150
AT5G49330
AT5G49360
AT5G49480
AT5G49730
AT5G49740
AT5G50100
AT5G50450
AT5G50915
AT5G51460
AT5G51910
AT5G51990
AT5G52310
AT5G52570
AT5G52640
AT5G52660
AT5G53420
AT5G53750
AT5G53970
AT5G54300
AT5G54470
AT5G54585
AT5G55250
AT5G55450
AT5G55620
AT5G55970
AT5G56100
AT5G56870
AT5G57050
AT5G57630
AT5G57655
AT5G57660
AT5G58120
AT5G58770
AT5G59050
AT5G59220
AT5G59480
AT5G59820
AT5G61440
AT5G61590
AT5G61810
AT5G61820
AT5G62130
AT5G62210
AT5G62350
AT5G62430
AT5G63130
AT5G63160
AT5G63470
AT5G63480
AT5G64230
AT5G64850
AT5G65140
AT5G65207
AT5G65280
AT5G65640
AT5G66210
AT5G66600
AT5G66620
AT5G66740
AT5G67300

## Sheet: <3>early_cold_genes_ANOVA
Supplementary table S3: Results of Two-way ANOVA of early responsive cold markers
$DEAR1
Df Sum Sq Mean Sq F value Pr(>F)
factor1 1 1.72 1.72 21.76 0.00161 **
factor2 1 62.22 62.22 784.88 2.85e-09 ***
factor1:factor2 1 1.55 1.55 19.50 0.00224 **
Residuals 8 0.63 0.08
---
Signif. codes: 0 ‘***’ 0.001 ‘**’ 0.01 ‘*’ 0.05 ‘.’ 0.1 ‘ ’ 1
$DEAR2
Df Sum Sq Mean Sq F value Pr(>F)
factor1 1 28.5 28.5 13.406 0.00639 **
factor2 1 1412.6 1412.6 665.476 5.47e-09 ***
factor1:factor2 1 0.7 0.7 0.324 0.58496
Residuals 8 17.0 2.1
---
Signif. codes: 0 ‘***’ 0.001 ‘**’ 0.01 ‘*’ 0.05 ‘.’ 0.1 ‘ ’ 1
$DEAR3
Df Sum Sq Mean Sq F value Pr(>F)
factor1 1 885 885 31.971 0.000479 ***
factor2 1 13766 13766 497.502 1.73e-08 ***
factor1:factor2 1 224 224 8.103 0.021590 *
Residuals 8 221 28
---
Signif. codes: 0 ‘***’ 0.001 ‘**’ 0.01 ‘*’ 0.05 ‘.’ 0.1 ‘ ’ 1
$CZF2
Df Sum Sq Mean Sq F value Pr(>F)
factor1 1 45.81 45.81 23.41 0.00129 **
factor2 1 212.72 212.72 108.70 6.21e-06 ***
factor1:factor2 1 45.69 45.69 23.35 0.00130 **
Residuals 8 15.66 1.96
---
Signif. codes: 0 ‘***’ 0.001 ‘**’ 0.01 ‘*’ 0.05 ‘.’ 0.1 ‘ ’ 1
$AZF2
Df Sum Sq Mean Sq F value Pr(>F)
factor1 1 0.209 0.209 3.268 0.108
factor2 1 5.902 5.902 92.398 1.14e-05 ***
factor1:factor2 1 0.119 0.119 1.855 0.210
Residuals 8 0.511 0.064
---
Signif. codes: 0 ‘***’ 0.001 ‘**’ 0.01 ‘*’ 0.05 ‘.’ 0.1 ‘ ’ 1
$HSFC1
Df Sum Sq Mean Sq F value Pr(>F)
factor1 1 270.8 270.8 11.139 0.0103 *
factor2 1 2248.8 2248.8 92.502 1.13e-05 ***
factor1:factor2 1 83.9 83.9 3.452 0.1003
Residuals 8 194.5 24.3
---
Signif. codes: 0 ‘***’ 0.001 ‘**’ 0.01 ‘*’ 0.05 ‘.’ 0.1 ‘ ’ 1
$ZAT10
Df Sum Sq Mean Sq F value Pr(>F)
factor1 1 45.7 45.7 36.46 0.000310 ***
factor2 1 1435.6 1435.6 1146.15 6.33e-10 ***
factor1:factor2 1 32.4 32.4 25.89 0.000943 ***
Residuals 8 10.0 1.3
---
Signif. codes: 0 ‘***’ 0.001 ‘**’ 0.01 ‘*’ 0.05 ‘.’ 0.1 ‘ ’ 1
$ICE1
Df Sum Sq Mean Sq F value Pr(>F)
factor1 1 389.2 389.2 29.346 0.000633 ***
factor2 1 2943.3 2943.3 221.909 4.07e-07 ***
factor1:factor2 1 40.3 40.3 3.042 0.119290
Residuals 8 106.1 13.3
---
Signif. codes: 0 ‘***’ 0.001 ‘**’ 0.01 ‘*’ 0.05 ‘.’ 0.1 ‘ ’ 1
$SOC1
Df Sum Sq Mean Sq F value Pr(>F)
factor1 1 129.25 129.25 36.93 0.000297 ***
factor2 1 178.89 178.89 51.12 9.71e-05 ***
factor1:factor2 1 50.61 50.61 14.46 0.005217 **
Residuals 8 28.00 3.50
---
Signif. codes: 0 ‘***’ 0.001 ‘**’ 0.01 ‘*’ 0.05 ‘.’ 0.1 ‘ ’ 1
$CAMTA1
Df Sum Sq Mean Sq F value Pr(>F)
factor1 1 297.35 297.35 38.947 0.000248 ***
factor2 1 236.26 236.26 30.946 0.000533 ***
factor1:factor2 1 28.51 28.51 3.734 0.089400 .
Residuals 8 61.08 7.63
---
Signif. codes: 0 ‘***’ 0.001 ‘**’ 0.01 ‘*’ 0.05 ‘.’ 0.1 ‘ ’ 1
$CAMTA2
Df Sum Sq Mean Sq F value Pr(>F)
factor1 1 26.035 26.035 35.856 0.000328 ***
factor2 1 0.769 0.769 1.060 0.333396
factor1:factor2 1 0.264 0.264 0.364 0.563257
Residuals 8 5.809 0.726
---
Signif. codes: 0 ‘***’ 0.001 ‘**’ 0.01 ‘*’ 0.05 ‘.’ 0.1 ‘ ’ 1
$CAMTA3
Df Sum Sq Mean Sq F value Pr(>F)
factor1 1 238.16 238.16 42.75 0.000181 ***
factor2 1 61.20 61.20 10.99 0.010628 *
factor1:factor2 1 13.76 13.76 2.47 0.154693
Residuals 8 44.57 5.57
---
Signif. codes: 0 ‘***’ 0.001 ‘**’ 0.01 ‘*’ 0.05 ‘.’ 0.1 ‘ ’ 1
$BES1
Df Sum Sq Mean Sq F value Pr(>F)
factor1 1 1051.0 1051.0 64.028 4.36e-05 ***
factor2 1 595.9 595.9 36.305 0.000314 ***
factor1:factor2 1 3.2 3.2 0.196 0.669388
Residuals 8 131.3 16.4
---
Signif. codes: 0 ‘***’ 0.001 ‘**’ 0.01 ‘*’ 0.05 ‘.’ 0.1 ‘ ’ 1
$BZR1
Df Sum Sq Mean Sq F value Pr(>F)
factor1 1 0.170 0.170 0.363 0.563297
factor2 1 28.685 28.685 61.172 5.14e-05 ***
factor1:factor2 1 13.962 13.962 29.775 0.000604 ***
Residuals 8 3.751 0.469
---
Signif. codes: 0 ‘***’ 0.001 ‘**’ 0.01 ‘*’ 0.05 ‘.’ 0.1 ‘ ’ 1
$CCA1
Df Sum Sq Mean Sq F value Pr(>F)
factor1 1 88 88 0.151 0.7080
factor2 1 55813 55813 95.322 1.01e-05 ***
factor1:factor2 1 2302 2302 3.931 0.0827 .
Residuals 8 4684 586
---
Signif. codes: 0 ‘***’ 0.001 ‘**’ 0.01 ‘*’ 0.05 ‘.’ 0.1 ‘ ’ 1
$CRLK1
Df Sum Sq Mean Sq F value Pr(>F)
factor1 1 0.92 0.92 0.312 0.5917
factor2 1 32.36 32.36 10.924 0.0108 *
factor1:factor2 1 26.95 26.95 9.096 0.0167 *
Residuals 8 23.70 2.96
---
Signif. codes: 0 ‘***’ 0.001 ‘**’ 0.01 ‘*’ 0.05 ‘.’ 0.1 ‘ ’ 1
$CRLK2
Df Sum Sq Mean Sq F value Pr(>F)
factor1 1 5.086 5.086 4.663 0.06286 .
factor2 1 27.128 27.128 24.869 0.00107 **
factor1:factor2 1 1.678 1.678 1.539 0.24997
Residuals 8 8.727 1.091
---
Signif. codes: 0 ‘***’ 0.001 ‘**’ 0.01 ‘*’ 0.05 ‘.’ 0.1 ‘ ’ 1
$CRPK1
Df Sum Sq Mean Sq F value Pr(>F)
factor1 1 0.0056 0.0056 0.015 0.9058
factor2 1 2.1527 2.1527 5.762 0.0432 *
factor1:factor2 1 0.1867 0.1867 0.500 0.4997
Residuals 8 2.9889 0.3736
---
Signif. codes: 0 ‘***’ 0.001 ‘**’ 0.01 ‘*’ 0.05 ‘.’ 0.1 ‘ ’ 1
$CZF1
Df Sum Sq Mean Sq F value Pr(>F)
factor1 1 77.0 77.0 5.167 0.0526 .
factor2 1 2793.7 2793.7 187.415 7.81e-07 ***
factor1:factor2 1 119.1 119.1 7.989 0.0223 *
Residuals 8 119.3 14.9
---
Signif. codes: 0 ‘***’ 0.001 ‘**’ 0.01 ‘*’ 0.05 ‘.’ 0.1 ‘ ’ 1
$ZAT12
Df Sum Sq Mean Sq F value Pr(>F)
factor1 1 6.44 6.44 19.785 0.00215 **
factor2 1 46.97 46.97 144.245 2.13e-06 ***
factor1:factor2 1 1.82 1.82 5.589 0.04566 *
Residuals 8 2.61 0.33
---
Signif. codes: 0 ‘***’ 0.001 ‘**’ 0.01 ‘*’ 0.05 ‘.’ 0.1 ‘ ’ 1
$EIN3
Df Sum Sq Mean Sq F value Pr(>F)
factor1 1 438.9 438.9 45.613 0.000145 ***
factor2 1 58.1 58.1 6.035 0.039529 *
factor1:factor2 1 84.0 84.0 8.731 0.018289 *
Residuals 8 77.0 9.6
---
Signif. codes: 0 ‘***’ 0.001 ‘**’ 0.01 ‘*’ 0.05 ‘.’ 0.1 ‘ ’ 1
$LHY
Df Sum Sq Mean Sq F value Pr(>F)
factor1 1 242 242 0.733 0.417
factor2 1 46092 46092 139.640 2.41e-06 ***
factor1:factor2 1 432 432 1.309 0.286
Residuals 8 2641 330
---
Signif. codes: 0 ‘***’ 0.001 ‘**’ 0.01 ‘*’ 0.05 ‘.’ 0.1 ‘ ’ 1
$MEKK
Df Sum Sq Mean Sq F value Pr(>F)
factor1 1 26.2 26.2 10.22 0.01267 *
factor2 1 391.0 391.0 152.34 1.73e-06 ***
factor1:factor2 1 47.6 47.6 18.55 0.00259 **
Residuals 8 20.5 2.6
---
Signif. codes: 0 ‘***’ 0.001 ‘**’ 0.01 ‘*’ 0.05 ‘.’ 0.1 ‘ ’ 1
$MKK
Df Sum Sq Mean Sq F value Pr(>F)
factor1 1 17.16 17.163 4.303 0.0718 .
factor2 1 16.95 16.955 4.250 0.0732 .
factor1:factor2 1 0.37 0.371 0.093 0.7683
Residuals 8 31.91 3.989
---
Signif. codes: 0 ‘***’ 0.001 ‘**’ 0.01 ‘*’ 0.05 ‘.’ 0.1 ‘ ’ 1
$MPK4
Df Sum Sq Mean Sq F value Pr(>F)
factor1 1 99.8 99.8 5.914 0.0411 *
factor2 1 1019.1 1019.1 60.407 5.37e-05 ***
factor1:factor2 1 27.3 27.3 1.619 0.2390
Residuals 8 135.0 16.9
---
Signif. codes: 0 ‘***’ 0.001 ‘**’ 0.01 ‘*’ 0.05 ‘.’ 0.1 ‘ ’ 1
$MPK6
Df Sum Sq Mean Sq F value Pr(>F)
factor1 1 16.115 16.115 10.322 0.0124 *
factor2 1 0.011 0.011 0.007 0.9358
factor1:factor2 1 0.492 0.492 0.315 0.5900
Residuals 8 12.489 1.561
---
Signif. codes: 0 ‘***’ 0.001 ‘**’ 0.01 ‘*’ 0.05 ‘.’ 0.1 ‘ ’ 1
$CBF1
Df Sum Sq Mean Sq F value Pr(>F)
factor1 1 1384 1384 13.42 0.00637 **
factor2 1 7021 7021 68.07 3.5e-05 ***
factor1:factor2 1 1383 1383 13.41 0.00638 **
Residuals 8 825 103
---
Signif. codes: 0 ‘***’ 0.001 ‘**’ 0.01 ‘*’ 0.05 ‘.’ 0.1 ‘ ’ 1
$CBF2
Df Sum Sq Mean Sq F value Pr(>F)
factor1 1 4294 4294 24.01 0.00119 **
factor2 1 28302 28302 158.22 1.5e-06 ***
factor1:factor2 1 4170 4170 23.31 0.00131 **
Residuals 8 1431 179
---
Signif. codes: 0 ‘***’ 0.001 ‘**’ 0.01 ‘*’ 0.05 ‘.’ 0.1 ‘ ’ 1
$CBF3
Df Sum Sq Mean Sq F value Pr(>F)
factor1 1 5625 5625 11.59 0.00930 **
factor2 1 274476 274476 565.41 1.04e-08 ***
factor1:factor2 1 5869 5869 12.09 0.00836 **
Residuals 8 3884 485
---
Signif. codes: 0 ‘***’ 0.001 ‘**’ 0.01 ‘*’ 0.05 ‘.’ 0.1 ‘ ’ 1
$ERF5
Df Sum Sq Mean Sq F value Pr(>F)
factor1 1 0.98 0.98 2.166 0.179
factor2 1 205.11 205.11 454.889 2.46e-08 ***
factor1:factor2 1 0.46 0.46 1.019 0.342
Residuals 8 3.61 0.45
---
Signif. codes: 0 ‘***’ 0.001 ‘**’ 0.01 ‘*’ 0.05 ‘.’ 0.1 ‘ ’ 1
$RAV1
Df Sum Sq Mean Sq F value Pr(>F)
factor1 1 1568 1568 30.22 0.000576 ***
factor2 1 34293 34293 660.67 5.63e-09 ***
factor1:factor2 1 740 740 14.26 0.005418 **
Residuals 8 415 52
---
Signif. codes: 0 ‘***’ 0.001 ‘**’ 0.01 ‘*’ 0.05 ‘.’ 0.1 ‘ ’ 1
$ZF
Df Sum Sq Mean Sq F value Pr(>F)
factor1 1 1039 1039 26.052 0.000925 ***
factor2 1 34598 34598 867.827 1.91e-09 ***
factor1:factor2 1 302 302 7.565 0.025039 *
Residuals 8 319 40
---
Signif. codes: 0 ‘***’ 0.001 ‘**’ 0.01 ‘*’ 0.05 ‘.’ 0.1 ‘ ’ 1
$CIR1
Df Sum Sq Mean Sq F value Pr(>F)
factor1 1 1238 1238 16.49 0.00363 **
factor2 1 18521 18521 246.72 2.69e-07 ***
factor1:factor2 1 1141 1141 15.21 0.00455 **
Residuals 8 601 75
---
Signif. codes: 0 ‘***’ 0.001 ‘**’ 0.01 ‘*’ 0.05 ‘.’ 0.1 ‘ ’ 1
$MYB73
Df Sum Sq Mean Sq F value Pr(>F)
factor1 1 1606.5 1606.5 588.95 8.87e-09 ***
factor2 1 3131.2 3131.2 1147.90 6.29e-10 ***
factor1:factor2 1 96.2 96.2 35.26 0.000347 ***
Residuals 8 21.8 2.7
---
Signif. codes: 0 ‘***’ 0.001 ‘**’ 0.01 ‘*’ 0.05 ‘.’ 0.1 ‘ ’ 1
$WRK33
Df Sum Sq Mean Sq F value Pr(>F)
factor1 1 8.840 8.840 7.952 0.0225 *
factor2 1 7.122 7.122 6.407 0.0352 *
factor1:factor2 1 0.159 0.159 0.143 0.7150
Residuals 8 8.893 1.112
---
Signif. codes: 0 ‘***’ 0.001 ‘**’ 0.01 ‘*’ 0.05 ‘.’ 0.1 ‘ ’ 1
$DOF1.10
Df Sum Sq Mean Sq F value Pr(>F)
factor1 1 1514.9 1514.9 55.59 7.23e-05 ***
factor2 1 677.7 677.7 24.87 0.00107 **
factor1:factor2 1 1942.5 1942.5 71.28 2.96e-05 ***
Residuals 8 218.0 27.3
---
Signif. codes: 0 ‘***’ 0.001 ‘**’ 0.01 ‘*’ 0.05 ‘.’ 0.1 ‘ ’ 1
$MYB44
Df Sum Sq Mean Sq F value Pr(>F)
factor1 1 14.2 14.2 1.942 0.2010
factor2 1 1422.4 1422.4 194.082 6.83e-07 ***
factor1:factor2 1 32.6 32.6 4.451 0.0679 .
Residuals 8 58.6 7.3
---
Signif. codes: 0 ‘***’ 0.001 ‘**’ 0.01 ‘*’ 0.05 ‘.’ 0.1 ‘ ’ 1
$DOF1.3
Df Sum Sq Mean Sq F value Pr(>F)
factor1 1 1514.9 1514.9 55.59 7.23e-05 ***
factor2 1 677.7 677.7 24.87 0.00107 **
factor1:factor2 1 1942.5 1942.5 71.28 2.96e-05 ***
Residuals 8 218.0 27.3
---
Signif. codes: 0 ‘***’ 0.001 ‘**’ 0.01 ‘*’ 0.05 ‘.’ 0.1 ‘ ’ 1
$ANAC062
Df Sum Sq Mean Sq F value Pr(>F)
factor1 1 63.76 63.76 19.48 0.002244 **
factor2 1 263.13 263.13 80.41 1.9e-05 ***
factor1:factor2 1 117.52 117.52 35.91 0.000326 ***
Residuals 8 26.18 3.27
---
Signif. codes: 0 ‘***’ 0.001 ‘**’ 0.01 ‘*’ 0.05 ‘.’ 0.1 ‘ ’ 1
$HAT4
Df Sum Sq Mean Sq F value Pr(>F)
factor1 1 12.730 12.730 17.319 0.00316 **
factor2 1 7.991 7.991 10.872 0.01090 *
factor1:factor2 1 2.071 2.071 2.818 0.13172
Residuals 8 5.880 0.735
---
Signif. codes: 0 ‘***’ 0.001 ‘**’ 0.01 ‘*’ 0.05 ‘.’ 0.1 ‘ ’ 1
$AXR5
Df Sum Sq Mean Sq F value Pr(>F)
factor1 1 0.062 0.062 0.118 0.74039
factor2 1 22.559 22.559 42.768 0.00018 ***
factor1:factor2 1 10.326 10.326 19.576 0.00221 **
Residuals 8 4.220 0.527
---
Signif. codes: 0 ‘***’ 0.001 ‘**’ 0.01 ‘*’ 0.05 ‘.’ 0.1 ‘ ’ 1
$ERF11
Df Sum Sq Mean Sq F value Pr(>F)
factor1 1 303.0 303.0 40.66 0.000214 ***
factor2 1 882.7 882.7 118.46 4.49e-06 ***
factor1:factor2 1 236.9 236.9 31.80 0.000488 ***
Residuals 8 59.6 7.5
---
Signif. codes: 0 ‘***’ 0.001 ‘**’ 0.01 ‘*’ 0.05 ‘.’ 0.1 ‘ ’ 1
$WRKY40
Df Sum Sq Mean Sq F value Pr(>F)
factor1 1 0.030 0.030 0.034 0.85730
factor2 1 18.989 18.989 22.003 0.00156 **
factor1:factor2 1 2.307 2.307 2.673 0.14072
Residuals 8 6.904 0.863
---
Signif. codes: 0 ‘***’ 0.001 ‘**’ 0.01 ‘*’ 0.05 ‘.’ 0.1 ‘ ’ 1
$CRF3
Df Sum Sq Mean Sq F value Pr(>F)
factor1 1 68.6 68.6 27.237 0.000804 ***
factor2 1 1634.6 1634.6 649.348 6.03e-09 ***
factor1:factor2 1 0.2 0.2 0.073 0.793836
Residuals 8 20.1 2.5
---
Signif. codes: 0 ‘***’ 0.001 ‘**’ 0.01 ‘*’ 0.05 ‘.’ 0.1 ‘ ’ 1
$ERF6
Df Sum Sq Mean Sq F value Pr(>F)
factor1 1 70.24 70.24 31.70 0.000493 ***
factor2 1 79.45 79.45 35.86 0.000328 ***
factor1:factor2 1 77.33 77.33 34.90 0.000359 ***
Residuals 8 17.73 2.22
---
Signif. codes: 0 ‘***’ 0.001 ‘**’ 0.01 ‘*’ 0.05 ‘.’ 0.1 ‘ ’ 1
$CRF2
Df Sum Sq Mean Sq F value Pr(>F)
factor1 1 31 31 2.434 0.1574
factor2 1 3173 3173 252.993 2.44e-07 ***
factor1:factor2 1 135 135 10.743 0.0112 *
Residuals 8 100 13
---
Signif. codes: 0 ‘***’ 0.001 ‘**’ 0.01 ‘*’ 0.05 ‘.’ 0.1 ‘ ’ 1
$DREB
Df Sum Sq Mean Sq F value Pr(>F)
factor1 1 28.5 28.5 13.406 0.00639 **
factor2 1 1412.6 1412.6 665.476 5.47e-09 ***
factor1:factor2 1 0.7 0.7 0.324 0.58496
Residuals 8 17.0 2.1
---
Signif. codes: 0 ‘***’ 0.001 ‘**’ 0.01 ‘*’ 0.05 ‘.’ 0.1 ‘ ’ 1
$WRKY22
Df Sum Sq Mean Sq F value Pr(>F)
factor1 1 2.6096 2.6096 17.45 0.00309 **
factor2 1 2.7926 2.7926 18.67 0.00254 **
factor1:factor2 1 0.2723 0.2723 1.82 0.21421
Residuals 8 1.1967 0.1496
---
Signif. codes: 0 ‘***’ 0.001 ‘**’ 0.01 ‘*’ 0.05 ‘.’ 0.1 ‘ ’ 1
$MYB7
Df Sum Sq Mean Sq F value Pr(>F)
factor1 1 5.302 5.302 20.803 0.00185 **
factor2 1 13.815 13.815 54.202 7.9e-05 ***
factor1:factor2 1 0.361 0.361 1.418 0.26794
Residuals 8 2.039 0.255
---
Signif. codes: 0 ‘***’ 0.001 ‘**’ 0.01 ‘*’ 0.05 ‘.’ 0.1 ‘ ’ 1

## Sheet: <4> COR_ANOVA
Supplementary table S3_ Results of Two way ANOVA for the identified COR genes in the RNA-seq analyses
AGI
$AT1G01060
Df Sum Sq Mean Sq F value Pr(>F)
factor1 1 242 242 0.733 0.417
factor2 1 46092 46092 139.640 2.41e-06 ***
factor1:factor2 1 432 432 1.309 0.286
Residuals 8 2641 330
---
Signif. codes: 0 ‘***’ 0.001 ‘**’ 0.01 ‘*’ 0.05 ‘.’ 0.1 ‘ ’ 1
$AT1G01140
Df Sum Sq Mean Sq F value Pr(>F)
factor1 1 1875 1875 26.842 0.000842 ***
factor2 1 14153 14153 202.566 5.79e-07 ***
factor1:factor2 1 633 633 9.055 0.016837 *
Residuals 8 559 70
---
Signif. codes: 0 ‘***’ 0.001 ‘**’ 0.01 ‘*’ 0.05 ‘.’ 0.1 ‘ ’ 1
$AT1G01340
Df Sum Sq Mean Sq F value Pr(>F)
factor1 1 0.189 0.189 0.988 0.349
factor2 1 15.407 15.407 80.667 1.88e-05 ***
factor1:factor2 1 0.094 0.094 0.491 0.504
Residuals 8 1.528 0.191
---
Signif. codes: 0 ‘***’ 0.001 ‘**’ 0.01 ‘*’ 0.05 ‘.’ 0.1 ‘ ’ 1
$AT1G01420
Df Sum Sq Mean Sq F value Pr(>F)
factor1 1 1.50 1.50 0.841 0.386
factor2 1 126.92 126.92 70.919 3.01e-05 ***
factor1:factor2 1 0.54 0.54 0.299 0.599
Residuals 8 14.32 1.79
---
Signif. codes: 0 ‘***’ 0.001 ‘**’ 0.01 ‘*’ 0.05 ‘.’ 0.1 ‘ ’ 1
$AT1G01470
Df Sum Sq Mean Sq F value Pr(>F)
factor1 1 147 147 8.143 0.0214 *
factor2 1 9264 9264 512.144 1.54e-08 ***
factor1:factor2 1 92 92 5.088 0.0541 .
Residuals 8 145 18
---
Signif. codes: 0 ‘***’ 0.001 ‘**’ 0.01 ‘*’ 0.05 ‘.’ 0.1 ‘ ’ 1
$AT1G01520
Df Sum Sq Mean Sq F value Pr(>F)
factor1 1 113.23 113.23 35.832 0.000328 ***
factor2 1 164.96 164.96 52.206 9.02e-05 ***
factor1:factor2 1 18.91 18.91 5.986 0.040149 *
Residuals 8 25.28 3.16
---
Signif. codes: 0 ‘***’ 0.001 ‘**’ 0.01 ‘*’ 0.05 ‘.’ 0.1 ‘ ’ 1
$AT1G02400
Df Sum Sq Mean Sq F value Pr(>F)
factor1 1 0.115 0.115 0.761 0.408
factor2 1 10.467 10.467 69.477 3.25e-05 ***
factor1:factor2 1 0.170 0.170 1.127 0.319
Residuals 8 1.205 0.151
---
Signif. codes: 0 ‘***’ 0.001 ‘**’ 0.01 ‘*’ 0.05 ‘.’ 0.1 ‘ ’ 1
$AT1G02820
Df Sum Sq Mean Sq F value Pr(>F)
factor1 1 765 765 24.25 0.00116 **
factor2 1 4768 4768 151.22 1.78e-06 ***
factor1:factor2 1 344 344 10.92 0.01078 *
Residuals 8 252 32
---
Signif. codes: 0 ‘***’ 0.001 ‘**’ 0.01 ‘*’ 0.05 ‘.’ 0.1 ‘ ’ 1
$AT1G02930
Df Sum Sq Mean Sq F value Pr(>F)
factor1 1 726.6 726.6 20.28 0.00199 **
factor2 1 593.8 593.8 16.57 0.00358 **
factor1:factor2 1 626.6 626.6 17.49 0.00307 **
Residuals 8 286.6 35.8
---
Signif. codes: 0 ‘***’ 0.001 ‘**’ 0.01 ‘*’ 0.05 ‘.’ 0.1 ‘ ’ 1
$AT1G03055
Df Sum Sq Mean Sq F value Pr(>F)
factor1 1 26.73 26.73 14.57 0.00511 **
factor2 1 123.81 123.81 67.48 3.61e-05 ***
factor1:factor2 1 28.96 28.96 15.79 0.00410 **
Residuals 8 14.68 1.83
---
Signif. codes: 0 ‘***’ 0.001 ‘**’ 0.01 ‘*’ 0.05 ‘.’ 0.1 ‘ ’ 1
$AT1G03905
Df Sum Sq Mean Sq F value Pr(>F)
factor1 1 2.258 2.258 24.173 0.00117 **
factor2 1 17.339 17.339 185.653 8.1e-07 ***
factor1:factor2 1 0.062 0.062 0.667 0.43759
Residuals 8 0.747 0.093
---
Signif. codes: 0 ‘***’ 0.001 ‘**’ 0.01 ‘*’ 0.05 ‘.’ 0.1 ‘ ’ 1
$AT1G04240
Df Sum Sq Mean Sq F value Pr(>F)
factor1 1 137.9 137.9 24.748 0.00109 **
factor2 1 627.3 627.3 112.573 5.45e-06 ***
factor1:factor2 1 41.4 41.4 7.425 0.02605 *
Residuals 8 44.6 5.6
---
Signif. codes: 0 ‘***’ 0.001 ‘**’ 0.01 ‘*’ 0.05 ‘.’ 0.1 ‘ ’ 1
$AT1G04570
Df Sum Sq Mean Sq F value Pr(>F)
factor1 1 3041 3041 29.27 0.000639 ***
factor2 1 263315 263315 2534.37 2.68e-11 ***
factor1:factor2 1 1113 1113 10.71 0.011301 *
Residuals 8 831 104
---
Signif. codes: 0 ‘***’ 0.001 ‘**’ 0.01 ‘*’ 0.05 ‘.’ 0.1 ‘ ’ 1
$AT1G04870
Df Sum Sq Mean Sq F value Pr(>F)
factor1 1 396.5 396.5 15.72 0.00415 **
factor2 1 2760.7 2760.7 109.47 6.05e-06 ***
factor1:factor2 1 340.7 340.7 13.51 0.00626 **
Residuals 8 201.8 25.2
---
Signif. codes: 0 ‘***’ 0.001 ‘**’ 0.01 ‘*’ 0.05 ‘.’ 0.1 ‘ ’ 1
$AT1G05100
Df Sum Sq Mean Sq F value Pr(>F)
factor1 1 2.880 2.880 14.61 0.005075 **
factor2 1 9.439 9.439 47.87 0.000122 ***
factor1:factor2 1 2.541 2.541 12.89 0.007083 **
Residuals 8 1.577 0.197
---
Signif. codes: 0 ‘***’ 0.001 ‘**’ 0.01 ‘*’ 0.05 ‘.’ 0.1 ‘ ’ 1
$AT1G06000
Df Sum Sq Mean Sq F value Pr(>F)
factor1 1 34176 34176 84.74 1.57e-05 ***
factor2 1 38033 38033 94.31 1.06e-05 ***
factor1:factor2 1 20536 20536 50.92 9.84e-05 ***
Residuals 8 3226 403
---
Signif. codes: 0 ‘***’ 0.001 ‘**’ 0.01 ‘*’ 0.05 ‘.’ 0.1 ‘ ’ 1
$AT1G06430
Df Sum Sq Mean Sq F value Pr(>F)
factor1 1 1883 1883 29.35 0.000632 ***
factor2 1 8089 8089 126.07 3.55e-06 ***
factor1:factor2 1 581 581 9.06 0.016814 *
Residuals 8 513 64
---
Signif. codes: 0 ‘***’ 0.001 ‘**’ 0.01 ‘*’ 0.05 ‘.’ 0.1 ‘ ’ 1
$AT1G06540
Df Sum Sq Mean Sq F value Pr(>F)
factor1 1 9.886 9.886 17.749 0.00294 **
factor2 1 1.150 1.150 2.064 0.18876
factor1:factor2 1 9.538 9.538 17.124 0.00326 **
Residuals 8 4.456 0.557
---
Signif. codes: 0 ‘***’ 0.001 ‘**’ 0.01 ‘*’ 0.05 ‘.’ 0.1 ‘ ’ 1
$AT1G07150
Df Sum Sq Mean Sq F value Pr(>F)
factor1 1 57.93 57.93 45.53 0.000145 ***
factor2 1 138.57 138.57 108.91 6.17e-06 ***
factor1:factor2 1 46.45 46.45 36.51 0.000309 ***
Residuals 8 10.18 1.27
---
Signif. codes: 0 ‘***’ 0.001 ‘**’ 0.01 ‘*’ 0.05 ‘.’ 0.1 ‘ ’ 1
$AT1G07180
Df Sum Sq Mean Sq F value Pr(>F)
factor1 1 398 398 1.401 0.270580
factor2 1 13243 13243 46.622 0.000134 ***
factor1:factor2 1 1068 1068 3.761 0.088440 .
Residuals 8 2272 284
---
Signif. codes: 0 ‘***’ 0.001 ‘**’ 0.01 ‘*’ 0.05 ‘.’ 0.1 ‘ ’ 1
$AT1G07430
Df Sum Sq Mean Sq F value Pr(>F)
factor1 1 0.03 0.03 0.039 0.848
factor2 1 46.75 46.75 70.073 3.15e-05 ***
factor1:factor2 1 0.74 0.74 1.111 0.323
Residuals 8 5.34 0.67
---
Signif. codes: 0 ‘***’ 0.001 ‘**’ 0.01 ‘*’ 0.05 ‘.’ 0.1 ‘ ’ 1
$AT1G07870
Df Sum Sq Mean Sq F value Pr(>F)
factor1 1 1.81 1.81 0.773 0.40488
factor2 1 105.49 105.49 45.162 0.00015 ***
factor1:factor2 1 1.30 1.30 0.556 0.47724
Residuals 8 18.69 2.34
---
Signif. codes: 0 ‘***’ 0.001 ‘**’ 0.01 ‘*’ 0.05 ‘.’ 0.1 ‘ ’ 1
$AT1G08570
Df Sum Sq Mean Sq F value Pr(>F)
factor1 1 83 83 4.196 0.07469 .
factor2 1 4554 4554 231.279 3.46e-07 ***
factor1:factor2 1 463 463 23.499 0.00128 **
Residuals 8 158 20
---
Signif. codes: 0 ‘***’ 0.001 ‘**’ 0.01 ‘*’ 0.05 ‘.’ 0.1 ‘ ’ 1
$AT1G08650
Df Sum Sq Mean Sq F value Pr(>F)
factor1 1 1936 1936 11.122 0.0103 *
factor2 1 14534 14534 83.500 1.66e-05 ***
factor1:factor2 1 635 635 3.648 0.0925 .
Residuals 8 1392 174
---
Signif. codes: 0 ‘***’ 0.001 ‘**’ 0.01 ‘*’ 0.05 ‘.’ 0.1 ‘ ’ 1
$AT1G08900
Df Sum Sq Mean Sq F value Pr(>F)
factor1 1 76.05 76.05 138.8 2.47e-06 ***
factor2 1 73.36 73.36 133.9 2.83e-06 ***
factor1:factor2 1 74.34 74.34 135.7 2.69e-06 ***
Residuals 8 4.38 0.55
---
Signif. codes: 0 ‘***’ 0.001 ‘**’ 0.01 ‘*’ 0.05 ‘.’ 0.1 ‘ ’ 1
$AT1G09350
Df Sum Sq Mean Sq F value Pr(>F)
factor1 1 4977 4977 24.61 0.00111 **
factor2 1 72416 72416 358.07 6.29e-08 ***
factor1:factor2 1 4052 4052 20.04 0.00207 **
Residuals 8 1618 202
---
Signif. codes: 0 ‘***’ 0.001 ‘**’ 0.01 ‘*’ 0.05 ‘.’ 0.1 ‘ ’ 1
$AT1G09950
Df Sum Sq Mean Sq F value Pr(>F)
factor1 1 0.12 0.12 0.091 0.771
factor2 1 136.32 136.32 100.075 8.46e-06 ***
factor1:factor2 1 0.28 0.28 0.205 0.662
Residuals 8 10.90 1.36
---
Signif. codes: 0 ‘***’ 0.001 ‘**’ 0.01 ‘*’ 0.05 ‘.’ 0.1 ‘ ’ 1
$AT1G09970
Df Sum Sq Mean Sq F value Pr(>F)
factor1 1 19.5 19.5 2.846 0.130061
factor2 1 325.3 325.3 47.512 0.000125 ***
factor1:factor2 1 4.2 4.2 0.616 0.455230
Residuals 8 54.8 6.8
---
Signif. codes: 0 ‘***’ 0.001 ‘**’ 0.01 ‘*’ 0.05 ‘.’ 0.1 ‘ ’ 1
$AT1G10370
Df Sum Sq Mean Sq F value Pr(>F)
factor1 1 9862 9862 23.73 0.00124 **
factor2 1 27040 27040 65.08 4.11e-05 ***
factor1:factor2 1 4851 4851 11.68 0.00913 **
Residuals 8 3324 416
---
Signif. codes: 0 ‘***’ 0.001 ‘**’ 0.01 ‘*’ 0.05 ‘.’ 0.1 ‘ ’ 1
$AT1G10410
Df Sum Sq Mean Sq F value Pr(>F)
factor1 1 1019 1019 23.95 0.00120 **
factor2 1 16280 16280 382.57 4.85e-08 ***
factor1:factor2 1 960 960 22.57 0.00144 **
Residuals 8 340 43
---
Signif. codes: 0 ‘***’ 0.001 ‘**’ 0.01 ‘*’ 0.05 ‘.’ 0.1 ‘ ’ 1
$AT1G10650
Df Sum Sq Mean Sq F value Pr(>F)
factor1 1 193.8 193.8 47.39 0.000127 ***
factor2 1 345.3 345.3 84.45 1.59e-05 ***
factor1:factor2 1 15.2 15.2 3.71 0.090258 .
Residuals 8 32.7 4.1
---
Signif. codes: 0 ‘***’ 0.001 ‘**’ 0.01 ‘*’ 0.05 ‘.’ 0.1 ‘ ’ 1
$AT1G11210
Df Sum Sq Mean Sq F value Pr(>F)
factor1 1 747 747 28.05 0.000731 ***
factor2 1 47070 47070 1768.59 1.13e-10 ***
factor1:factor2 1 600 600 22.53 0.001452 **
Residuals 8 213 27
---
Signif. codes: 0 ‘***’ 0.001 ‘**’ 0.01 ‘*’ 0.05 ‘.’ 0.1 ‘ ’ 1
$AT1G12370
Df Sum Sq Mean Sq F value Pr(>F)
factor1 1 207.6 207.6 88.199 1.35e-05 ***
factor2 1 811.1 811.1 344.623 7.31e-08 ***
factor1:factor2 1 0.5 0.5 0.193 0.672
Residuals 8 18.8 2.4
---
Signif. codes: 0 ‘***’ 0.001 ‘**’ 0.01 ‘*’ 0.05 ‘.’ 0.1 ‘ ’ 1
$AT1G16410
Df Sum Sq Mean Sq F value Pr(>F)
factor1 1 0.005 0.005 0.003 0.9563
factor2 1 2.006 2.006 1.268 0.2927
factor1:factor2 1 25.423 25.423 16.075 0.0039 **
Residuals 8 12.652 1.582
---
Signif. codes: 0 ‘***’ 0.001 ‘**’ 0.01 ‘*’ 0.05 ‘.’ 0.1 ‘ ’ 1
$AT1G16730
Df Sum Sq Mean Sq F value Pr(>F)
factor1 1 8.534 8.534 11.308 0.00989 **
factor2 1 10.296 10.296 13.644 0.00610 **
factor1:factor2 1 0.925 0.925 1.225 0.30053
Residuals 8 6.037 0.755
---
Signif. codes: 0 ‘***’ 0.001 ‘**’ 0.01 ‘*’ 0.05 ‘.’ 0.1 ‘ ’ 1
$AT1G16850
Df Sum Sq Mean Sq F value Pr(>F)
factor1 1 73.1 73.1 13.48 0.00629 **
factor2 1 2944.6 2944.6 542.96 1.22e-08 ***
factor1:factor2 1 56.9 56.9 10.49 0.01189 *
Residuals 8 43.4 5.4
---
Signif. codes: 0 ‘***’ 0.001 ‘**’ 0.01 ‘*’ 0.05 ‘.’ 0.1 ‘ ’ 1
$AT1G17050
Df Sum Sq Mean Sq F value Pr(>F)
factor1 1 1270 1270 52.578 8.80e-05 ***
factor2 1 8570 8570 354.726 6.53e-08 ***
factor1:factor2 1 1 1 0.025 0.878
Residuals 8 193 24
---
Signif. codes: 0 ‘***’ 0.001 ‘**’ 0.01 ‘*’ 0.05 ‘.’ 0.1 ‘ ’ 1
$AT1G17380
Df Sum Sq Mean Sq F value Pr(>F)
factor1 1 0.176 0.176 0.844 0.385014
factor2 1 8.775 8.775 42.074 0.000191 ***
factor1:factor2 1 1.158 1.158 5.551 0.046243 *
Residuals 8 1.669 0.209
---
Signif. codes: 0 ‘***’ 0.001 ‘**’ 0.01 ‘*’ 0.05 ‘.’ 0.1 ‘ ’ 1
$AT1G18870
Df Sum Sq Mean Sq F value Pr(>F)
factor1 1 0.610 0.61 0.803 0.396365
factor2 1 27.038 27.04 35.596 0.000336 ***
factor1:factor2 1 0.610 0.61 0.804 0.396169
Residuals 8 6.077 0.76
---
Signif. codes: 0 ‘***’ 0.001 ‘**’ 0.01 ‘*’ 0.05 ‘.’ 0.1 ‘ ’ 1
$AT1G18900
Df Sum Sq Mean Sq F value Pr(>F)
factor1 1 329.8 329.8 42.45 0.000185 ***
factor2 1 2253.3 2253.3 290.05 1.43e-07 ***
factor1:factor2 1 51.4 51.4 6.62 0.032975 *
Residuals 8 62.2 7.8
---
Signif. codes: 0 ‘***’ 0.001 ‘**’ 0.01 ‘*’ 0.05 ‘.’ 0.1 ‘ ’ 1
$AT1G19180
Df Sum Sq Mean Sq F value Pr(>F)
factor1 1 72.6 72.6 29.75 0.000606 ***
factor2 1 1201.9 1201.9 492.50 1.80e-08 ***
factor1:factor2 1 123.8 123.8 50.73 9.98e-05 ***
Residuals 8 19.5 2.4
---
Signif. codes: 0 ‘***’ 0.001 ‘**’ 0.01 ‘*’ 0.05 ‘.’ 0.1 ‘ ’ 1
$AT1G19350
Df Sum Sq Mean Sq F value Pr(>F)
factor1 1 1051.0 1051.0 64.028 4.36e-05 ***
factor2 1 595.9 595.9 36.305 0.000314 ***
factor1:factor2 1 3.2 3.2 0.196 0.669388
Residuals 8 131.3 16.4
---
Signif. codes: 0 ‘***’ 0.001 ‘**’ 0.01 ‘*’ 0.05 ‘.’ 0.1 ‘ ’ 1
$AT1G19450
Df Sum Sq Mean Sq F value Pr(>F)
factor1 1 843 843 11.60 0.00927 **
factor2 1 8310 8310 114.36 5.13e-06 ***
factor1:factor2 1 927 927 12.76 0.00727 **
Residuals 8 581 73
---
Signif. codes: 0 ‘***’ 0.001 ‘**’ 0.01 ‘*’ 0.05 ‘.’ 0.1 ‘ ’ 1
$AT1G19490
Df Sum Sq Mean Sq F value Pr(>F)
factor1 1 27.33 27.33 26.081 0.000922 ***
factor2 1 287.47 287.47 274.310 1.78e-07 ***
factor1:factor2 1 0.47 0.47 0.448 0.522356
Residuals 8 8.38 1.05
---
Signif. codes: 0 ‘***’ 0.001 ‘**’ 0.01 ‘*’ 0.05 ‘.’ 0.1 ‘ ’ 1
$AT1G19640
Df Sum Sq Mean Sq F value Pr(>F)
factor1 1 1.856 1.856 3.902 0.08365 .
factor2 1 11.653 11.653 24.502 0.00112 **
factor1:factor2 1 1.348 1.348 2.835 0.13071
Residuals 8 3.805 0.476
---
Signif. codes: 0 ‘***’ 0.001 ‘**’ 0.01 ‘*’ 0.05 ‘.’ 0.1 ‘ ’ 1
$AT1G20440
Df Sum Sq Mean Sq F value Pr(>F)
factor1 1 30924 30924 18.174 0.00275 **
factor2 1 1337529 1337529 786.059 2.83e-09 ***
factor1:factor2 1 15864 15864 9.323 0.01574 *
Residuals 8 13613 1702
---
Signif. codes: 0 ‘***’ 0.001 ‘**’ 0.01 ‘*’ 0.05 ‘.’ 0.1 ‘ ’ 1
$AT1G20450
Df Sum Sq Mean Sq F value Pr(>F)
factor1 1 2706 2706 1.841 0.212
factor2 1 4893112 4893112 3329.208 9.04e-12 ***
factor1:factor2 1 4002 4002 2.723 0.138
Residuals 8 11758 1470
---
Signif. codes: 0 ‘***’ 0.001 ‘**’ 0.01 ‘*’ 0.05 ‘.’ 0.1 ‘ ’ 1
$AT1G21460
Df Sum Sq Mean Sq F value Pr(>F)
factor1 1 181.4 181.4 12.315 0.007970 **
factor2 1 638.4 638.4 43.344 0.000172 ***
factor1:factor2 1 36.1 36.1 2.453 0.155929
Residuals 8 117.8 14.7
---
Signif. codes: 0 ‘***’ 0.001 ‘**’ 0.01 ‘*’ 0.05 ‘.’ 0.1 ‘ ’ 1
$AT1G21790
Df Sum Sq Mean Sq F value Pr(>F)
factor1 1 12 12 1.459 0.262
factor2 1 4851 4851 592.668 8.65e-09 ***
factor1:factor2 1 0 0 0.007 0.934
Residuals 8 65 8
---
Signif. codes: 0 ‘***’ 0.001 ‘**’ 0.01 ‘*’ 0.05 ‘.’ 0.1 ‘ ’ 1
$AT1G22885
Df Sum Sq Mean Sq F value Pr(>F)
factor1 1 11.526 11.526 32.614 0.000449 ***
factor2 1 2.322 2.322 6.572 0.033462 *
factor1:factor2 1 4.411 4.411 12.483 0.007697 **
Residuals 8 2.827 0.353
---
Signif. codes: 0 ‘***’ 0.001 ‘**’ 0.01 ‘*’ 0.05 ‘.’ 0.1 ‘ ’ 1
$AT1G24580
Df Sum Sq Mean Sq F value Pr(>F)
factor1 1 4.345 4.345 33.034 0.00043 ***
factor2 1 9.604 9.604 73.021 2.71e-05 ***
factor1:factor2 1 0.261 0.261 1.986 0.19639
Residuals 8 1.052 0.132
---
Signif. codes: 0 ‘***’ 0.001 ‘**’ 0.01 ‘*’ 0.05 ‘.’ 0.1 ‘ ’ 1
$AT1G25250
Df Sum Sq Mean Sq F value Pr(>F)
factor1 1 0.066 0.066 0.152 0.707095
factor2 1 17.660 17.660 40.749 0.000213 ***
factor1:factor2 1 0.604 0.604 1.394 0.271621
Residuals 8 3.467 0.433
---
Signif. codes: 0 ‘***’ 0.001 ‘**’ 0.01 ‘*’ 0.05 ‘.’ 0.1 ‘ ’ 1
$AT1G26440
Df Sum Sq Mean Sq F value Pr(>F)
factor1 1 3.86 3.86 5.597 0.0455 *
factor2 1 35.60 35.60 51.604 9.39e-05 ***
factor1:factor2 1 7.18 7.18 10.413 0.0121 *
Residuals 8 5.52 0.69
---
Signif. codes: 0 ‘***’ 0.001 ‘**’ 0.01 ‘*’ 0.05 ‘.’ 0.1 ‘ ’ 1
$AT1G27200
Df Sum Sq Mean Sq F value Pr(>F)
factor1 1 5.8 5.8 0.593 0.463
factor2 1 2213.6 2213.6 224.700 3.87e-07 ***
factor1:factor2 1 10.8 10.8 1.094 0.326
Residuals 8 78.8 9.9
---
Signif. codes: 0 ‘***’ 0.001 ‘**’ 0.01 ‘*’ 0.05 ‘.’ 0.1 ‘ ’ 1
$AT1G27730
Df Sum Sq Mean Sq F value Pr(>F)
factor1 1 45.7 45.7 36.46 0.000310 ***
factor2 1 1435.6 1435.6 1146.15 6.33e-10 ***
factor1:factor2 1 32.4 32.4 25.89 0.000943 ***
Residuals 8 10.0 1.3
---
Signif. codes: 0 ‘***’ 0.001 ‘**’ 0.01 ‘*’ 0.05 ‘.’ 0.1 ‘ ’ 1
$AT1G27760
Df Sum Sq Mean Sq F value Pr(>F)
factor1 1 14043 14043 168.452 1.18e-06 ***
factor2 1 32698 32698 392.217 4.40e-08 ***
factor1:factor2 1 0 0 0.004 0.952
Residuals 8 667 83
---
Signif. codes: 0 ‘***’ 0.001 ‘**’ 0.01 ‘*’ 0.05 ‘.’ 0.1 ‘ ’ 1
$AT1G27910
Df Sum Sq Mean Sq F value Pr(>F)
factor1 1 356.4 356.4 26.59 0.000867 ***
factor2 1 2524.3 2524.3 188.34 7.66e-07 ***
factor1:factor2 1 186.2 186.2 13.89 0.005814 **
Residuals 8 107.2 13.4
---
Signif. codes: 0 ‘***’ 0.001 ‘**’ 0.01 ‘*’ 0.05 ‘.’ 0.1 ‘ ’ 1
$AT1G29395
Df Sum Sq Mean Sq F value Pr(>F)
factor1 1 32 32 0.975 0.3523
factor2 1 6224 6224 188.511 7.64e-07 ***
factor1:factor2 1 146 146 4.426 0.0685 .
Residuals 8 264 33
---
Signif. codes: 0 ‘***’ 0.001 ‘**’ 0.01 ‘*’ 0.05 ‘.’ 0.1 ‘ ’ 1
$AT1G30040
Df Sum Sq Mean Sq F value Pr(>F)
factor1 1 1.349 1.349 8.697 0.0185 *
factor2 1 18.339 18.339 118.247 4.53e-06 ***
factor1:factor2 1 0.605 0.605 3.902 0.0836 .
Residuals 8 1.241 0.155
---
Signif. codes: 0 ‘***’ 0.001 ‘**’ 0.01 ‘*’ 0.05 ‘.’ 0.1 ‘ ’ 1
$AT1G30620
Df Sum Sq Mean Sq F value Pr(>F)
factor1 1 90.5 90.5 38.382 0.000261 ***
factor2 1 856.3 856.3 363.015 5.96e-08 ***
factor1:factor2 1 7.5 7.5 3.193 0.111785
Residuals 8 18.9 2.4
---
Signif. codes: 0 ‘***’ 0.001 ‘**’ 0.01 ‘*’ 0.05 ‘.’ 0.1 ‘ ’ 1
$AT1G32190
Df Sum Sq Mean Sq F value Pr(>F)
factor1 1 3.25 3.25 23.42 0.00129 **
factor2 1 59.61 59.61 429.22 3.09e-08 ***
factor1:factor2 1 24.30 24.30 174.98 1.02e-06 ***
Residuals 8 1.11 0.14
---
Signif. codes: 0 ‘***’ 0.001 ‘**’ 0.01 ‘*’ 0.05 ‘.’ 0.1 ‘ ’ 1
$AT1G32860
Df Sum Sq Mean Sq F value Pr(>F)
factor1 1 121 121 6.818 0.0311 *
factor2 1 4442 4442 250.927 2.52e-07 ***
factor1:factor2 1 109 109 6.140 0.0382 *
Residuals 8 142 18
---
Signif. codes: 0 ‘***’ 0.001 ‘**’ 0.01 ‘*’ 0.05 ‘.’ 0.1 ‘ ’ 1
$AT1G32870
Df Sum Sq Mean Sq F value Pr(>F)
factor1 1 113.5 113.5 46.63 0.000134 ***
factor2 1 462.4 462.4 189.93 7.42e-07 ***
factor1:factor2 1 26.4 26.4 10.84 0.010991 *
Residuals 8 19.5 2.4
---
Signif. codes: 0 ‘***’ 0.001 ‘**’ 0.01 ‘*’ 0.05 ‘.’ 0.1 ‘ ’ 1
$AT1G32900
Df Sum Sq Mean Sq F value Pr(>F)
factor1 1 27302 27302 57.64 6.35e-05 ***
factor2 1 10047 10047 21.21 0.00174 **
factor1:factor2 1 9872 9872 20.84 0.00184 **
Residuals 8 3790 474
---
Signif. codes: 0 ‘***’ 0.001 ‘**’ 0.01 ‘*’ 0.05 ‘.’ 0.1 ‘ ’ 1
$AT1G33110
Df Sum Sq Mean Sq F value Pr(>F)
factor1 1 520 520 4.625 0.0637 .
factor2 1 11986 11986 106.540 6.7e-06 ***
factor1:factor2 1 305 305 2.715 0.1381
Residuals 8 900 113
---
Signif. codes: 0 ‘***’ 0.001 ‘**’ 0.01 ‘*’ 0.05 ‘.’ 0.1 ‘ ’ 1
$AT1G33230
Df Sum Sq Mean Sq F value Pr(>F)
factor1 1 118.0 118.0 19.829 0.00213 **
factor2 1 1219.8 1219.8 204.946 5.53e-07 ***
factor1:factor2 1 58.9 58.9 9.897 0.01368 *
Residuals 8 47.6 6.0
---
Signif. codes: 0 ‘***’ 0.001 ‘**’ 0.01 ‘*’ 0.05 ‘.’ 0.1 ‘ ’ 1
$AT1G44350
Df Sum Sq Mean Sq F value Pr(>F)
factor1 1 5.508 5.508 15.230 0.00453 **
factor2 1 1.517 1.517 4.196 0.07469 .
factor1:factor2 1 1.367 1.367 3.781 0.08774 .
Residuals 8 2.893 0.362
---
Signif. codes: 0 ‘***’ 0.001 ‘**’ 0.01 ‘*’ 0.05 ‘.’ 0.1 ‘ ’ 1
$AT1G46768
Df Sum Sq Mean Sq F value Pr(>F)
factor1 1 2.9 2.9 1.205 0.304
factor2 1 634.5 634.5 260.600 2.18e-07 ***
factor1:factor2 1 3.6 3.6 1.466 0.260
Residuals 8 19.5 2.4
---
Signif. codes: 0 ‘***’ 0.001 ‘**’ 0.01 ‘*’ 0.05 ‘.’ 0.1 ‘ ’ 1
$AT1G47710
Df Sum Sq Mean Sq F value Pr(>F)
factor1 1 330 330 24.907 0.00107 **
factor2 1 28970 28970 2185.005 4.85e-11 ***
factor1:factor2 1 78 78 5.861 0.04179 *
Residuals 8 106 13
---
Signif. codes: 0 ‘***’ 0.001 ‘**’ 0.01 ‘*’ 0.05 ‘.’ 0.1 ‘ ’ 1
$AT1G48100
Df Sum Sq Mean Sq F value Pr(>F)
factor1 1 55497 55497 78.73 2.06e-05 ***
factor2 1 473648 473648 671.91 5.27e-09 ***
factor1:factor2 1 13663 13663 19.38 0.00228 **
Residuals 8 5639 705
---
Signif. codes: 0 ‘***’ 0.001 ‘**’ 0.01 ‘*’ 0.05 ‘.’ 0.1 ‘ ’ 1
$AT1G49450
Df Sum Sq Mean Sq F value Pr(>F)
factor1 1 4.56 4.56 7.06 0.0289 *
factor2 1 158.40 158.40 245.04 2.77e-07 ***
factor1:factor2 1 6.84 6.84 10.58 0.0116 *
Residuals 8 5.17 0.65
---
Signif. codes: 0 ‘***’ 0.001 ‘**’ 0.01 ‘*’ 0.05 ‘.’ 0.1 ‘ ’ 1
$AT1G51090
Df Sum Sq Mean Sq F value Pr(>F)
factor1 1 127 127 7.845 0.0232 *
factor2 1 30145 30145 1857.737 9.26e-11 ***
factor1:factor2 1 45 45 2.788 0.1335
Residuals 8 130 16
---
Signif. codes: 0 ‘***’ 0.001 ‘**’ 0.01 ‘*’ 0.05 ‘.’ 0.1 ‘ ’ 1
$AT1G51700
Df Sum Sq Mean Sq F value Pr(>F)
factor1 1 9.4 9.4 6.041 0.0395 *
factor2 1 351.2 351.2 225.788 3.8e-07 ***
factor1:factor2 1 5.2 5.2 3.360 0.1042
Residuals 8 12.4 1.6
---
Signif. codes: 0 ‘***’ 0.001 ‘**’ 0.01 ‘*’ 0.05 ‘.’ 0.1 ‘ ’ 1
$AT1G53090
Df Sum Sq Mean Sq F value Pr(>F)
factor1 1 92.0 92.0 19.801 0.00214 **
factor2 1 442.8 442.8 95.327 1.01e-05 ***
factor1:factor2 1 24.4 24.4 5.243 0.05128 .
Residuals 8 37.2 4.6
---
Signif. codes: 0 ‘***’ 0.001 ‘**’ 0.01 ‘*’ 0.05 ‘.’ 0.1 ‘ ’ 1
$AT1G55320
Df Sum Sq Mean Sq F value Pr(>F)
factor1 1 79.71 79.71 4.903 0.0577 .
factor2 1 153.38 153.38 9.434 0.0153 *
factor1:factor2 1 162.93 162.93 10.021 0.0133 *
Residuals 8 130.06 16.26
---
Signif. codes: 0 ‘***’ 0.001 ‘**’ 0.01 ‘*’ 0.05 ‘.’ 0.1 ‘ ’ 1
$AT1G55910
Df Sum Sq Mean Sq F value Pr(>F)
factor1 1 22.810 22.810 92.588 1.13e-05 ***
factor2 1 1.744 1.744 7.078 0.028786 *
factor1:factor2 1 10.595 10.595 43.004 0.000177 ***
Residuals 8 1.971 0.246
---
Signif. codes: 0 ‘***’ 0.001 ‘**’ 0.01 ‘*’ 0.05 ‘.’ 0.1 ‘ ’ 1
$AT1G56170
Df Sum Sq Mean Sq F value Pr(>F)
factor1 1 69.8 69.8 19.64 0.00219 **
factor2 1 684.2 684.2 192.53 7.04e-07 ***
factor1:factor2 1 23.2 23.2 6.53 0.03389 *
Residuals 8 28.4 3.6
---
Signif. codes: 0 ‘***’ 0.001 ‘**’ 0.01 ‘*’ 0.05 ‘.’ 0.1 ‘ ’ 1
$AT1G56650
Df Sum Sq Mean Sq F value Pr(>F)
factor1 1 790.0 790.0 99.097 8.78e-06 ***
factor2 1 15.4 15.4 1.927 0.203
factor1:factor2 1 718.1 718.1 90.076 1.25e-05 ***
Residuals 8 63.8 8.0
---
Signif. codes: 0 ‘***’ 0.001 ‘**’ 0.01 ‘*’ 0.05 ‘.’ 0.1 ‘ ’ 1
$AT1G58280
Df Sum Sq Mean Sq F value Pr(>F)
factor1 1 258.9 258.9 17.507 0.003062 **
factor2 1 626.1 626.1 42.329 0.000187 ***
factor1:factor2 1 8.1 8.1 0.548 0.480185
Residuals 8 118.3 14.8
---
Signif. codes: 0 ‘***’ 0.001 ‘**’ 0.01 ‘*’ 0.05 ‘.’ 0.1 ‘ ’ 1
$AT1G58340
Df Sum Sq Mean Sq F value Pr(>F)
factor1 1 80.5 80.5 56.19 6.95e-05 ***
factor2 1 585.9 585.9 409.02 3.73e-08 ***
factor1:factor2 1 11.1 11.1 7.73 0.0239 *
Residuals 8 11.5 1.4
---
Signif. codes: 0 ‘***’ 0.001 ‘**’ 0.01 ‘*’ 0.05 ‘.’ 0.1 ‘ ’ 1
$AT1G58520
Df Sum Sq Mean Sq F value Pr(>F)
factor1 1 417.8 417.8 17.478 0.00308 **
factor2 1 594.7 594.7 24.879 0.00107 **
factor1:factor2 1 99.6 99.6 4.168 0.07549 .
Residuals 8 191.2 23.9
---
Signif. codes: 0 ‘***’ 0.001 ‘**’ 0.01 ‘*’ 0.05 ‘.’ 0.1 ‘ ’ 1
$AT1G60190
Df Sum Sq Mean Sq F value Pr(>F)
factor1 1 55.2 55.2 3.397 0.1026
factor2 1 1672.7 1672.7 103.021 7.59e-06 ***
factor1:factor2 1 70.3 70.3 4.327 0.0711 .
Residuals 8 129.9 16.2
---
Signif. codes: 0 ‘***’ 0.001 ‘**’ 0.01 ‘*’ 0.05 ‘.’ 0.1 ‘ ’ 1
$AT1G60270
Df Sum Sq Mean Sq F value Pr(>F)
factor1 1 608.2 608.2 122.353 3.98e-06 ***
factor2 1 792.6 792.6 159.453 1.45e-06 ***
factor1:factor2 1 8.3 8.3 1.668 0.233
Residuals 8 39.8 5.0
---
Signif. codes: 0 ‘***’ 0.001 ‘**’ 0.01 ‘*’ 0.05 ‘.’ 0.1 ‘ ’ 1
$AT1G60790
Df Sum Sq Mean Sq F value Pr(>F)
factor1 1 214.6 214.6 49.98 0.000105 ***
factor2 1 1649.8 1649.8 384.17 4.77e-08 ***
factor1:factor2 1 103.9 103.9 24.20 0.001165 **
Residuals 8 34.4 4.3
---
Signif. codes: 0 ‘***’ 0.001 ‘**’ 0.01 ‘*’ 0.05 ‘.’ 0.1 ‘ ’ 1
$AT1G61800
Df Sum Sq Mean Sq F value Pr(>F)
factor1 1 21041 21041 96.091 9.85e-06 ***
factor2 1 18 18 0.081 0.783632
factor1:factor2 1 8998 8998 41.094 0.000207 ***
Residuals 8 1752 219
---
Signif. codes: 0 ‘***’ 0.001 ‘**’ 0.01 ‘*’ 0.05 ‘.’ 0.1 ‘ ’ 1
$AT1G62180
Df Sum Sq Mean Sq F value Pr(>F)
factor1 1 6994 6994 56.50 6.82e-05 ***
factor2 1 1844 1844 14.90 0.00481 **
factor1:factor2 1 652 652 5.27 0.05081 .
Residuals 8 990 124
---
Signif. codes: 0 ‘***’ 0.001 ‘**’ 0.01 ‘*’ 0.05 ‘.’ 0.1 ‘ ’ 1
$AT1G62570
Df Sum Sq Mean Sq F value Pr(>F)
factor1 1 0.5 0.5 0.189 0.6756
factor2 1 684.2 684.2 244.995 2.77e-07 ***
factor1:factor2 1 11.7 11.7 4.206 0.0744 .
Residuals 8 22.3 2.8
---
Signif. codes: 0 ‘***’ 0.001 ‘**’ 0.01 ‘*’ 0.05 ‘.’ 0.1 ‘ ’ 1
$AT1G62710
Df Sum Sq Mean Sq F value Pr(>F)
factor1 1 1151.8 1151.8 227.857 3.67e-07 ***
factor2 1 1858.2 1858.2 367.604 5.68e-08 ***
factor1:factor2 1 7.4 7.4 1.463 0.261
Residuals 8 40.4 5.1
---
Signif. codes: 0 ‘***’ 0.001 ‘**’ 0.01 ‘*’ 0.05 ‘.’ 0.1 ‘ ’ 1
$AT1G63650
Df Sum Sq Mean Sq F value Pr(>F)
factor1 1 103.50 103.50 101.03 8.17e-06 ***
factor2 1 71.45 71.45 69.74 3.20e-05 ***
factor1:factor2 1 48.62 48.62 47.46 0.000126 ***
Residuals 8 8.20 1.02
---
Signif. codes: 0 ‘***’ 0.001 ‘**’ 0.01 ‘*’ 0.05 ‘.’ 0.1 ‘ ’ 1
$AT1G64380
Df Sum Sq Mean Sq F value Pr(>F)
factor1 1 3.57 3.57 4.290 0.0721 .
factor2 1 136.20 136.20 163.848 1.31e-06 ***
factor1:factor2 1 4.01 4.01 4.825 0.0593 .
Residuals 8 6.65 0.83
---
Signif. codes: 0 ‘***’ 0.001 ‘**’ 0.01 ‘*’ 0.05 ‘.’ 0.1 ‘ ’ 1
$AT1G64780
Df Sum Sq Mean Sq F value Pr(>F)
factor1 1 173.0 173.0 7.634 0.024564 *
factor2 1 789.4 789.4 34.835 0.000361 ***
factor1:factor2 1 27.9 27.9 1.233 0.299004
Residuals 8 181.3 22.7
---
Signif. codes: 0 ‘***’ 0.001 ‘**’ 0.01 ‘*’ 0.05 ‘.’ 0.1 ‘ ’ 1
$AT1G64890
Df Sum Sq Mean Sq F value Pr(>F)
factor1 1 7 7 0.524 0.490
factor2 1 6932 6932 551.721 1.15e-08 ***
factor1:factor2 1 16 16 1.258 0.295
Residuals 8 101 13
---
Signif. codes: 0 ‘***’ 0.001 ‘**’ 0.01 ‘*’ 0.05 ‘.’ 0.1 ‘ ’ 1
$AT1G64970
Df Sum Sq Mean Sq F value Pr(>F)
factor1 1 333.7 333.7 23.37 0.00130 **
factor2 1 1472.1 1472.1 103.11 7.57e-06 ***
factor1:factor2 1 274.1 274.1 19.20 0.00234 **
Residuals 8 114.2 14.3
---
Signif. codes: 0 ‘***’ 0.001 ‘**’ 0.01 ‘*’ 0.05 ‘.’ 0.1 ‘ ’ 1
$AT1G65060
Df Sum Sq Mean Sq F value Pr(>F)
factor1 1 6169 6169 48.92 0.000113 ***
factor2 1 2262 2262 17.94 0.002855 **
factor1:factor2 1 4829 4829 38.30 0.000263 ***
Residuals 8 1009 126
---
Signif. codes: 0 ‘***’ 0.001 ‘**’ 0.01 ‘*’ 0.05 ‘.’ 0.1 ‘ ’ 1
$AT1G65490
Df Sum Sq Mean Sq F value Pr(>F)
factor1 1 0.1 0.1 0.019 0.893
factor2 1 665.7 665.7 86.540 1.45e-05 ***
factor1:factor2 1 3.2 3.2 0.418 0.536
Residuals 8 61.5 7.7
---
Signif. codes: 0 ‘***’ 0.001 ‘**’ 0.01 ‘*’ 0.05 ‘.’ 0.1 ‘ ’ 1
$AT1G65870
Df Sum Sq Mean Sq F value Pr(>F)
factor1 1 2.732 2.7319 5.411 0.0485 *
factor2 1 1.443 1.4432 2.858 0.1294
factor1:factor2 1 0.240 0.2395 0.474 0.5105
Residuals 8 4.039 0.5049
---
Signif. codes: 0 ‘***’ 0.001 ‘**’ 0.01 ‘*’ 0.05 ‘.’ 0.1 ‘ ’ 1
$AT1G66725
Df Sum Sq Mean Sq F value Pr(>F)
factor1 1 26.72 26.72 80.32 1.91e-05 ***
factor2 1 42.15 42.15 126.69 3.49e-06 ***
factor1:factor2 1 7.40 7.40 22.26 0.00151 **
Residuals 8 2.66 0.33
---
Signif. codes: 0 ‘***’ 0.001 ‘**’ 0.01 ‘*’ 0.05 ‘.’ 0.1 ‘ ’ 1
$AT1G66760
Df Sum Sq Mean Sq F value Pr(>F)
factor1 1 71.96 71.96 13.18 0.006681 **
factor2 1 181.26 181.26 33.20 0.000423 ***
factor1:factor2 1 198.08 198.08 36.28 0.000315 ***
Residuals 8 43.68 5.46
---
Signif. codes: 0 ‘***’ 0.001 ‘**’ 0.01 ‘*’ 0.05 ‘.’ 0.1 ‘ ’ 1
$AT1G67360
Df Sum Sq Mean Sq F value Pr(>F)
factor1 1 1980.2 1980.2 161.9 1.37e-06 ***
factor2 1 2380.0 2380.0 194.6 6.76e-07 ***
factor1:factor2 1 0.0 0.0 0.0 0.998
Residuals 8 97.9 12.2
---
Signif. codes: 0 ‘***’ 0.001 ‘**’ 0.01 ‘*’ 0.05 ‘.’ 0.1 ‘ ’ 1
E
$AT1G01060
Df Sum Sq Mean Sq F value Pr(>F)
factor1 1 242 242 0.733 0.417
factor2 1 46092 46092 139.640 2.41e-06 ***
factor1:factor2 1 432 432 1.309 0.286
Residuals 8 2641 330
---
Signif. codes: 0 ‘***’ 0.001 ‘**’ 0.01 ‘*’ 0.05 ‘.’ 0.1 ‘ ’ 1
$AT1G01140
Df Sum Sq Mean Sq F value Pr(>F)
factor1 1 1875 1875 26.842 0.000842 ***
factor2 1 14153 14153 202.566 5.79e-07 ***
factor1:factor2 1 633 633 9.055 0.016837 *
Residuals 8 559 70
---
Signif. codes: 0 ‘***’ 0.001 ‘**’ 0.01 ‘*’ 0.05 ‘.’ 0.1 ‘ ’ 1
$AT1G01340
Df Sum Sq Mean Sq F value Pr(>F)
factor1 1 0.189 0.189 0.988 0.349
factor2 1 15.407 15.407 80.667 1.88e-05 ***
factor1:factor2 1 0.094 0.094 0.491 0.504
Residuals 8 1.528 0.191
---
Signif. codes: 0 ‘***’ 0.001 ‘**’ 0.01 ‘*’ 0.05 ‘.’ 0.1 ‘ ’ 1
$AT1G01420
Df Sum Sq Mean Sq F value Pr(>F)
factor1 1 1.50 1.50 0.841 0.386
factor2 1 126.92 126.92 70.919 3.01e-05 ***
factor1:factor2 1 0.54 0.54 0.299 0.599
Residuals 8 14.32 1.79
---
Signif. codes: 0 ‘***’ 0.001 ‘**’ 0.01 ‘*’ 0.05 ‘.’ 0.1 ‘ ’ 1
$AT1G01470
Df Sum Sq Mean Sq F value Pr(>F)
factor1 1 147 147 8.143 0.0214 *
factor2 1 9264 9264 512.144 1.54e-08 ***
factor1:factor2 1 92 92 5.088 0.0541 .
Residuals 8 145 18
---
Signif. codes: 0 ‘***’ 0.001 ‘**’ 0.01 ‘*’ 0.05 ‘.’ 0.1 ‘ ’ 1
$AT1G01520
Df Sum Sq Mean Sq F value Pr(>F)
factor1 1 113.23 113.23 35.832 0.000328 ***
factor2 1 164.96 164.96 52.206 9.02e-05 ***
factor1:factor2 1 18.91 18.91 5.986 0.040149 *
Residuals 8 25.28 3.16
---
Signif. codes: 0 ‘***’ 0.001 ‘**’ 0.01 ‘*’ 0.05 ‘.’ 0.1 ‘ ’ 1
$AT1G02400
Df Sum Sq Mean Sq F value Pr(>F)
factor1 1 0.115 0.115 0.761 0.408
factor2 1 10.467 10.467 69.477 3.25e-05 ***
factor1:factor2 1 0.170 0.170 1.127 0.319
Residuals 8 1.205 0.151
---
Signif. codes: 0 ‘***’ 0.001 ‘**’ 0.01 ‘*’ 0.05 ‘.’ 0.1 ‘ ’ 1
$AT1G02820
Df Sum Sq Mean Sq F value Pr(>F)
factor1 1 765 765 24.25 0.00116 **
factor2 1 4768 4768 151.22 1.78e-06 ***
factor1:factor2 1 344 344 10.92 0.01078 *
Residuals 8 252 32
---
Signif. codes: 0 ‘***’ 0.001 ‘**’ 0.01 ‘*’ 0.05 ‘.’ 0.1 ‘ ’ 1
$AT1G02930
Df Sum Sq Mean Sq F value Pr(>F)
factor1 1 726.6 726.6 20.28 0.00199 **
factor2 1 593.8 593.8 16.57 0.00358 **
factor1:factor2 1 626.6 626.6 17.49 0.00307 **
Residuals 8 286.6 35.8
---
Signif. codes: 0 ‘***’ 0.001 ‘**’ 0.01 ‘*’ 0.05 ‘.’ 0.1 ‘ ’ 1
$AT1G03055
Df Sum Sq Mean Sq F value Pr(>F)
factor1 1 26.73 26.73 14.57 0.00511 **
factor2 1 123.81 123.81 67.48 3.61e-05 ***
factor1:factor2 1 28.96 28.96 15.79 0.00410 **
Residuals 8 14.68 1.83
---
Signif. codes: 0 ‘***’ 0.001 ‘**’ 0.01 ‘*’ 0.05 ‘.’ 0.1 ‘ ’ 1
$AT1G03905
Df Sum Sq Mean Sq F value Pr(>F)
factor1 1 2.258 2.258 24.173 0.00117 **
factor2 1 17.339 17.339 185.653 8.1e-07 ***
factor1:factor2 1 0.062 0.062 0.667 0.43759
Residuals 8 0.747 0.093
---
Signif. codes: 0 ‘***’ 0.001 ‘**’ 0.01 ‘*’ 0.05 ‘.’ 0.1 ‘ ’ 1
$AT1G04240
Df Sum Sq Mean Sq F value Pr(>F)
factor1 1 137.9 137.9 24.748 0.00109 **
factor2 1 627.3 627.3 112.573 5.45e-06 ***
factor1:factor2 1 41.4 41.4 7.425 0.02605 *
Residuals 8 44.6 5.6
---
Signif. codes: 0 ‘***’ 0.001 ‘**’ 0.01 ‘*’ 0.05 ‘.’ 0.1 ‘ ’ 1
$AT1G04570
Df Sum Sq Mean Sq F value Pr(>F)
factor1 1 3041 3041 29.27 0.000639 ***
factor2 1 263315 263315 2534.37 2.68e-11 ***
factor1:factor2 1 1113 1113 10.71 0.011301 *
Residuals 8 831 104
---
Signif. codes: 0 ‘***’ 0.001 ‘**’ 0.01 ‘*’ 0.05 ‘.’ 0.1 ‘ ’ 1
$AT1G04870
Df Sum Sq Mean Sq F value Pr(>F)
factor1 1 396.5 396.5 15.72 0.00415 **
factor2 1 2760.7 2760.7 109.47 6.05e-06 ***
factor1:factor2 1 340.7 340.7 13.51 0.00626 **
Residuals 8 201.8 25.2
---
Signif. codes: 0 ‘***’ 0.001 ‘**’ 0.01 ‘*’ 0.05 ‘.’ 0.1 ‘ ’ 1
$AT1G05100
Df Sum Sq Mean Sq F value Pr(>F)
factor1 1 2.880 2.880 14.61 0.005075 **
factor2 1 9.439 9.439 47.87 0.000122 ***
factor1:factor2 1 2.541 2.541 12.89 0.007083 **
Residuals 8 1.577 0.197
---
Signif. codes: 0 ‘***’ 0.001 ‘**’ 0.01 ‘*’ 0.05 ‘.’ 0.1 ‘ ’ 1
$AT1G06000
Df Sum Sq Mean Sq F value Pr(>F)
factor1 1 34176 34176 84.74 1.57e-05 ***
factor2 1 38033 38033 94.31 1.06e-05 ***
factor1:factor2 1 20536 20536 50.92 9.84e-05 ***
Residuals 8 3226 403
---
Signif. codes: 0 ‘***’ 0.001 ‘**’ 0.01 ‘*’ 0.05 ‘.’ 0.1 ‘ ’ 1
$AT1G06430
Df Sum Sq Mean Sq F value Pr(>F)
factor1 1 1883 1883 29.35 0.000632 ***
factor2 1 8089 8089 126.07 3.55e-06 ***
factor1:factor2 1 581 581 9.06 0.016814 *
Residuals 8 513 64
---
Signif. codes: 0 ‘***’ 0.001 ‘**’ 0.01 ‘*’ 0.05 ‘.’ 0.1 ‘ ’ 1
$AT1G06540
Df Sum Sq Mean Sq F value Pr(>F)
factor1 1 9.886 9.886 17.749 0.00294 **
factor2 1 1.150 1.150 2.064 0.18876
factor1:factor2 1 9.538 9.538 17.124 0.00326 **
Residuals 8 4.456 0.557
---
Signif. codes: 0 ‘***’ 0.001 ‘**’ 0.01 ‘*’ 0.05 ‘.’ 0.1 ‘ ’ 1
$AT1G07150
Df Sum Sq Mean Sq F value Pr(>F)
factor1 1 57.93 57.93 45.53 0.000145 ***
factor2 1 138.57 138.57 108.91 6.17e-06 ***
factor1:factor2 1 46.45 46.45 36.51 0.000309 ***
Residuals 8 10.18 1.27
---
Signif. codes: 0 ‘***’ 0.001 ‘**’ 0.01 ‘*’ 0.05 ‘.’ 0.1 ‘ ’ 1
$AT1G07180
Df Sum Sq Mean Sq F value Pr(>F)
factor1 1 398 398 1.401 0.270580
factor2 1 13243 13243 46.622 0.000134 ***
factor1:factor2 1 1068 1068 3.761 0.088440 .
Residuals 8 2272 284
---
Signif. codes: 0 ‘***’ 0.001 ‘**’ 0.01 ‘*’ 0.05 ‘.’ 0.1 ‘ ’ 1
$AT1G07430
Df Sum Sq Mean Sq F value Pr(>F)
factor1 1 0.03 0.03 0.039 0.848
factor2 1 46.75 46.75 70.073 3.15e-05 ***
factor1:factor2 1 0.74 0.74 1.111 0.323
Residuals 8 5.34 0.67
---
Signif. codes: 0 ‘***’ 0.001 ‘**’ 0.01 ‘*’ 0.05 ‘.’ 0.1 ‘ ’ 1
$AT1G07870
Df Sum Sq Mean Sq F value Pr(>F)
factor1 1 1.81 1.81 0.773 0.40488
factor2 1 105.49 105.49 45.162 0.00015 ***
factor1:factor2 1 1.30 1.30 0.556 0.47724
Residuals 8 18.69 2.34
---
Signif. codes: 0 ‘***’ 0.001 ‘**’ 0.01 ‘*’ 0.05 ‘.’ 0.1 ‘ ’ 1
$AT1G08570
Df Sum Sq Mean Sq F value Pr(>F)
factor1 1 83 83 4.196 0.07469 .
factor2 1 4554 4554 231.279 3.46e-07 ***
factor1:factor2 1 463 463 23.499 0.00128 **
Residuals 8 158 20
---
Signif. codes: 0 ‘***’ 0.001 ‘**’ 0.01 ‘*’ 0.05 ‘.’ 0.1 ‘ ’ 1
$AT1G08650
Df Sum Sq Mean Sq F value Pr(>F)
factor1 1 1936 1936 11.122 0.0103 *
factor2 1 14534 14534 83.500 1.66e-05 ***
factor1:factor2 1 635 635 3.648 0.0925 .
Residuals 8 1392 174
---
Signif. codes: 0 ‘***’ 0.001 ‘**’ 0.01 ‘*’ 0.05 ‘.’ 0.1 ‘ ’ 1
$AT1G08900
Df Sum Sq Mean Sq F value Pr(>F)
factor1 1 76.05 76.05 138.8 2.47e-06 ***
factor2 1 73.36 73.36 133.9 2.83e-06 ***
factor1:factor2 1 74.34 74.34 135.7 2.69e-06 ***
Residuals 8 4.38 0.55
---
Signif. codes: 0 ‘***’ 0.001 ‘**’ 0.01 ‘*’ 0.05 ‘.’ 0.1 ‘ ’ 1
$AT1G09350
Df Sum Sq Mean Sq F value Pr(>F)
factor1 1 4977 4977 24.61 0.00111 **
factor2 1 72416 72416 358.07 6.29e-08 ***
factor1:factor2 1 4052 4052 20.04 0.00207 **
Residuals 8 1618 202
---
Signif. codes: 0 ‘***’ 0.001 ‘**’ 0.01 ‘*’ 0.05 ‘.’ 0.1 ‘ ’ 1
$AT1G09950
Df Sum Sq Mean Sq F value Pr(>F)
factor1 1 0.12 0.12 0.091 0.771
factor2 1 136.32 136.32 100.075 8.46e-06 ***
factor1:factor2 1 0.28 0.28 0.205 0.662
Residuals 8 10.90 1.36
---
Signif. codes: 0 ‘***’ 0.001 ‘**’ 0.01 ‘*’ 0.05 ‘.’ 0.1 ‘ ’ 1
$AT1G09970
Df Sum Sq Mean Sq F value Pr(>F)
factor1 1 19.5 19.5 2.846 0.130061
factor2 1 325.3 325.3 47.512 0.000125 ***
factor1:factor2 1 4.2 4.2 0.616 0.455230
Residuals 8 54.8 6.8
---
Signif. codes: 0 ‘***’ 0.001 ‘**’ 0.01 ‘*’ 0.05 ‘.’ 0.1 ‘ ’ 1
$AT1G10370
Df Sum Sq Mean Sq F value Pr(>F)
factor1 1 9862 9862 23.73 0.00124 **
factor2 1 27040 27040 65.08 4.11e-05 ***
factor1:factor2 1 4851 4851 11.68 0.00913 **
Residuals 8 3324 416
---
Signif. codes: 0 ‘***’ 0.001 ‘**’ 0.01 ‘*’ 0.05 ‘.’ 0.1 ‘ ’ 1
$AT1G10410
Df Sum Sq Mean Sq F value Pr(>F)
factor1 1 1019 1019 23.95 0.00120 **
factor2 1 16280 16280 382.57 4.85e-08 ***
factor1:factor2 1 960 960 22.57 0.00144 **
Residuals 8 340 43
---
Signif. codes: 0 ‘***’ 0.001 ‘**’ 0.01 ‘*’ 0.05 ‘.’ 0.1 ‘ ’ 1
$AT1G10650
Df Sum Sq Mean Sq F value Pr(>F)
factor1 1 193.8 193.8 47.39 0.000127 ***
factor2 1 345.3 345.3 84.45 1.59e-05 ***
factor1:factor2 1 15.2 15.2 3.71 0.090258 .
Residuals 8 32.7 4.1
---
Signif. codes: 0 ‘***’ 0.001 ‘**’ 0.01 ‘*’ 0.05 ‘.’ 0.1 ‘ ’ 1
$AT1G11210
Df Sum Sq Mean Sq F value Pr(>F)
factor1 1 747 747 28.05 0.000731 ***
factor2 1 47070 47070 1768.59 1.13e-10 ***
factor1:factor2 1 600 600 22.53 0.001452 **
Residuals 8 213 27
---
Signif. codes: 0 ‘***’ 0.001 ‘**’ 0.01 ‘*’ 0.05 ‘.’ 0.1 ‘ ’ 1
$AT1G12370
Df Sum Sq Mean Sq F value Pr(>F)
factor1 1 207.6 207.6 88.199 1.35e-05 ***
factor2 1 811.1 811.1 344.623 7.31e-08 ***
factor1:factor2 1 0.5 0.5 0.193 0.672
Residuals 8 18.8 2.4
---
Signif. codes: 0 ‘***’ 0.001 ‘**’ 0.01 ‘*’ 0.05 ‘.’ 0.1 ‘ ’ 1
$AT1G16410
Df Sum Sq Mean Sq F value Pr(>F)
factor1 1 0.005 0.005 0.003 0.9563
factor2 1 2.006 2.006 1.268 0.2927
factor1:factor2 1 25.423 25.423 16.075 0.0039 **
Residuals 8 12.652 1.582
---
Signif. codes: 0 ‘***’ 0.001 ‘**’ 0.01 ‘*’ 0.05 ‘.’ 0.1 ‘ ’ 1
$AT1G16730
Df Sum Sq Mean Sq F value Pr(>F)
factor1 1 8.534 8.534 11.308 0.00989 **
factor2 1 10.296 10.296 13.644 0.00610 **
factor1:factor2 1 0.925 0.925 1.225 0.30053
Residuals 8 6.037 0.755
---
Signif. codes: 0 ‘***’ 0.001 ‘**’ 0.01 ‘*’ 0.05 ‘.’ 0.1 ‘ ’ 1
$AT1G16850
Df Sum Sq Mean Sq F value Pr(>F)
factor1 1 73.1 73.1 13.48 0.00629 **
factor2 1 2944.6 2944.6 542.96 1.22e-08 ***
factor1:factor2 1 56.9 56.9 10.49 0.01189 *
Residuals 8 43.4 5.4
---
Signif. codes: 0 ‘***’ 0.001 ‘**’ 0.01 ‘*’ 0.05 ‘.’ 0.1 ‘ ’ 1
$AT1G17050
Df Sum Sq Mean Sq F value Pr(>F)
factor1 1 1270 1270 52.578 8.80e-05 ***
factor2 1 8570 8570 354.726 6.53e-08 ***
factor1:factor2 1 1 1 0.025 0.878
Residuals 8 193 24
---
Signif. codes: 0 ‘***’ 0.001 ‘**’ 0.01 ‘*’ 0.05 ‘.’ 0.1 ‘ ’ 1
$AT1G17380
Df Sum Sq Mean Sq F value Pr(>F)
factor1 1 0.176 0.176 0.844 0.385014
factor2 1 8.775 8.775 42.074 0.000191 ***
factor1:factor2 1 1.158 1.158 5.551 0.046243 *
Residuals 8 1.669 0.209
---
Signif. codes: 0 ‘***’ 0.001 ‘**’ 0.01 ‘*’ 0.05 ‘.’ 0.1 ‘ ’ 1
$AT1G18870
Df Sum Sq Mean Sq F value Pr(>F)
factor1 1 0.610 0.61 0.803 0.396365
factor2 1 27.038 27.04 35.596 0.000336 ***
factor1:factor2 1 0.610 0.61 0.804 0.396169
Residuals 8 6.077 0.76
---
Signif. codes: 0 ‘***’ 0.001 ‘**’ 0.01 ‘*’ 0.05 ‘.’ 0.1 ‘ ’ 1
$AT1G18900
Df Sum Sq Mean Sq F value Pr(>F)
factor1 1 329.8 329.8 42.45 0.000185 ***
factor2 1 2253.3 2253.3 290.05 1.43e-07 ***
factor1:factor2 1 51.4 51.4 6.62 0.032975 *
Residuals 8 62.2 7.8
---
Signif. codes: 0 ‘***’ 0.001 ‘**’ 0.01 ‘*’ 0.05 ‘.’ 0.1 ‘ ’ 1
$AT1G19180
Df Sum Sq Mean Sq F value Pr(>F)
factor1 1 72.6 72.6 29.75 0.000606 ***
factor2 1 1201.9 1201.9 492.50 1.80e-08 ***
factor1:factor2 1 123.8 123.8 50.73 9.98e-05 ***
Residuals 8 19.5 2.4
---
Signif. codes: 0 ‘***’ 0.001 ‘**’ 0.01 ‘*’ 0.05 ‘.’ 0.1 ‘ ’ 1
$AT1G19350
Df Sum Sq Mean Sq F value Pr(>F)
factor1 1 1051.0 1051.0 64.028 4.36e-05 ***
factor2 1 595.9 595.9 36.305 0.000314 ***
factor1:factor2 1 3.2 3.2 0.196 0.669388
Residuals 8 131.3 16.4
---
Signif. codes: 0 ‘***’ 0.001 ‘**’ 0.01 ‘*’ 0.05 ‘.’ 0.1 ‘ ’ 1
$AT1G19450
Df Sum Sq Mean Sq F value Pr(>F)
factor1 1 843 843 11.60 0.00927 **
factor2 1 8310 8310 114.36 5.13e-06 ***
factor1:factor2 1 927 927 12.76 0.00727 **
Residuals 8 581 73
---
Signif. codes: 0 ‘***’ 0.001 ‘**’ 0.01 ‘*’ 0.05 ‘.’ 0.1 ‘ ’ 1
$AT1G19490
Df Sum Sq Mean Sq F value Pr(>F)
factor1 1 27.33 27.33 26.081 0.000922 ***
factor2 1 287.47 287.47 274.310 1.78e-07 ***
factor1:factor2 1 0.47 0.47 0.448 0.522356
Residuals 8 8.38 1.05
---
Signif. codes: 0 ‘***’ 0.001 ‘**’ 0.01 ‘*’ 0.05 ‘.’ 0.1 ‘ ’ 1
$AT1G19640
Df Sum Sq Mean Sq F value Pr(>F)
factor1 1 1.856 1.856 3.902 0.08365 .
factor2 1 11.653 11.653 24.502 0.00112 **
factor1:factor2 1 1.348 1.348 2.835 0.13071
Residuals 8 3.805 0.476
---
Signif. codes: 0 ‘***’ 0.001 ‘**’ 0.01 ‘*’ 0.05 ‘.’ 0.1 ‘ ’ 1
$AT1G20440
Df Sum Sq Mean Sq F value Pr(>F)
factor1 1 30924 30924 18.174 0.00275 **
factor2 1 1337529 1337529 786.059 2.83e-09 ***
factor1:factor2 1 15864 15864 9.323 0.01574 *
Residuals 8 13613 1702
---
Signif. codes: 0 ‘***’ 0.001 ‘**’ 0.01 ‘*’ 0.05 ‘.’ 0.1 ‘ ’ 1
$AT1G20450
Df Sum Sq Mean Sq F value Pr(>F)
factor1 1 2706 2706 1.841 0.212
factor2 1 4893112 4893112 3329.208 9.04e-12 ***
factor1:factor2 1 4002 4002 2.723 0.138
Residuals 8 11758 1470
---
Signif. codes: 0 ‘***’ 0.001 ‘**’ 0.01 ‘*’ 0.05 ‘.’ 0.1 ‘ ’ 1
$AT1G21460
Df Sum Sq Mean Sq F value Pr(>F)
factor1 1 181.4 181.4 12.315 0.007970 **
factor2 1 638.4 638.4 43.344 0.000172 ***
factor1:factor2 1 36.1 36.1 2.453 0.155929
Residuals 8 117.8 14.7
---
Signif. codes: 0 ‘***’ 0.001 ‘**’ 0.01 ‘*’ 0.05 ‘.’ 0.1 ‘ ’ 1
$AT1G21790
Df Sum Sq Mean Sq F value Pr(>F)
factor1 1 12 12 1.459 0.262
factor2 1 4851 4851 592.668 8.65e-09 ***
factor1:factor2 1 0 0 0.007 0.934
Residuals 8 65 8
---
Signif. codes: 0 ‘***’ 0.001 ‘**’ 0.01 ‘*’ 0.05 ‘.’ 0.1 ‘ ’ 1
$AT1G22885
Df Sum Sq Mean Sq F value Pr(>F)
factor1 1 11.526 11.526 32.614 0.000449 ***
factor2 1 2.322 2.322 6.572 0.033462 *
factor1:factor2 1 4.411 4.411 12.483 0.007697 **
Residuals 8 2.827 0.353
---
Signif. codes: 0 ‘***’ 0.001 ‘**’ 0.01 ‘*’ 0.05 ‘.’ 0.1 ‘ ’ 1
$AT1G24580
Df Sum Sq Mean Sq F value Pr(>F)
factor1 1 4.345 4.345 33.034 0.00043 ***
factor2 1 9.604 9.604 73.021 2.71e-05 ***
factor1:factor2 1 0.261 0.261 1.986 0.19639
Residuals 8 1.052 0.132
---
Signif. codes: 0 ‘***’ 0.001 ‘**’ 0.01 ‘*’ 0.05 ‘.’ 0.1 ‘ ’ 1
$AT1G25250
Df Sum Sq Mean Sq F value Pr(>F)
factor1 1 0.066 0.066 0.152 0.707095
factor2 1 17.660 17.660 40.749 0.000213 ***
factor1:factor2 1 0.604 0.604 1.394 0.271621
Residuals 8 3.467 0.433
---
Signif. codes: 0 ‘***’ 0.001 ‘**’ 0.01 ‘*’ 0.05 ‘.’ 0.1 ‘ ’ 1
$AT1G26440
Df Sum Sq Mean Sq F value Pr(>F)
factor1 1 3.86 3.86 5.597 0.0455 *
factor2 1 35.60 35.60 51.604 9.39e-05 ***
factor1:factor2 1 7.18 7.18 10.413 0.0121 *
Residuals 8 5.52 0.69
---
Signif. codes: 0 ‘***’ 0.001 ‘**’ 0.01 ‘*’ 0.05 ‘.’ 0.1 ‘ ’ 1
$AT1G27200
Df Sum Sq Mean Sq F value Pr(>F)
factor1 1 5.8 5.8 0.593 0.463
factor2 1 2213.6 2213.6 224.700 3.87e-07 ***
factor1:factor2 1 10.8 10.8 1.094 0.326
Residuals 8 78.8 9.9
---
Signif. codes: 0 ‘***’ 0.001 ‘**’ 0.01 ‘*’ 0.05 ‘.’ 0.1 ‘ ’ 1
$AT1G27730
Df Sum Sq Mean Sq F value Pr(>F)
factor1 1 45.7 45.7 36.46 0.000310 ***
factor2 1 1435.6 1435.6 1146.15 6.33e-10 ***
factor1:factor2 1 32.4 32.4 25.89 0.000943 ***
Residuals 8 10.0 1.3
---
Signif. codes: 0 ‘***’ 0.001 ‘**’ 0.01 ‘*’ 0.05 ‘.’ 0.1 ‘ ’ 1
$AT1G27760
Df Sum Sq Mean Sq F value Pr(>F)
factor1 1 14043 14043 168.452 1.18e-06 ***
factor2 1 32698 32698 392.217 4.40e-08 ***
factor1:factor2 1 0 0 0.004 0.952
Residuals 8 667 83
---
Signif. codes: 0 ‘***’ 0.001 ‘**’ 0.01 ‘*’ 0.05 ‘.’ 0.1 ‘ ’ 1
$AT1G27910
Df Sum Sq Mean Sq F value Pr(>F)
factor1 1 356.4 356.4 26.59 0.000867 ***
factor2 1 2524.3 2524.3 188.34 7.66e-07 ***
factor1:factor2 1 186.2 186.2 13.89 0.005814 **
Residuals 8 107.2 13.4
---
Signif. codes: 0 ‘***’ 0.001 ‘**’ 0.01 ‘*’ 0.05 ‘.’ 0.1 ‘ ’ 1
$AT1G29395
Df Sum Sq Mean Sq F value Pr(>F)
factor1 1 32 32 0.975 0.3523
factor2 1 6224 6224 188.511 7.64e-07 ***
factor1:factor2 1 146 146 4.426 0.0685 .
Residuals 8 264 33
---
Signif. codes: 0 ‘***’ 0.001 ‘**’ 0.01 ‘*’ 0.05 ‘.’ 0.1 ‘ ’ 1
$AT1G30040
Df Sum Sq Mean Sq F value Pr(>F)
factor1 1 1.349 1.349 8.697 0.0185 *
factor2 1 18.339 18.339 118.247 4.53e-06 ***
factor1:factor2 1 0.605 0.605 3.902 0.0836 .
Residuals 8 1.241 0.155
---
Signif. codes: 0 ‘***’ 0.001 ‘**’ 0.01 ‘*’ 0.05 ‘.’ 0.1 ‘ ’ 1
$AT1G30620
Df Sum Sq Mean Sq F value Pr(>F)
factor1 1 90.5 90.5 38.382 0.000261 ***
factor2 1 856.3 856.3 363.015 5.96e-08 ***
factor1:factor2 1 7.5 7.5 3.193 0.111785
Residuals 8 18.9 2.4
---
Signif. codes: 0 ‘***’ 0.001 ‘**’ 0.01 ‘*’ 0.05 ‘.’ 0.1 ‘ ’ 1
$AT1G32190
Df Sum Sq Mean Sq F value Pr(>F)
factor1 1 3.25 3.25 23.42 0.00129 **
factor2 1 59.61 59.61 429.22 3.09e-08 ***
factor1:factor2 1 24.30 24.30 174.98 1.02e-06 ***
Residuals 8 1.11 0.14
---
Signif. codes: 0 ‘***’ 0.001 ‘**’ 0.01 ‘*’ 0.05 ‘.’ 0.1 ‘ ’ 1
$AT1G32860
Df Sum Sq Mean Sq F value Pr(>F)
factor1 1 121 121 6.818 0.0311 *
factor2 1 4442 4442 250.927 2.52e-07 ***
factor1:factor2 1 109 109 6.140 0.0382 *
Residuals 8 142 18
---
Signif. codes: 0 ‘***’ 0.001 ‘**’ 0.01 ‘*’ 0.05 ‘.’ 0.1 ‘ ’ 1
$AT1G32870
Df Sum Sq Mean Sq F value Pr(>F)
factor1 1 113.5 113.5 46.63 0.000134 ***
factor2 1 462.4 462.4 189.93 7.42e-07 ***
factor1:factor2 1 26.4 26.4 10.84 0.010991 *
Residuals 8 19.5 2.4
---
Signif. codes: 0 ‘***’ 0.001 ‘**’ 0.01 ‘*’ 0.05 ‘.’ 0.1 ‘ ’ 1
$AT1G32900
Df Sum Sq Mean Sq F value Pr(>F)
factor1 1 27302 27302 57.64 6.35e-05 ***
factor2 1 10047 10047 21.21 0.00174 **
factor1:factor2 1 9872 9872 20.84 0.00184 **
Residuals 8 3790 474
---
Signif. codes: 0 ‘***’ 0.001 ‘**’ 0.01 ‘*’ 0.05 ‘.’ 0.1 ‘ ’ 1
$AT1G33110
Df Sum Sq Mean Sq F value Pr(>F)
factor1 1 520 520 4.625 0.0637 .
factor2 1 11986 11986 106.540 6.7e-06 ***
factor1:factor2 1 305 305 2.715 0.1381
Residuals 8 900 113
---
Signif. codes: 0 ‘***’ 0.001 ‘**’ 0.01 ‘*’ 0.05 ‘.’ 0.1 ‘ ’ 1
$AT1G33230
Df Sum Sq Mean Sq F value Pr(>F)
factor1 1 118.0 118.0 19.829 0.00213 **
factor2 1 1219.8 1219.8 204.946 5.53e-07 ***
factor1:factor2 1 58.9 58.9 9.897 0.01368 *
Residuals 8 47.6 6.0
---
Signif. codes: 0 ‘***’ 0.001 ‘**’ 0.01 ‘*’ 0.05 ‘.’ 0.1 ‘ ’ 1
$AT1G44350
Df Sum Sq Mean Sq F value Pr(>F)
factor1 1 5.508 5.508 15.230 0.00453 **
factor2 1 1.517 1.517 4.196 0.07469 .
factor1:factor2 1 1.367 1.367 3.781 0.08774 .
Residuals 8 2.893 0.362
---
Signif. codes: 0 ‘***’ 0.001 ‘**’ 0.01 ‘*’ 0.05 ‘.’ 0.1 ‘ ’ 1
$AT1G46768
Df Sum Sq Mean Sq F value Pr(>F)
factor1 1 2.9 2.9 1.205 0.304
factor2 1 634.5 634.5 260.600 2.18e-07 ***
factor1:factor2 1 3.6 3.6 1.466 0.260
Residuals 8 19.5 2.4
---
Signif. codes: 0 ‘***’ 0.001 ‘**’ 0.01 ‘*’ 0.05 ‘.’ 0.1 ‘ ’ 1
$AT1G47710
Df Sum Sq Mean Sq F value Pr(>F)
factor1 1 330 330 24.907 0.00107 **
factor2 1 28970 28970 2185.005 4.85e-11 ***
factor1:factor2 1 78 78 5.861 0.04179 *
Residuals 8 106 13
---
Signif. codes: 0 ‘***’ 0.001 ‘**’ 0.01 ‘*’ 0.05 ‘.’ 0.1 ‘ ’ 1
$AT1G48100
Df Sum Sq Mean Sq F value Pr(>F)
factor1 1 55497 55497 78.73 2.06e-05 ***
factor2 1 473648 473648 671.91 5.27e-09 ***
factor1:factor2 1 13663 13663 19.38 0.00228 **
Residuals 8 5639 705
---
Signif. codes: 0 ‘***’ 0.001 ‘**’ 0.01 ‘*’ 0.05 ‘.’ 0.1 ‘ ’ 1
$AT1G49450
Df Sum Sq Mean Sq F value Pr(>F)
factor1 1 4.56 4.56 7.06 0.0289 *
factor2 1 158.40 158.40 245.04 2.77e-07 ***
factor1:factor2 1 6.84 6.84 10.58 0.0116 *
Residuals 8 5.17 0.65
---
Signif. codes: 0 ‘***’ 0.001 ‘**’ 0.01 ‘*’ 0.05 ‘.’ 0.1 ‘ ’ 1
$AT1G51090
Df Sum Sq Mean Sq F value Pr(>F)
factor1 1 127 127 7.845 0.0232 *
factor2 1 30145 30145 1857.737 9.26e-11 ***
factor1:factor2 1 45 45 2.788 0.1335
Residuals 8 130 16
---
Signif. codes: 0 ‘***’ 0.001 ‘**’ 0.01 ‘*’ 0.05 ‘.’ 0.1 ‘ ’ 1
$AT1G51700
Df Sum Sq Mean Sq F value Pr(>F)
factor1 1 9.4 9.4 6.041 0.0395 *
factor2 1 351.2 351.2 225.788 3.8e-07 ***
factor1:factor2 1 5.2 5.2 3.360 0.1042
Residuals 8 12.4 1.6
---
Signif. codes: 0 ‘***’ 0.001 ‘**’ 0.01 ‘*’ 0.05 ‘.’ 0.1 ‘ ’ 1
$AT1G53090
Df Sum Sq Mean Sq F value Pr(>F)
factor1 1 92.0 92.0 19.801 0.00214 **
factor2 1 442.8 442.8 95.327 1.01e-05 ***
factor1:factor2 1 24.4 24.4 5.243 0.05128 .
Residuals 8 37.2 4.6
---
Signif. codes: 0 ‘***’ 0.001 ‘**’ 0.01 ‘*’ 0.05 ‘.’ 0.1 ‘ ’ 1
$AT1G55320
Df Sum Sq Mean Sq F value Pr(>F)
factor1 1 79.71 79.71 4.903 0.0577 .
factor2 1 153.38 153.38 9.434 0.0153 *
factor1:factor2 1 162.93 162.93 10.021 0.0133 *
Residuals 8 130.06 16.26
---
Signif. codes: 0 ‘***’ 0.001 ‘**’ 0.01 ‘*’ 0.05 ‘.’ 0.1 ‘ ’ 1
$AT1G55910
Df Sum Sq Mean Sq F value Pr(>F)
factor1 1 22.810 22.810 92.588 1.13e-05 ***
factor2 1 1.744 1.744 7.078 0.028786 *
factor1:factor2 1 10.595 10.595 43.004 0.000177 ***
Residuals 8 1.971 0.246
---
Signif. codes: 0 ‘***’ 0.001 ‘**’ 0.01 ‘*’ 0.05 ‘.’ 0.1 ‘ ’ 1
$AT1G56170
Df Sum Sq Mean Sq F value Pr(>F)
factor1 1 69.8 69.8 19.64 0.00219 **
factor2 1 684.2 684.2 192.53 7.04e-07 ***
factor1:factor2 1 23.2 23.2 6.53 0.03389 *
Residuals 8 28.4 3.6
---
Signif. codes: 0 ‘***’ 0.001 ‘**’ 0.01 ‘*’ 0.05 ‘.’ 0.1 ‘ ’ 1
$AT1G56650
Df Sum Sq Mean Sq F value Pr(>F)
factor1 1 790.0 790.0 99.097 8.78e-06 ***
factor2 1 15.4 15.4 1.927 0.203
factor1:factor2 1 718.1 718.1 90.076 1.25e-05 ***
Residuals 8 63.8 8.0
---
Signif. codes: 0 ‘***’ 0.001 ‘**’ 0.01 ‘*’ 0.05 ‘.’ 0.1 ‘ ’ 1
$AT1G58280
Df Sum Sq Mean Sq F value Pr(>F)
factor1 1 258.9 258.9 17.507 0.003062 **
factor2 1 626.1 626.1 42.329 0.000187 ***
factor1:factor2 1 8.1 8.1 0.548 0.480185
Residuals 8 118.3 14.8
---
Signif. codes: 0 ‘***’ 0.001 ‘**’ 0.01 ‘*’ 0.05 ‘.’ 0.1 ‘ ’ 1
$AT1G58340
Df Sum Sq Mean Sq F value Pr(>F)
factor1 1 80.5 80.5 56.19 6.95e-05 ***
factor2 1 585.9 585.9 409.02 3.73e-08 ***
factor1:factor2 1 11.1 11.1 7.73 0.0239 *
Residuals 8 11.5 1.4
---
Signif. codes: 0 ‘***’ 0.001 ‘**’ 0.01 ‘*’ 0.05 ‘.’ 0.1 ‘ ’ 1
$AT1G58520
Df Sum Sq Mean Sq F value Pr(>F)
factor1 1 417.8 417.8 17.478 0.00308 **
factor2 1 594.7 594.7 24.879 0.00107 **
factor1:factor2 1 99.6 99.6 4.168 0.07549 .
Residuals 8 191.2 23.9
---
Signif. codes: 0 ‘***’ 0.001 ‘**’ 0.01 ‘*’ 0.05 ‘.’ 0.1 ‘ ’ 1
$AT1G60190
Df Sum Sq Mean Sq F value Pr(>F)
factor1 1 55.2 55.2 3.397 0.1026
factor2 1 1672.7 1672.7 103.021 7.59e-06 ***
factor1:factor2 1 70.3 70.3 4.327 0.0711 .
Residuals 8 129.9 16.2
---
Signif. codes: 0 ‘***’ 0.001 ‘**’ 0.01 ‘*’ 0.05 ‘.’ 0.1 ‘ ’ 1
$AT1G60270
Df Sum Sq Mean Sq F value Pr(>F)
factor1 1 608.2 608.2 122.353 3.98e-06 ***
factor2 1 792.6 792.6 159.453 1.45e-06 ***
factor1:factor2 1 8.3 8.3 1.668 0.233
Residuals 8 39.8 5.0
---
Signif. codes: 0 ‘***’ 0.001 ‘**’ 0.01 ‘*’ 0.05 ‘.’ 0.1 ‘ ’ 1
$AT1G60790
Df Sum Sq Mean Sq F value Pr(>F)
factor1 1 214.6 214.6 49.98 0.000105 ***
factor2 1 1649.8 1649.8 384.17 4.77e-08 ***
factor1:factor2 1 103.9 103.9 24.20 0.001165 **
Residuals 8 34.4 4.3
---
Signif. codes: 0 ‘***’ 0.001 ‘**’ 0.01 ‘*’ 0.05 ‘.’ 0.1 ‘ ’ 1
$AT1G61800
Df Sum Sq Mean Sq F value Pr(>F)
factor1 1 21041 21041 96.091 9.85e-06 ***
factor2 1 18 18 0.081 0.783632
factor1:factor2 1 8998 8998 41.094 0.000207 ***
Residuals 8 1752 219
---
Signif. codes: 0 ‘***’ 0.001 ‘**’ 0.01 ‘*’ 0.05 ‘.’ 0.1 ‘ ’ 1
$AT1G62180
Df Sum Sq Mean Sq F value Pr(>F)
factor1 1 6994 6994 56.50 6.82e-05 ***
factor2 1 1844 1844 14.90 0.00481 **
factor1:factor2 1 652 652 5.27 0.05081 .
Residuals 8 990 124
---
Signif. codes: 0 ‘***’ 0.001 ‘**’ 0.01 ‘*’ 0.05 ‘.’ 0.1 ‘ ’ 1
$AT1G62570
Df Sum Sq Mean Sq F value Pr(>F)
factor1 1 0.5 0.5 0.189 0.6756
factor2 1 684.2 684.2 244.995 2.77e-07 ***
factor1:factor2 1 11.7 11.7 4.206 0.0744 .
Residuals 8 22.3 2.8
---
Signif. codes: 0 ‘***’ 0.001 ‘**’ 0.01 ‘*’ 0.05 ‘.’ 0.1 ‘ ’ 1
$AT1G62710
Df Sum Sq Mean Sq F value Pr(>F)
factor1 1 1151.8 1151.8 227.857 3.67e-07 ***
factor2 1 1858.2 1858.2 367.604 5.68e-08 ***
factor1:factor2 1 7.4 7.4 1.463 0.261
Residuals 8 40.4 5.1
---
Signif. codes: 0 ‘***’ 0.001 ‘**’ 0.01 ‘*’ 0.05 ‘.’ 0.1 ‘ ’ 1
$AT1G63650
Df Sum Sq Mean Sq F value Pr(>F)
factor1 1 103.50 103.50 101.03 8.17e-06 ***
factor2 1 71.45 71.45 69.74 3.20e-05 ***
factor1:factor2 1 48.62 48.62 47.46 0.000126 ***
Residuals 8 8.20 1.02
---
Signif. codes: 0 ‘***’ 0.001 ‘**’ 0.01 ‘*’ 0.05 ‘.’ 0.1 ‘ ’ 1
$AT1G64380
Df Sum Sq Mean Sq F value Pr(>F)
factor1 1 3.57 3.57 4.290 0.0721 .
factor2 1 136.20 136.20 163.848 1.31e-06 ***
factor1:factor2 1 4.01 4.01 4.825 0.0593 .
Residuals 8 6.65 0.83
---
Signif. codes: 0 ‘***’ 0.001 ‘**’ 0.01 ‘*’ 0.05 ‘.’ 0.1 ‘ ’ 1
$AT1G64780
Df Sum Sq Mean Sq F value Pr(>F)
factor1 1 173.0 173.0 7.634 0.024564 *
factor2 1 789.4 789.4 34.835 0.000361 ***
factor1:factor2 1 27.9 27.9 1.233 0.299004
Residuals 8 181.3 22.7
---
Signif. codes: 0 ‘***’ 0.001 ‘**’ 0.01 ‘*’ 0.05 ‘.’ 0.1 ‘ ’ 1
$AT1G64890
Df Sum Sq Mean Sq F value Pr(>F)
factor1 1 7 7 0.524 0.490
factor2 1 6932 6932 551.721 1.15e-08 ***
factor1:factor2 1 16 16 1.258 0.295
Residuals 8 101 13
---
Signif. codes: 0 ‘***’ 0.001 ‘**’ 0.01 ‘*’ 0.05 ‘.’ 0.1 ‘ ’ 1
$AT1G64970
Df Sum Sq Mean Sq F value Pr(>F)
factor1 1 333.7 333.7 23.37 0.00130 **
factor2 1 1472.1 1472.1 103.11 7.57e-06 ***
factor1:factor2 1 274.1 274.1 19.20 0.00234 **
Residuals 8 114.2 14.3
---
Signif. codes: 0 ‘***’ 0.001 ‘**’ 0.01 ‘*’ 0.05 ‘.’ 0.1 ‘ ’ 1
$AT1G65060
Df Sum Sq Mean Sq F value Pr(>F)
factor1 1 6169 6169 48.92 0.000113 ***
factor2 1 2262 2262 17.94 0.002855 **
factor1:factor2 1 4829 4829 38.30 0.000263 ***
Residuals 8 1009 126
---
Signif. codes: 0 ‘***’ 0.001 ‘**’ 0.01 ‘*’ 0.05 ‘.’ 0.1 ‘ ’ 1
$AT1G65490
Df Sum Sq Mean Sq F value Pr(>F)
factor1 1 0.1 0.1 0.019 0.893
factor2 1 665.7 665.7 86.540 1.45e-05 ***
factor1:factor2 1 3.2 3.2 0.418 0.536
Residuals 8 61.5 7.7
---
Signif. codes: 0 ‘***’ 0.001 ‘**’ 0.01 ‘*’ 0.05 ‘.’ 0.1 ‘ ’ 1
$AT1G65870
Df Sum Sq Mean Sq F value Pr(>F)
factor1 1 2.732 2.7319 5.411 0.0485 *
factor2 1 1.443 1.4432 2.858 0.1294
factor1:factor2 1 0.240 0.2395 0.474 0.5105
Residuals 8 4.039 0.5049
---
Signif. codes: 0 ‘***’ 0.001 ‘**’ 0.01 ‘*’ 0.05 ‘.’ 0.1 ‘ ’ 1
$AT1G66725
Df Sum Sq Mean Sq F value Pr(>F)
factor1 1 26.72 26.72 80.32 1.91e-05 ***
factor2 1 42.15 42.15 126.69 3.49e-06 ***
factor1:factor2 1 7.40 7.40 22.26 0.00151 **
Residuals 8 2.66 0.33
---
Signif. codes: 0 ‘***’ 0.001 ‘**’ 0.01 ‘*’ 0.05 ‘.’ 0.1 ‘ ’ 1
$AT1G66760
Df Sum Sq Mean Sq F value Pr(>F)
factor1 1 71.96 71.96 13.18 0.006681 **
factor2 1 181.26 181.26 33.20 0.000423 ***
factor1:factor2 1 198.08 198.08 36.28 0.000315 ***
Residuals 8 43.68 5.46
---
Signif. codes: 0 ‘***’ 0.001 ‘**’ 0.01 ‘*’ 0.05 ‘.’ 0.1 ‘ ’ 1
$AT1G67360
Df Sum Sq Mean Sq F value Pr(>F)
factor1 1 1980.2 1980.2 161.9 1.37e-06 ***
factor2 1 2380.0 2380.0 194.6 6.76e-07 ***
factor1:factor2 1 0.0 0.0 0.0 0.998
Residuals 8 97.9 12.2
---
Signif. codes: 0 ‘***’ 0.001 ‘**’ 0.01 ‘*’ 0.05 ‘.’ 0.1 ‘ ’ 1
> print(E)
$AT1G01060
Df Sum Sq Mean Sq F value Pr(>F)
factor1 1 242 242 0.733 0.417
factor2 1 46092 46092 139.640 2.41e-06 ***
factor1:factor2 1 432 432 1.309 0.286
Residuals 8 2641 330
---
Signif. codes: 0 ‘***’ 0.001 ‘**’ 0.01 ‘*’ 0.05 ‘.’ 0.1 ‘ ’ 1
$AT1G01140
Df Sum Sq Mean Sq F value Pr(>F)
factor1 1 1875 1875 26.842 0.000842 ***
factor2 1 14153 14153 202.566 5.79e-07 ***
factor1:factor2 1 633 633 9.055 0.016837 *
Residuals 8 559 70
---
Signif. codes: 0 ‘***’ 0.001 ‘**’ 0.01 ‘*’ 0.05 ‘.’ 0.1 ‘ ’ 1
$AT1G01340
Df Sum Sq Mean Sq F value Pr(>F)
factor1 1 0.189 0.189 0.988 0.349
factor2 1 15.407 15.407 80.667 1.88e-05 ***
factor1:factor2 1 0.094 0.094 0.491 0.504
Residuals 8 1.528 0.191
---
Signif. codes: 0 ‘***’ 0.001 ‘**’ 0.01 ‘*’ 0.05 ‘.’ 0.1 ‘ ’ 1
$AT1G01420
Df Sum Sq Mean Sq F value Pr(>F)
factor1 1 1.50 1.50 0.841 0.386
factor2 1 126.92 126.92 70.919 3.01e-05 ***
factor1:factor2 1 0.54 0.54 0.299 0.599
Residuals 8 14.32 1.79
---
Signif. codes: 0 ‘***’ 0.001 ‘**’ 0.01 ‘*’ 0.05 ‘.’ 0.1 ‘ ’ 1
$AT1G01470
Df Sum Sq Mean Sq F value Pr(>F)
factor1 1 147 147 8.143 0.0214 *
factor2 1 9264 9264 512.144 1.54e-08 ***
factor1:factor2 1 92 92 5.088 0.0541 .
Residuals 8 145 18
---
Signif. codes: 0 ‘***’ 0.001 ‘**’ 0.01 ‘*’ 0.05 ‘.’ 0.1 ‘ ’ 1
$AT1G01520
Df Sum Sq Mean Sq F value Pr(>F)
factor1 1 113.23 113.23 35.832 0.000328 ***
factor2 1 164.96 164.96 52.206 9.02e-05 ***
factor1:factor2 1 18.91 18.91 5.986 0.040149 *
Residuals 8 25.28 3.16
---
Signif. codes: 0 ‘***’ 0.001 ‘**’ 0.01 ‘*’ 0.05 ‘.’ 0.1 ‘ ’ 1
$AT1G02400
Df Sum Sq Mean Sq F value Pr(>F)
factor1 1 0.115 0.115 0.761 0.408
factor2 1 10.467 10.467 69.477 3.25e-05 ***
factor1:factor2 1 0.170 0.170 1.127 0.319
Residuals 8 1.205 0.151
---
Signif. codes: 0 ‘***’ 0.001 ‘**’ 0.01 ‘*’ 0.05 ‘.’ 0.1 ‘ ’ 1
$AT1G02820
Df Sum Sq Mean Sq F value Pr(>F)
factor1 1 765 765 24.25 0.00116 **
factor2 1 4768 4768 151.22 1.78e-06 ***
factor1:factor2 1 344 344 10.92 0.01078 *
Residuals 8 252 32
---
Signif. codes: 0 ‘***’ 0.001 ‘**’ 0.01 ‘*’ 0.05 ‘.’ 0.1 ‘ ’ 1
$AT1G02930
Df Sum Sq Mean Sq F value Pr(>F)
factor1 1 726.6 726.6 20.28 0.00199 **
factor2 1 593.8 593.8 16.57 0.00358 **
factor1:factor2 1 626.6 626.6 17.49 0.00307 **
Residuals 8 286.6 35.8
---
Signif. codes: 0 ‘***’ 0.001 ‘**’ 0.01 ‘*’ 0.05 ‘.’ 0.1 ‘ ’ 1
$AT1G03055
Df Sum Sq Mean Sq F value Pr(>F)
factor1 1 26.73 26.73 14.57 0.00511 **
factor2 1 123.81 123.81 67.48 3.61e-05 ***
factor1:factor2 1 28.96 28.96 15.79 0.00410 **
Residuals 8 14.68 1.83
---
Signif. codes: 0 ‘***’ 0.001 ‘**’ 0.01 ‘*’ 0.05 ‘.’ 0.1 ‘ ’ 1
$AT1G03905
Df Sum Sq Mean Sq F value Pr(>F)
factor1 1 2.258 2.258 24.173 0.00117 **
factor2 1 17.339 17.339 185.653 8.1e-07 ***
factor1:factor2 1 0.062 0.062 0.667 0.43759
Residuals 8 0.747 0.093
---
Signif. codes: 0 ‘***’ 0.001 ‘**’ 0.01 ‘*’ 0.05 ‘.’ 0.1 ‘ ’ 1
$AT1G04240
Df Sum Sq Mean Sq F value Pr(>F)
factor1 1 137.9 137.9 24.748 0.00109 **
factor2 1 627.3 627.3 112.573 5.45e-06 ***
factor1:factor2 1 41.4 41.4 7.425 0.02605 *
Residuals 8 44.6 5.6
---
Signif. codes: 0 ‘***’ 0.001 ‘**’ 0.01 ‘*’ 0.05 ‘.’ 0.1 ‘ ’ 1
$AT1G04570
Df Sum Sq Mean Sq F value Pr(>F)
factor1 1 3041 3041 29.27 0.000639 ***
factor2 1 263315 263315 2534.37 2.68e-11 ***
factor1:factor2 1 1113 1113 10.71 0.011301 *
Residuals 8 831 104
---
Signif. codes: 0 ‘***’ 0.001 ‘**’ 0.01 ‘*’ 0.05 ‘.’ 0.1 ‘ ’ 1
$AT1G04870
Df Sum Sq Mean Sq F value Pr(>F)
factor1 1 396.5 396.5 15.72 0.00415 **
factor2 1 2760.7 2760.7 109.47 6.05e-06 ***
factor1:factor2 1 340.7 340.7 13.51 0.00626 **
Residuals 8 201.8 25.2
---
Signif. codes: 0 ‘***’ 0.001 ‘**’ 0.01 ‘*’ 0.05 ‘.’ 0.1 ‘ ’ 1
$AT1G05100
Df Sum Sq Mean Sq F value Pr(>F)
factor1 1 2.880 2.880 14.61 0.005075 **
factor2 1 9.439 9.439 47.87 0.000122 ***
factor1:factor2 1 2.541 2.541 12.89 0.007083 **
Residuals 8 1.577 0.197
---
Signif. codes: 0 ‘***’ 0.001 ‘**’ 0.01 ‘*’ 0.05 ‘.’ 0.1 ‘ ’ 1
$AT1G06000
Df Sum Sq Mean Sq F value Pr(>F)
factor1 1 34176 34176 84.74 1.57e-05 ***
factor2 1 38033 38033 94.31 1.06e-05 ***
factor1:factor2 1 20536 20536 50.92 9.84e-05 ***
Residuals 8 3226 403
---
Signif. codes: 0 ‘***’ 0.001 ‘**’ 0.01 ‘*’ 0.05 ‘.’ 0.1 ‘ ’ 1
$AT1G06430
Df Sum Sq Mean Sq F value Pr(>F)
factor1 1 1883 1883 29.35 0.000632 ***
factor2 1 8089 8089 126.07 3.55e-06 ***
factor1:factor2 1 581 581 9.06 0.016814 *
Residuals 8 513 64
---
Signif. codes: 0 ‘***’ 0.001 ‘**’ 0.01 ‘*’ 0.05 ‘.’ 0.1 ‘ ’ 1
$AT1G06540
Df Sum Sq Mean Sq F value Pr(>F)
factor1 1 9.886 9.886 17.749 0.00294 **
factor2 1 1.150 1.150 2.064 0.18876
factor1:factor2 1 9.538 9.538 17.124 0.00326 **
Residuals 8 4.456 0.557
---
Signif. codes: 0 ‘***’ 0.001 ‘**’ 0.01 ‘*’ 0.05 ‘.’ 0.1 ‘ ’ 1
$AT1G07150
Df Sum Sq Mean Sq F value Pr(>F)
factor1 1 57.93 57.93 45.53 0.000145 ***
factor2 1 138.57 138.57 108.91 6.17e-06 ***
factor1:factor2 1 46.45 46.45 36.51 0.000309 ***
Residuals 8 10.18 1.27
---
Signif. codes: 0 ‘***’ 0.001 ‘**’ 0.01 ‘*’ 0.05 ‘.’ 0.1 ‘ ’ 1
$AT1G07180
Df Sum Sq Mean Sq F value Pr(>F)
factor1 1 398 398 1.401 0.270580
factor2 1 13243 13243 46.622 0.000134 ***
factor1:factor2 1 1068 1068 3.761 0.088440 .
Residuals 8 2272 284
---
Signif. codes: 0 ‘***’ 0.001 ‘**’ 0.01 ‘*’ 0.05 ‘.’ 0.1 ‘ ’ 1
$AT1G07430
Df Sum Sq Mean Sq F value Pr(>F)
factor1 1 0.03 0.03 0.039 0.848
factor2 1 46.75 46.75 70.073 3.15e-05 ***
factor1:factor2 1 0.74 0.74 1.111 0.323
Residuals 8 5.34 0.67
---
Signif. codes: 0 ‘***’ 0.001 ‘**’ 0.01 ‘*’ 0.05 ‘.’ 0.1 ‘ ’ 1
$AT1G07870
Df Sum Sq Mean Sq F value Pr(>F)
factor1 1 1.81 1.81 0.773 0.40488
factor2 1 105.49 105.49 45.162 0.00015 ***
factor1:factor2 1 1.30 1.30 0.556 0.47724
Residuals 8 18.69 2.34
---
Signif. codes: 0 ‘***’ 0.001 ‘**’ 0.01 ‘*’ 0.05 ‘.’ 0.1 ‘ ’ 1
$AT1G08570
Df Sum Sq Mean Sq F value Pr(>F)
factor1 1 83 83 4.196 0.07469 .
factor2 1 4554 4554 231.279 3.46e-07 ***
factor1:factor2 1 463 463 23.499 0.00128 **
Residuals 8 158 20
---
Signif. codes: 0 ‘***’ 0.001 ‘**’ 0.01 ‘*’ 0.05 ‘.’ 0.1 ‘ ’ 1
$AT1G08650
Df Sum Sq Mean Sq F value Pr(>F)
factor1 1 1936 1936 11.122 0.0103 *
factor2 1 14534 14534 83.500 1.66e-05 ***
factor1:factor2 1 635 635 3.648 0.0925 .
Residuals 8 1392 174
---
Signif. codes: 0 ‘***’ 0.001 ‘**’ 0.01 ‘*’ 0.05 ‘.’ 0.1 ‘ ’ 1
$AT1G08900
Df Sum Sq Mean Sq F value Pr(>F)
factor1 1 76.05 76.05 138.8 2.47e-06 ***
factor2 1 73.36 73.36 133.9 2.83e-06 ***
factor1:factor2 1 74.34 74.34 135.7 2.69e-06 ***
Residuals 8 4.38 0.55
---
Signif. codes: 0 ‘***’ 0.001 ‘**’ 0.01 ‘*’ 0.05 ‘.’ 0.1 ‘ ’ 1
$AT1G09350
Df Sum Sq Mean Sq F value Pr(>F)
factor1 1 4977 4977 24.61 0.00111 **
factor2 1 72416 72416 358.07 6.29e-08 ***
factor1:factor2 1 4052 4052 20.04 0.00207 **
Residuals 8 1618 202
---
Signif. codes: 0 ‘***’ 0.001 ‘**’ 0.01 ‘*’ 0.05 ‘.’ 0.1 ‘ ’ 1
$AT1G09950
Df Sum Sq Mean Sq F value Pr(>F)
factor1 1 0.12 0.12 0.091 0.771
factor2 1 136.32 136.32 100.075 8.46e-06 ***
factor1:factor2 1 0.28 0.28 0.205 0.662
Residuals 8 10.90 1.36
---
Signif. codes: 0 ‘***’ 0.001 ‘**’ 0.01 ‘*’ 0.05 ‘.’ 0.1 ‘ ’ 1
$AT1G09970
Df Sum Sq Mean Sq F value Pr(>F)
factor1 1 19.5 19.5 2.846 0.130061
factor2 1 325.3 325.3 47.512 0.000125 ***
factor1:factor2 1 4.2 4.2 0.616 0.455230
Residuals 8 54.8 6.8
---
Signif. codes: 0 ‘***’ 0.001 ‘**’ 0.01 ‘*’ 0.05 ‘.’ 0.1 ‘ ’ 1
$AT1G10370
Df Sum Sq Mean Sq F value Pr(>F)
factor1 1 9862 9862 23.73 0.00124 **
factor2 1 27040 27040 65.08 4.11e-05 ***
factor1:factor2 1 4851 4851 11.68 0.00913 **
Residuals 8 3324 416
---
Signif. codes: 0 ‘***’ 0.001 ‘**’ 0.01 ‘*’ 0.05 ‘.’ 0.1 ‘ ’ 1
$AT1G10410
Df Sum Sq Mean Sq F value Pr(>F)
factor1 1 1019 1019 23.95 0.00120 **
factor2 1 16280 16280 382.57 4.85e-08 ***
factor1:factor2 1 960 960 22.57 0.00144 **
Residuals 8 340 43
---
Signif. codes: 0 ‘***’ 0.001 ‘**’ 0.01 ‘*’ 0.05 ‘.’ 0.1 ‘ ’ 1
$AT1G10650
Df Sum Sq Mean Sq F value Pr(>F)
factor1 1 193.8 193.8 47.39 0.000127 ***
factor2 1 345.3 345.3 84.45 1.59e-05 ***
factor1:factor2 1 15.2 15.2 3.71 0.090258 .
Residuals 8 32.7 4.1
---
Signif. codes: 0 ‘***’ 0.001 ‘**’ 0.01 ‘*’ 0.05 ‘.’ 0.1 ‘ ’ 1
$AT1G11210
Df Sum Sq Mean Sq F value Pr(>F)
factor1 1 747 747 28.05 0.000731 ***
factor2 1 47070 47070 1768.59 1.13e-10 ***
factor1:factor2 1 600 600 22.53 0.001452 **
Residuals 8 213 27
---
Signif. codes: 0 ‘***’ 0.001 ‘**’ 0.01 ‘*’ 0.05 ‘.’ 0.1 ‘ ’ 1
$AT1G12370
Df Sum Sq Mean Sq F value Pr(>F)
factor1 1 207.6 207.6 88.199 1.35e-05 ***
factor2 1 811.1 811.1 344.623 7.31e-08 ***
factor1:factor2 1 0.5 0.5 0.193 0.672
Residuals 8 18.8 2.4
---
Signif. codes: 0 ‘***’ 0.001 ‘**’ 0.01 ‘*’ 0.05 ‘.’ 0.1 ‘ ’ 1
$AT1G16410
Df Sum Sq Mean Sq F value Pr(>F)
factor1 1 0.005 0.005 0.003 0.9563
factor2 1 2.006 2.006 1.268 0.2927
factor1:factor2 1 25.423 25.423 16.075 0.0039 **
Residuals 8 12.652 1.582
---
Signif. codes: 0 ‘***’ 0.001 ‘**’ 0.01 ‘*’ 0.05 ‘.’ 0.1 ‘ ’ 1
$AT1G16730
Df Sum Sq Mean Sq F value Pr(>F)
factor1 1 8.534 8.534 11.308 0.00989 **
factor2 1 10.296 10.296 13.644 0.00610 **
factor1:factor2 1 0.925 0.925 1.225 0.30053
Residuals 8 6.037 0.755
---
Signif. codes: 0 ‘***’ 0.001 ‘**’ 0.01 ‘*’ 0.05 ‘.’ 0.1 ‘ ’ 1
$AT1G16850
Df Sum Sq Mean Sq F value Pr(>F)
factor1 1 73.1 73.1 13.48 0.00629 **
factor2 1 2944.6 2944.6 542.96 1.22e-08 ***
factor1:factor2 1 56.9 56.9 10.49 0.01189 *
Residuals 8 43.4 5.4
---
Signif. codes: 0 ‘***’ 0.001 ‘**’ 0.01 ‘*’ 0.05 ‘.’ 0.1 ‘ ’ 1
$AT1G17050
Df Sum Sq Mean Sq F value Pr(>F)
factor1 1 1270 1270 52.578 8.80e-05 ***
factor2 1 8570 8570 354.726 6.53e-08 ***
factor1:factor2 1 1 1 0.025 0.878
Residuals 8 193 24
---
Signif. codes: 0 ‘***’ 0.001 ‘**’ 0.01 ‘*’ 0.05 ‘.’ 0.1 ‘ ’ 1
$AT1G17380
Df Sum Sq Mean Sq F value Pr(>F)
factor1 1 0.176 0.176 0.844 0.385014
factor2 1 8.775 8.775 42.074 0.000191 ***
factor1:factor2 1 1.158 1.158 5.551 0.046243 *
Residuals 8 1.669 0.209
---
Signif. codes: 0 ‘***’ 0.001 ‘**’ 0.01 ‘*’ 0.05 ‘.’ 0.1 ‘ ’ 1
$AT1G18870
Df Sum Sq Mean Sq F value Pr(>F)
factor1 1 0.610 0.61 0.803 0.396365
factor2 1 27.038 27.04 35.596 0.000336 ***
factor1:factor2 1 0.610 0.61 0.804 0.396169
Residuals 8 6.077 0.76
---
Signif. codes: 0 ‘***’ 0.001 ‘**’ 0.01 ‘*’ 0.05 ‘.’ 0.1 ‘ ’ 1
$AT1G18900
Df Sum Sq Mean Sq F value Pr(>F)
factor1 1 329.8 329.8 42.45 0.000185 ***
factor2 1 2253.3 2253.3 290.05 1.43e-07 ***
factor1:factor2 1 51.4 51.4 6.62 0.032975 *
Residuals 8 62.2 7.8
---
Signif. codes: 0 ‘***’ 0.001 ‘**’ 0.01 ‘*’ 0.05 ‘.’ 0.1 ‘ ’ 1
$AT1G19180
Df Sum Sq Mean Sq F value Pr(>F)
factor1 1 72.6 72.6 29.75 0.000606 ***
factor2 1 1201.9 1201.9 492.50 1.80e-08 ***
factor1:factor2 1 123.8 123.8 50.73 9.98e-05 ***
Residuals 8 19.5 2.4
---
Signif. codes: 0 ‘***’ 0.001 ‘**’ 0.01 ‘*’ 0.05 ‘.’ 0.1 ‘ ’ 1
$AT1G19350
Df Sum Sq Mean Sq F value Pr(>F)
factor1 1 1051.0 1051.0 64.028 4.36e-05 ***
factor2 1 595.9 595.9 36.305 0.000314 ***
factor1:factor2 1 3.2 3.2 0.196 0.669388
Residuals 8 131.3 16.4
---
Signif. codes: 0 ‘***’ 0.001 ‘**’ 0.01 ‘*’ 0.05 ‘.’ 0.1 ‘ ’ 1
$AT1G19450
Df Sum Sq Mean Sq F value Pr(>F)
factor1 1 843 843 11.60 0.00927 **
factor2 1 8310 8310 114.36 5.13e-06 ***
factor1:factor2 1 927 927 12.76 0.00727 **
Residuals 8 581 73
---
Signif. codes: 0 ‘***’ 0.001 ‘**’ 0.01 ‘*’ 0.05 ‘.’ 0.1 ‘ ’ 1
$AT1G19490
Df Sum Sq Mean Sq F value Pr(>F)
factor1 1 27.33 27.33 26.081 0.000922 ***
factor2 1 287.47 287.47 274.310 1.78e-07 ***
factor1:factor2 1 0.47 0.47 0.448 0.522356
Residuals 8 8.38 1.05
---
Signif. codes: 0 ‘***’ 0.001 ‘**’ 0.01 ‘*’ 0.05 ‘.’ 0.1 ‘ ’ 1
$AT1G19640
Df Sum Sq Mean Sq F value Pr(>F)
factor1 1 1.856 1.856 3.902 0.08365 .
factor2 1 11.653 11.653 24.502 0.00112 **
factor1:factor2 1 1.348 1.348 2.835 0.13071
Residuals 8 3.805 0.476
---
Signif. codes: 0 ‘***’ 0.001 ‘**’ 0.01 ‘*’ 0.05 ‘.’ 0.1 ‘ ’ 1
$AT1G20440
Df Sum Sq Mean Sq F value Pr(>F)
factor1 1 30924 30924 18.174 0.00275 **
factor2 1 1337529 1337529 786.059 2.83e-09 ***
factor1:factor2 1 15864 15864 9.323 0.01574 *
Residuals 8 13613 1702
---
Signif. codes: 0 ‘***’ 0.001 ‘**’ 0.01 ‘*’ 0.05 ‘.’ 0.1 ‘ ’ 1
$AT1G20450
Df Sum Sq Mean Sq F value Pr(>F)
factor1 1 2706 2706 1.841 0.212
factor2 1 4893112 4893112 3329.208 9.04e-12 ***
factor1:factor2 1 4002 4002 2.723 0.138
Residuals 8 11758 1470
---
Signif. codes: 0 ‘***’ 0.001 ‘**’ 0.01 ‘*’ 0.05 ‘.’ 0.1 ‘ ’ 1
$AT1G21460
Df Sum Sq Mean Sq F value Pr(>F)
factor1 1 181.4 181.4 12.315 0.007970 **
factor2 1 638.4 638.4 43.344 0.000172 ***
factor1:factor2 1 36.1 36.1 2.453 0.155929
Residuals 8 117.8 14.7
---
Signif. codes: 0 ‘***’ 0.001 ‘**’ 0.01 ‘*’ 0.05 ‘.’ 0.1 ‘ ’ 1
$AT1G21790
Df Sum Sq Mean Sq F value Pr(>F)
factor1 1 12 12 1.459 0.262
factor2 1 4851 4851 592.668 8.65e-09 ***
factor1:factor2 1 0 0 0.007 0.934
Residuals 8 65 8
---
Signif. codes: 0 ‘***’ 0.001 ‘**’ 0.01 ‘*’ 0.05 ‘.’ 0.1 ‘ ’ 1
$AT1G22885
Df Sum Sq Mean Sq F value Pr(>F)
factor1 1 11.526 11.526 32.614 0.000449 ***
factor2 1 2.322 2.322 6.572 0.033462 *
factor1:factor2 1 4.411 4.411 12.483 0.007697 **
Residuals 8 2.827 0.353
---
Signif. codes: 0 ‘***’ 0.001 ‘**’ 0.01 ‘*’ 0.05 ‘.’ 0.1 ‘ ’ 1
$AT1G24580
Df Sum Sq Mean Sq F value Pr(>F)
factor1 1 4.345 4.345 33.034 0.00043 ***
factor2 1 9.604 9.604 73.021 2.71e-05 ***
factor1:factor2 1 0.261 0.261 1.986 0.19639
Residuals 8 1.052 0.132
---
Signif. codes: 0 ‘***’ 0.001 ‘**’ 0.01 ‘*’ 0.05 ‘.’ 0.1 ‘ ’ 1
$AT1G25250
Df Sum Sq Mean Sq F value Pr(>F)
factor1 1 0.066 0.066 0.152 0.707095
factor2 1 17.660 17.660 40.749 0.000213 ***
[truncated: 7,008 more rows]

## Sheet: <5>Candidate DEGs
<4> identified candidate DEGs after three hours of cold treatment. Blue labels marks DEGs that passed the set criteria.
	C		CLL		LL
	log2FC	FDR	log2FC	FDR	log2FC	FDR
AT1G01060	3.81707	2.65466e-103	4.05395	1.36201e-114	-0.628424	0.000783283
AT1G01140	2.13365	4.89635e-54	2.78403	6.43191e-89	0.730528	1.41461e-07
AT1G01360	1.49416	3.23311e-22	1.28426	4.97399e-16	0.238439	0.17044
AT1G01420	1.79414	1.36925e-21	1.75947	1.45936e-20	-0.885285	0.00039702
AT1G01470	2.13469	2.58504e-87	2.39501	1.17182e-109	0.140132	0.227316
AT1G01500	0.901738	5.14736e-18	1.00704	3.8485e-22	-0.174066	0.113576
AT1G01720	1.52156	3.00991e-13	1.87565	1.23106e-19	0.337474	0.124486
AT1G02220	1.73649	1.02779e-08	1.65995	8.29419e-08	-0.346425	0.403064
AT1G02270	1.19931	7.99918e-58	1.1591	2.03467e-53	-0.0806311	0.323734
AT1G02400	4.19736	6.74201e-19	4.51202	1.3402e-23	-0.924894	0.38433
AT1G03410	-2.13174	7.65762e-13	-2.12915	1.64094e-12	0.655891	0.000465695
AT1G04530	0.870212	3.67071e-13	1.03951	3.95689e-18	0.450082	0.000175695
AT1G05100	2.57202	7.67025e-21	1.33629	7.31137e-05	-0.173771	0.676815
AT1G07050	2.69522	8.35174e-33	2.62961	2.58201e-31	-0.130304	0.583816
AT1G07135	1.98088	4.82561e-20	2.84332	7.19407e-44	-0.0236018	0.928495
AT1G07150	3.31873	4.56405e-56	1.6016	1.00057e-10	-0.694668	0.0348008
AT1G07280	1.63117	4.34757e-113	1.64996	6.0461e-115	0.465722	4.19632e-09
AT1G07300	-0.956926	0.000203758	-1.68945	8.59651e-09	0.118601	0.579404
AT1G07430	2.37376	7.61841e-22	2.56619	4.08389e-26	-0.968408	0.0145657
AT1G07870	1.08447	4.03368e-11	1.28041	3.64386e-15	0.0352145	0.842857
AT1G08180	-1.67868	1.12429e-10	-1.73545	7.21777e-11	0.189827	0.316673
AT1G08250	-0.845958	1.77914e-09	-1.19353	6.12668e-16	-0.891097	1.36662e-10
AT1G08500	1.78808	1.77224e-11	1.85426	2.85816e-12	0.335522	0.305821
AT1G08650	1.68016	1.3125e-40	1.11293	7.16123e-19	-0.482254	0.000172979
AT1G08920	1.2978	6.07862e-40	1.28037	1.89128e-38	0.119305	0.268724
AT1G09070	3.21801	2.69423e-90	3.77374	2.34324e-118	0.0698382	0.648875
AT1G09250	-0.527199	6.48192e-08	-1.11776	4.08629e-26	-0.273575	0.00336294
AT1G09950	7.88431	1.97752e-67	7.77903	1.72959e-63	2.14942	0.0538054
AT1G09970	1.12728	1.57495e-16	1.2239	3.01259e-19	0.468926	0.000819029
AT1G10090	2.29406	1.41421e-156	2.12514	1.07736e-132	0.273559	0.00424925
AT1G10410	2.572	1.09613e-90	1.99858	4.48244e-56	-0.0424133	0.746798
AT1G11050	0.914352	1.62379e-05	1.41484	2.35302e-12	0.534125	0.0142955
AT1G11210	5.20713	0	5.54708	0	0.615302	0.000288275
AT1G11410	-0.612506	8.14866e-06	-1.01035	2.43293e-12	-0.595408	1.04032e-05
AT1G11700	-2.08605	2.54499e-21	-1.64266	2.72459e-15	-0.836306	2.22782e-06
AT1G11960	2.99156	1.05287e-117	3.44503	1.7344e-154	-0.184302	0.209224
AT1G12060	-1.37891	6.37352e-12	-1.5552	9.9209e-14	-0.218726	0.182978
AT1G12260	0.880483	2.77496e-06	1.0713	6.11107e-09	-0.204747	0.344909
AT1G12420	1.10438	1.09472e-15	1.1592	4.21251e-17	-0.317996	0.0289993
AT1G12580	0.971618	8.46833e-34	1.18644	2.04811e-50	0.368116	8.79349e-06
AT1G12710	1.72116	1.11002e-38	1.86887	1.14198e-45	0.678881	1.3888e-06
AT1G13040	-0.775196	4.40074e-06	-1.00816	1.01512e-08	-0.396206	0.0121682
AT1G13080	-2.27522	1.5574e-45	-1.80239	6.39337e-33	0.0768174	0.527608
AT1G13140	-0.876246	0.000173149	-1.64137	1.06755e-09	0.298323	0.116332
AT1G13260	3.48656	2.98976e-220	3.96165	4.83924e-283	0.852898	1.47895e-12
AT1G13630	-1.07319	5.16986e-09	-1.10625	3.16839e-09	-0.333595	0.039274
AT1G13650	-1.73441	2.21968e-29	-1.24241	2.14421e-16	-0.590258	6.6445e-05
AT1G14040	-1.0091	3.87484e-11	-1.05568	1.1312e-11	-0.113745	0.390122
AT1G14430	-1.3533	7.03411e-16	-1.16618	2.03888e-12	-0.585812	0.000166669
AT1G14470	-0.793507	0.000112243	-1.08482	5.61854e-07	-0.310211	0.0996253
AT1G14680	1.4078	2.11417e-11	1.70301	5.49459e-17	0.0997476	0.689998
AT1G14685	0.661394	2.00479e-23	1.05495	5.50187e-60	0.798426	7.25222e-35
AT1G14720	1.25929	2.78785e-51	1.69587	6.50789e-92	0.580694	6.31782e-12
AT1G14900	-0.955117	4.66832e-38	-1.03077	1.04334e-42	-0.358996	2.00665e-07
AT1G14920	-1.36577	3.77922e-50	-1.35153	1.10475e-48	0.112952	0.175087
AT1G15175	-1.49828	2.89956e-11	-1.28077	6.19916e-09	0.704165	1.10485e-05
AT1G15550	-2.70731	1.03553e-87	-1.58012	3.36546e-39	-0.373653	0.000422623
AT1G15825	-2.05192	3.16929e-15	-1.53119	2.68674e-10	0.683627	4.76172e-05
AT1G15830	-2.00878	1.31928e-43	-1.53149	7.28997e-29	0.621564	4.24031e-09
AT1G16030	-1.00509	1.28743e-08	-1.04972	5.5114e-09	0.124899	0.394962
AT1G16390	-1.75743	4.95743e-10	-1.73838	1.11578e-09	0.0425219	0.839954
AT1G16840	1.55716	9.31987e-47	1.89159	5.24307e-70	0.978703	1.68165e-18
AT1G17090	0.63117	0.0033084	1.09768	5.44319e-08	-0.884543	0.000920095
AT1G17665	2.11359	1.31243e-32	1.75901	1.02378e-21	-0.249393	0.265196
AT1G18000	-1.77411	3.64837e-39	-1.16431	3.44842e-20	0.827392	5.51742e-16
AT1G18010	-1.77411	3.64837e-39	-1.16431	3.44842e-20	0.827392	5.51742e-16
AT1G18210	0.624844	1.13388e-09	1.15737	1.82957e-30	0.245161	0.0180944
AT1G18710	1.02076	5.60822e-09	1.70365	1.86602e-22	-0.384369	0.0349553
AT1G18740	1.62425	3.08481e-16	3.11634	2.15014e-53	0.41129	0.0421887
AT1G18745	-1.5513	1.40556e-16	-1.79529	1.06722e-19	-0.390027	0.0110763
AT1G18870	1.00057	2.86829e-08	1.01091	2.41085e-08	0.344045	0.0701252
AT1G19200	2.01563	8.92352e-13	1.12647	0.000618275	0.959252	0.0033886
AT1G19330	0.914743	2.96924e-10	1.23332	5.70277e-18	0.352355	0.0186941
AT1G19350	0.50402	1.72936e-07	1.03757	1.02813e-27	0.649424	9.94811e-12
AT1G19370	1.4657	4.32126e-52	1.40551	1.60258e-47	0.172749	0.0942984
AT1G19400	1.45272	1.02833e-85	1.306	4.62039e-68	0.649571	3.69905e-17
AT1G19410	6.82553	3.30912e-43	6.1379	4.58179e-27	2.14911	0.0527111
AT1G19490	1.33827	1.97404e-30	1.02002	4.39499e-17	-0.725823	8.21992e-07
AT1G20030	2.27656	1.25539e-77	1.74829	2.47536e-47	-0.508642	4.26295e-05
AT1G20230	-1.15908	3.58862e-12	-1.20365	1.32619e-12	-0.329452	0.024353
AT1G20440	3.9984	8.37103e-268	4.35246	3.63016e-308	0.788897	1.82186e-13
AT1G20450	4.4083	0	4.48434	0	-0.159874	0.0503286
AT1G20620	-1.58735	4.0367e-29	-1.33199	2.94616e-21	0.598734	1.56421e-05
AT1G21000	1.21653	4.5371e-08	1.69226	1.96963e-14	0.250331	0.273716
AT1G21540	1.28696	8.99717e-17	1.59703	3.95778e-26	0.402228	0.0164331
AT1G21790	2.48391	1.45161e-130	2.54365	7.48245e-137	0.317578	0.00759185
AT1G22030	-1.52875	1.2476e-13	-1.08752	2.40298e-08	-0.742442	3.06738e-05
AT1G22250	0.992424	3.98823e-10	1.56597	4.43373e-25	0.653078	5.49714e-05
AT1G22770	1.69336	5.85599e-55	1.23821	1.11595e-30	0.0136872	0.898231
AT1G23710	0.330546	0.145931	1.13778	5.98421e-08	0.707491	0.000980763
AT1G24530	1.21728	2.30397e-14	1.40407	4.10179e-19	0.385678	0.0262362
AT1G24880	-0.943992	6.00008e-19	-1.07799	7.57073e-24	0.392812	0.000125789
AT1G25250	0.99616	8.3624e-07	1.11204	3.00932e-08	-0.517698	0.0355474
AT1G25360	-0.867666	1.24223e-08	-1.19755	1.34805e-13	-0.884855	3.0465e-09
AT1G25550	1.64418	6.20887e-46	1.36916	2.27251e-32	0.754613	6.70765e-11
AT1G25682	0.991609	1.58651e-28	1.18082	2.45922e-40	0.044157	0.642854
AT1G26900	-0.975275	5.1335e-10	-1.05424	5.24215e-11	-0.108344	0.425734
AT1G27200	1.98754	1.39778e-61	2.12578	1.6281e-70	-0.0858962	0.530693
AT1G27420	-2.40173	3.4153e-24	-1.36204	2.36478e-11	0.254669	0.104605
AT1G27770	1.17127	4.44128e-17	1.64461	3.44842e-32	-0.0869992	0.544911
AT1G27910	1.73145	1.05867e-44	1.10126	1.2823e-18	-0.301423	0.0224141
AT1G28050	1.49222	1.52168e-27	1.62868	1.28326e-32	0.481596	0.000782574
AT1G28130	1.85655	2.7603e-21	1.53152	1.7392e-13	-0.930392	0.00139547
AT1G28380	1.06595	2.04851e-15	1.22979	4.21874e-20	0.349566	0.010906
AT1G28685	-1.59344	1.28687e-08	-1.03248	7.00497e-05	0.143981	0.493695
AT1G29160	-1.64934	4.99785e-08	-1.52901	3.66018e-07	0.69069	0.00068091
AT1G29357	-0.836097	4.43309e-07	-1.19728	8.18169e-12	0.768072	1.62926e-08
AT1G29380	1.26665	2.13484e-10	1.39622	1.56342e-12	-0.147319	0.540304
AT1G29395	3.71978	3.79584e-118	3.43868	4.32725e-101	0.896383	2.91101e-07
AT1G29430	-1.87931	4.47783e-16	-1.44732	3.82864e-11	-0.435046	0.0163099
AT1G29670	0.975033	1.43724e-45	1.1594	1.22307e-63	0.0740836	0.287519
AT1G29690	1.25381	7.40415e-16	1.90635	4.57427e-35	-0.0795704	0.626121
AT1G30040	1.48059	3.95584e-10	1.88033	3.52459e-17	0.176989	0.529891
AT1G30360	2.22028	6.49136e-126	2.29324	1.52281e-133	0.657643	3.15767e-13
AT1G30640	1.28363	4.06423e-14	1.61734	7.17396e-23	0.320209	0.0907022
AT1G31320	-1.33028	6.8663e-09	-1.01524	4.34561e-06	-0.447476	0.0214702
AT1G31350	-1.59321	8.30009e-12	-1.06708	9.30978e-07	-0.548391	0.00482503
AT1G31540	0.640169	0.000426013	1.39408	2.28132e-16	0.629586	0.000460082
AT1G32860	2.4919	6.89941e-84	2.12041	1.64866e-60	-0.0472965	0.738967
AT1G33260	-1.18772	7.86929e-08	-1.04978	1.66533e-06	-0.429941	0.0248302
AT1G33700	0.97588	3.10834e-08	1.46769	2.56068e-18	0.677457	0.000161908
AT1G33860	-1.09671	2.47993e-06	-1.10535	2.84125e-06	-0.453377	0.0276302
AT1G34418	-0.952701	3.90981e-22	-1.06272	3.71089e-26	-0.280852	0.0020725
AT1G36730	-0.924724	8.9169e-48	-1.02852	1.05925e-57	-0.413658	2.43363e-11
AT1G36732	-0.810167	1.38036e-13	-1.09885	1.07225e-21	-0.474422	4.27693e-06
AT1G42990	0.743646	6.08971e-12	1.02874	2.62879e-22	0.0959708	0.399083
AT1G46768	3.63776	1.2971e-87	3.45501	1.02895e-76	0.113568	0.672348
AT1G47710	2.06679	6.31258e-185	1.89512	3.57157e-154	-0.262657	0.00095588
AT1G48780	-1.01892	1.22195e-07	-1.08883	3.31777e-08	0.0877183	0.582771
AT1G49230	1.95398	2.70378e-34	2.07836	4.79497e-39	0.119966	0.534189
AT1G49450	2.86734	3.95741e-42	3.37476	6.26093e-65	-0.53541	0.122962
AT1G49720	2.268	1.18536e-95	2.29068	2.56697e-97	0.532645	2.8463e-06
AT1G49780	-1.30519	1.33464e-20	-1.08032	3.61373e-15	0.182616	0.104852
AT1G49940	-0.54625	0.0243255	-1.20264	1.15351e-05	0.543942	0.0065039
AT1G50460	1.00662	2.3755e-09	1.08992	1.05614e-10	0.41505	0.0151568
AT1G51430	-1.07111	2.97498e-16	-1.39217	7.88065e-24	0.415244	0.000135565
AT1G51610	1.32155	4.96047e-59	1.06823	6.00278e-39	-0.273387	0.0011934
AT1G53035	4.51365	2.77838e-141	4.39091	3.86922e-129	0.793745	0.00742678
AT1G53170	0.84723	1.04173e-08	1.08906	5.99911e-14	0.75781	2.63125e-07
AT1G53430	0.980734	2.01612e-14	1.03338	8.15882e-16	0.102338	0.427212
AT1G53885	0.53552	0.0191087	1.69517	1.71086e-18	0.439952	0.0523603
AT1G53903	0.53552	0.0191087	1.69517	1.71086e-18	0.439952	0.0523603
AT1G54010	1.28703	1.06108e-14	1.06369	1.81545e-10	-0.52217	0.00255762
AT1G54840	-0.367894	0.0662903	-1.15829	4.76455e-07	-0.23289	0.2241
AT1G55920	-1.56056	8.18879e-22	-1.52922	9.67453e-21	0.492112	7.75144e-05
AT1G56660	1.67784	4.20578e-21	2.49012	5.32779e-44	-0.456506	0.0159084
AT1G60190	3.96818	1.28965e-71	4.51546	6.16779e-94	-0.804373	0.0163228
AT1G60960	-0.996361	7.57753e-06	-1.66119	3.51147e-11	0.0523408	0.777639
AT1G61340	2.31991	6.56742e-26	2.49933	1.06329e-29	-0.110576	0.639155
AT1G62030	-1.33321	4.07583e-19	-1.31432	2.47215e-18	-0.0415979	0.736503
AT1G62422	-2.01596	1.11119e-11	-1.78263	7.48678e-10	0.54996	0.00440431
AT1G62520	-1.47923	2.45664e-18	-1.2736	2.30681e-14	-0.179361	0.217787
AT1G62570	2.08578	6.26155e-49	2.27842	3.94007e-59	-0.706175	0.000193027
AT1G63090	1.15707	5.09764e-15	1.31368	4.15252e-19	-0.323264	0.0499302
AT1G63750	0.952345	7.17334e-06	1.53871	1.14955e-14	0.679231	0.00154709
AT1G63860	1.59502	1.30527e-10	2.47376	1.44788e-24	0.553325	0.0344239
AT1G64380	1.71803	2.22108e-25	2.08346	3.29895e-39	-0.0429726	0.834575
AT1G64760	1.47174	2.99001e-56	1.32995	9.31052e-46	-0.348146	0.000535146
AT1G64890	2.75239	4.57259e-149	2.66053	4.62376e-138	0.129368	0.300047
AT1G65120	-1.00677	0.000147706	-1.44757	5.75134e-07	-0.136202	0.544297
AT1G65300	-1.607	7.48101e-12	-1.5571	4.05317e-11	0.235794	0.174047
AT1G66190	-1.70455	3.89803e-22	-1.14045	3.09809e-12	0.306069	0.0178392
AT1G66345	-1.36748	3.89697e-10	-1.03816	7.74448e-07	-0.0302974	0.862169
AT1G66500	0.89755	3.72625e-07	1.29435	1.95072e-14	-0.326124	0.112625
AT1G66930	-2.80949	4.58667e-22	-1.67654	8.20468e-12	-0.214143	0.252832
AT1G67470	1.27394	1.72986e-07	1.80696	1.74463e-15	-0.554012	0.0813693
AT1G67970	2.15322	3.18132e-28	2.24782	1.2903e-30	0.37612	0.0768002
AT1G68050	4.16477	1.46532e-71	4.25631	4.31945e-74	0.404085	0.0593892
AT1G68238	-0.193678	0.309632	-1.04376	1.9601e-06	0.854258	1.40736e-07
AT1G68500	5.05679	0	4.83836	2.92087e-305	0.557909	0.0111851
AT1G68570	0.989586	1.21927e-12	1.10253	2.68589e-15	-0.336368	0.017211
AT1G69270	0.92665	2.7927e-06	1.3009	6.92634e-12	0.883086	6.18795e-06
AT1G69570	2.1014	1.3074e-06	4.0701	1.7973e-24	0.220923	0.668384
AT1G69870	3.75386	1.31712e-76	3.35005	4.28202e-63	-0.639882	0.00142994
AT1G70090	0.864045	6.70118e-13	1.53424	3.14783e-37	0.468901	9.93872e-05
AT1G70420	3.93199	2.04003163627372e-318	4.32051	0	0.40426	0.00210618
AT1G70518	-1.44161	3.7358e-08	-1.23092	1.58382e-06	0.347355	0.0710632
AT1G70640	7.31016	0	7.37715	0	-0.605584	0.15694
AT1G70700	2.57722	4.47565e-109	2.13561	2.65787e-76	-0.599663	1.05648e-06
AT1G70782	1.18609	2.03434e-23	1.02216	1.45119e-17	0.305339	0.0124992
AT1G70800	3.42771	2.19285e-49	3.87898	2.46609e-68	0.999353	0.00151801
AT1G71360	1.77881	2.10226e-57	1.35203	6.67124e-31	0.0465101	0.727433
AT1G71490	-1.08828	2.94332e-08	-1.02042	2.08004e-07	-0.119973	0.482486
AT1G71528	-1.37779	1.83713e-29	-1.20685	1.7498e-23	0.0159237	0.877184
AT1G71697	1.25526	1.92609e-15	1.09928	1.25835e-11	0.486814	0.00448052
AT1G71710	0.832278	1.61162e-21	1.20501	2.7033e-44	0.239254	0.00750326
AT1G71950	1.44347	9.28587e-39	1.48472	8.52261e-41	0.335736	0.00353607
AT1G72416	1.70195	2.69989e-22	1.91681	1.16798e-28	0.183918	0.367493
AT1G72450	1.57842	1.24838e-44	1.94998	8.30381e-68	-0.502902	5.49171e-05
AT1G72510	-1.51466	4.52832e-15	-1.14178	6.98679e-10	0.429632	0.00340389
AT1G72520	0.531276	0.0291739	1.43836	1.66429e-11	-0.941591	0.00176301
AT1G72530	-0.818013	0.00176962	-1.14967	4.14421e-05	0.150193	0.493986
AT1G72645	-1.69592	5.68274e-26	-1.38723	4.32969e-19	0.341263	0.00390211
AT1G72855	-0.841806	2.17651e-05	-1.04947	3.60832e-07	0.59852	0.000240475
AT1G72900	-1.20147	3.31541e-13	-1.41666	2.12513e-16	-0.125812	0.366009
AT1G73500	0.16557	0.441369	1.06619	2.12751e-08	0.155636	0.459749
AT1G73890	-2.29874	9.60368e-19	-1.57426	1.82096e-11	0.66367	3.76489e-05
AT1G74430	1.50522	9.30762e-14	2.15698	1.42962e-29	-0.0285579	0.904725
AT1G74450	1.72868	1.87756e-17	3.03785	2.1945e-51	0.0959877	0.660238
AT1G74453	-1.04858	8.77097e-09	-1.29134	1.50311e-11	-0.602247	0.000305949
AT1G74456	-0.821861	0.000116327	-1.42548	2.07454e-09	-0.576425	0.00396166
AT1G74540	-1.44828	3.5728e-09	-2.57834	7.07522e-18	-0.46711	0.022266
AT1G74600	-1.24379	2.96941e-15	-1.2215	1.55837e-14	-0.0656584	0.613679
AT1G74630	-1.02415	2.71485e-06	-1.16353	2.63399e-07	-0.224669	0.233187
AT1G75120	-1.00977	2.39328e-12	-1.04215	9.0252e-13	0.335261	0.00765753
AT1G75180	0.675868	3.14521e-20	1.01952	1.51672e-45	0.704683	2.35076e-22
AT1G75750	1.1431	2.63945e-07	1.26994	7.77146e-09	0.866017	0.000133185
AT1G75860	1.74683	8.69368e-157	1.82015	4.30271e-170	-0.157772	0.0338659
AT1G75960	-1.75667	1.26611e-09	-3.00976	6.44124e-17	0.643659	0.000930528
AT1G76160	1.0051	7.14394e-42	1.12963	2.12718e-52	0.0843353	0.262971
AT1G76180	1.5421	3.75848e-120	1.78888	8.26949e-161	0.242176	0.00035476
AT1G76360	1.05304	1.68336e-17	1.35557	2.4717e-29	-0.308602	0.0315286
AT1G76410	-0.881111	0.000131043	-1.08734	6.23424e-06	0.0149948	0.939825
AT1G76580	2.46269	8.55293e-226	2.3166	1.42716e-197	-0.13977	0.119624
AT1G76590	4.75791	0	4.40067	1.27239e-307	-0.473195	0.0223247
AT1G76650	1.31039	1.9831e-05	1.88296	3.73497e-11	-0.15274	0.685947
AT1G76790	2.32291	2.36729e-17	2.15156	3.82923e-15	-0.78842	0.00707066
AT1G76870	-1.62116	3.82006e-12	-1.03622	1.45608e-06	0.130181	0.452435
AT1G77120	4.7409	2.48774e-105	3.85677	1.69519e-68	0.496771	0.0712845
AT1G77390	0.953254	3.11433e-09	1.40323	4.19085e-20	-0.0666129	0.714621
AT1G77450	1.66758	6.15678e-15	1.03113	8.50914e-06	-0.0950702	0.716381
AT1G78070	3.09888	1.20602e-201	3.14903	1.60523e-207	-0.828787	6.8495e-14
AT1G78310	0.949817	1.3212e-07	1.41776	7.38926e-17	0.479763	0.0110928
AT1G78590	1.33925	2.11223e-41	1.17983	2.21189e-31	0.178606	0.102711
AT1G78600	1.84412	2.45603e-161	1.78239	7.90858e-150	-0.173739	0.0198769
AT1G79660	2.20005	1.06004e-62	2.16964	6.62445e-60	0.157873	0.351217
AT1G80110	1.77786	1.25986e-24	1.76109	9.11972e-24	0.220386	0.294874
AT2G01670	-0.511549	1.94801e-06	-1.02396	1.96822e-19	-0.748758	4.54173e-12
AT2G01890	1.80365	5.50433e-17	1.96266	9.14557e-20	-0.0943359	0.673733
AT2G01913	-0.840903	8.25439e-06	-1.07473	5.02448e-08	-0.423482	0.015189
AT2G02100	2.67182	6.14186e-72	2.80003	4.34997e-78	0.870171	1.06594e-09
AT2G03750	-1.88099	2.89083e-64	-1.3092	7.35272e-35	0.483015	4.1849e-07
AT2G03880	-0.797315	0.00169435	-1.1126	4.03021e-05	-0.0709871	0.747675
AT2G04860	-0.684455	1.90014e-05	-1.18814	7.82024e-12	-0.194232	0.186902
AT2G11620	-1.69474	7.29716e-16	-1.25583	2.51451e-10	-0.170522	0.295722
AT2G12400	0.99083	2.14459e-14	1.08902	3.40226e-17	-0.247372	0.0962132
AT2G14460	-0.464288	0.00657916	-1.07047	1.71114e-08	-0.712121	3.86755e-05
AT1G01340	1.00015	1.4943e-07	0.974803	4.39565e-07	-0.328764	0.148804
AT2G15300	-0.638947	2.03092e-05	-1.07533	3.16903e-11	-0.121711	0.371836
AT1G03440	-1.36922	2.10109e-26	-0.635661	1.59554e-07	-0.0325292	0.776654
AT2G15440	-1.02967	5.96515e-11	-1.03852	7.36027e-11	-0.892895	2.80431e-09
AT2G15970	1.83211	8.40361e-51	1.67116	6.39119e-43	0.177289	0.137062
AT2G16365	2.04287	1.52254e-136	1.97334	2.16869e-127	-0.270961	0.00167098
AT2G16700	1.88319	2.38688e-38	1.74789	1.84018e-32	0.267052	0.106297
AT1G03650	-1.04921	5.10417e-07	-0.98047	2.79122e-06	-0.204861	0.254153
AT2G17230	0.438269	0.000169266	1.08769	7.84366e-21	0.401033	0.000561198
AT1G04840	-1.15071	3.22131e-07	-0.617606	0.00320559	-0.261375	0.172404
AT2G17480	0.611414	4.62032e-07	1.06533	3.24066e-19	0.0247165	0.84305
AT2G17660	7.73494	6.30228e-43	8.23508	1.04455e-51	1.60726	0.185187
AT1G04990	1.05229	1.58612e-21	0.684522	3.80302e-09	0.289728	0.0147544
AT2G17840	4.09079	0	4.45206	0	-0.229326	0.0172602
AT2G18670	0.793174	4.27161e-08	1.38963	8.57896e-24	0.473682	0.00129707
AT2G18890	1.03692	8.53071e-36	1.23031	2.47944e-50	-0.24708	0.00642497
AT2G19310	-0.787339	9.94386e-08	-1.43082	3.54973e-18	0.153177	0.229367
AT2G19980	0.798307	0.000472713	1.28122	2.15253e-09	-0.360436	0.178683
AT2G20110	-0.939439	1.8317e-09	-1.00572	2.72606e-10	-0.110788	0.427604
AT1G06430	1.20558	1.65817e-26	0.621503	4.19456e-08	-0.35991	0.00177532
AT1G06850	-1.17827	2.26224e-11	-0.696192	3.64805e-05	0.106095	0.468874
AT2G21180	0.500046	0.0128507	1.1678	3.46815e-10	0.455634	0.0215749
AT1G07260	1.14641	5.04104e-06	0.989372	0.00014078	0.739052	0.00477259
AT2G21210	-1.5523	8.06456e-27	-1.83362	5.74645e-34	0.554399	3.96163e-06
AT2G21430	-1.59798	1.23865e-12	-1.19026	2.52102e-08	-0.686592	0.000314039
AT2G21500	0.910728	2.36547e-09	1.5545	9.28222e-27	0.238126	0.138812
AT2G21620	1.33049	3.7907e-38	1.25989	3.55891e-34	0.462814	1.03335e-05
AT1G07350	-1.20086	5.39831e-22	-0.591237	1.04886e-06	-0.150787	0.190956
AT1G07420	1.0099	8.74498e-37	0.722673	4.93204e-19	-0.248355	0.00357261
AT2G22190	1.26498	8.9898e-65	1.45958	1.07149e-87	-0.345895	8.23994e-05
AT1G09415	-1.00555	5.19078e-09	-0.468437	0.00353287	0.749931	1.41253e-08
AT2G22430	0.316448	0.000144333	1.09883	1.67981e-40	0.143533	0.0847889
AT2G22500	1.9459	3.15048e-88	2.13553	2.55347e-108	-0.421652	0.000891634
AT2G22840	1.00495	5.16847e-32	1.04371	2.56921e-34	0.077823	0.36957
AT2G23120	2.46172	1.68789e-110	2.64955	4.0532e-126	0.334268	0.00176932
AT2G23180	-0.679206	1.05346e-05	-1.20056	1.12021e-12	-0.682999	5.72629e-06
AT2G23430	-1.2664	1.31582e-12	-1.42157	5.15714e-15	-0.879182	3.05893e-07
AT1G11340	-1.38393	4.37757e-07	-0.644579	0.00867351	0.251024	0.221786
AT2G23810	1.32602	4.81801e-10	2.25701	6.86798e-26	0.154658	0.47576
AT2G24100	0.929608	4.224e-09	1.14247	2.02048e-13	0.505153	0.00202005
AT1G11390	1.02466	1.80298e-25	0.447454	9.51139e-06	-0.38057	0.000289536
AT2G24240	0.678976	0.00210969	1.04569	7.22117e-07	0.451892	0.0433384
AT1G12080	1.04233	6.4659e-05	0.941338	0.000350987	0.705224	0.00820701
AT1G12320	-1.69867	5.30027e-17	-0.694136	7.55565e-05	0.07697	0.611595
AT1G12330	-1.20763	7.78176e-54	-0.667967	1.83597e-19	-0.137473	0.0447521
AT2G25460	1.51102	5.4539e-07	1.78287	9.38738e-10	0.171147	0.640536
AT2G25510	2.36324	6.26923e-15	1.51309	5.59334e-07	0.377675	0.219919
AT1G13050	-1.29818	4.979e-16	-0.937608	3.80464e-09	-0.298059	0.0356584
AT2G25590	-1.07287	7.69775e-08	-1.13848	2.49905e-08	0.867639	3.84907e-09
AT2G25625	1.76638	3.60876e-26	1.05059	1.53765e-08	0.0956827	0.644936
AT2G25790	-1.37199	1.29607e-23	-1.08305	5.69049e-16	0.148687	0.203465
AT1G13245	-1.2649	3.72249e-05	-0.774309	0.00688281	0.582438	0.00900042
AT2G26520	-1.33754	4.85149e-10	-1.66533	4.03152e-13	-0.081588	0.637659
AT2G26690	1.01196	1.85088e-11	1.06776	1.40429e-12	-0.311218	0.0461153
AT1G14250	-1.46908	2.02544e-18	-0.632752	8.9607e-05	-0.794732	8.6354e-07
AT2G27080	1.8688	7.73869e-06	2.65609	1.01752e-11	-0.142305	0.786337
AT2G27260	1.12189	4.79449e-24	1.57841	1.11429e-47	-0.0913822	0.445998
AT2G27310	-1.85106	1.20127e-08	-1.14099	9.70698e-05	0.229496	0.311418
AT2G27610	-0.879939	2.31222e-06	-1.15018	4.98489e-09	-0.732883	3.70943e-05
AT2G27820	-0.274603	0.000905682	-1.00014	6.467e-30	-0.980246	5.84893e-30
AT1G14280	-1.02708	1.02545e-16	-0.594988	6.86402e-07	0.176466	0.115367
AT1G14360	-1.00371	6.45553e-19	-0.932984	1.53555e-16	-0.486117	5.38256e-06
AT2G28500	2.71336	1.56341e-67	3.13099	7.75842e-92	-0.152996	0.43937
AT2G28550	1.59447	4.50087e-74	1.43101	3.27282e-60	-0.153516	0.0809283
AT1G14440	-1.01178	1.32223e-48	-0.677393	8.35962e-24	-0.353358	3.78175e-08
AT2G28900	1.5917	6.84917e-47	1.1656	2.28282e-26	-0.463907	2.22896e-05
AT2G29260	-0.941238	2.81961e-06	-1.08078	1.93403e-07	-0.0225349	0.896409
AT1G14640	-1.34234	3.61429e-08	-0.987256	2.24474e-05	0.0711142	0.70813
AT2G30040	4.27351	3.56349e-160	3.31954	1.6124e-91	-0.149353	0.50029
AT2G30250	1.84437	2.38818e-10	2.69653	9.0483e-26	0.983894	0.00263279
AT2G30424	0.843845	8.14338e-19	1.12149	4.43272e-33	0.158507	0.11348
AT1G14687	1.01156	6.24763e-07	0.93456	6.53347e-06	0.181666	0.419905
AT2G30990	1.33373	7.96667e-43	1.54426	3.25982e-57	0.450865	7.00348e-06
AT2G31360	1.68957	1.89452e-91	1.63494	6.22801e-86	-0.289182	0.000447703
AT2G31380	1.80923	2.0895e-42	1.76153	2.41908e-40	-0.208248	0.115114
AT1G15160	-1.01417	1.88825e-08	-0.337338	0.0426805	0.0151453	0.922228
AT1G15260	-1.19348	1.41073e-32	-0.988939	1.47562e-23	-0.239636	0.0072913
AT2G32210	3.27531	2.47972e-20	3.85105	1.39071e-29	-0.233789	0.660456
AT2G32280	1.43283	6.21831e-17	1.24237	1.38628e-12	-0.143822	0.46988
AT2G33480	-2.22415	8.40243e-26	-1.73049	3.12491e-18	0.13653	0.36016
AT2G34090	0.896099	2.2302e-21	1.10474	5.87561e-32	-0.0429923	0.662284
AT1G15405	1.09331	3.5892e-08	0.515227	0.0163665	0.979727	7.50709e-07
AT1G16858	1.10242	2.42191e-06	0.677495	0.00734196	-0.0563624	0.837383
AT2G34510	0.483209	3.14811e-07	1.20319	9.54172e-38	0.486231	2.36208e-07
AT2G34620	-1.6937	1.12398e-74	-1.27816	1.62816e-46	0.829026	3.57554e-28
AT1G17870	-1.34641	5.49778e-22	-0.917596	9.366e-12	-0.415186	0.000978543
AT1G18330	1.07871	3.03641e-43	0.539744	2.80659e-11	-0.192795	0.0223298
AT1G18810	-1.04864	4.52753e-09	-0.542757	0.00161806	-0.114906	0.485243
AT2G35290	3.53409	8.81978e-43	3.89649	1.85727e-53	-0.0981943	0.793491
AT1G19670	-1.48018	2.52121e-33	-0.733184	5.69782e-10	-0.650276	2.64372e-08
AT1G21250	1.26239	9.25044e-09	0.689168	0.00440859	0.0758331	0.768255
AT2G35650	1.09335	2.63066e-26	1.1231	1.40589e-27	0.215255	0.0414608
AT2G35700	0.941721	4.85355e-15	1.106	1.33425e-20	-0.749759	3.5186e-07
AT2G35738	-0.499384	0.026772	-1.05486	1.35801e-05	0.206161	0.311894
AT2G35750	-0.640771	4.41282e-05	-1.25796	4.25831e-13	-0.422772	0.00455468
AT2G35960	1.53479	2.42869e-76	1.4539	5.54561e-68	-0.0870381	0.334317
AT2G36026	-1.42075	4.43624e-41	-1.0606	2.66383e-25	-0.165542	0.0654638
AT2G36080	1.03026	3.99924e-15	1.53168	2.34168e-33	0.695728	1.9132e-07
AT2G36220	4.63159	3.10576e-177	4.6895	2.1632e-182	-0.732843	0.0232558
AT1G22360	-1.48894	1.04612e-37	-0.389182	0.000144285	0.535974	5.66412e-09
AT2G36420	1.23648	1.22829e-21	1.57585	2.37922e-34	0.276922	0.0370795
AT1G24100	-1.07547	1.8066e-16	-0.613222	1.5741e-06	-0.909526	1.38275e-12
AT2G37310	-0.949408	3.94346e-10	-1.05032	1.0785e-11	-0.36916	0.00932982
AT2G37970	1.62752	4.70151e-46	1.37189	9.46477e-33	-0.504019	5.89916e-05
AT2G38310	-1.72789	1.80475e-39	-1.32377	1.62215e-25	-0.104133	0.351449
AT2G38470	0.868847	0.000472149	1.59799	5.66716e-12	0.952958	8.54577e-05
AT2G39010	1.03879	9.94498e-37	1.23073	1.23923e-50	0.243419	0.00300472
AT1G25440	-1.25685	2.21984e-60	-0.590274	2.47173e-15	0.434686	2.07141e-09
AT2G39380	-0.871757	0.000478301	-1.59083	2.24814e-08	0.347095	0.0851716
AT1G27210	-1.37196	1.19801e-43	-0.448202	1.53789e-06	0.811091	3.89582e-20
AT1G27930	1.08056	6.84265e-40	0.868305	5.09439e-26	-0.192662	0.02345
AT2G39705	0.69873	0.000501884	1.39373	2.51154e-14	0.376017	0.0683367
AT2G39920	1.02758	1.22429e-17	1.3367	1.05277e-29	0.685071	2.01295e-08
AT2G39980	1.53728	1.07082e-22	1.06399	7.92396e-11	-0.926126	3.50673e-06
AT1G28670	-1.29	1.61974e-27	-0.784414	5.18913e-12	0.416669	4.84092e-05
AT2G40080	4.20215	1.41957e-108	3.9402	1.0797e-94	0.0548094	0.825803
AT2G40130	2.21319	7.51394e-82	1.87276	1.05509e-57	-0.802046	1.54689e-08
AT2G40140	1.81351	9.95298e-48	2.2336	1.34966e-72	-0.195974	0.160317
AT2G40270	0.77642	2.15805e-10	1.15671	3.2241e-22	-0.192135	0.145856
AT2G40340	3.31345	1.7593e-24	1.86948	1.80046e-07	-0.459856	0.315493
AT1G29440	-1.35874	1.48983e-12	-0.989934	7.2735e-08	-0.860988	7.75303e-07
AT2G40460	1.2049	7.07162e-27	1.43941	1.65813e-37	-0.857655	2.83197e-13
AT1G29560	-1.14217	4.5941e-13	-0.872962	1.37913e-08	-0.112653	0.414057
AT2G40610	-2.99052	1.40076e-35	-2.43451	7.79316e-27	0.774959	1.29746e-05
AT1G30110	-1.09173	3.08579e-06	-0.622779	0.00462782	0.0926527	0.626583
AT2G40880	1.58326	3.01076e-69	1.5902	1.51046e-69	0.762557	1.76579e-16
AT2G40900	1.94009	2.57678e-11	1.41719	9.19136e-06	-0.0559114	0.88696
AT2G41010	1.54966	8.11501e-12	2.1281	5.12283e-22	-0.854414	0.002327
AT1G30620	1.20499	4.14091e-41	0.854133	4.07836e-20	-0.464698	8.72477e-06
AT2G41100	1.36114	2.61081e-06	1.52359	1.32871e-07	0.00122922	0.996928
AT2G41310	-1.76513	7.16089e-44	-1.4414	7.21913e-32	-0.232004	0.022293
AT2G41410	0.527382	0.000418479	1.20019	5.77224e-16	-0.691512	9.29408e-06
AT1G30755	-1.16689	6.49977e-10	-0.794456	1.08212e-05	0.578511	6.27902e-05
AT1G31690	-1.02366	1.73053e-34	-0.927096	1.08352e-28	-0.627349	2.55299e-14
AT2G41905	1.30535	3.73007e-10	1.07279	6.33425e-07	-0.486573	0.0584106
AT1G32690	-1.05586	8.18398e-07	-0.641215	0.00160594	-0.533955	0.00561855
AT2G42170	-1.21042	1.6797e-21	-1.1381	3.56029e-19	0.767124	9.28098e-14
AT1G32870	1.50937	7.14752e-36	0.814562	1.60107e-10	-0.698397	1.50554e-06
AT2G42330	-1.2356	1.33599e-17	-1.0496	1.65415e-13	0.478	1.89928e-05
AT2G42370	-1.55438	9.0287e-11	-1.09865	1.12758e-06	0.527877	0.00196371
AT2G42530	1.55434	1.68373e-15	1.23479	1.81962e-10	-0.665516	0.000530116
AT2G42930	-1.10704	0.000117352	-1.40918	4.22167e-06	0.601144	0.00490838
AT2G42940	-0.834908	5.05453e-08	-1.02904	9.4661e-11	0.483891	0.000178742
AT1G33230	1.17593	4.23408e-37	0.777816	2.28047e-16	-0.140797	0.157878
AT2G43200	-1.33025	2.67988e-08	-1.05143	5.67378e-06	-0.532754	0.00971956
AT2G43290	0.584877	0.000130191	1.52812	1.52353e-25	-0.103318	0.515861
AT1G33240	-1.14128	3.91071e-26	-0.457967	1.30259e-05	0.320945	0.00177747
AT2G44210	-1.19724	1.83829e-77	-1.05918	1.11061e-61	-0.637092	1.61863e-25
AT2G44260	-1.58937	3.10851e-09	-1.33595	3.10705e-07	-0.0244532	0.905829
AT2G44490	1.17461	4.02005e-63	1.15368	3.92115e-60	0.967955	5.69128e-43
AT1G35910	-1.14218	7.33959e-05	0.214829	0.359783	0.295451	0.187474
AT1G46264	-1.09288	1.16734e-15	-0.778091	5.21106e-09	-0.613227	1.83467e-06
AT2G44880	-1.01889	1.6975e-05	-1.22417	7.66659e-07	-0.102676	0.610743
AT1G46480	-1.25218	3.05919e-09	-0.850928	2.2074e-05	-0.952843	1.17227e-06
AT1G49530	-1.2148	0.000179151	-0.241909	0.386541	0.799335	0.000474764
AT2G45310	-1.40432	7.61597e-51	-1.45235	6.28018e-53	-0.803585	3.31746e-20
AT2G45450	-0.890915	7.81983e-05	-2.00667	1.11473e-13	0.102705	0.594736
AT2G45820	1.17087	5.87792e-60	1.53074	4.29365e-102	0.78301	1.7692e-27
AT2G46160	-0.886451	1.57573e-06	-1.3133	4.08153e-11	-0.466383	0.00612172
AT2G46270	2.6078	3.88897e-27	2.30555	1.23364e-19	0.402409	0.223274
AT2G46310	-1.42023	6.58593e-16	-1.35362	1.50343e-14	-0.786381	7.17704e-07
AT1G49560	1.00718	7.58389e-21	0.939959	7.58907e-18	-0.15911	0.193869
AT2G46600	1.12875	2.51545e-10	1.12234	3.65661e-10	-0.52705	0.00706824
AT1G50790	-1.10529	2.91104e-05	-0.503628	0.0379279	0.0567578	0.791003
AT2G46670	1.2258	7.59652e-05	1.07157	0.000540831	-0.824963	0.00992475
AT1G51700	1.00072	3.12799e-20	0.970252	8.33054e-19	-0.571093	6.81514e-06
AT2G46790	1.19585	1.99779e-25	1.18842	4.18518e-25	-0.585357	5.88518e-07
AT2G46830	1.35748	1.17725e-11	1.53996	1.83545e-14	-0.959168	1.77352e-06
AT2G47060	0.730683	8.42603e-09	1.12779	2.63665e-19	0.264524	0.0410948
AT2G47180	1.13383	2.11462e-10	1.03182	1.63917e-08	-0.291311	0.178045
AT1G53090	1.1971	7.79978e-21	0.656941	5.92169e-07	-0.380789	0.00625798
AT2G47890	1.98501	2.86282e-125	1.50267	8.0774e-71	-0.603437	1.6317e-10
AT1G53345	1.05316	1.84433e-10	0.754314	1.47223e-05	-0.309792	0.117182
AT1G54120	-2.04104	2.93725e-11	-0.953725	0.000243053	0.620532	0.00153379
AT3G01580	-0.960961	7.3752e-06	-1.23959	4.78844e-08	-0.158043	0.392144
AT3G01750	0.459164	0.0017293	1.11549	2.31782e-16	0.156262	0.296239
AT1G55152	1.15631	8.04861e-12	0.667395	0.000263993	0.811909	3.07934e-06
AT3G02070	0.829347	1.58223e-08	1.12178	3.51591e-15	0.469846	0.00185294
AT3G02150	0.925963	6.74072e-14	1.18484	1.92326e-22	0.174975	0.185452
AT1G55310	-1.03177	8.34778e-32	-0.97832	1.15444e-28	-0.293774	0.000289932
AT3G02875	-1.11401	8.51516e-10	-1.00372	2.79118e-08	0.144891	0.330611
AT1G56300	1.06461	2.42828e-18	0.965936	2.4692e-15	0.294537	0.0161027
AT3G03030	0.730717	4.97275e-09	1.01585	1.08269e-16	-0.197028	0.146595
AT3G03702	-1.19932	8.11621e-10	-1.31617	6.53602e-11	0.27227	0.0750499
AT1G56520	-1.03414	2.82382e-08	-0.30869	0.0706293	0.633415	3.15972e-05
AT3G04010	2.14972	1.52501e-13	2.0096	2.19737e-11	0.463308	0.215882
AT1G58590	1.08472	7.81182e-10	0.747692	3.64776e-05	0.175679	0.350605
AT3G04160	-0.851354	7.94723e-08	-1.00308	6.06352e-10	0.193507	0.181857
AT3G04640	1.60542	1.41615e-11	2.12979	4.29555e-20	-0.483711	0.0796448
AT3G04670	0.741502	5.87463e-10	1.08575	1.7035e-20	0.803738	8.51207e-12
AT1G60010	-1.12547	3.76545e-30	-0.565498	1.44842e-09	0.376861	7.84968e-06
AT3G05360	1.79722	3.69274e-16	1.97724	6.45361e-20	0.467805	0.0781069
AT1G60630	-1.11157	7.71963e-09	-0.48407	0.00678517	-0.186668	0.265204
AT3G05800	3.99673	4.47712e-87	3.65669	1.6286e-74	0.213208	0.296212
AT3G05880	1.86151	7.52912e-50	1.97214	2.0222e-55	0.615757	6.31428e-07
AT3G05980	2.64631	3.70529e-49	2.48286	2.64979e-42	-0.473819	0.0520603
AT1G60790	1.22085	1.05963e-51	0.749472	3.11026e-19	-0.176623	0.0464986
AT3G06500	1.76618	4.43463e-56	2.19629	1.78011e-85	0.959464	1.7694e-17
AT1G61460	-1.15567	1.53895e-06	-0.936635	6.75081e-05	-0.0937862	0.636581
AT3G06740	-1.31893	6.45188e-30	-1.29691	1.14762e-28	-0.338967	0.00128326
AT3G06750	0.381684	0.00679324	1.17052	1.80411e-17	0.820041	2.72193e-09
AT3G06760	0.875986	3.14555e-10	1.16222	3.28521e-17	0.249067	0.0818906
AT3G07215	-1.14973	4.47354e-15	-1.31328	8.18278e-19	-0.0881453	0.472744
AT1G61795	-1.91621	3.65745e-18	-0.775442	3.65354e-05	0.351403	0.0251578
AT3G07360	1.29657	8.57686e-42	1.60898	1.08121e-63	0.117765	0.235309
AT3G08000	-1.38786	1.88373e-10	-1.17458	3.83895e-08	-0.214647	0.236108
AT3G08760	0.94491	6.03138e-25	1.14991	8.73943e-37	0.56949	9.67865e-10
AT3G08990	-1.12192	3.14838e-07	-1.27504	2.17149e-08	-0.265543	0.156062
AT3G09032	1.40434	4.80966e-19	1.61244	2.46805e-25	-0.837182	4.92249e-05
AT3G09040	-0.901373	5.87104e-07	-1.15215	1.26154e-09	-0.216615	0.175386
AT3G09060	-1.02953	8.96935e-08	-1.13668	9.25502e-09	-0.050527	0.75923
AT1G64142	1.0918	1.51148e-06	0.525039	0.0352101	-0.0340622	0.896842
AT3G09390	2.20647	1.99008e-78	2.16902	1.61566e-75	0.629152	3.31558e-07
AT3G09480	-1.26166	1.20501e-13	-1.29431	7.73109e-14	-0.258875	0.0697812
AT3G09520	1.06838	6.75469e-10	1.36651	3.72079e-16	-0.55921	0.00909302
AT3G09550	-0.810808	6.07345e-05	-1.17014	6.3048e-08	-0.248855	0.171806
AT3G10040	-1.79405	1.27147e-11	-1.72647	7.98202e-11	0.528729	0.00503439
AT3G10300	0.963281	1.0128e-17	1.42877	4.51786e-39	0.173872	0.143957
AT1G64200	-1.0309	9.6296e-08	-0.363544	0.0397738	0.198589	0.210807
AT3G10720	0.852925	6.51032e-07	1.28021	7.45152e-14	0.728713	2.05489e-05
AT3G10985	0.286073	0.219845	1.24043	2.04834e-08	0.586533	0.0094751
AT3G11010	-0.846508	2.82641e-05	-1.32047	2.2674e-09	0.421985	0.00977458
AT3G11020	3.10265	5.48093e-73	3.60717	1.36933e-105	0.501268	0.0295024
AT3G11420	1.32894	8.26415e-44	1.4067	5.50062e-49	-0.303936	0.00653354
AT3G12320	1.63134	4.42686e-30	2.13569	8.98971e-50	-0.103901	0.478975
AT1G64320	-1.06275	0.000157869	-0.683806	0.0105934	0.684566	0.000979882
AT3G12770	-0.561441	0.00242023	-1.11049	2.58867e-08	-0.357827	0.0446283
AT3G13750	0.625359	1.52228e-11	1.08245	2.74438e-31	0.244441	0.00832953
AT3G13770	-0.957283	2.93638e-05	-1.23297	3.73766e-07	-0.161447	0.413562
AT3G13810	0.811911	9.16817e-22	1.05047	4.867e-36	0.0824408	0.35105
AT3G13960	1.57389	7.43736e-18	1.26564	7.22239e-12	0.0668074	0.729175
AT3G14050	2.34775	2.61863e-108	2.28563	1.12103e-101	0.174271	0.157722
AT3G14440	2.50814	2.38776e-34	2.68274	2.74744e-40	-0.58189	0.0672721
AT3G14580	-0.969639	1.12699e-07	-1.26928	5.78958e-11	-0.655629	0.000116497
AT3G14590	1.09957	1.46163e-07	1.49592	8.65776e-14	-0.221918	0.363337
AT3G14690	1.71519	5.83414e-100	1.09128	2.28858e-41	-0.0860734	0.299023
AT1G67050	-1.08241	9.95377e-07	-0.519287	0.0112115	-0.160245	0.391762
AT1G67310	1.13427	3.46788e-29	0.696998	1.31023e-11	0.458088	8.74082e-06
AT3G15115	-0.711616	0.00366866	-1.34257	1.05729e-06	0.18132	0.382974
AT3G15130	-1.52773	7.14777e-12	-1.02672	8.48427e-07	-0.0647637	0.710023
AT3G15210	2.63277	6.18285e-90	2.8115	8.8599e-102	-0.155146	0.268475
AT3G15530	0.340711	0.0198894	1.12901	3.80348e-15	0.147858	0.31291
AT3G15540	1.10416	4.39961e-06	1.38692	2.37617e-09	-0.281161	0.336661
AT3G15750	1.47156	5.8658e-20	1.04905	6.36267e-10	-0.238578	0.220717
AT3G15950	1.44144	6.08612e-13	1.38488	5.72006e-12	0.539933	0.00876835
AT1G67850	1.17416	1.70854e-19	0.683556	7.0889e-07	-0.168172	0.258341
AT1G70230	-1.49212	8.46473e-32	-0.874839	1.2998e-13	-0.304293	0.00442765
AT3G16460	1.83085	1.70644e-17	1.47327	1.25028e-11	0.28581	0.209406
AT3G16560	1.46562	6.22192e-57	1.37382	3.58352e-49	0.00580963	0.955271
AT3G16800	0.888308	0.000161044	1.16859	2.95425e-07	0.525316	0.0309547
AT3G16860	0.45184	0.0173176	1.2425	1.37015e-12	-0.392025	0.0583008
AT3G17100	-1.60285	3.42895e-38	-1.02588	1.92522e-18	0.634187	2.56058e-10
AT1G70780	1.05859	6.37081e-18	0.881352	7.30772e-13	0.162909	0.186576
AT3G17770	0.848842	1.94719e-27	1.09904	1.93655e-45	0.167093	0.0375351
AT3G17800	1.92784	9.18561e-109	1.07799	1.48997e-35	-0.251906	0.00442953
AT3G17860	1.67154	4.59529e-28	1.84308	2.72957e-34	0.669826	3.59813e-05
AT3G18710	-1.58558	1.01538e-28	-1.77178	6.06195e-33	-0.461562	0.000124507
AT1G70900	1.0623	3.3195e-41	0.585573	7.55322e-13	-0.70816	2.66402e-15
AT3G19270	2.0331	3.5429e-32	1.67145	6.22905e-20	-0.49831	0.0448207
AT3G19508	-0.894078	2.95485e-05	-1.24756	4.58537e-08	-0.205784	0.280478
AT3G19680	1.91169	8.44539e-58	2.40087	7.44793e-90	0.586571	1.58946e-06
AT1G71240	1.27434	1.45524e-43	0.96554	1.33666e-24	0.0414176	0.678335
AT1G72060	1.46113	5.52409e-10	0.636437	0.0187612	0.951766	0.000136446
AT3G20500	1.08107	1.04643e-28	1.58035	1.16844e-62	-0.0478403	0.650955
AT3G20600	1.23957	7.3448e-07	1.5231	5.22991e-10	0.99341	8.48802e-05
AT3G20620	-0.567472	7.15783e-05	-1.0142	1.74733e-11	-0.334606	0.0153132
AT3G20660	-0.63847	0.00866717	-1.28709	2.16442e-06	-0.00536977	0.980312
AT3G20830	-1.4741	1.17654e-11	-1.51267	8.5321e-12	-0.2267	0.194177
AT1G72830	-1.24614	1.8948e-06	-0.643443	0.00699843	0.169929	0.405813
AT3G21240	0.811308	2.62828e-05	1.20054	6.94784e-11	0.37127	0.0654563
AT3G21380	-0.980487	7.15081e-05	-1.06118	2.81193e-05	0.654026	0.000480659
AT3G21420	1.84902	2.78722e-12	1.81739	1.23801e-11	0.783818	0.0103887
AT1G78110	-1.14752	7.37804e-05	-0.618151	0.0213819	0.791221	0.000141457
AT1G78510	1.11064	2.28426e-27	0.537417	2.30202e-07	-0.340068	0.00146136
AT3G23000	2.74264	1.84676e-150	2.56855	5.79233e-133	-0.204878	0.0581047
AT3G23030	1.51769	5.24661e-38	1.03781	7.28209e-17	-0.10597	0.44648
AT3G23110	-1.42374	4.60959e-12	-1.54745	3.06947e-13	-0.511287	0.003768
AT3G23510	1.11671	0.000155638	1.52044	1.45443e-07	-0.522563	0.120927
AT1G78550	-1.00224	8.48609e-08	-0.932826	6.42983e-07	0.0959435	0.53944
AT3G23820	1.14474	1.59988e-75	1.31479	1.02041e-98	-0.00226215	0.97129
AT1G79160	-1.16865	2.24179e-18	-0.608539	1.38342e-06	-0.154411	0.18823
AT3G24000	-1.07599	1.31597e-07	-1.0519	2.90661e-07	0.274107	0.118867
AT1G79670	-1.12764	2.93038e-12	-0.642179	2.94848e-05	0.661035	4.73861e-07
AT3G24500	-1.41701	1.41042e-06	-2.32425	3.94783e-11	0.256121	0.228191
AT2G01680	-1.08515	1.56818e-18	-0.955826	6.35339e-15	0.124931	0.229086
AT3G25100	-0.936123	1.50771e-18	-1.11212	5.1421e-24	-0.306107	0.00163981
AT3G25600	0.812954	0.000251761	1.82482	4.40654e-21	0.58904	0.00880327
AT2G01940	-1.05634	9.53277e-05	-0.731532	0.00490545	0.494455	0.0162287
AT3G25760	1.39405	3.37122e-17	1.54538	6.91287e-21	-0.383775	0.0356391
AT3G25970	-1.31631	8.49169e-09	-1.14813	3.50452e-07	-0.136522	0.463471
AT3G26445	-1.73666	5.06972e-15	-1.98991	2.00983e-17	0.0663745	0.686237
AT2G05380	1.46814	1.08789e-08	0.859818	0.000827194	0.75534	0.00324384
AT3G26590	0.721124	0.00648031	1.07372	2.29501e-05	-0.00421228	0.988404
AT3G26932	-1.50931	3.42115e-55	-1.30106	1.02056e-42	0.00730678	0.928202
AT2G15050	-1.04281	5.75479e-17	-0.949678	2.38039e-14	0.0806965	0.452886
AT3G27210	1.28057	7.76712e-12	1.68561	4.69764e-21	0.1215	0.572775
AT3G27880	1.25427	5.82897e-21	1.56852	1.79882e-33	-0.363967	0.0225352
AT2G15320	1.07994	5.11428e-21	0.739191	4.95032e-10	-0.755971	2.88101e-08
AT3G28220	0.91837	7.18533e-12	1.2353	4.80133e-20	-0.341211	0.0107045
AT3G28290	0.845564	2.70762e-05	1.31065	5.69742e-11	0.972061	1.1879e-06
AT3G28300	0.845564	2.70762e-05	1.31065	5.69742e-11	0.972061	1.1879e-06
AT3G28370	-0.792356	1.35288e-06	-1.0653	3.78908e-10	0.0591676	0.693726
AT3G28910	0.265699	0.0480887	1.50642	8.40824e-36	0.66467	1.73113e-07
AT3G29575	1.86041	2.88038e-36	1.64859	1.00063e-27	-0.865875	9.95741e-06
AT3G30180	-1.74504	2.05803e-44	-1.85389	2.05309e-47	0.185922	0.0558317
AT3G42860	-0.798276	4.15396e-06	-1.06914	4.76726e-09	-0.851259	6.08983e-07
AT2G17787	-1.41752	4.21887e-12	-0.702898	0.000158897	0.278819	0.0784789
AT3G43800	-1.50723	1.06441e-44	-1.58818	1.68398e-47	-0.273539	0.00293838
AT2G20880	1.29222	3.11439e-07	0.679868	0.0157102	-0.530422	0.108831
AT3G45230	-1.37631	3.94662e-25	-1.16724	4.18409e-19	-0.158168	0.162701
AT3G45260	1.17438	1.32395e-29	1.37657	2.70552e-40	0.206348	0.0552626
AT2G21130	1.10252	3.10589e-10	0.87397	6.6562e-07	-0.214811	0.231858
AT3G45800	-1.91493	1.31299e-15	-1.29799	3.75989e-09	-0.186662	0.301361
AT2G21185	-1.27641	1.39092e-06	-0.320573	0.163972	0.4862	0.0142482
AT2G21970	1.00812	4.20321e-21	0.12601	0.263829	-0.533884	4.75973e-06
AT3G46620	0.788569	4.18992e-09	1.10565	6.74463e-17	-0.0718194	0.610718
AT3G46640	2.37982	3.22431e-86	2.39204	8.29355e-87	0.731751	1.54264e-08
AT3G47348	-1.12601	1.97671e-08	-1.32365	2.71817e-10	-0.858627	4.63758e-06
AT2G22080	1.43599	3.62058e-54	0.876043	8.63576e-21	-0.593416	2.05146e-09
AT2G23755	-1.91926	2.07229e-09	-0.934819	0.000699232	0.25749	0.241401
AT3G47620	1.18139	2.71175e-73	1.4949	6.942e-118	0.546733	2.22782e-16
AT3G47640	-1.56315	1.47058e-19	-1.23009	2.13233e-13	-0.757559	1.02568e-06
AT2G24150	-1.07693	2.68845e-57	-0.772037	1.48001e-31	-0.138769	0.0247905
AT2G24300	-1.30697	4.62728e-10	-0.669677	0.00055487	-0.188278	0.280326
AT3G48510	1.94743	1.24479e-20	2.22702	3.56655e-28	-0.687876	0.0261686
AT3G49160	-1.80994	4.37117e-11	-1.83104	4.09765e-11	0.630084	0.00467776
AT2G25250	-1.08974	1.23597e-19	-0.603386	1.03941e-07	0.255031	0.00981236
AT3G49530	0.332914	0.00551866	1.11936	1.16818e-22	-0.216367	0.0813713
AT3G49740	-1.04132	3.54789e-10	-1.10971	5.85513e-11	-0.324957	0.0276856
AT2G26710	-1.08093	1.13081e-07	-0.411801	0.0265153	-0.631779	0.000643296
AT3G49950	-1.18453	1.89226e-08	-1.29923	2.17531e-09	-0.544467	0.00374508
AT3G50260	8.84177	2.14076e-50	9.3201	6.21596e-67	2.57504	0.100856
AT2G28210	-1.48517	1.16274e-20	-0.800118	4.97768e-08	-0.257496	0.0536342
AT3G50420	-1.18454	3.42634e-09	-1.01333	2.93548e-07	-0.0714425	0.66882
AT3G50800	-1.05124	0.000127871	-1.97236	1.09976e-09	0.323347	0.134146
AT2G28305	1.39222	1.81202e-45	0.967546	1.26438e-22	-0.353159	0.00055125
AT3G50950	1.34518	1.63867e-24	1.41858	5.08016e-27	0.510002	0.00011729
AT3G51400	2.15429	1.23264e-20	2.82259	5.81276e-41	0.901357	0.00109321
AT3G51895	2.05887	5.18017e-33	1.78754	2.37877e-25	-0.4252	0.0180903
AT3G51920	0.984102	8.73888e-13	1.10977	7.29699e-16	-0.440954	0.00225042
AT2G28630	-1.10408	9.48992e-14	-0.0455474	0.725141	0.452704	0.000143039
AT2G30790	-1.12977	3.43998e-05	-0.828368	0.00165071	0.376392	0.074732
AT2G32150	-1.55916	1.06469e-20	-0.730927	1.13916e-06	0.986857	2.42295e-16
AT3G52540	-1.02552	6.96363e-11	-1.19203	2.76398e-13	-0.232643	0.0901531
AT3G52670	-1.21191	7.02023e-08	-1.07475	1.40096e-06	0.276871	0.116364
AT2G34180	-1.13569	8.36472e-12	-0.514156	0.000832789	-0.0392211	0.780151
AT2G34240	-1.59131	1.79116e-09	-0.652751	0.00469878	-0.128418	0.53342
AT3G52800	1.64187	6.14209e-17	2.01733	6.81645e-25	-0.305621	0.149882
AT2G34720	1.05396	7.77207e-26	0.806667	1.50755e-15	-0.566546	1.20486e-07
AT3G53260	1.45001	3.54779e-33	1.28931	9.93126e-27	-0.948956	5.8749e-15
AT3G53360	-1.07946	2.1924e-11	-1.22467	2.17819e-13	-0.168346	0.22408
AT3G53668	-0.827316	5.01068e-05	-1.15259	9.62008e-08	-0.0102499	0.954551
AT2G34850	1.09726	6.34975e-11	0.801226	4.68954e-06	-0.231615	0.233155
AT2G35075	-1.00022	2.66248e-05	-0.933426	9.09369e-05	0.433697	0.019979
AT3G54020	2.1282	1.94397e-42	2.70106	2.89412e-70	0.273981	0.124407
AT3G54030	0.812869	1.2822e-10	1.22677	6.96526e-24	0.527322	4.0764e-05
AT3G54500	1.05355	2.88044e-14	1.08008	6.67421e-15	0.0105133	0.93909
AT2G35420	-1.55072	4.78406e-14	-0.792162	2.04385e-05	0.386868	0.0122696
AT3G55090	-1.60721	7.93806e-10	-1.19009	1.50266e-06	0.326237	0.0821884
AT2G35470	-1.06819	2.24657e-15	-0.600053	3.04345e-06	0.38672	0.000665745
AT3G55430	0.770739	9.51818e-16	1.06221	9.57926e-29	0.616589	1.27493e-10
AT2G36270	1.58612	1.39682e-14	0.99463	9.64387e-06	0.578682	0.0124491
AT3G55580	4.67704	4.1672e-168	4.50458	8.72956e-157	0.331866	0.0824618
AT3G55610	1.58938	2.27509e-62	1.3879	3.50694e-48	-0.00646652	0.945982
AT3G55760	1.54332	1.47451e-71	1.2292	6.09736e-46	-0.529344	4.11449e-09
AT3G55880	2.35028	1.27745e-23	2.89898	2.72088e-40	0.44993	0.1373
AT2G39435	-1.19616	8.59919e-06	-0.92478	0.000382107	-0.102208	0.641495
AT3G55980	1.04321	0.000604326	2.56215	1.55369e-16	0.116674	0.703988
AT2G40000	-1.10838	0.00173976	-0.570838	0.0999937	-0.0470196	0.890158
AT2G40475	-1.13274	2.9864e-15	-0.611752	1.26901e-05	-0.775449	3.04956e-08
AT3G56360	-2.94628	2.37524e-81	-3.17118	3.51812e-88	0.224009	0.0697103
AT3G56400	-1.47894	2.45037e-10	-1.18783	1.81091e-07	0.7683	3.60546e-05
AT2G40850	-1.04938	2.46051e-10	-0.933809	1.47695e-08	0.129637	0.343252
AT3G56880	1.29127	1.93842e-12	2.58091	1.43359e-42	0.331413	0.0703315
AT2G41835	-1.07497	1.28929e-07	-0.546255	0.00391454	0.0907896	0.583985
AT2G41870	-1.21087	1.26289e-13	-0.906952	9.74091e-09	-0.260767	0.0635316
AT2G41940	-1.11241	2.24779e-27	-0.598552	1.68803e-09	-0.245024	0.010752
AT2G42260	-1.00885	4.96881e-12	-0.909616	4.1699e-10	-0.0122877	0.9221
AT3G57530	0.872931	3.72933e-10	1.13068	2.73719e-16	0.236116	0.0996844
AT3G57730	-0.461459	0.0499855	-1.09831	2.99665e-05	0.373121	0.0676285
AT2G43340	-1.09209	3.47211e-08	-0.779113	4.47341e-05	-0.830146	7.48821e-06
AT2G44630	-1.12639	6.32085e-05	-0.950115	0.000609066	0.0827571	0.71703
AT3G58790	1.1935	1.82174e-20	1.41271	1.95954e-28	0.346004	0.0104099
AT2G45050	1.03796	2.53558e-12	0.849096	3.16883e-08	0.815788	5.32007e-08
AT3G59250	-1.30117	1.67386e-06	-1.53393	8.28192e-08	-0.116037	0.595983
AT3G59350	3.04	3.93933e-55	3.88673	2.84029e-85	0.940057	1.29965e-06
AT2G46330	-1.28541	3.06111e-48	-0.684744	4.19421e-16	0.742702	6.31803e-22
AT2G46660	-1.45959	3.36334e-09	-0.790227	0.0004324	-0.945142	1.96686e-05
AT3G60200	1.12779	4.04931e-18	1.75839	1.44588e-46	0.613481	6.01338e-06
AT3G60520	2.37467	7.68489e-66	2.30264	1.82878e-61	0.124742	0.430197
AT3G60690	-1.73894	5.23583e-10	-1.93337	4.13934e-11	0.315585	0.109664
AT3G61060	1.2891	3.98438e-15	1.49351	1.90064e-20	0.545561	0.00213825
AT2G46710	-1.03484	1.0391e-29	-0.431293	9.91521e-07	0.409426	1.1321e-06
AT3G61250	-1.16644	6.65554e-08	-1.03372	1.3784e-06	-0.553201	0.00379959
AT3G61460	-1.03551	4.36583e-19	-1.01977	2.66296e-18	0.291795	0.00282784
AT3G01210	1.16519	1.98722e-18	0.562583	3.84675e-05	-0.459685	0.0013967
AT3G61810	-2.13183	1.87014e-11	-1.69146	1.61406e-08	-0.200481	0.375816
AT3G01350	-1.63884	4.36511e-09	-0.831845	0.000783667	0.124393	0.544269
AT3G62690	1.23409	4.41631e-30	1.45656	1.68374e-42	-0.222511	0.0778603
AT3G62720	0.537366	1.03026e-06	1.26164	6.06133e-33	0.316455	0.00420819
AT3G63010	2.06149	8.89541e-34	1.97124	5.54496e-30	-0.220873	0.336246
AT3G02000	1.27845	4.72752e-06	0.852643	0.00464544	-0.689329	0.0635126
AT3G63090	-0.897384	7.84027e-14	-1.08272	3.04869e-18	-0.857125	2.42249e-13
AT3G02170	-1.04822	5.00658e-16	-0.306559	0.0112801	0.686332	6.42012e-10
AT3G02990	1.10877	1.15732e-08	0.606639	0.00353713	0.12838	0.550973
AT4G01120	1.03644	7.99302e-32	1.08119	2.40803e-34	0.374245	6.05407e-05
AT3G03820	-1.52567	4.47104e-09	-0.906108	0.000148348	-0.266589	0.203802
AT3G04140	1.07741	1.12197e-25	0.590769	1.56638e-08	-0.905874	6.97169e-16
AT4G01533	1.34512	2.50408e-07	1.21034	6.52408e-06	0.534604	0.0635328
AT3G04860	-1.12638	4.79853e-09	-0.496572	0.00518015	-0.404749	0.0171762
AT3G05660	1.17005	1.19954e-16	0.371153	0.0142731	-0.450019	0.00516543
AT4G01870	0.909905	6.57108e-08	1.07526	9.61563e-11	0.97367	2.92586e-09
AT4G02330	2.33235	1.49095e-37	2.88767	5.0367e-59	0.00545218	0.980072
AT4G02520	0.932607	2.11787e-13	1.21025	1.75434e-22	0.530735	5.02781e-05
AT4G02540	-1.47106	1.55649e-45	-1.03611	2.07217e-25	0.635884	5.44054e-14
AT4G02880	1.1973	1.07645e-32	1.02006	1.54655e-23	0.225151	0.0343494
AT3G06410	1.28755	1.60607e-61	0.738342	5.27785e-20	-0.582792	4.54909e-11
AT3G10525	-1.18739	2.79043e-16	-0.892862	3.21274e-10	-0.536	7.16904e-05
AT4G03230	-1.47628	1.17871e-37	-1.43655	1.9673e-35	-0.2793	0.00511572
AT3G12610	-1.24926	9.06484e-26	-0.780353	7.26178e-12	0.577555	7.12919e-09
AT3G14810	1.15653	2.7487e-17	0.911091	3.07392e-11	-0.5809	4.48999e-05
AT3G14890	1.52647	1.08994e-34	0.950089	2.00845e-14	-0.328723	0.00951449
AT4G05020	1.30536	2.31989e-17	1.23147	2.80259e-15	-0.778081	5.05833e-05
AT4G05050	1.89527	1.55138e-116	2.29593	1.60762e-166	0.0413509	0.612876
AT4G06746	4.59752	2.31345e-52	3.95759	4.07723e-32	0.199387	0.740016
AT3G16400	1.04089	7.16483e-13	0.963788	3.23917e-11	0.348572	0.0167113
AT4G09020	-0.750447	3.04386e-09	-1.24403	4.72516e-22	-0.272964	0.0290436
AT3G16420	1.51171	7.04505e-08	0.614307	0.0284101	-0.431347	0.130851
AT4G11320	-0.780913	0.00138343	-1.11889	6.88573e-06	-0.326909	0.171994
AT4G11330	0.887982	2.31584e-13	1.06516	6.37653e-19	0.223815	0.0803474
AT4G11370	1.8127	1.01653e-13	1.92309	1.94216e-15	0.523147	0.0684755
AT4G11600	1.60644	1.16047e-29	1.00883	7.62016e-13	-0.407627	0.00397974
AT4G11660	-1.60928	2.13836e-19	-1.64688	1.4911e-19	0.233929	0.080502
AT4G12000	3.09299	1.46428e-133	2.98919	8.44897e-122	0.122896	0.482554
AT3G18980	-1.30513	1.24498e-38	-0.813812	1.73888e-17	0.794034	2.42913e-22
AT4G13110	1.6138	4.25553e-22	1.23887	2.71466e-12	-0.435804	0.0478948
AT4G13160	1.13346	2.54201e-14	1.15838	8.80366e-15	0.444233	0.00509695
AT3G22121	1.07341	1.71986e-08	0.851453	1.78324e-05	0.325205	0.1179
AT4G13540	-1.06694	3.86747e-06	-1.22799	2.57429e-07	-0.390663	0.0608639
AT3G24190	1.22378	2.25512e-26	0.453366	7.80407e-05	-0.926425	3.14087e-15
AT3G24840	1.17447	4.81212e-20	0.598616	8.33794e-06	-0.564032	0.000130611
AT3G25620	-1.17792	6.28384e-06	-0.462984	0.0480708	0.183527	0.369037
AT4G14690	3.07294	1.5058e-44	1.88232	5.78841e-19	-0.968425	7.03322e-06
AT4G14740	0.722332	8.19016e-19	1.00039	1.08118e-35	-0.199199	0.0217113
AT3G26490	-1.54909	3.71158e-13	-0.718182	0.000143477	0.247183	0.116758
AT4G15130	1.3904	7.26463e-48	1.2933	5.25255e-41	0.0317242	0.759512
AT3G28180	-1.14872	4.16696e-21	-0.487084	2.329e-05	0.369085	0.000525888
AT4G15430	1.33718	1.87191e-14	1.69312	1.6586e-22	0.275166	0.129757
AT3G43670	-1.37486	2.05222e-22	-0.955819	1.38847e-12	0.828817	3.14592e-14
AT4G15540	-0.66109	6.69117e-08	-1.05687	4.67068e-17	-0.502697	3.06847e-05
AT3G44900	-1.2024	5.01678e-14	-0.646025	1.43594e-05	-0.460926	0.00103653
AT3G45650	-1.07364	2.50635e-05	-0.533179	0.0240114	0.0115091	0.956102
AT4G16447	-2.74475	5.14043e-33	-2.71547	9.1295e-32	-0.308724	0.051351
AT3G46530	-1.13105	8.66023e-30	-0.901755	3.21432e-20	0.0792187	0.357488
AT4G16500	0.792333	1.28159e-10	1.11487	1.63943e-20	0.937006	5.33609e-15
AT4G16780	0.306868	0.0867954	1.08782	2.81046e-11	0.459297	0.00766346
AT4G17230	1.12535	5.89142e-10	1.93571	1.43233e-26	0.363989	0.0479919
AT4G17340	0.741292	3.67386e-09	1.14056	2.55091e-20	0.675901	6.5126e-08
AT4G17460	-2.27741	4.46592e-13	-1.83535	6.5032e-10	0.78818	4.62057e-05
AT3G46540	-1.17892	4.1906e-36	-0.577008	1.21652e-10	-0.0593037	0.485453
AT4G17550	2.38886	5.75756e-117	1.98067	3.82598e-80	-0.54523	3.68698e-06
AT4G17615	0.960794	2.5458e-06	1.67198	2.52664e-16	-0.486025	0.0218051
AT3G47530	-1.25868	9.30628e-12	-0.826431	2.93386e-06	-0.274607	0.0908425
AT4G18010	1.21054	1.05802e-17	1.08035	2.37865e-14	-0.772865	2.38413e-07
AT4G18220	-1.66314	1.12182e-11	-1.03522	4.01226e-06	0.639161	0.000165001
AT4G18270	2.06517	2.5751e-141	1.72752	2.04867e-98	-0.164972	0.0609866
AT4G18280	2.30514	1.32731e-60	2.71105	7.10068e-83	-0.303043	0.0494481
AT4G18422	8.31665	1.74429e-172	8.15994	2.82089e-160	-0.0496699	0.962052
AT4G18440	-1.22803	4.37755e-61	-1.1717	1.0322e-55	-0.443423	4.14623e-10
AT4G18501	-1.44163	1.07572e-09	-1.43264	2.11566e-09	-0.445801	0.0239894
AT3G47820	1.40158	1.55864e-30	-0.077104	0.597814	-0.088452	0.533594
AT4G18880	1.06706	6.98185e-07	1.44295	8.45198e-12	0.661301	0.00249815
AT3G49220	1.06396	3.98576e-37	0.999241	7.00171e-33	-0.504048	4.29571e-09
AT4G19160	-1.25245	1.5112e-48	-1.03264	4.83195e-34	0.037592	0.640214
AT3G49920	-1.17437	1.62791e-06	-0.979473	5.3172e-05	0.545469	0.00325409
AT4G19200	1.02535	1.04135e-33	1.67689	5.29417e-97	0.333372	0.000208136
AT4G19230	1.56581	2.44897e-10	1.89534	1.65614e-15	0.126886	0.672091
AT4G19960	2.46952	1.96106e-67	2.86049	9.88647e-89	0.0837238	0.570754
AT3G50410	1.19621	9.61611e-16	0.565446	0.000488134	-0.319734	0.0714359
AT3G50840	-1.19059	9.87233e-12	-0.890743	1.40253e-07	-0.939697	1.1053e-08
AT3G52360	-1.48134	1.01897e-10	-0.657958	0.00134145	-0.425405	0.0269465
AT4G20880	0.876192	5.66716e-08	1.13246	7.29261e-13	0.223286	0.193906
AT3G52490	-1.1801	9.93494e-17	-0.936849	1.55481e-11	-0.051141	0.673024
AT4G21215	1.22177	1.14544e-28	1.3156	5.45099e-33	-0.77793	2.28176e-10
AT4G21570	2.4445	2.95362e-163	2.70566	4.24232e-199	-0.195905	0.0470862
AT4G22590	1.15874	1.14334e-30	1.35057	3.31481e-42	-0.357902	0.00282593
AT4G22758	1.24535	5.50359e-06	1.68995	5.47733e-11	-0.579935	0.107322
AT4G22780	1.9774	6.11372e-83	2.45646	3.58498e-133	-0.0211809	0.86185
AT3G52710	-1.1049	6.20532e-07	-0.47028	0.0204115	0.0674659	0.708532
AT4G23750	0.915636	5.57427e-21	1.01052	3.23698e-25	-0.599982	8.05203e-09
AT3G53160	-1.31722	1.38744e-06	-0.406605	0.0910812	0.859927	1.36643e-05
AT3G55240	-1.48218	5.64913e-09	-0.997945	3.09577e-05	0.346219	0.0733072
AT4G24120	-0.926308	4.26988e-11	-1.04508	4.32949e-13	-0.397619	0.00199657
AT3G55450	1.06874	7.34006e-30	0.895024	1.21515e-20	0.478145	1.03303e-06
AT4G24415	1.4733	8.98396e-16	1.37216	4.40101e-13	0.248572	0.239959
AT3G55940	1.10311	8.27054e-06	0.96792	0.0001412	0.147349	0.59462
AT4G24960	3.0321	5.82926e-238	2.42138	9.83409e-157	-0.929576	5.5273e-22
AT4G25020	0.891992	4.5702e-05	1.02209	2.41501e-06	0.535841	0.01752
AT3G56030	-1.17528	6.95979e-07	-0.976437	2.61519e-05	-0.540171	0.00954997
AT4G25470	5.33952	1.01669e-95	6.4975	2.31775e-133	0.447683	0.125717
AT4G25480	5.37235	0	5.78885	0	-0.229337	0.147134
AT4G25490	6.24949	1.10377e-87	7.61827	4.96183e-130	0.0131683	0.980009
AT4G25500	0.925213	1.39453e-78	1.00525	1.65567e-92	0.16356	0.00135559
AT3G56710	1.0206	2.65554e-09	0.735274	4.58482e-05	-0.104803	0.596829
AT3G57010	1.15215	9.08309e-09	0.621543	0.00457001	-0.795387	0.0026459
AT4G26080	0.923127	5.183e-32	1.05352	2.54964e-41	-0.145726	0.0758608
AT4G26590	-0.110189	0.623985	-1.03803	8.70395e-05	0.663063	0.000681322
AT4G27310	1.31923	3.13342e-33	1.72102	2.87219e-55	0.248611	0.0259895
AT4G27350	1.2635	2.8693e-13	1.31091	3.95257e-14	-0.524314	0.0181107
AT4G27360	3.57873	2.72076e-19	3.00335	1.52542e-12	-0.88837	0.209154
AT4G27520	1.35387	4.07809e-130	1.24078	6.54584e-110	-0.598918	1.31832e-26
AT4G27657	1.78746	5.28315e-20	1.02851	3.03388e-06	-0.325684	0.216566
AT3G57070	-1.0267	4.26305e-17	-0.710961	2.21677e-09	-0.0664074	0.543037
AT3G57520	1.15621	2.67852e-17	0.926827	1.18608e-11	0.315511	0.0209783
AT4G27830	1.88393	3.67866e-131	1.26676	5.14247e-57	-0.715539	6.68156e-15
AT4G27852	-1.29409	1.01781e-07	-2.21275	1.06428e-14	0.0858803	0.653854
AT4G27950	2.66764	1.48513e-188	2.68517	2.09854e-190	-0.399187	0.000534413
AT4G28140	2.72338	1.70624e-43	2.79629	4.66467e-46	-0.710085	0.0314185
AT4G28150	1.70383	3.59592e-15	1.91212	1.86771e-19	0.730632	0.0028766
AT4G28320	1.75928	1.15687e-53	1.48202	4.21424e-37	-0.546253	7.37187e-05
AT3G58720	-1.08018	3.04976e-05	-0.625979	0.00911503	-0.353607	0.11558
AT4G28400	0.772807	3.12534e-08	1.16637	3.03933e-18	0.824775	1.42943e-09
AT3G60040	-1.06783	1.07062e-05	-0.893024	0.000187619	0.346935	0.0734355
AT4G29140	-0.982875	7.53955e-08	-1.00186	6.59068e-08	-0.325788	0.0445669
AT4G29190	3.13389	2.76523e-203	3.4726	2.54548e-248	0.75518	7.43303e-12
AT3G61170	-1.07371	6.92055e-06	-0.70774	0.00208738	-0.352598	0.0983609
AT4G29440	0.935163	8.22466e-21	1.23416	7.29279e-36	-0.0349667	0.7411
AT4G29530	-1.0979	1.39284e-05	-1.00131	7.03298e-05	0.376432	0.0551416
AT4G29610	1.23554	1.58672e-19	1.66406	3.16981e-35	-0.894821	3.15338e-08
AT4G29780	0.643069	0.0368608	2.05236	2.04447e-11	-0.309972	0.328248
AT3G61560	1.08379	1.4065e-17	0.578822	1.55144e-05	-0.75775	6.63015e-07
AT4G30270	0.605463	0.00122221	1.03714	1.22214e-08	0.438401	0.0194252
AT4G30350	1.42663	3.14267e-42	1.83131	4.18248e-69	-0.147208	0.18712
AT3G62270	-1.17013	1.9764e-08	-0.918646	5.99153e-06	-0.0574614	0.740016
AT4G30400	-1.62806	8.73678e-39	-1.36757	3.42138e-29	-0.374508	0.000345481
AT4G30410	-1.96061	5.59415e-11	-1.23923	4.14422e-06	0.424032	0.0336345
AT4G30440	0.435409	3.62403e-09	1.00929	3.81642e-44	0.359381	1.01598e-06
AT4G30450	0.646201	0.000745416	1.0394	1.3792e-08	0.0391191	0.848175
AT4G30460	1.47344	9.14594e-09	1.50315	5.33573e-09	-0.511417	0.133469
AT3G63220	1.08175	2.26663e-23	0.592596	2.50795e-07	-0.107473	0.376941
AT4G31060	-1.31386	3.819e-11	-1.22514	6.93235e-10	0.877159	1.16599e-08
AT4G31070	-1.48286	7.04252e-10	-1.35328	1.46343e-08	-0.212738	0.273258
AT3G63430	1.03315	7.93866e-14	0.817345	1.16786e-08	0.0178217	0.908466
AT4G31240	-1.18124	2.28329e-08	-1.1805	3.45358e-08	-0.084084	0.629172
AT4G31800	1.21416	7.16482e-12	1.43662	1.11573e-16	-0.302176	0.163705
AT4G32020	1.1458	4.23778e-42	1.81788	3.40162e-102	-0.199708	0.020264
AT4G32190	2.40194	0	2.44054	0	0.561026	1.05894e-19
AT4G32800	2.25221	4.00269e-59	2.33751	1.06311e-63	-0.37909	0.0292143
AT4G33160	-1.55132	2.35365e-16	-1.74631	9.22492e-19	-0.259159	0.0897348
AT4G33170	-1.27051	3.96525e-11	-1.28719	4.23968e-11	-0.299363	0.0678648
AT4G01460	-1.13112	8.68464e-19	-0.226496	0.0556453	0.953731	2.24751e-18
AT4G01740	-1.07028	0.000245185	-0.652906	0.0180428	0.533103	0.0162932
AT4G33920	2.12364	2.14435e-59	2.5028	1.13925e-81	0.223577	0.104621
AT4G33985	2.48896	1.44999e-19	2.98599	2.2728e-31	0.422851	0.261285
AT4G34150	1.64336	1.23234e-20	2.3325	5.24504e-39	-0.318529	0.0777737
AT4G34510	-1.34992	1.37457e-12	-1.1638	5.28811e-10	0.0715076	0.636728
AT4G34530	0.838766	7.0402e-07	1.04455	5.13088e-10	0.457241	0.00750919
AT4G01840	-1.4085	4.783e-12	-0.54712	0.00282756	0.23842	0.143899
AT4G34588	-1.06143	1.22663e-16	-1.26049	3.64182e-21	-0.928119	4.17471e-14
AT4G02970	1.05973	5.7821e-08	0.426357	0.0495956	0.749446	0.000183083
AT4G34630	-1.0409	1.31506e-15	-1.1898	6.70334e-19	-0.373377	0.0015906
AT4G34710	1.51124	2.63202e-54	1.4084	1.47583e-47	0.0136144	0.887754
AT4G34760	-1.19947	9.62889e-31	-1.51297	1.66191e-43	0.266889	0.00236956
AT4G34950	1.27535	1.68374e-39	1.2268	1.18393e-36	0.0389871	0.689315
AT4G34990	1.43879	5.00454e-26	1.04019	4.6071e-13	-0.793741	9.01711e-06
AT4G35110	2.61041	8.03603e-38	2.49792	2.55247e-33	0.26874	0.344506
AT4G03070	-1.18718	5.34896e-13	-0.75267	1.63765e-06	-0.304722	0.0349071
AT4G35320	1.47931	2.13765e-56	1.65838	2.55977e-71	-0.97324	6.7269e-17
AT4G03420	1.08099	9.83068e-18	0.59519	7.40484e-06	-0.143533	0.307562
AT4G35480	2.04448	8.92009e-34	2.39797	9.03339e-49	0.154454	0.466132
AT4G35985	1.94692	3.65366e-13	2.81507	1.86736e-32	-0.0130011	0.970951
AT4G04955	-1.07388	1.3597e-09	-0.751357	1.25179e-05	0.643144	1.10897e-05
AT4G36500	1.99925	3.9827e-37	2.15389	9.23055e-44	0.946579	7.38211e-08
AT4G08210	-1.0102	4.79191e-05	-0.970892	0.000103487	-0.488601	0.0282652
AT4G11070	-1.5343	2.22835e-12	-0.942132	3.74759e-06	0.0734899	0.675485
AT4G36900	1.44347	2.80136e-17	1.15258	1.24589e-10	-0.447501	0.0421682
AT4G36920	1.10468	2.70644e-33	1.14646	1.26606e-35	-0.420316	2.76648e-05
AT4G13493	-1.42183	1.8057e-17	-0.630041	2.76092e-05	0.299477	0.0199959
AT4G13990	1.25261	1.18776e-21	0.768745	2.88899e-08	-0.761509	3.01095e-06
AT4G37170	-0.591713	0.000385918	-1.06048	4.73542e-09	-0.546573	0.000729409
AT4G37180	1.0802	4.47215e-18	1.33351	5.18318e-27	0.901583	4.8419e-13
AT4G37320	1.66999	4.54973e-110	1.35096	7.41812e-69	-0.561934	9.1646e-10
AT4G37390	1.47617	4.00805e-15	1.26516	5.79048e-11	-0.571023	0.01503
AT4G14540	-1.18245	2.94083e-26	-0.79276	1.26961e-13	0.759144	8.57198e-18
AT4G14820	-1.02148	1.56481e-06	-0.752479	0.000283573	-0.316687	0.0952589
AT4G15233	-1.16494	5.09211e-11	-0.952764	4.52376e-08	0.339992	0.0197256
AT4G38400	3.43278	4.8898e-102	3.21451	1.40064e-87	0.217776	0.297354
AT4G38580	2.31032	1.35453e-103	2.35127	5.30453e-107	0.189905	0.101829
AT4G38840	-2.62273	6.647e-75	-2.62308	1.0893e-73	-0.217801	0.058261
AT4G38860	-1.31917	1.23855e-28	-1.03322	4.59411e-19	0.272964	0.00580609
AT4G15910	1.07809	2.0693e-26	0.721713	2.4517e-12	0.214664	0.0397346
AT4G39070	3.59251	1.64595e-26	4.53334	3.02828e-54	0.282668	0.618046
AT4G39190	-1.58448	3.87144e-13	-1.29457	9.34388e-10	-0.391355	0.0295502
AT4G16490	1.2133	2.90746e-50	0.94895	4.36554e-31	-0.268671	0.001505
AT4G39780	-0.544379	0.0115841	-1.80882	6.75863e-12	-0.665905	0.00189166
AT4G17870	-1.09498	3.74072e-15	-0.683715	3.22046e-07	0.444296	0.000161408
AT4G18700	1.04961	2.64881e-32	0.632044	1.69624e-12	-0.214875	0.0188933
AT4G39952	-1.22592	2.67751e-13	-1.07025	1.06307e-10	-0.42641	0.00336067
AT5G01100	1.5583	3.56831e-11	1.84168	6.64785e-16	-0.295673	0.332119
AT4G19060	-1.00519	4.10174e-18	-0.89981	6.68476e-15	0.3336	0.00114323
AT5G01200	1.05355	4.28615e-09	1.18807	2.23646e-11	0.239038	0.226608
AT5G01732	0.738158	0.000197149	1.10794	6.14362e-09	-0.286053	0.201198
AT5G01850	1.23278	7.02594e-23	1.1067	3.18742e-18	-0.370522	0.0102427
AT5G02070	-1.16115	1.04647e-09	-1.23235	2.561e-10	0.108352	0.481849
AT4G20070	1.37425	1.92725e-14	0.892255	8.31381e-07	-0.0295269	0.873448
AT4G20830	1.03485	4.63944e-20	0.772199	1.68309e-11	-0.500217	4.8621e-05
AT4G23630	1.28868	2.90197e-145	0.965712	1.97271e-81	-0.478696	1.51439e-19
AT4G23810	-1.09193	8.7567e-05	-0.917504	0.000809453	0.00840865	0.970544
AT4G24240	1.12414	3.64877e-14	0.875946	1.53199e-08	-0.126553	0.465066
AT4G24780	-1.03703	7.12283e-21	-0.801237	2.86125e-13	-0.409949	0.000138899
AT4G25420	-1.35319	9.47736e-08	-0.961129	6.66759e-05	-0.70772	0.00149498
AT4G25830	1.05206	1.21938e-19	0.924757	6.04807e-15	-0.0607046	0.640311
AT5G03720	1.25705	1.18147e-05	1.68719	4.76161e-10	0.294579	0.367311
AT5G03830	-0.690779	4.5902e-06	-1.03544	8.03133e-11	0.541925	2.82219e-05
AT5G03990	-1.01043	2.28373e-08	-1.2869	1.63081e-11	-0.334908	0.0361202
AT5G04200	-0.910817	3.36824e-05	-1.20632	2.36134e-07	-0.110601	0.558413
AT5G04250	2.45834	6.1308e-42	1.82797	1.88024e-22	0.471082	0.0217163
AT5G04340	7.40642	1.81368e-103	5.98575	2.21146e-47	-0.0506231	0.961453
AT4G27820	1.53942	2.30418e-65	0.909843	4.27679e-24	-0.814813	1.76302e-18
AT5G04490	0.624211	4.24486e-16	1.05272	1.70069e-44	0.717848	2.4039e-21
AT5G04720	0.557455	0.000204687	1.24063	2.35589e-17	0.161137	0.289583
AT5G04760	0.793063	9.59136e-06	1.025	4.71564e-09	0.445497	0.015688
AT5G04770	1.20161	3.00471e-16	1.48459	3.91196e-25	0.10564	0.523415
AT5G05190	0.996417	8.06678e-13	1.39125	7.18193e-25	-0.00671217	0.96482
AT5G05250	-2.37333	1.75416e-25	-2.53436	2.95653e-27	-0.418065	0.023935
AT5G05410	3.55303	1.04974e-79	3.55221	4.24185e-79	-0.373428	0.221384
AT4G28330	1.54149	1.35877e-13	0.954057	3.45008e-05	-0.173513	0.515196
AT5G06310	-0.783955	0.00127769	-1.0197	6.70045e-05	0.307734	0.126935
AT5G06320	0.840789	2.27282e-12	1.69957	4.48826e-47	0.216002	0.0768482
AT5G06540	-0.949725	3.11945e-07	-1.01496	8.75528e-08	-0.436301	0.00953218
AT5G06620	-0.968246	3.80032e-09	-1.54191	5.93076e-18	-0.167481	0.257856
AT5G06710	2.29725	5.53116e-64	2.12742	9.81186e-55	-0.404856	0.00856049
AT5G06760	2.07009	9.7042e-15	1.57187	7.38713e-08	-0.542609	0.174
AT5G06980	1.42546	9.50022e-37	1.74532	2.02689e-54	0.236098	0.0420502
AT5G07070	2.16878	1.23259e-36	1.62473	1.68264e-18	-0.192289	0.41058
AT5G07152	-0.833781	4.15624e-06	-1.10495	5.54991e-09	0.489352	0.00160953
AT4G28490	-1.10284	1.06178e-05	-0.507435	0.0277594	0.556945	0.00354992
AT5G07720	-1.4212	3.12249e-08	-1.25325	7.40722e-07	0.00434039	0.982763
AT4G29310	-1.93563	1.47375e-24	-0.861011	1.06557e-07	0.750003	2.40566e-09
AT5G07920	1.67887	1.24824e-46	1.99894	1.82998e-66	0.173138	0.173305
AT4G29950	1.16783	1.63015e-14	0.596784	0.000118251	0.458784	0.00299357
AT5G08490	-0.856052	0.000128193	-1.0239	1.07134e-05	0.13231	0.479568
AT5G08760	3.85469	5.59288e-32	3.91766	3.86546e-33	-0.617282	0.33162
AT5G08790	1.40573	3.15775e-40	1.21851	3.39059e-29	-0.0135031	0.912341
AT5G09440	1.52752	1.91896e-24	1.59215	1.89251e-26	0.0500638	0.780785
AT5G09462	-1.07121	6.77511e-06	-1.14242	2.75909e-06	-0.104417	0.602049
AT5G09463	-1.04954	2.78734e-05	-1.13155	1.07231e-05	-0.0296998	0.887127
AT4G30370	1.39041	1.93728e-09	0.577025	0.0300835	-0.450008	0.137543
AT5G10310	-2.58885	4.58219e-19	-2.45688	1.50177e-17	0.137704	0.457145
AT5G10410	2.46706	3.80571e-50	2.03926	8.89505e-32	-0.446537	0.0565745
AT5G10550	-1.39245	1.86969e-85	-1.10789	2.41268e-57	0.106512	0.0792379
AT5G10750	0.859002	5.67737e-12	1.44873	5.46673e-33	-0.270643	0.04483
AT5G10880	-1.14951	1.47634e-05	-1.22401	6.85908e-06	-0.326081	0.151086
AT4G30470	1.35975	1.10365e-28	0.439809	0.00067488	-0.939568	5.82158e-11
AT5G11090	1.55727	1.06896e-29	1.56853	5.86381e-30	-0.0429059	0.780884
AT5G11190	0.950663	2.51924e-06	1.17121	3.37305e-09	0.321482	0.135739
AT4G31140	1.17747	1.25099e-26	0.836917	1.94354e-13	-0.00119748	0.992076
AT5G11650	0.902189	6.94758e-14	1.23638	6.18089e-26	-0.812094	2.20201e-08
AT4G34590	-1.03321	3.23783e-13	-0.978526	5.37561e-12	-0.946141	1.70687e-11
AT4G35300	1.01225	5.15419e-129	0.676953	2.42606e-57	-0.582441	1.95204e-38
AT5G12940	1.27339	5.85224e-08	1.17266	1.1175e-06	0.226024	0.403069
AT4G35420	-1.18286	7.38145e-14	-0.619075	3.49127e-05	0.938715	4.06623e-13
AT5G13200	1.80482	4.30943e-27	1.98272	2.12758e-33	-0.519176	0.0251628
AT4G36710	-1.17708	1.16071e-11	-0.9686	1.23368e-08	-0.572925	0.000216772
AT5G14370	0.954106	4.62924e-30	1.32495	1.12568e-58	0.0588852	0.509172
AT5G14550	1.50405	6.8632e-32	1.17288	1.15575e-19	0.217718	0.102215
AT4G36780	-1.22646	9.8579e-30	-0.692226	1.02105e-11	0.431665	6.92649e-07
AT5G15022	-1.527	5.17492e-14	-1.94465	8.94483e-19	-0.462083	0.00597856
AT4G37080	-1.03382	1.62333e-45	-0.528564	5.94613e-14	-0.0918284	0.172387
AT4G37580	1.17238	2.65101e-13	0.985339	2.92174e-09	-0.167432	0.379579
AT5G15845	1.68185	6.90851e-26	1.48147	1.73803e-19	-0.0999839	0.606711
AT5G15850	1.6929	8.69236e-36	1.53568	1.49676e-29	0.042974	0.762389
AT5G15960	2.72514	2.34783e-59	2.52764	2.64314e-51	-0.350013	0.0572431
AT5G15970	1.67507	3.49641e-24	1.61415	1.22435e-22	0.169435	0.293741
AT5G16200	0.421546	0.0739874	1.39992	1.15515e-11	-0.501686	0.0589073
AT4G37890	-1.2872	1.91547e-06	-0.47828	0.0470822	0.139369	0.508914
AT4G39510	-1.19163	5.3676e-39	-0.614516	1.8287e-12	-0.197235	0.0177466
AT5G17300	3.769	1.51151e-41	4.79943	6.93498e-63	0.785748	0.00591751
AT5G17490	1.99153	2.22664e-30	1.72448	2.22817e-21	-0.0555655	0.808939
AT5G01175	-1.2628	8.09916e-09	-0.769434	0.000175581	-0.442009	0.0187459
AT5G17850	3.82451	5.78469e-98	4.25901	2.7552e-127	0.168006	0.538062
AT5G02230	-1.50242	4.97865e-10	-0.872084	8.20256e-05	-0.842696	7.12273e-05
AT5G18020	-1.79348	2.31221e-15	-1.47542	1.26e-11	-0.465009	0.00936253
AT5G18030	-2.20082	8.94319e-26	-2.17036	1.06201e-24	-0.652296	4.96848e-05
AT5G02760	-1.99343	6.83546e-17	-0.866948	7.51555e-05	0.552604	0.00666497
AT5G03140	-1.28588	3.72217e-41	-0.578177	8.9089e-11	0.281732	0.000508917
AT5G03240	1.49303	6.50005e-70	0.957211	4.41862e-30	0.16273	0.0526825
AT5G20230	3.39453	1.57426e-41	4.07835	7.81205e-58	-0.122429	0.660427
AT5G20450	-1.3713	2.34621e-18	-1.15781	6.18627e-14	0.0673679	0.590714
AT5G03380	-1.18388	1.0008e-18	-0.884064	1.33796e-11	0.0603422	0.608123
AT5G03490	-1.26079	1.72015e-06	-0.686914	0.00468946	0.88365	1.63168e-06
AT5G22794	-1.17981	2.97572e-06	-1.36274	2.49166e-07	0.209097	0.296571
AT5G03620	-1.0354	0.000174638	-0.864364	0.00146823	0.568143	0.00688534
AT5G23360	0.569727	0.0129801	1.68871	6.74228e-18	0.63783	0.00408008
AT5G04470	-1.52319	1.21357e-12	-0.917534	4.96663e-06	-0.0473437	0.792256
AT5G23810	-2.01838	2.02987e-11	-1.9103	1.60944e-10	-0.790264	0.000892392
AT5G05850	-1.11266	6.22603e-06	-0.352695	0.110426	0.0510337	0.799403
AT5G07640	-1.03705	1.19691e-06	-0.626992	0.00196877	-0.257217	0.164293
AT5G24030	1.06494	8.81805e-10	1.65752	5.5432e-22	-0.460393	0.0133721
AT5G07820	-1.14316	5.35293e-06	-0.928049	0.00015789	0.624724	0.000776241
AT5G24210	0.751716	0.0100206	1.02661	0.000339333	0.428731	0.148531
AT5G24380	0.601315	0.00179387	1.05432	6.58384e-09	0.420381	0.0299182
AT5G24470	4.34235	6.31812e-85	4.41561	3.53581e-87	0.615673	0.00190359
AT5G24570	2.43071	2.1046e-120	2.70222	6.36489e-150	0.60669	1.18403e-07
AT5G24580	1.42745	2.13122e-39	1.03395	7.1348e-20	-0.482991	0.000240525
AT5G24590	1.26222	2.67098e-14	1.99173	6.18636e-33	-0.0922854	0.586329
AT5G09690	-1.30655	1.16928e-06	-0.767879	0.00146463	0.347581	0.0763461
AT5G25010	-0.203725	0.229095	-1.08908	2.6047e-08	-0.71837	5.61778e-05
AT5G25210	0.0958761	0.572332	1.33016	5.55756e-20	0.970357	5.92784e-11
AT5G25280	1.64081	2.63541e-37	2.0838	1.82602e-59	0.924203	1.28155e-12
AT5G26010	1.0499	1.36865e-05	1.30062	3.31502e-08	0.259231	0.324533
AT5G26230	1.52736	6.9041e-13	1.25391	6.28016e-09	-0.416796	0.0823372
AT5G26340	1.81353	2.093e-22	2.00469	5.30755e-28	0.635325	0.00348581
AT5G10890	-1.08635	6.87805e-11	-0.87944	7.37101e-08	-0.254115	0.0802393
AT5G11460	1.21322	1.25741e-17	0.712995	2.23544e-06	-0.142402	0.381774
AT5G26980	-0.995217	3.3458e-10	-1.02549	1.8379e-10	0.469173	0.000293183
AT5G27110	-1.42886	1.34705e-13	-1.51557	2.05866e-14	-0.239559	0.130285
AT5G12010	1.1449	2.62234e-46	0.298277	0.000535791	-0.699385	6.76006e-14
AT5G35370	-1.93058	5.96275e-11	-1.16003	1.0481e-05	0.630239	0.00103207
AT5G35753	-0.737463	4.9075e-07	-1.20006	4.89977e-14	0.332881	0.00703046
AT5G37260	5.73613	1.91056e-131	6.47365	4.82468e-164	0.778654	0.00772608
AT5G37440	2.0131	2.95184e-18	2.13676	1.33504e-20	-0.584652	0.0586864
AT5G37540	0.92093	3.53213e-05	1.24294	6.63365e-09	0.347624	0.143399
AT5G12890	-1.12639	9.43514e-11	-0.526207	0.00107031	0.350646	0.0114057
AT5G37770	1.58923	2.20908e-23	2.21057	9.19618e-44	-0.347138	0.0421181
AT5G39240	2.93395	2.62758e-76	2.78636	8.3968e-66	-0.432044	0.0889879
AT5G39785	0.331571	0.185258	1.45065	1.06614e-11	-0.392032	0.152126
AT5G39860	-1.48971	5.13628e-17	-1.16715	1.06588e-11	-0.659692	2.21523e-05
AT5G40030	-0.858059	0.000581852	-1.23928	4.08056e-06	-0.041812	0.844941
AT5G40390	1.79798	5.57503e-45	1.61584	1.17109e-36	-0.649546	1.4369e-06
AT5G40460	-0.869478	0.000742839	-1.38115	1.17693e-06	0.0468094	0.829361
AT5G40540	1.05695	1.09772e-09	1.37886	1.79016e-16	-0.587773	0.00648975
AT5G41170	1.47464	1.16379e-10	1.12928	3.54898e-06	0.230993	0.395319
AT5G41471	-1.00205	1.08595e-05	-1.00449	1.34161e-05	-0.170325	0.384287
AT5G41810	0.636729	2.21586e-10	1.08356	7.96322e-29	0.111102	0.285086
AT5G41920	-1.28999	6.53861e-25	-1.19165	1.3318e-21	-0.0235973	0.822568
AT5G42050	1.32004	1.45824e-22	1.75994	1.63991e-38	-0.499165	0.000345883
AT5G42450	-1.14596	4.61387e-08	-1.3968	2.65172e-10	-0.0734456	0.672915
AT5G13090	-1.06289	4.44225e-17	-0.533752	8.21021e-06	0.310515	0.00374618
AT5G42570	2.265	6.91205e-101	2.11747	2.43117e-87	-0.189956	0.119188
AT5G14760	1.32431	1.15745e-18	0.701331	8.30395e-06	-0.403177	0.0182144
AT5G42780	-0.880993	3.14544e-05	-1.23428	5.15582e-08	-0.116221	0.527264
AT5G42830	1.13019	0.000213235	1.59711	2.40865e-08	-0.0127874	0.971486
AT5G43190	-0.595544	4.80388e-05	-1.15381	7.91476e-13	-0.0428705	0.746776
AT5G43260	2.34555	1.80676e-139	1.60457	3.05258e-60	-0.431687	0.000250402
AT5G43620	2.40337	1.29267e-38	2.66974	9.54465e-50	0.0538809	0.832169
AT5G15210	-1.08616	7.08899e-34	-0.646899	4.96374e-14	0.285874	0.000204358
AT5G15340	-1.33422	5.66335e-07	-0.520227	0.0277661	0.222138	0.273887
AT5G44060	-2.23799	4.7132e-24	-1.62941	1.69409e-15	0.15133	0.336108
AT5G19340	-1.59923	7.13266e-10	-0.988675	3.44481e-05	0.729259	5.66e-05
AT5G44565	2.70864	1.11368e-17	2.3382	2.33786e-12	-0.272188	0.564831
AT5G20830	1.17461	3.71486e-15	0.946722	6.0731e-10	-0.740389	3.60565e-05
AT5G44580	1.28383	2.03331e-12	1.13095	8.13047e-10	0.372889	0.0489788
AT5G23240	1.33144	2.94418e-10	0.488458	0.0238896	-0.478909	0.0329589
AT5G44920	-0.626775	0.00022934	-1.06516	6.95395e-09	0.231149	0.120583
AT5G45100	-1.73786	9.36986e-62	-1.18484	2.47568e-33	0.00952763	0.91128
AT5G45340	5.70506	2.77995e-47	7.22845	1.12089e-103	1.0232	0.196684
AT5G45630	6.24371	1.07534e-23	6.4879	7.40772e-27	1.9034	0.10117
AT5G45770	-1.13127	1.30189e-08	-1.15937	1.00845e-08	-0.762641	3.10317e-05
AT5G45790	-0.806205	0.000392247	-1.26874	3.38673e-07	-0.400868	0.0545496
AT5G46520	1.07082	0.000736257	1.34479	2.14458e-05	0.0594673	0.855138
AT5G46690	-2.98005	4.4375e-144	-1.87216	1.34601e-69	-0.00976056	0.918269
AT5G46710	2.72791	1.65423e-121	2.93134	2.55809e-141	0.0997345	0.475617
AT5G46780	-1.8377	2.71776e-15	-1.15926	4.29311e-08	0.101991	0.548695
AT5G23850	1.05577	3.61355e-19	0.76939	2.9897e-10	-0.444073	0.00119803
AT5G46850	-0.339848	0.0500517	-1.0124	1.57546e-07	0.231013	0.142664
AT5G47230	3.58843	5.91409e-71	3.43894	4.28003e-62	-0.364415	0.313731
AT5G47240	1.07564	9.74304e-16	1.01505	5.4105e-14	-0.128247	0.372627
AT5G47460	-1.15948	6.29448e-08	-1.1802	6.018e-08	0.106791	0.536136
AT5G23860	-1.00858	2.69061e-41	-0.552469	1.23818e-14	0.412394	1.08244e-10
AT5G48250	4.13929	1.63942e-196	3.88705	1.745e-175	0.394694	0.00579492
AT5G48380	0.690777	9.59388e-07	1.02326	1.5315e-13	0.615602	1.13456e-05
AT5G48540	2.73581	3.36373e-42	2.28205	3.97087e-26	0.0579834	0.844349
AT5G24830	-1.01713	6.51825e-12	-0.845249	7.65654e-09	-0.0691282	0.598948
AT5G49280	1.20933	7.55468e-13	1.15504	1.61542e-11	-0.278018	0.175848
AT5G26600	-1.08131	3.9195e-20	-0.70256	6.32201e-10	-0.376509	0.000453108
AT5G26660	-1.03752	1.23876e-06	-0.445367	0.0240428	-0.254722	0.169435
AT5G27930	1.00982	5.9577e-16	0.639215	4.18389e-07	0.0764786	0.549579
AT5G50450	2.24651	6.51836e-179	2.59715	1.94787e-247	0.338782	0.000270671
AT5G50820	-1.90336	1.01669e-12	-1.70863	7.25206e-11	-0.124816	0.527007
AT5G50915	0.486586	0.00421168	1.07915	1.86714e-10	-0.203306	0.237842
AT5G37600	1.15685	1.42106e-21	0.185745	0.148342	-0.435596	0.00102422
AT5G51460	1.07034	2.65939e-33	1.23575	3.0879e-44	0.218975	0.0187482
AT5G51550	1.02703	1.29256e-30	1.25917	4.68836e-45	0.596336	2.45479e-11
AT5G51670	0.931356	0.000136809	1.01302	3.1781e-05	-0.0574467	0.836652
AT5G42530	1.36445	1.98264e-08	0.569571	0.0195481	0.184548	0.449934
AT5G51990	7.4303	1.17689e-15	8.43233	4.14678e-24	2.5732	0.103289
AT5G42760	1.0139	9.00337e-11	0.491193	0.00204146	-0.563683	0.000701735
AT5G52310	3.79004	2.24674e-154	3.58297	1.05138e-140	-0.36793	0.00480264
AT5G52570	1.45089	5.24276e-26	1.50602	7.742e-28	-0.600802	2.90945e-05
AT5G52640	0.965964	9.65658e-05	1.38995	2.88829e-09	-0.165654	0.567466
AT5G52660	1.68934	3.36381e-64	1.43108	2.34014e-44	-0.123841	0.293503
AT5G43630	1.24922	3.05126e-56	0.954316	2.13451e-33	-0.943835	1.90345e-29
AT5G53450	1.68616	1.89206e-40	2.04365	1.35656e-57	-0.128192	0.30805
AT5G44005	1.14539	6.54871e-07	0.959876	5.90462e-05	0.526007	0.0334391
AT5G44110	1.68024	8.56031e-46	0.403929	0.000957936	-0.953599	3.84938e-13
AT5G54585	1.21459	1.50818e-07	1.27721	3.28679e-08	-0.111784	0.655374
AT5G54710	2.65155	2.53755e-15	3.10416	6.85194e-23	-0.346799	0.513003
AT5G44680	-1.44522	1.52234e-34	-0.845974	1.22097e-13	0.672996	4.84527e-10
AT5G54940	0.798996	2.43065e-11	1.15503	1.57206e-22	0.74463	4.02319e-10
AT5G54980	0.340335	0.0511053	1.20174	1.6855e-12	0.579145	0.000747313
AT5G55250	1.40139	7.77138e-09	1.23023	8.00077e-07	0.0111181	0.969313
AT5G46790	-1.04267	1.57125e-27	-0.839719	6.29645e-19	-0.575935	1.24837e-10
AT5G55790	-1.70942	2.56412e-35	-1.29602	5.73129e-23	-0.0540596	0.6176
AT5G55930	-1.31925	2.21316e-16	-1.06312	1.72894e-11	-0.467121	0.00158375
AT5G55970	1.25628	3.10124e-11	1.18781	6.51025e-10	0.35459	0.0900929
AT5G47920	1.21242	6.46224e-09	0.913972	3.34976e-05	-0.264195	0.301629
AT5G48775	-1.17164	1.85992e-05	-0.927772	0.000493924	0.532016	0.00903927
AT5G56310	-1.38702	9.80206e-10	-1.08847	6.96723e-07	0.0486623	0.787031
AT5G57050	1.70368	4.35133e-83	1.82399	1.86745e-95	-0.528973	4.88064e-07
AT5G50100	1.67964	5.11396e-41	0.87327	6.47913e-12	-0.947583	8.37518e-12
AT5G57100	1.34438	1.07457e-25	1.43386	5.39523e-29	0.151131	0.261068
AT5G51260	1.12367	8.4338e-12	0.857681	4.92895e-07	-0.187095	0.322425
AT5G57560	1.01682	2.15053e-05	1.275	1.02378e-07	0.414153	0.0848732
AT5G57780	-2.27586	1.6139e-27	-2.66221	3.92926e-32	0.966404	8.99112e-14
AT5G57790	-0.477711	0.0234284	-1.03977	1.09828e-05	0.574802	0.000981323
AT5G57887	1.32315	1.0725e-20	1.47397	9.42164e-26	0.80587	4.97303e-08
AT5G58070	1.56327	5.99764e-131	1.65382	5.10634e-146	0.583505	2.1845e-19
AT5G58120	0.824084	0.00195226	1.34313	6.13561e-08	-0.374976	0.231777
AT5G52250	1.58343	2.34322e-20	0.0480761	0.816926	-0.438627	0.0415285
AT5G52870	-1.00622	6.86899e-17	-0.536263	2.6356e-06	-0.565307	3.65339e-07
AT5G58620	1.48451	1.67262e-41	1.74225	1.42621e-58	-0.358276	0.00775828
AT5G58650	1.96549	1.65956e-21	1.18019	4.63551e-07	0.084172	0.754588
AT5G54300	-1.20125	1.18e-06	-0.857767	0.000290866	0.712167	7.33716e-05
AT5G59200	-0.911367	1.08055e-05	-1.20626	3.98081e-08	-0.814684	4.25465e-05
AT5G54930	1.29881	1.39769e-28	0.894605	1.65578e-13	-0.4905	0.000319024
AT5G59480	1.28106	3.8532e-48	1.11769	8.77623e-37	-0.972027	4.81992e-24
AT5G59700	-0.798961	0.00158388	-1.2203	8.63818e-06	0.0841458	0.695398
AT5G59730	1.76194	4.31194e-69	2.14616	3.75423e-105	0.460919	2.66371e-05
AT5G59790	1.00756	1.03047e-12	1.36247	1.21177e-22	-0.0818194	0.589146
AT5G60280	-1.11005	5.81322e-08	-1.09199	1.2036e-07	0.416542	0.0127856
AT5G60490	-0.958507	2.2108e-07	-1.16628	1.64771e-09	-0.181021	0.2604
AT5G60850	1.6628	2.30187e-54	1.66043	8.0976e-54	0.144536	0.22603
AT5G55450	1.11179	1.55668e-20	0.851307	1.76212e-12	-0.166422	0.181861
AT5G56040	-1.07325	7.54352e-20	-0.549857	1.5526e-06	-0.246508	0.0273471
AT5G61380	2.96789	2.2704e-99	2.87531	7.27587e-94	0.643407	2.1928e-06
AT5G61420	-1.36044	9.68243e-20	-1.05824	6.98763e-13	-0.373263	0.00855153
AT5G57090	1.01238	0.000107312	0.85966	0.00147741	0.484861	0.0806879
AT5G61800	-1.37541	1.75161e-08	-1.04936	8.19136e-06	-0.492671	0.0188487
AT5G61810	1.0851	8.17609e-58	1.04431	3.17255e-53	-0.384432	9.81546e-08
AT5G57110	1.63062	4.37264e-22	0.842957	4.17038e-07	0.0747066	0.652924
AT5G61940	-1.01314	6.83324e-12	-1.16074	2.81259e-14	-0.137649	0.284723
AT5G62350	1.87816	0	2.05709	0	0.288057	3.09015e-10
AT5G62360	4.8552	0	5.63686	0	0.39698	0.0153185
AT5G62430	0.664042	1.07102e-06	1.4588	2.32746e-27	0.128546	0.350872
AT5G62570	0.842427	7.11953e-09	1.10679	2.17234e-14	-0.0332741	0.824109
AT5G62900	1.63788	1.76412e-41	2.0287	3.16099e-65	0.700219	6.27901e-08
AT5G62910	1.39368	8.81079e-48	1.59324	9.46994e-63	0.196043	0.0583686
AT5G62990	-0.818714	7.05243e-10	-1.00881	1.54706e-13	-0.0804555	0.510913
AT5G58380	1.21324	7.61959e-35	0.580432	2.22929e-08	-0.176293	0.10624
AT5G58540	-1.115	4.50899e-23	-0.708786	4.43332e-11	-0.21084	0.0312855
AT5G59220	1.06436	1.11707e-09	0.017538	0.931544	-0.240554	0.240819
AT5G60890	-1.27297	1.68671e-29	-0.692375	1.2971e-10	-0.419345	5.20348e-05
AT5G63790	2.56955	5.47447e-87	2.31026	6.62137e-68	0.337965	0.0320641
AT5G63905	1.02055	1.24937e-05	1.37123	9.28666e-10	0.741702	0.00186307
AT5G64000	-1.42846	2.92755e-09	-1.79392	4.30282e-12	-0.228741	0.238024
AT5G64230	1.42077	2.29452e-16	1.12333	6.90209e-10	-0.0564736	0.788637
AT5G61340	-1.18632	5.86514e-12	-0.808695	1.09334e-06	-0.433352	0.00494009
AT5G61820	1.7978	5.8131e-30	0.991889	2.2983e-09	-0.54575	0.00357
AT5G63320	1.0152	4.57702e-94	0.883478	4.23869e-70	-0.119855	0.0238205
AT5G63340	1.01658	1.80344e-08	0.802744	1.89341e-05	-0.703859	0.00194993
AT5G64780	1.22494	1.26755e-10	1.09343	2.03541e-08	-0.123029	0.578517
AT5G64850	1.17818	9.22028e-20	1.45849	1.22371e-29	-0.28322	0.0390301
AT5G65140	1.05892	2.0155e-15	1.4912	1.93145e-31	-0.635697	0.000106762
AT5G65170	-1.56106	8.22743e-09	-1.15837	6.47285e-06	-0.21042	0.321579
AT5G63480	-1.05015	1.19276e-07	-0.121688	0.485291	0.848356	1.17963e-08
AT5G64660	-1.23309	8.07609e-07	-0.233351	0.284142	-0.140343	0.500895
AT5G64667	-1.13388	9.27705e-06	-0.207393	0.352293	-0.443908	0.0466445
AT5G65300	3.26628	9.65938e-38	3.17424	2.50415e-34	-0.401403	0.371472
AT5G65350	-1.28624	3.42811e-11	-1.75153	6.2773e-17	-0.463147	0.00699792
AT5G65205	-1.01814	6.33325e-09	-0.886239	3.61303e-07	0.0627927	0.67517
AT5G65640	-1.37683	4.44501e-18	-1.02584	1.83929e-11	0.212591	0.0924377
AT5G65683	-0.834503	2.91462e-07	-1.44247	1.844e-16	-0.720628	5.44731e-06
AT5G66070	0.780707	0.000109794	1.35566	1.77766e-12	0.199459	0.345367
AT5G66210	1.02907	1.11442e-19	1.21472	5.7674e-27	-0.252954	0.0361904
AT5G65390	-1.15455	3.87071e-08	-0.235423	0.209805	0.506446	0.00262415
AT5G67190	3.10434	3.2433e-120	3.31089	3.09022e-140	0.952523	1.2097e-08
AT5G67300	1.31118	1.86471e-40	1.27712	3.9489e-38	0.405305	7.83831e-05
AT5G67350	-1.71865	3.03716e-30	-1.37234	2.18874e-21	-0.468218	0.000139323
AT5G66440	-1.08682	1.6621e-15	-0.489745	0.000126147	-0.108253	0.363557
AT5G67480	1.71934	2.93589e-63	1.88525	3.4803e-76	0.899365	2.12332e-17
ATCG00020	2.59145	2.73128e-25	-0.146425	0.553088	0.0148658	0.951507
ATCG00040	2.67101	1.59644e-26	0.0312635	0.905919	-0.223575	0.398833
ATCG00070	1.03953	2.26774e-06	-0.270214	0.323078	-0.119799	0.641381
ATCG00120	1.70583	4.86576e-14	0.232296	0.308535	-0.155326	0.497721
ATCG00130	1.45778	3.47522e-10	0.0254858	0.918986	-0.203018	0.417919
ATCG00140	1.3217	2.42901e-11	-0.0515117	0.827106	-0.00102635	0.996392
ATCG00150	1.28065	1.14034e-06	0.0898407	0.745975	-0.0134855	0.960947
ATCG00270	3.25239	5.37206e-33	-0.0674151	0.807888	-0.128515	0.640375
ATCG00280	2.27009	1.51092e-22	-0.0444955	0.848414	0.121809	0.59703
ATCG00330	1.07156	3.65221e-07	0.496551	0.0300669	0.291467	0.202405
ATCG00340	2.05612	2.98716e-17	-0.193122	0.424924	-0.451251	0.0627158
ATCG00350	3.48809	1.10032e-37	-0.195471	0.448795	-0.275417	0.284402
ATCG00380	1.60793	5.44559e-12	-0.265877	0.378776	-0.614607	0.045419
ATCG00430	1.10438	2.77236e-06	0.42851	0.104733	0.103412	0.700181
ATCG00490	2.44943	5.50012e-23	-0.142389	0.553159	-0.214825	0.370133
ATCG00540	1.16258	1.31661e-11	0.133832	0.491248	-0.22567	0.253935
ATCG00580	1.57001	1.95541e-11	-0.567024	0.075192	-0.435767	0.147986
ATCG00630	1.04822	1.44235e-06	0.0893782	0.710409	0.255666	0.267726
ATCG00640	3.02096	2.20548e-22	0.835493	0.0355881	0.503037	0.213078
ATCG00650	1.69333	2.389e-13	-0.353574	0.266228	-0.228454	0.447131
ATCG00680	2.64737	2.41056e-26	0.259562	0.293283	0.0346127	0.888472
ATCG00720	1.13381	1.5843e-08	0.0214523	0.924953	0.0266344	0.904239
ATCG00860	1.42819	3.95191e-11	0.153578	0.549248	-0.364227	0.172814
ATCG00960	1.35887	2.54576e-16	0.233505	0.174229	0.180199	0.290363
ATCG00970	1.64508	1.32499e-08	1.18688	0.000160487	0.450275	0.189043
ATCG01050	1.16832	1.07457e-08	-0.605802	0.018512	-0.582873	0.0188141
ATCG01160	1.64508	1.32499e-08	1.18688	0.000160487	0.450275	0.189043
ATCG01170	1.35887	2.54576e-16	0.233505	0.174229	0.180199	0.290363
ATCG01280	1.42819	3.95191e-11	0.153578	0.549248	-0.364227	0.172814
AT1G01180	-1.70121	1.13769e-05	-0.855312	0.012106	1.15119	1.36486e-06
AT1G01210	-0.0217343	0.82622	-0.212066	0.0368347	-1.12239	1.08581e-24
AT1G01240	-0.292688	0.196218	0.496683	0.0149689	3.51805	3.92951e-123
AT1G01520	1.74774	4.70981e-20	0.392246	0.0564133	-2.8894	2.73714e-23
AT1G03400	1.05324	0.000199712	0.741978	0.0135008	1.30142	1.10988e-06
AT1G02460	0.67391	6.24667e-06	0.280018	0.0720803	-1.00122	1.11289e-08
AT1G02640	0.384055	0.0742338	1.05194	8.29497e-08	3.10162	4.21982e-98
AT1G02660	3.09907	3.0391e-56	4.53412	2.83604e-134	1.40594	4.49086e-10
AT1G02820	2.90008	3.02629e-52	2.02632	6.76452e-27	-1.61103	2.76739e-13
AT1G02930	-2.50164	2.6452e-16	-2.7862	3.26484e-19	-2.89731	1.21829e-20
AT1G03055	0.400282	0.00131321	0.448698	0.00033341	-1.43975	1.12764e-21
AT1G03090	-0.176984	0.157881	-0.0972281	0.437838	1.84973	4.06789e-76
AT1G03220	-0.0564738	0.678167	0.206784	0.124044	1.47488	3.71058e-31
AT1G03230	0.0646062	0.588545	0.0424487	0.724812	1.19034	6.33818e-28
AT1G03905	1.29522	3.21807e-10	0.990953	5.39635e-06	-1.51295	1.49817e-06
AT1G05000	2.65828	9.64678e-36	0.613841	0.0364746	-2.3911	2.7066e-07
AT1G03495	-2.42347	4.15209e-48	-2.2844	1.47267e-43	-3.0115	1.06816e-66
AT1G03530	0.577485	4.57888e-09	0.443985	7.26673e-06	-1.22807	3.4084e-31
AT1G03610	-0.0508987	0.777644	0.482732	0.00487255	1.27349	7.24063e-16
AT1G10682	1.03956	4.5401e-09	0.991809	3.67774e-08	1.84739	5.09752e-32
AT1G15100	1.13695	4.74765e-19	-0.263295	0.0818125	-1.35149	2.03515e-15
AT1G03940	-2.16667	6.87104e-34	-2.1505	2.87445e-33	-3.26739	2.15604e-64
AT1G04240	0.731808	4.36119e-09	0.564249	7.3965e-06	-1.50622	1.41153e-25
AT1G04250	0.254865	0.121654	0.312244	0.0579839	-1.96401	1.95894e-25
AT1G04280	0.546116	0.0554588	1.41144	1.82572e-08	4.17479	9.22786e-135
AT1G04400	0.401466	9.90504e-07	0.633648	8.65633e-15	1.32753	3.0816e-61
AT1G04570	4.19676	0	3.9616	0	-1.69876	1.4371e-51
AT1G04770	-0.825162	2.75268e-06	-1.83459	2.21092e-20	-1.86848	4.50905e-22
AT1G16410	-1.59966	8.91535e-10	-0.195634	0.398217	-1.07236	1.0391e-05
AT1G04945	0.156806	0.182664	-0.151679	0.213716	-1.02722	2.95474e-15
AT1G18400	1.33021	1.09569e-07	0.960718	0.000335471	-1.13689	0.00173757
AT1G19000	-1.0102	1.27172e-18	-0.291258	0.00874635	1.03542	7.66901e-22
AT1G05420	0.738283	6.99229e-07	0.875887	2.91748e-09	-1.31651	1.03337e-11
AT1G05805	1.17874	2.94575e-29	1.56355	1.76685e-51	1.10132	6.50304e-26
AT1G06000	0.18047	0.0752695	0.0406539	0.68898	-2.75531	1.25286e-134
AT1G06180	0.739488	9.38432e-12	-1.02616	5.06803e-17	-1.60404	8.25529e-37
AT1G21310	1.48387	0.000476104	-0.499038	0.240133	-2.14222	2.02715e-06
AT1G06540	-0.542521	0.0118684	-0.545128	0.0121982	-4.43947	8.71959e-35
AT1G06550	0.204537	0.0745884	0.205911	0.0728672	-1.06776	1.18144e-19
AT1G06720	0.245668	0.00095541	0.167373	0.0249431	-1.05359	6.91605e-42
AT1G22330	-1.00484	4.51902e-08	0.285713	0.0751728	1.84267	5.3799e-38
AT1G06980	0.579144	0.0036439	-0.875161	0.000505466	-1.12068	8.40019e-06
AT1G22370	-1.22237	3.29195e-14	-0.935872	1.50772e-09	1.16941	2.74961e-24
AT1G23140	1.28336	6.68191e-09	-0.0245221	0.925486	-1.49356	1.88597e-06
AT1G07380	-0.327816	0.0453917	-0.0382104	0.809681	1.08084	4.75049e-16
AT1G23390	-1.71284	6.15105e-15	0.584442	0.00116731	4.01975	7.72351e-117
AT1G07890	-0.614294	3.72202e-13	-0.698384	1.68725e-16	-1.36723	7.76553e-57
AT1G08570	2.41088	2.67995e-47	2.22911	7.11333e-41	1.35032	3.28395e-16
AT1G08890	2.92137	2.338e-55	2.50352	2.99665e-40	1.00159	6.12303e-07
AT1G08900	0.00722751	0.966217	0.0526681	0.758216	1.82821	6.79894e-42
AT1G08930	0.842918	0.000172437	1.50332	6.2848e-12	1.4525	2.22016e-11
AT1G08980	-0.181689	0.116758	0.347448	0.0023991	1.25155	2.3807e-28
AT1G09350	5.10224	1.52844e-180	4.39023	1.22028e-139	-1.69991	1.10813e-14
AT1G09390	0.111593	0.529009	0.36763	0.0335513	1.84636	1.33313e-37
AT1G24580	1.55214	3.58797e-11	0.643616	0.0184106	-2.64045	4.4914e-09
AT1G09575	0.648548	0.0400273	1.7283	1.31042e-10	1.54486	9.13159e-09
AT1G09740	-0.160859	0.491012	0.0505374	0.824988	1.2418	2.35752e-11
AT1G10270	0.069663	0.537333	-0.0781768	0.492027	-1.12457	2.33976e-21
AT1G10370	0.514504	0.000511506	0.377023	0.0108728	-2.09692	6.61313e-41
AT1G26800	-1.68175	0.0087572	-0.00636803	0.989642	2.83343	1.88969e-21
AT1G11120	-0.31973	0.0253974	-0.248381	0.0824372	-1.07433	3.85044e-12
AT1G11260	-0.411854	7.88061e-06	0.347792	9.50593e-05	1.34588	2.58843e-54
AT1G31173	-1.12514	5.8808e-10	0.429102	0.00379347	1.58861	5.60422e-35
AT1G49620	-1.07694	5.6127e-13	-0.459695	0.000999521	-1.50933	1.6133e-22
AT1G11530	0.227374	0.267647	0.681536	0.000452257	1.63631	4.45987e-22
AT1G11710	-0.524431	0.000894344	-0.64204	7.61663e-05	-1.01173	9.24497e-10
AT1G57990	-1.13868	5.40783e-08	0.314438	0.0831941	2.01104	1.1716e-34
AT1G12250	0.0101316	0.927428	0.194148	0.0790983	1.21294	2.21901e-30
AT1G59620	-1.07679	1.42114e-08	-0.199643	0.234886	1.15227	2.94649e-17
AT1G62560	-1.22476	1.79654e-07	-0.667228	0.00288569	-1.81256	1.49411e-13
AT1G12780	-0.0846705	0.495278	0.132888	0.275682	1.21769	3.46545e-30
AT1G64780	1.01853	2.82021e-06	0.748433	0.000591711	-2.57441	3.9505e-24
AT1G66540	1.06238	6.81911e-14	-0.158386	0.34174	-1.26713	1.28011e-11
AT1G13609	-0.862482	0.0215866	-0.693234	0.0641457	-1.95761	5.57098e-07
AT1G13700	1.24419	0.0414473	2.37866	3.17e-06	6.1731	6.19485e-110
AT1G14060	-0.395704	0.00197521	-0.569461	1.24704e-05	-1.44728	9.2239e-26
AT1G14200	-2.17601	5.89132e-06	-6.70276	1.55977e-12	2.09566	1.0115e-18
AT1G14205	-0.225751	0.231043	-0.0551685	0.766503	1.28433	1.85229e-17
AT1G66725	1.92225	2.48421e-27	0.507231	0.0200615	-1.97325	2.36164e-10
AT1G68190	-1.10773	1.98507e-09	-0.219569	0.205487	2.82376	5.9068e-67
AT1G68840	-1.28735	4.54567e-10	0.211375	0.202368	2.67922	4.56404e-108
AT1G78270	-1.38545	6.06133e-16	-0.920116	1.15417e-08	1.30134	2.24067e-29
AT1G14490	0.168118	0.362036	-0.02789	0.8846	-1.03147	1.95459e-06
AT1G80920	-1.69517	1.94224e-10	-0.491058	0.0382043	3.63396	2.27048e-66
AT2G16720	1.44854	9.84998e-12	0.641403	0.00815136	-1.68932	6.5126e-07
AT1G14890	0.175534	0.320368	0.719415	1.3461e-05	1.10495	5.6722e-13
AT2G17280	1.54417	2.19164e-14	-0.188672	0.482263	-1.50636	2.59454e-06
AT1G15125	0.0748384	0.772337	0.28057	0.267619	1.8375	1.05024e-20
AT2G22330	-1.35592	4.71324e-07	-0.208013	0.422015	-3.0616	8.19747e-25
AT2G24540	1.55225	6.93168e-29	0.655536	7.48675e-06	-1.45399	1.0846e-16
AT2G25530	1.30024	3.23538e-15	0.3744	0.0276237	-1.23772	3.25866e-11
AT1G15440	0.290136	0.000207208	0.157084	0.0456877	-1.14435	7.65312e-44
AT1G15740	-0.037552	0.785547	0.520264	6.92481e-05	2.51738	5.85698e-111
AT1G15760	0.359679	0.0920785	0.252809	0.24917	-1.31745	1.16317e-06
AT1G15870	-0.711096	7.58689e-05	-0.871029	2.79338e-06	-1.5098	1.77209e-14
AT1G15950	0.480642	2.26587e-09	0.516225	1.4059e-10	-1.10462	1.36771e-39
AT2G25900	-1.45312	1.53721e-15	0.786604	2.96833e-06	2.83795	4.29083e-60
AT1G16730	0.563642	0.014595	0.098828	0.683498	-2.66058	1.58662e-15
AT1G16850	5.00125	1.45281e-197	4.58247	2.44641e-157	-1.01865	0.00277618
AT2G29300	-1.69817	1.17272e-09	-0.708709	0.00357237	2.02557	2.28301e-31
AT1G17380	1.35241	6.10738e-06	1.9203	3.70033e-12	-1.12892	0.00954266
AT1G17830	-0.503477	0.0293119	-1.1697	5.00008e-06	-1.87657	6.70724e-12
AT2G32100	-1.89977	2.24561e-32	-0.46615	0.000360548	1.36473	5.75229e-41
AT1G17990	-0.0193478	0.898604	0.267873	0.0703358	1.38355	3.56143e-26
AT1G18020	-0.0193477	0.898605	0.267873	0.0703356	1.38355	3.56138e-26
AT2G36970	1.25846	3.21728e-14	-0.0347362	0.848031	-2.13101	9.89942e-22
AT2G39230	-1.16978	1.1705e-07	-0.89643	2.91945e-05	-1.43314	1.5208e-10
AT1G18590	-1.74603	4.01177e-27	-1.29924	2.22109e-17	-2.45269	1.60115e-44
AT2G39400	-1.36602	1.04354e-05	-0.668964	0.0166566	2.37737	2.78616e-44
AT1G18850	0.635621	2.84748e-11	0.538914	2.11116e-08	-1.05958	5.71056e-24
AT2G40435	-1.84944	5.47962e-30	-0.874613	1.06008e-08	-1.11588	3.31206e-13
AT1G19180	2.55474	3.02275e-49	3.33072	2.11117e-87	-1.24421	8.95179e-07
AT1G19450	0.657981	1.80492e-09	0.674907	7.12141e-10	-1.20999	6.40896e-26
AT1G19640	0.74438	0.000823631	0.701524	0.001873	-2.1022	1.55146e-10
AT1G19660	-0.179191	0.215019	0.296261	0.030963	2.84253	2.74336e-147
AT2G41040	1.24909	1.41595e-22	0.81742	2.72884e-10	-1.11079	9.59992e-15
AT1G19770	-0.341814	0.0108894	0.325959	0.0107116	1.29716	2.1548e-27
AT1G19960	2.41822	3.72969e-14	1.05221	0.00277264	1.03967	0.00267743
AT1G20823	-0.600935	0.000563745	-0.373417	0.0285996	-1.32076	2.52602e-12
AT1G21010	1.1011	3.61005e-09	1.65019	2.96762e-21	1.45553	7.66665e-17
AT1G21130	0.967417	3.31207e-20	1.1907	4.06861e-30	1.41528	3.9409e-43
AT2G43100	-1.58689	2.2168e-16	-0.921316	3.07362e-07	-1.04114	4.58368e-09
AT2G44740	-1.78948	1.23493e-09	-0.625979	0.0109446	1.95671	9.26143e-34
AT1G21460	0.581849	3.0229e-06	0.38875	0.00197926	-1.01216	4.12722e-14
AT1G21680	1.24172	7.17316e-19	1.0376	2.29558e-13	1.34493	3.09029e-22
AT1G22220	-0.40446	0.0453227	-1.16313	4.8053e-07	-2.08618	4.90877e-16
AT2G45170	-1.21496	1.70101e-08	0.197261	0.271654	2.50252	5.31075e-68
AT2G47460	2.58073	1.97755e-47	-0.204549	0.392111	-2.60249	2.35005e-15
AT3G06690	-1.48933	1.30298e-21	-0.985262	2.13524e-11	-1.09192	4.13011e-14
AT1G22570	2.82031	6.71075e-52	3.26542	1.58606e-73	2.45099	7.14993e-38
AT1G22740	0.717233	0.000223363	0.71713	0.000251428	1.81847	8.27821e-27
AT1G22885	0.145134	0.427363	0.428664	0.0155644	1.01178	2.01444e-10
AT1G22890	1.87962	3.95744e-21	2.30099	1.14353e-33	2.57573	6.60198e-46
AT1G23010	0.0677744	0.664198	-0.348838	0.0377495	-1.40583	1.52846e-13
AT1G23020	0.788257	2.83588e-10	1.08304	9.01546e-19	1.07732	3.69902e-19
AT1G23110	-0.394541	0.324054	-1.85648	1.48077e-05	-5.10732	5.34151e-20
AT3G07340	-1.09673	0.0016784	-0.104206	0.727722	1.52146	1.00497e-11
AT1G23205	-0.955654	3.25755e-15	-1.10985	1.25159e-19	-1.88018	7.9011e-50
AT3G09260	1.647	0.000152795	0.211598	0.621717	-1.07753	0.0140488
AT1G23410	-0.364226	6.03188e-05	-0.464778	4.90803e-07	-1.00759	4.6397e-26
AT1G23870	0.116881	0.475974	1.00061	3.89965e-11	2.59416	3.51012e-80
AT1G24020	-0.209485	0.00170612	-0.209723	0.00170593	-1.14932	2.14316e-63
AT1G24090	-0.482047	0.00313244	-0.774246	4.10692e-06	-1.03365	8.48909e-10
AT3G17609	1.65479	1.36411e-34	0.748251	3.01404e-08	-2.40349	4.3114e-52
AT1G24440	0.3725	0.0147891	0.343722	0.0265235	1.21953	8.69533e-20
AT3G19710	-2.52163	3.60663e-11	-0.725411	0.0215601	-1.90279	4.28947e-08
AT1G25230	-0.0489115	0.81237	0.463971	0.0158484	2.67238	2.11043e-80
AT1G25275	0.299026	0.015118	0.298561	0.0161454	2.13707	2.19859e-98
AT3G19850	-1.60752	2.72504e-15	-0.424446	0.0147161	1.46017	8.48042e-26
AT1G25560	1.09307	2.03177e-10	2.30009	1.1054e-52	1.83369	3.2941e-32
AT1G26560	0.044606	0.74431	0.484115	0.000371387	-1.21354	1.61465e-17
AT1G26770	-0.83133	6.3709e-22	-0.746949	4.7686e-18	-1.04446	2.2761e-33
AT3G21150	1.47231	8.9134e-23	-0.899403	2.08808e-05	-2.78774	2.06448e-24
AT1G26930	-0.0108499	0.973467	0.164399	0.608259	1.55397	4.38722e-10
AT1G27150	0.172782	0.0951229	0.213478	0.0398319	1.11592	1.08072e-32
AT3G21560	1.06689	1.28827e-35	0.382014	8.93415e-06	-1.97146	6.45085e-97
AT1G27290	0.216183	0.324163	1.64315	4.84254e-20	2.89898	1.36048e-82
AT1G27730	5.25517	6.92401e-192	4.78534	6.89772e-144	-3.26259	1.65686e-07
AT1G27760	0.963305	9.14456e-32	0.413881	5.13645e-07	-1.42788	3.59447e-60
AT3G23810	1.15287	1.60603e-26	0.738781	6.21798e-12	-1.2523	1.7194e-30
AT1G28190	0.0951949	0.743994	1.63191	1.31526e-12	1.0339	2.47472e-05
AT1G28260	-0.493117	0.0227617	-0.175367	0.399601	1.76646	4.11864e-31
AT1G28330	1.69157	1.09859e-18	2.66683	4.90922e-46	3.91641	3.75068e-97
AT1G28580	0.302489	0.0362628	0.471291	0.000884538	1.3069	5.55308e-24
AT1G28600	0.182233	0.0975349	0.391671	0.000360428	-1.15029	9.2956e-24
AT1G28610	-0.570681	1.993e-05	-0.787817	5.13609e-09	-1.69467	6.75558e-34
AT3G23880	-1.52894	0.000131125	-0.685071	0.0514277	2.01504	2.10192e-19
AT1G29418	-0.709124	1.21851e-08	-1.17351	6.82356e-20	-1.1545	7.88359e-20
AT3G26960	-1.11941	1.63472e-19	-0.728127	9.81004e-10	-1.20331	9.35349e-23
AT3G47420	1.51573	5.77333e-23	0.466658	0.0021115	-2.78043	7.12653e-61
AT1G29940	0.198946	0.000446554	0.140002	0.0140176	-1.0302	1.70186e-65
AT3G48310	-1.36699	0.000247836	-0.350251	0.274392	1.3968	5.88692e-09
AT1G30260	-0.207615	0.45939	0.376212	0.145673	1.04881	3.5269e-06
AT1G30280	1.47907	3.15264e-10	2.13486	3.53959e-22	1.09503	6.17892e-06
AT1G30530	-0.482346	1.71965e-06	-0.350864	0.000489633	-1.4764	9.17604e-46
AT3G52470	1.17675	1.88602e-35	0.615134	2.25958e-10	-1.16705	5.37654e-27
AT3G52740	1.45741	4.59821e-32	0.394161	0.00247789	-1.96737	5.48743e-35
AT1G30820	1.35371	7.8252e-30	1.35007	1.25664e-29	1.51641	4.77529e-37
AT3G53800	-1.11687	1.5481e-08	-0.787089	5.60901e-05	1.66891	4.05368e-18
AT1G31660	0.224406	0.000342028	0.104869	0.0971033	-1.14363	2.42336e-64
AT3G53950	-1.68461	4.00562e-11	-0.766199	0.000571219	1.13598	2.11855e-12
AT1G31935	-0.218809	0.356106	-0.0568684	0.807828	1.02362	1.19335e-07
AT3G54990	1.15783	7.70381e-08	0.459836	0.0372807	-1.45922	4.54235e-09
AT1G32700	-0.935005	0.000458979	-0.0844742	0.717377	1.36829	2.41576e-14
AT3G56290	1.15996	8.40641e-14	0.633249	4.35768e-05	-1.71955	1.05033e-25
AT1G32900	0.00186826	0.98829	-0.312436	0.0144186	-2.31461	3.55488e-65
AT3G57020	1.2683	9.34476e-18	0.744715	6.98182e-07	-1.08938	4.36717e-11
AT3G58120	-1.86748	6.49203e-35	-0.56709	1.4491e-05	1.28182	2.15049e-30
AT1G33590	-0.0954837	0.245358	0.0939552	0.248694	1.42412	9.32102e-80
AT1G33610	0.910681	0.000625107	1.75012	1.12633e-13	1.21573	1.00943e-06
AT1G35580	0.233342	0.0411785	0.369824	0.00119021	1.1422	2.96023e-24
AT3G58990	-1.34473	2.83551e-10	-0.794617	6.112e-05	-2.15618	4.6877e-20
AT1G38065	-0.0146157	0.980287	-1.34909	0.027156	-1.31426	0.0306217
AT1G42440	0.226129	0.00867603	0.10649	0.218318	-1.01378	8.64072e-30
AT1G44100	0.299419	0.0018732	0.135863	0.168235	-1.19769	1.4173e-26
AT1G44350	-0.0474178	0.864257	0.588297	0.0205907	1.31118	4.12533e-09
AT1G44770	-0.388064	0.00101692	0.23891	0.0309095	1.12434	2.98691e-29
AT1G45201	-0.207423	0.0327156	-0.118606	0.221566	-1.02524	2.79047e-24
AT3G59940	-1.10337	5.39082e-18	0.147495	0.205103	1.70932	8.78869e-55
AT3G63060	1.24068	1.5168e-08	0.752168	0.00152433	-2.42797	1.29663e-10
AT1G48100	2.6084	1.92379e-128	1.95548	8.19832e-76	-2.01417	7.78166e-71
AT1G48920	0.0213867	0.806161	-0.130945	0.133232	-1.06581	1.50793e-33
AT1G49032	-0.338595	0.323636	0.196151	0.536653	1.59797	7.31641e-11
AT1G49130	-2.91529	1.40987e-22	-1.25518	4.97691e-08	1.82466	2.92184e-38
AT1G49180	-0.485999	0.000190043	-0.0771278	0.535533	1.10369	4.43357e-25
AT1G49220	4.24775	7.02385e-31	4.50211	6.39243e-37	1.2598	0.0337478
AT1G49500	3.11337	1.72366e-52	4.05161	9.75248e-106	4.66802	1.17818e-157
AT4G01330	-1.21289	5.2114e-15	-0.48618	0.000545206	2.0568	3.27623e-90
AT4G04630	-1.00035	0.010036	-0.0236166	0.943623	1.97703	4.66556e-17
AT4G12690	-1.99523	0.000143911	-0.460945	0.262082	2.60377	1.88096e-26
AT1G50040	0.313571	0.23632	1.04785	1.19649e-05	1.60089	1.18093e-13
AT1G50110	-0.402024	1.2402e-05	-0.465972	6.12309e-07	-1.35825	4.88471e-41
AT1G50290	0.34877	0.18924	0.458143	0.082517	1.16079	3.86744e-07
AT4G14130	-1.1625	0.0389071	0.462005	0.301327	2.99357	1.2726e-19
AT1G51090	4.69937	0	4.55714	0	-1.45308	3.396e-13
AT1G51170	-1.38387	3.44711e-28	-1.31376	1.60769e-25	-1.18862	8.60559e-23
AT1G51380	-0.357049	0.0700893	-0.6972	0.000589702	-1.93928	1.98792e-18
AT4G15480	1.34473	2.12318e-16	0.485559	0.00872823	-1.86911	2.7911e-13
AT1G52342	-0.505564	0.0132477	-0.914437	3.16755e-05	-1.287	9.08724e-09
AT1G52710	0.132883	0.487779	0.123825	0.527945	1.07689	1.604e-10
AT1G52930	0.0402817	0.555862	-0.155324	0.0247155	-1.10891	2.42052e-53
AT4G15760	1.30324	0.000162339	0.852219	0.0230928	2.7847	8.62418e-25
AT4G17470	-1.06021	3.73552e-07	-0.455113	0.0178684	-1.098	7.72333e-08
AT1G53350	-0.402512	0.00257235	-0.195234	0.135958	1.0273	4.38661e-21
AT1G53542	-1.66538	3.8965e-18	-1.48342	3.96056e-15	-1.64796	8.21315e-19
AT1G53560	-0.504495	0.0582299	0.379264	0.105575	1.64661	5.51479e-18
AT4G19170	-1.598	4.75671e-25	-0.312447	0.0276197	1.07905	1.45849e-15
AT1G54740	-0.370126	0.226861	0.080325	0.779964	1.43902	1.37381e-10
AT1G55000	-0.401148	0.00278995	-0.0722603	0.578633	1.11549	8.44602e-23
AT1G55040	-0.0908522	0.484306	-0.240234	0.0686832	-1.13597	3.69984e-16
AT4G20140	-1.09281	0.000913621	-0.235724	0.416858	1.8957	5.93927e-20
AT1G55205	0.0409163	0.774311	-0.241312	0.107141	-1.14307	3.87599e-12
AT1G55210	-0.0797892	0.331436	-0.395045	2.1696e-06	-1.18376	4.55078e-43
AT4G20970	1.11286	3.38832e-07	0.649679	0.00613946	-1.85268	7.0109e-08
AT1G55320	-0.0912384	0.598666	0.157465	0.362663	-1.35629	1.02474e-13
AT1G55450	0.563082	0.000128561	0.311787	0.0418989	1.60734	1.0284e-35
AT1G55910	-0.231423	0.0771127	-0.428188	0.00162934	-1.35146	2.11844e-19
AT1G56110	0.0297396	0.689319	-0.0813084	0.27508	-1.23228	7.36686e-59
AT1G56220	-0.557337	0.00231341	-0.0681203	0.705143	3.2417	1.47811e-68
AT4G24010	1.23299	2.7086e-06	0.487087	0.103918	-1.462	0.000238033
AT1G56430	0.455734	0.0610664	0.0275742	0.915042	-2.27816	4.46534e-11
AT4G25640	1.11277	2.10415e-33	0.49447	8.72771e-08	-1.04099	1.15762e-27
AT1G56650	-1.00534	1.73976e-14	-1.06124	8.91364e-16	-3.26767	1.33183e-97
AT1G56670	0.140233	0.271792	0.142274	0.267771	-1.0446	1.56454e-13
AT1G56720	-0.300692	0.0113335	0.292205	0.00914995	1.51527	3.25207e-52
AT1G57790	-0.535088	0.0221471	-0.620215	0.00972418	1.12714	4.06634e-10
AT1G57980	-0.867062	1.32494e-05	-0.308437	0.0949192	1.22101	4.23632e-17
AT4G27740	-1.07609	0.00116647	-0.323803	0.274135	1.49687	3.40215e-12
AT1G58180	-0.770448	0.000570612	-0.209936	0.318696	1.50579	1.90143e-18
AT1G58270	0.807536	7.88536e-16	1.139	3.25519e-30	1.28034	2.98144e-38
AT1G58280	0.688281	6.95944e-07	0.308169	0.0280753	-1.08746	3.03349e-13
AT1G58340	1.81696	1.90597e-56	1.26464	2.37184e-25	-1.05386	2.94901e-11
AT1G58520	0.318158	0.0172489	0.0860551	0.522136	-1.04506	7.10679e-14
AT4G33666	-1.29453	3.19386e-13	-0.504522	0.00171292	1.65165	3.60896e-39
AT4G33905	1.42116	1.07079e-10	0.635527	0.0110835	-1.89894	1.57358e-07
AT1G59870	0.104511	0.251123	0.114659	0.20895	1.71764	3.26531e-82
AT4G34550	2.01595	1.37787e-33	0.808901	4.6982e-06	-3.0977	3.0873e-31
AT1G60140	0.526332	0.000406829	1.13216	4.66965e-16	2.24013	7.11132e-74
AT1G60160	0.173172	0.0501179	0.243269	0.00592498	1.01437	6.41477e-34
AT1G60270	0.787802	3.52918e-14	0.143957	0.183179	-2.26669	1.23849e-64
AT4G36410	-1.01814	0.000213415	-0.420082	0.0961401	1.05826	5.73663e-08
AT1G60640	0.151551	0.0330457	0.00664785	0.926363	-1.34628	1.08821e-66
AT4G37150	1.56391	1.90593e-10	0.336392	0.262633	-1.84793	7.6658e-06
AT1G60850	0.0425057	0.61477	-0.0999242	0.244477	-1.20597	2.55965e-38
AT4G37760	1.50616	2.43412e-54	0.864562	3.05999e-19	-1.23084	1.38394e-34
AT4G38932	-1.05583	6.34104e-13	-0.83104	7.35002e-09	1.09474	4.92583e-23
AT1G61800	-0.753876	2.82071e-07	-1.36441	7.07447e-20	-5.93353	2.62869e-196
AT1G62180	0.166818	0.236453	-0.48293	0.000690148	-2.14326	1.22288e-45
AT1G62480	1.32716	7.28596e-08	1.04516	2.13269e-05	1.31202	9.91476e-08
AT1G62540	-0.15293	0.346961	-0.0481429	0.766432	-1.67087	4.11692e-19
AT4G39940	-1.23658	1.06482e-06	-0.668662	0.00705707	-2.83364	1.75802e-24
AT1G62710	0.809386	5.81824e-24	0.227192	0.00642889	-1.66148	2.26931e-65
AT1G62870	0.351116	0.0224719	0.203095	0.199963	-1.08958	3.80365e-09
AT1G63250	-0.328821	0.00472641	-0.612106	3.79541e-07	-1.29445	1.42369e-24
AT1G63650	0.0741639	0.443426	-0.093543	0.346386	-1.39114	1.00561e-34
AT1G63800	-0.514398	0.002524	-0.0903712	0.577677	1.56389	2.10432e-32
AT1G63810	-0.0159589	0.844963	-0.187566	0.0227105	-1.18035	4.09461e-43
AT4G39950	-1.4485	1.73915e-08	-0.502495	0.0423782	-3.56631	2.258e-33
AT5G02270	1.17009	2.76223e-21	0.349498	0.00487557	-1.70847	3.41984e-37
AT5G08350	-1.79926	6.35594e-06	-0.8031	0.0191397	1.47739	3.16999e-10
AT1G64390	0.706323	1.29424e-16	0.430982	4.53468e-07	-1.56376	4.30768e-68
AT1G64600	-0.116614	0.240724	-0.385491	0.000164272	-1.01995	7.92127e-22
AT1G64660	0.382177	0.000118176	0.34003	0.000632331	-1.71142	1.83007e-56
AT1G64720	0.168915	0.0613329	0.46012	3.42432e-07	1.83764	8.57954e-89
AT5G14200	-1.52716	9.41062e-19	-0.882845	6.61662e-08	-1.49069	1.35328e-18
AT1G65030	0.216233	0.00716187	0.0531456	0.513215	-1.28295	9.42944e-49
AT1G65060	-0.189368	0.159068	-0.281105	0.0369649	-2.80925	2.60074e-79
AT1G65490	3.16808	9.63376e-43	3.24973	6.51119e-45	-1.89596	1.19878e-07
AT1G65560	-0.0891349	0.445831	-0.152205	0.199525	-1.06074	1.57932e-16
AT1G65620	-0.494003	9.79883e-05	-0.390884	0.00196399	-1.02356	1.78305e-14
AT1G65870	0.248297	0.297209	-0.18081	0.475799	-1.25064	1.07816e-05
AT1G65930	0.832197	2.62414e-30	0.938762	4.09717e-38	1.05574	2.41801e-48
AT1G66100	1.05213	3.72744e-13	1.36345	2.19026e-21	1.33893	6.21411e-21
AT5G16370	-1.14232	7.49419e-11	-0.294218	0.0609456	1.49469	4.70792e-33
AT5G17050	1.16336	3.38653e-26	0.353193	0.00127079	-2.43315	5.1328e-90
AT1G66760	1.95277	1.31117e-31	1.72221	1.49279e-24	1.74485	1.57096e-25
AT1G66970	0.629717	3.57794e-15	0.526895	6.3788e-11	1.13646	1.09195e-47
AT5G17760	1.23348	3.15836e-20	0.883047	2.77395e-10	-1.05458	1.78992e-09
AT5G17860	1.3345	9.37197e-09	0.40796	0.114178	-1.52396	2.67142e-06
AT1G67360	0.858414	7.62059e-18	0.103101	0.314088	-1.96252	1.95799e-63
AT1G67560	-0.303256	0.0234611	0.0195431	0.880768	1.00728	1.09261e-17
AT1G67710	-0.853337	0.00542524	-0.630286	0.0353247	1.0951	8.67381e-07
AT5G19190	-2.06764	7.63272e-38	-0.555292	3.95021e-05	2.16583	2.70826e-82
AT1G67865	0.431529	0.0467228	0.606255	0.00451852	1.44751	5.47556e-15
AT1G68020	0.593963	5.76997e-08	0.837762	1.0786e-14	1.63951	3.43482e-56
AT5G20150	1.09742	6.65099e-19	-0.463822	0.000201342	-3.25409	7.80262e-114
AT1G68520	1.44922	7.56842e-90	2.23313	2.61649e-214	1.75501	2.50173e-133
AT1G68640	-0.144521	0.377549	-0.203664	0.222046	-1.10489	1.46578e-09
AT1G68740	0.300501	0.131289	-0.255325	0.244711	-1.28936	2.2603e-07
AT5G20790	1.96283	4.47323e-08	-0.827119	0.0289012	-5.87927	2.46171e-19
AT1G69260	2.824	1.28287e-16	2.69933	1.5229e-14	2.23572	1.34387e-09
AT1G69440	-0.911194	1.40114e-09	-0.771057	2.36808e-07	-1.0001	1.85719e-11
AT1G69480	2.74754	1.20808e-26	2.01788	2.25511e-12	-1.55465	0.00153867
AT1G69530	-0.966602	1.21989e-14	-1.4051	2.21204e-28	-1.04575	7.31482e-17
AT1G69572	2.07453	0.000975943	1.44202	0.0208113	1.69931	0.00649641
AT1G69850	-0.259754	0.145697	0.235635	0.163621	1.12344	8.49404e-14
AT1G69890	3.25324	1.82597e-49	3.73501	1.88302e-70	2.35022	2.05474e-22
AT1G70000	0.176256	0.291272	-0.193472	0.268044	-1.26128	6.18479e-11
AT5G23730	1.32662	4.15338e-18	0.256343	0.102207	-2.19631	6.94159e-33
AT1G70290	0.0892456	0.636138	1.93162	3.09449e-28	3.23019	7.43406e-76
AT1G70300	0.334261	0.0264078	0.371502	0.0139913	1.07466	1.37743e-15
AT1G70520	-0.145473	0.44169	0.414501	0.0202051	1.65243	4.70441e-26
AT1G70580	0.38409	4.98794e-05	0.440178	3.38158e-06	-1.04697	4.68075e-26
AT5G24120	1.50981	6.57903e-26	0.0153967	0.918301	-1.18632	1.49003e-13
AT5G44572	-1.32484	0.0161247	0.502955	0.21959	2.35814	1.07749e-15
AT1G70985	-0.6663	0.000561161	-0.833035	3.03622e-05	-1.64921	2.68075e-14
AT1G71030	-0.305161	0.00366646	0.330942	0.000890096	1.77384	4.73881e-86
AT5G49330	2.61958	8.76867e-64	0.959987	5.42089e-10	-1.9736	1.13523e-27
AT1G71850	0.111343	0.304517	-0.391554	0.000605984	-1.00716	2.23301e-17
AT1G71970	-0.83794	0.000371103	-0.65367	0.00471023	1.65139	3.66893e-25
AT5G49450	-1.57105	3.37691e-10	-0.409842	0.0514081	2.0524	3.21696e-44
AT1G72150	-0.30175	0.000896505	0.389058	1.06179e-05	1.21826	2.79322e-45
AT1G72820	-0.442023	0.00106395	0.350177	0.0044547	1.65739	5.20213e-55
AT5G51910	-1.56212	7.39418e-19	-0.643891	3.84222e-05	1.22428	7.00868e-23
AT1G73010	1.46723	7.19795e-06	-1.54218	4.65362e-06	-6.9652	7.84995e-44
AT1G73480	2.82161	4.1102e-191	3.0658	5.219e-223	1.05002	4.7319e-28
AT1G73590	0.674713	8.49139e-10	0.574553	2.1744e-07	-1.01669	6.02242e-17
AT1G73600	-0.836465	2.15419e-18	-0.845858	1.03246e-18	-1.76512	3.65769e-71
AT1G73700	0.138846	0.461026	-0.301413	0.138886	-1.75551	1.08497e-12
AT1G73920	0.32258	0.00113117	0.543544	3.11368e-08	2.05614	2.3166e-109
AT1G74100	-0.063623	0.634821	0.320349	0.0160912	-1.09306	3.11909e-15
AT1G74550	-1.62396	7.85632e-11	-1.16247	7.50553e-07	-1.58095	5.34874e-11
AT1G74670	-0.0777398	0.615036	0.557592	0.0002405	1.91042	7.29794e-37
AT1G74940	1.57108	5.73914e-36	2.3248	2.92205e-88	1.17195	1.37816e-19
AT1G75040	0.902997	2.79129e-08	0.358615	0.0316407	-1.37003	2.16341e-13
AT1G75380	-0.955465	1.48661e-07	-0.18767	0.2588	4.01269	2.43683e-215
AT1G75460	-0.558032	1.50576e-08	-0.0497864	0.604109	1.31851	5.54394e-47
AT1G75670	0.224776	0.0182953	0.143358	0.138167	-1.1939	1.44324e-27
AT1G76240	-0.157167	0.291408	0.558145	6.3952e-05	-1.18269	7.42067e-13
AT1G76560	-0.200369	0.485379	-0.0458259	0.871502	1.00991	1.33772e-05
AT1G76890	-0.526532	0.000227811	0.209522	0.109354	1.37002	7.83982e-34
AT1G77210	-0.0856481	0.587415	0.384188	0.00987411	1.65217	9.4366e-41
AT1G77760	1.56675	2.75033e-61	1.30972	1.7205e-43	2.03137	1.87938e-100
AT1G78020	-0.0298637	0.778219	-0.0175954	0.868385	-1.46386	5.62575e-39
AT1G78100	0.730792	1.40833e-16	-0.0828457	0.382004	-1.16933	1.40123e-29
AT5G53970	1.60363	4.22316e-56	0.594566	6.84759e-09	-1.26162	5.61764e-30
AT5G56100	-1.89518	9.05028e-16	-0.955701	3.67982e-06	1.87727	1.77459e-39
AT1G78290	1.71373	2.86889e-12	1.52457	8.16167e-10	-1.02256	0.000772581
AT1G78440	4.55227	3.31835e-117	2.77794	3.76335e-44	-2.26782	4.04275e-13
AT1G78460	2.14878	4.16496e-31	1.91411	1.20499e-23	2.43817	1.38935e-42
AT5G58760	1.0028	7.94282e-20	0.562176	4.29707e-07	-1.7765	3.00494e-45
AT5G61440	-1.78164	4.39765e-06	0.708707	0.00726611	3.66587	5.27071e-90
AT1G78570	0.206226	0.191492	0.257812	0.102575	-2.75332	4.26642e-59
AT1G78830	-0.186505	0.142387	0.140514	0.253334	2.00438	6.61228e-89
AT1G78850	0.702167	1.11654e-09	0.890654	8.21281e-15	1.68373	2.11254e-51
AT1G78890	-0.0584409	0.697346	0.371895	0.0100532	1.21643	2.83188e-20
AT1G79150	0.199594	0.0123625	0.0913568	0.254511	-1.08517	1.46303e-38
AT5G63470	-1.1022	4.04779e-12	-0.379844	0.0117028	1.9189	5.09503e-44
AT1G79270	1.31938	1.64478e-19	1.30908	3.50215e-19	-1.42609	6.87181e-18
AT1G79470	-0.0235663	0.836246	-0.271179	0.0197339	-1.12458	3.15861e-20
AT1G79520	1.15522	1.72858e-08	1.0666	2.16656e-07	-1.03574	5.21343e-06
AT5G64530	-1.00075	0.000282464	-0.412804	0.104023	-1.11638	4.38116e-05
AT1G79700	0.159104	0.572141	0.91151	0.000268181	3.84649	7.96826e-128
AT1G80120	2.43744	4.44266e-31	2.68547	2.40113e-39	-1.33211	0.000296225
AT1G80130	2.58498	1.16454e-72	2.28967	1.93755e-55	-3.22366	2.12339e-31
AT1G80180	-0.562513	0.00120595	-0.414699	0.015813	1.53766	2.46083e-31
AT1G80270	0.172094	0.0546271	-0.0132037	0.883785	-1.05996	2.03035e-29
AT1G80300	0.33886	6.17679e-08	0.0369221	0.558994	-1.30056	6.50224e-85
AT1G80310	-0.278143	0.0150497	-0.349752	0.00273694	1.17117	3.92033e-35
AT1G80440	1.90307	0.00116147	3.49546	1.19901e-14	5.99372	9.58101e-90
AT1G80650	-0.790186	1.46512e-06	-0.234591	0.127229	1.57079	3.96356e-36
AT5G64550	1.32658	2.55977e-27	0.808872	7.41496e-11	-1.39131	3.58024e-23
AT5G65207	-1.20769	0.00297412	0.39273	0.211936	2.31074	1.31661e-24
AT2G01850	-0.282416	0.0100405	0.286913	0.00642651	1.01753	1.52495e-24
AT5G65280	1.33758	6.94069e-25	0.609665	8.13083e-06	-1.21576	3.24002e-14
AT2G02710	-0.0736046	0.494873	0.160772	0.129598	1.31915	1.13485e-43
AT2G02950	0.654853	0.000236379	1.69828	4.90863e-26	2.30944	2.20197e-52
AT2G03090	-0.53834	5.33749e-07	-0.64347	2.43637e-09	-1.92645	8.70113e-65
AT2G05160	-0.971622	9.0096e-06	0.0886581	0.63789	2.03642	6.44406e-45
AT5G67420	-1.18745	1.44608e-29	-0.812556	9.57947e-16	1.65737	2.38468e-97
AT2G05520	1.22665	3.76073e-32	1.11148	1.75105e-26	1.749	1.79134e-64
AT2G05540	1.39977	0.103264	1.90734	0.0171584	7.06851	6.0494e-88
AT2G05765	-0.290728	0.121615	-1.22027	2.83948e-08	-1.08056	1.71103e-07
AT2G05810	0.519938	8.4548e-06	0.739042	1.82168e-10	-3.99371	1.33259e-104
AT2G05812	-0.976795	0.000241122	-1.44297	2.15079e-07	1.75169	4.5664e-13
AT2G11810	-0.209092	0.322009	-2.12634	5.82245e-15	-4.29429	9.02665e-34
AT2G14750	-0.501823	3.26689e-06	-0.350085	0.00109513	-1.41606	8.42077e-35
AT2G15020	0.318102	0.141899	-0.308497	0.169398	-2.27817	2.37905e-18
AT2G15580	0.226304	0.10271	0.148222	0.289605	-1.05214	2.07012e-12
AT2G15680	-0.846075	0.01002	-0.511105	0.104392	1.12868	1.55396e-06
AT2G15880	0.411344	0.139613	1.63313	2.89605e-11	4.03338	4.54662e-80
AT2G15890	1.75685	4.64989e-21	2.41689	1.25608e-37	3.0129	5.93335e-56
AT2G15960	0.360149	0.0156374	1.4403	4.14637e-26	2.46532	5.7859e-83
AT2G16380	-0.387633	0.154492	-0.0109337	0.966318	1.99271	4.80099e-27
AT2G16890	2.79408	1.25846e-69	2.55822	1.19668e-58	-3.01832	9.08683e-38
AT2G17036	-0.432998	0.0760988	0.254763	0.249571	1.14676	1.02583e-09
AT2G17450	0.0679805	0.536714	0.98012	1.28237e-21	1.09319	1.42583e-27
AT2G17550	0.11193	0.573577	1.11022	1.40082e-10	1.42565	9.25202e-19
AT2G17780	-0.019386	0.884228	0.163067	0.217386	1.05316	4.66353e-17
AT2G17880	-0.69097	0.0355237	0.268942	0.342613	3.12252	3.08354e-68
AT2G18220	0.0385871	0.661459	-0.0557524	0.528745	-1.1214	2.35389e-34
AT2G18230	0.323366	0.0138047	0.187428	0.158066	-1.19554	1.63405e-16
AT2G18270	0.381634	0.0131974	0.175889	0.269316	1.25537	1.52247e-19
AT2G18280	0.281707	4.71811e-05	0.266503	0.000131408	1.21822	9.45418e-79
AT2G18560	-1.56321	2.40156e-12	-1.15432	4.81473e-08	1.33244	1.01494e-20
AT2G18700	1.46697	5.1934e-24	1.88442	3.15308e-39	2.76961	1.2145e-84
AT2G18900	0.364366	0.000194193	0.11054	0.260712	-1.29862	1.11996e-36
AT2G19385	0.0193312	0.847432	-0.102007	0.316224	-1.09825	4.26943e-24
AT2G19640	-0.305181	0.0022097	-0.316914	0.00159941	-1.10858	1.04125e-25
AT2G20670	-0.364393	0.197116	-1.2589	2.32975e-05	2.11788	1.81366e-14
AT2G20750	-1.63711	7.23094e-47	-1.25244	1.47379e-29	-1.86653	1.40151e-59
AT2G21320	1.23924	9.03558e-29	1.07061	8.68717e-22	-1.47476	7.99848e-33
AT2G22240	0.719265	5.72441e-09	0.860839	3.05979e-12	-1.13796	4.85573e-18
AT2G22510	-0.423398	0.0522414	-0.54271	0.0155806	-1.20351	4.64388e-07
AT2G22590	3.85253	1.50526e-54	2.00043	1.28156e-09	-1.09621	0.0376482
AT2G22660	-0.530221	2.85266e-05	-0.262185	0.0351609	1.10921	3.68585e-23
AT2G22980	-0.0114545	0.941071	0.090573	0.557101	2.80171	3.747e-96
AT2G22990	0.174157	0.0215216	0.386372	3.26803e-07	1.47508	1.86854e-84
AT2G23000	-0.170198	0.121204	-0.295106	0.00745068	-2.07344	1.81983e-68
AT2G23010	-0.643928	8.12434e-08	-0.619421	2.68219e-07	-1.22535	4.22428e-23
AT2G23170	0.496604	0.00925026	0.0380716	0.847947	-1.33987	1.58131e-09
AT2G23320	0.111723	0.523029	0.67893	6.52832e-05	1.00779	1.31099e-09
AT2G23340	2.72149	6.41788e-114	2.2376	1.51081e-77	-1.41724	1.955e-22
AT2G23560	-0.520185	0.0392355	0.0116226	0.960533	1.4012	5.39611e-14
AT2G23910	0.886325	1.9268e-05	-0.546709	0.0134225	-3.49504	3.87278e-34
AT2G24310	-0.165281	0.428963	-0.219714	0.302159	-1.07505	4.03306e-06
AT2G24550	0.0656093	0.827994	0.408611	0.156815	2.59321	4.46976e-38
AT2G24560	2.78236	1.3061e-27	2.39349	2.17394e-18	-1.59917	0.00163236
AT2G24990	0.33183	3.65125e-05	0.217673	0.00730622	-1.03358	2.01118e-32
AT2G25200	-0.945417	0.0615142	-0.0366873	0.933411	2.58033	1.59792e-20
AT2G26040	-0.0730113	0.715533	-0.374287	0.0767596	-1.83734	5.398e-13
AT2G26355	0.110009	0.617343	-0.431419	0.0743733	1.0187	8.75291e-08
AT2G26530	0.268325	0.261515	0.720201	0.00125916	1.2994	7.76066e-11
AT2G26660	0.276131	0.0164739	-0.304374	0.0105751	-1.31945	1.27029e-25
AT2G26870	-0.548576	0.00556839	-0.302945	0.117602	1.24091	1.75914e-14
AT2G26980	-0.162735	0.0828749	0.23226	0.011058	1.30426	1.26663e-53
AT2G27050	-0.304447	0.0238943	0.429957	0.00107155	1.23911	9.27542e-22
AT2G27420	-0.00214433	0.992285	-0.46201	0.0546471	-1.75639	5.23013e-10
AT2G27500	3.65873	2.04783e-87	3.7492	2.69536e-92	1.42553	5.55492e-09
AT2G27830	1.34677	7.8861e-07	1.39872	3.02338e-07	1.09762	7.80523e-05
AT2G27840	0.197371	0.0228559	0.0630272	0.469444	-1.55284	1.93778e-63
AT2G28790	0.376392	0.00386696	0.0522279	0.689035	-1.13625	1.54127e-17
AT2G29170	-0.462033	0.00470738	-1.2283	3.60649e-11	-1.14405	8.66295e-11
AT2G29290	-0.416474	2.36413e-05	0.0543181	0.569118	1.24632	3.40373e-44
AT2G30490	0.361149	0.00384265	0.453545	0.000285278	-1.1014	4.78281e-18
AT2G30520	-0.712967	1.58819e-12	0.0660227	0.500202	1.42478	9.28797e-50
AT2G30600	-0.0963378	0.354909	-0.171193	0.102829	1.67713	7.28542e-64
AT2G30760	0.281088	0.154557	0.439318	0.0254718	-1.92117	2.95203e-16
AT2G30766	0.36113	0.0408836	0.37191	0.0355203	-1.85799	1.32367e-21
AT2G30860	-0.405157	1.36247e-06	-0.29935	0.000353909	-1.02055	2.80999e-33
AT2G30930	-0.212637	0.558993	0.848294	0.0061267	2.43471	7.76337e-25
AT2G31060	-0.412588	1.61443e-05	-0.673271	3.65798e-12	-1.03952	2.01937e-26
AT2G31585	0.013415	0.955422	0.0642839	0.788523	1.10822	1.98753e-08
AT2G31750	0.762852	6.34609e-20	0.47285	1.88668e-08	-1.15832	4.25965e-38
AT2G31800	0.354227	0.00113979	0.559093	1.96429e-07	1.11948	1.28676e-28
AT2G32220	-0.244025	0.0452533	-0.225687	0.0649899	-1.45557	7.80957e-28
AT2G32530	-0.565263	2.74749e-05	-0.254952	0.0560382	-1.15222	6.56329e-17
AT2G32880	-0.408626	0.113824	0.235253	0.3315	1.58584	1.21994e-13
AT2G32960	0.237889	0.121936	-0.0397308	0.803718	-1.54028	2.45722e-16
AT2G32990	-0.131941	0.383024	-0.065049	0.667279	-1.44422	1.11729e-16
AT2G33380	1.34532	8.99227e-20	1.34818	9.34123e-20	-1.14732	1.10753e-11
AT2G33770	0.4164	1.75968e-05	0.237338	0.0145609	-1.44122	4.28955e-46
AT2G33810	0.304691	0.127267	-0.0647075	0.760875	1.548	4.25116e-20
AT2G33815	-0.371314	0.104422	0.00401192	0.985331	1.42681	7.86453e-16
AT2G33830	3.07104	4.67466e-23	4.33068	4.12031e-45	7.14278	4.77928e-108
AT2G33847	-0.243191	0.282854	-0.455816	0.0545499	-1.44268	6.7973e-08
AT2G34260	0.163592	0.103898	-0.0479793	0.637955	-1.37766	3.83264e-36
AT2G34357	0.0970934	0.0749114	0.0432982	0.429257	-1.03011	2.81405e-72
AT2G34430	-0.091542	0.225155	0.257032	0.000660681	1.43453	7.33491e-78
AT2G34650	1.47414	9.7878e-39	1.29973	5.77748e-30	-1.40373	5.31626e-24
AT2G34660	0.253695	0.0163933	0.164875	0.119304	-1.50821	1.41879e-42
AT2G36050	-1.60516	1.73706e-23	-1.05365	2.43551e-12	1.1513	1.58286e-23
AT2G36320	2.18148	1.13414e-103	2.32342	4.30165e-119	1.41058	1.6534e-39
AT2G36590	-0.0275687	0.846215	-0.260477	0.0736381	-1.72011	1.5649e-25
AT2G36630	0.139801	0.169007	0.0227576	0.823559	-1.00335	1.52628e-21
AT2G36790	0.000870086	0.997703	0.218484	0.459388	-1.03941	0.00123276
AT2G36792	-2.1746	9.20564e-19	-2.03227	1.73285e-18	1.0101	9.38727e-13
AT2G36870	0.318699	0.000462134	-0.32449	0.000545168	-1.21949	1.98082e-35
AT2G36880	0.288103	3.75318e-05	0.313468	7.35529e-06	-1.20895	1.07841e-63
AT2G37025	0.294248	0.044443	0.515206	0.000341617	1.51065	3.61296e-32
AT2G37040	-0.0498253	0.751561	-0.0175794	0.911068	-2.33917	6.90366e-45
AT2G37250	0.289989	0.000203895	0.142086	0.071352	-1.10257	1.58089e-39
AT2G37580	1.41315	1.69526e-29	1.33922	7.46395e-26	-1.78476	4.27116e-20
AT2G37678	-0.295114	0.0651624	0.0270744	0.860641	1.24143	3.24961e-22
AT2G37890	-0.147036	0.214281	-0.83131	1.04894e-10	-1.7294	2.45096e-35
AT2G38230	0.522643	2.21414e-07	0.177216	0.0791701	-1.13377	4.44218e-28
AT2G38400	-0.305034	0.0151416	0.218187	0.066904	1.15652	2.65858e-27
AT2G38465	2.25254	3.93403e-13	2.05341	2.13743e-10	1.09119	0.00294425
AT2G38530	0.786388	0.136113	-1.39484	0.00991508	-1.30419	0.0153771
AT2G38820	-0.388366	0.113019	0.156128	0.49299	2.40344	2.02882e-43
AT2G38940	0.469249	0.0691399	-0.49094	0.0684574	-1.69867	4.24606e-09
AT2G40360	0.0602411	0.411647	-0.0339311	0.644705	-1.11293	5.34945e-49
AT2G40700	0.229464	0.00713223	0.10871	0.206412	-1.04433	2.32645e-30
AT2G40750	0.83835	0.00028921	-0.0928175	0.726553	1.09815	6.35674e-07
AT2G41250	0.827587	1.23975e-07	1.67647	1.94194e-30	1.2493	4.76036e-17
AT2G41290	-0.636711	0.000145818	-0.20761	0.207248	-1.3189	2.8184e-14
AT2G41430	0.312278	0.00321949	1.01176	9.66948e-22	1.293	1.62499e-34
AT2G41560	0.00861678	0.905712	0.26599	0.000217851	1.73371	7.25435e-143
AT2G42040	-0.37396	0.0284885	-0.110313	0.507189	1.3899	3.23453e-24
AT2G42150	2.64933	1.9977e-39	2.12306	5.62e-24	-1.08232	0.000310148
AT2G42540	1.44419	1.89864e-14	1.19053	2.14695e-10	-1.16307	5.86432e-10
AT2G42800	-0.410641	0.0612002	-0.738727	0.00156732	-1.25983	2.40411e-07
AT2G42870	0.861101	3.47844e-08	1.26232	3.99313e-17	1.81715	4.66087e-39
AT2G42890	-0.275555	0.169626	-0.122565	0.536143	1.05112	1.73361e-10
AT2G43010	-0.127214	0.137206	0.369854	1.13037e-05	1.17335	8.85189e-46
AT2G43120	0.400385	0.0293837	0.51687	0.0048624	-1.1101	1.61592e-08
AT2G43150	0.0735271	0.696576	-0.271485	0.175867	-1.01419	2.79373e-06
AT2G43375	-1.38636	5.66541e-11	-1.41098	5.2414e-11	-1.0293	1.38076e-07
AT2G43445	0.922582	6.5376e-10	0.770817	5.20246e-07	1.03805	7.58539e-13
AT2G43760	0.154534	0.131995	0.293766	0.00388649	1.31384	5.42495e-48
AT2G43820	0.255335	0.19276	0.460558	0.0165253	2.27446	3.82501e-53
AT2G44130	0.323743	0.115107	0.228939	0.276821	1.29862	1.56226e-13
AT2G44460	0.909891	0.000103889	0.00517415	0.984781	1.04314	3.83512e-06
AT2G44670	0.00196907	0.985975	-0.0168282	0.881265	-1.14268	3.65845e-21
AT2G44920	0.56041	2.02702e-16	0.725773	9.38147e-27	1.07318	6.52248e-60
AT2G44940	0.659955	7.85671e-14	0.643867	3.85378e-13	-1.11568	2.08776e-29
AT2G45660	1.40908	3.01299e-28	1.59222	3.83427e-36	1.32309	2.87554e-25
AT2G46550	-0.11476	0.212137	0.548587	1.02741e-09	1.10777	6.73416e-36
AT2G46650	-1.60317	1.03316e-26	-1.28417	6.58557e-19	-2.64531	2.44842e-54
AT2G47370	0.389832	0.000128953	0.120837	0.246726	-1.26759	1.13511e-27
AT2G47700	0.0864414	0.357748	0.367313	6.52719e-05	1.20468	3.61197e-46
AT2G47990	0.400396	1.32985e-06	0.348317	2.74826e-05	-1.29888	1.42201e-48
AT3G01490	0.68582	1.01782e-08	0.745535	4.85133e-10	1.36309	6.46649e-35
AT3G01520	0.109301	0.474117	0.188652	0.216012	1.1487	4.37956e-18
AT3G01800	-0.294372	0.0166372	-0.743308	6.68277e-09	-1.07147	1.14943e-16
AT3G01820	0.72457	7.96173e-14	0.393083	6.95305e-05	-1.41641	7.19571e-37
AT3G02040	0.252835	0.129146	-2.13908	1.64188e-32	-3.77826	6.75627e-80
AT3G02340	-0.700802	0.000500992	-0.216297	0.254153	1.14391	1.9702e-13
AT3G02550	-0.62465	0.0678223	-0.0634749	0.840702	1.77876	1.61555e-14
AT3G02832	0.0244262	0.895478	-0.294764	0.135131	-1.59542	6.63204e-12
AT3G03020	1.64599	3.26994e-07	2.11523	2.2481e-12	1.57152	8.75818e-07
AT3G03060	-0.30912	0.000917387	-0.484029	3.34544e-07	-1.21306	1.12559e-34
AT3G03150	0.41586	4.51054e-06	0.665775	1.24203e-13	1.44963	8.2661e-63
AT3G03180	-0.18694	0.525239	-0.118051	0.68848	1.38579	7.89751e-10
AT3G03250	0.219547	0.000866544	-0.362291	5.90458e-08	-1.23606	1.94016e-72
AT3G03260	0.885643	4.26051e-06	-0.699386	0.00456875	-8.07241	2.94731e-32
AT3G03450	-0.0104356	0.936269	-0.0201502	0.877831	-1.50342	3.27005e-25
AT3G03770	0.594309	5.63654e-18	0.435274	2.90732e-10	-1.18664	1.23265e-59
AT3G03780	0.384991	0.00225628	0.326966	0.00948017	-2.30174	7.94671e-67
AT3G04210	-0.914047	0.000318803	-1.03195	8.34929e-05	1.1183	7.87274e-10
AT3G04770	-0.348829	0.00251236	-0.44547	0.000131828	-1.49458	5.65741e-34
AT3G05030	-0.0748548	0.406596	-0.272271	0.00276884	-1.29037	1.9917e-42
AT3G05060	0.298291	2.58289e-06	0.234049	0.000233242	-1.11791	3.52446e-64
AT3G05160	-0.420346	0.0077707	-0.263581	0.0902604	1.88156	6.83007e-46
AT3G05165	-0.236236	0.102329	-0.589981	8.61475e-05	-1.82749	8.8924e-28
AT3G05200	-0.0564965	0.826846	0.77307	0.000721302	1.02906	1.37547e-06
AT3G05400	-0.0810625	0.598617	-0.766391	8.68593e-06	-1.99684	1.71967e-23
AT3G05630	0.539218	0.0088861	-1.14662	1.00214e-06	-2.08042	1.65351e-16
AT3G05727	1.81912	0.00273441	-5.42569	2.34333e-10	-8.69996	2.96178e-14
AT3G05790	-0.116008	0.568001	-0.34607	0.104073	-1.30322	4.52561e-08
AT3G06035	0.15951	0.0935617	-0.0249792	0.79717	-1.16298	9.94101e-28
AT3G06070	0.639549	7.34207e-06	1.96319	1.97808e-47	1.1492	8.14084e-17
AT3G06530	0.206981	0.0143091	0.110871	0.190084	-1.28711	2.13635e-49
AT3G06890	0.0825249	0.681721	0.52655	0.00556065	-1.08915	3.97844e-06
AT3G07010	-0.110041	0.439013	0.215308	0.119765	1.0752	2.1206e-17
AT3G07050	0.485674	1.09275e-08	0.35686	2.73965e-05	-1.14655	5.26493e-39
AT3G07273	-0.00853279	0.975869	0.374694	0.162293	1.14962	5.66985e-07
AT3G07310	-0.267102	0.0148515	0.662409	1.74652e-10	1.47533	3.84696e-49
AT3G07350	-0.094647	0.825633	0.854665	0.0211609	3.36071	1.27521e-43
AT3G07650	4.27002	0	4.58681	0	1.51051	6.39799e-28
AT3G08720	0.527805	0.00397423	0.121772	0.534497	-1.88028	2.34139e-13
AT3G09440	0.896864	6.07053e-52	0.930658	1.03199e-55	-1.10524	1.1879e-73
AT3G09450	0.192154	0.387524	-0.400979	0.093798	-3.9129	2.58648e-25
AT3G09580	-0.199225	0.0391537	-0.0695465	0.469851	1.30556	1.41628e-46
AT3G09600	1.50085	1.15145e-15	1.58449	2.93239e-17	-1.66469	1.13467e-14
AT3G09780	-0.672734	0.00105415	-0.299927	0.125979	1.0689	7.29659e-12
AT3G10020	-0.0828644	0.575805	0.232747	0.107829	2.85938	5.94147e-111
AT3G10110	-0.0966974	0.486998	-0.272527	0.0546673	-1.35801	8.92575e-19
AT3G10530	0.199176	0.00824719	0.00171801	0.982072	-1.19793	1.84421e-48
AT3G10740	-0.092204	0.418514	0.336845	0.00257706	1.20208	7.55829e-29
AT3G11930	0.58158	1.7604e-06	0.938076	2.48784e-15	1.4277	1.17519e-36
AT3G11964	0.206759	0.00713768	0.0465988	0.545235	-1.1081	9.08988e-45
AT3G12150	-0.0763451	0.600026	0.886361	1.24057e-11	1.88416	7.37507e-58
AT3G12580	1.97624	1.73481e-16	1.96003	3.63185e-16	-1.09199	0.000262313
AT3G12860	0.63495	1.13807e-07	0.585983	1.08663e-06	-1.33797	6.22197e-24
AT3G13150	0.254089	0.0471801	0.106604	0.40912	-1.06224	6.4691e-15
AT3G13230	0.132192	0.096755	0.067931	0.396375	-1.0892	1.06132e-37
AT3G13310	2.33137	2.58399e-97	2.28821	9.14011e-94	-1.45343	2.13492e-30
AT3G13940	-0.0340982	0.687724	-0.0511019	0.54918	-1.07456	2.74305e-32
AT3G14200	0.693792	3.00973e-07	0.565035	3.30014e-05	-1.53605	2.00783e-24
AT3G14720	0.408935	9.36794e-06	-0.0276616	0.76632	-1.24772	4.69217e-38
AT3G14990	1.8759	2.34738e-21	2.17269	1.84095e-29	2.3689	6.61476e-37
AT3G15080	0.20611	0.0205404	0.140012	0.12046	-1.08694	3.42926e-27
AT3G15357	-0.418799	0.0503459	-0.796955	0.000528511	-2.394	4.44868e-17
AT3G15450	1.76885	3.46008e-19	3.86006	7.96747e-79	5.28636	5.1936e-132
AT3G15460	0.316499	0.00317165	0.15543	0.151138	-1.36734	2.47724e-31
AT3G15630	0.0724173	0.80837	1.01872	0.000154197	3.47829	7.65788e-54
AT3G15770	-0.853343	0.0315659	-0.583532	0.12839	3.21344	4.43768e-56
AT3G16150	-0.910096	9.76667e-06	-0.916935	1.02386e-05	-1.50211	4.69888e-12
AT3G16670	1.4774	3.27931e-15	1.32627	1.39e-12	1.17143	3.4209e-10
AT3G16810	0.290163	0.000455794	0.211272	0.0109811	-1.23104	6.42018e-45
AT3G16870	-1.82976	8.91452e-72	-2.2386	1.44343e-95	-1.01424	8.28766e-28
AT3G17130	3.67267	4.26063e-140	3.04763	7.86327e-96	-1.34686	3.61679e-11
AT3G17790	0.612571	1.77196e-07	-0.87044	4.75321e-13	-3.59631	4.50188e-144
AT3G17998	-1.26704	1.22185e-19	-1.34921	3.643e-21	-1.44479	4.89278e-25
AT3G18000	-1.16941	1.49992e-72	-1.07158	1.83782e-61	-1.30362	1.82525e-89
AT3G18600	0.129227	0.131313	-0.045703	0.595282	-1.5888	1.48532e-68
AT3G18960	-0.501561	0.000537529	-0.478834	0.00103764	1.18249	4.45758e-25
AT3G19030	1.85526	5.59358e-11	1.61419	4.53067e-08	3.04133	2.21874e-36
AT3G19150	0.470157	0.0159983	0.430539	0.0294268	-1.086	3.15857e-06
AT3G19440	-0.170949	0.0513816	-0.458361	4.92956e-07	-1.3841	1.36944e-44
AT3G19450	0.743264	1.55962e-13	0.698419	4.06576e-12	-1.0453	3.97239e-24
AT3G19553	0.60293	2.47742e-06	0.801941	2.09081e-10	1.19326	1.51685e-23
AT3G19580	2.3281	1.41481e-12	2.39406	2.85966e-13	1.11452	0.00452953
AT3G19800	-0.456576	1.81804e-05	-0.364316	0.000606158	1.17891	3.54366e-35
AT3G19970	0.369164	0.00223008	-0.245203	0.0480049	-1.84502	1.1059e-41
AT3G21540	0.396134	1.11368e-08	0.235739	0.000773133	-1.10989	1.15921e-48
AT3G21670	-0.0142762	0.918939	0.0477859	0.73338	-1.02769	6.79922e-13
AT3G21890	0.964707	1.6578e-10	0.3515	0.0269918	-4.43789	3.7896e-55
AT3G22060	1.88835	1.94293e-12	2.0459	1.39284e-14	1.83623	5.64953e-12
AT3G22231	7.35925	2.37746e-25	5.04386	1.70727e-11	4.25118	5.0529e-08
AT3G22235	4.98444	3.15268e-19	3.36522	7.69408e-10	2.92322	9.11886e-08
AT3G22310	-0.0558765	0.617565	-0.241511	0.0317012	-1.46821	2.50913e-36
AT3G22370	0.204294	0.038115	-0.115988	0.254021	-1.39843	3.80993e-35
AT3G22550	-0.54356	0.000181462	-0.778138	2.95096e-07	-1.7522	3.57166e-25
AT3G22660	0.442403	1.17754e-10	0.321085	3.3949e-06	-1.16577	1.04285e-55
AT3G22750	0.158949	0.536525	0.36608	0.145585	1.0436	1.96463e-06
AT3G22840	2.24394	1.03347e-16	1.11872	1.92502e-05	-3.40125	3.20018e-32
AT3G23080	-0.922701	5.42979e-21	-0.0727279	0.430776	1.42096	1.79482e-61
AT3G23170	1.303	1.10725e-26	1.09574	4.46338e-19	-1.58607	6.82691e-28
AT3G23210	0.200269	0.0383367	-0.410961	6.86301e-05	-1.49128	2.5051e-39
AT3G23370	-0.279945	0.0476539	-0.45908	0.00152487	-1.27813	9.84123e-17
AT3G23480	-0.554235	0.00254845	0.176177	0.294751	1.57314	3.16292e-28
AT3G23620	0.392493	2.2958e-07	0.313275	3.88641e-05	-1.1031	4.41036e-43
AT3G24518	0.822871	0.0146762	1.23386	7.99491e-05	2.4671	5.27746e-22
AT3G24520	3.3291	2.49099e-64	4.01589	1.61981e-93	1.45038	5.30179e-12
AT3G25700	-0.121837	0.250679	-0.146401	0.170488	-1.08661	6.41735e-22
AT3G25940	0.207265	0.0426229	0.0291252	0.781408	-1.23399	2.69077e-25
AT3G26510	-1.01178	5.15386e-08	-1.0583	2.58934e-08	1.1774	6.163e-18
AT3G26740	-0.124699	0.397196	0.175543	0.232853	2.05591	8.97288e-42
AT3G26840	-0.393992	0.0685439	-0.117132	0.576214	-1.17786	7.86551e-07
AT3G26890	-0.163212	0.125721	0.159338	0.127946	1.21551	4.19711e-35
AT3G27170	1.38418	2.31293e-12	1.3836	2.77984e-12	-1.37217	7.67616e-08
AT3G27270	0.0772173	0.565428	-0.366785	0.0110847	-1.14864	2.0423e-13
AT3G27550	-0.259279	0.0261905	-0.362414	0.00228369	-1.22348	7.90823e-22
AT3G27920	-0.153553	0.501428	-0.765693	0.00215313	-1.05455	2.63291e-05
AT3G28270	0.530221	0.0207166	1.17971	2.04806e-07	-1.31188	1.47205e-07
AT3G28420	-0.208458	0.33265	-0.506454	0.0265909	-1.27644	2.81644e-07
AT3G29240	0.0851546	0.427613	0.358313	0.000794003	1.24054	7.22711e-32
AT3G29590	-0.916161	2.95714e-07	-0.686446	0.000111659	-3.60103	5.41674e-66
AT3G30460	2.52588	1.45741e-44	1.24878	7.24866e-09	-1.0899	0.000281201
AT3G30775	0.937306	0.00132532	1.79885	8.17684e-11	3.59717	1.12444e-42
AT3G44450	0.911444	4.67398e-13	0.120594	0.347829	-2.05672	1.65533e-45
AT3G44720	0.26711	0.0122702	0.195525	0.0680613	-1.10897	1.08952e-22
AT3G44750	-0.214651	0.00233347	-0.467542	4.73677e-11	-1.45124	5.36973e-87
AT3G44990	-1.64723	5.95368e-34	-1.49939	6.42847e-29	-2.00897	1.94402e-47
AT3G45140	-0.863104	4.5419e-13	-0.532931	7.0263e-06	-1.14506	1.31262e-21
AT3G45210	-0.482413	0.000413735	-0.922272	1.34521e-10	-1.20808	6.02517e-17
AT3G45680	-0.63412	0.0568246	-0.0206769	0.94582	1.16376	1.77254e-06
AT3G45970	3.87753	8.73735e-40	5.00254	2.2656e-76	2.40361	1.63396e-12
AT3G46600	0.49919	0.000369576	1.41873	2.83253e-26	1.32961	1.28692e-23
AT3G47160	0.873377	1.93051e-09	1.52545	4.50384e-27	1.22598	5.60116e-18
AT3G47340	1.2379	0.000113776	1.37429	1.74705e-05	5.51814	2.41303e-63
AT3G47800	0.321697	0.0264569	1.04966	2.66164e-13	1.90946	3.12528e-40
AT3G48115	0.355081	0.0368457	0.537922	0.00148034	1.211	1.62339e-14
AT3G48250	-0.0128178	0.91991	-0.278291	0.033603	-1.01406	1.43098e-13
AT3G48360	3.80737	5.49222e-08	4.90893	2.06838e-16	8.93716	1.0178e-110
AT3G48460	-0.00971484	0.926774	-0.0466392	0.66031	-1.2692	8.4357e-30
AT3G48530	0.563186	1.13433e-07	0.524148	1.01871e-06	1.06746	3.8959e-26
AT3G48590	-0.180867	0.131766	0.201903	0.079455	1.38503	4.87635e-45
AT3G48610	-0.136722	0.155659	-0.378885	9.92467e-05	-1.09099	7.52176e-28
AT3G48660	0.0303255	0.864902	0.0960949	0.589912	-1.35483	2.87004e-10
AT3G48700	0.367924	0.0460524	0.262571	0.160938	-3.16518	9.75743e-30
AT3G48720	-0.993881	1.79619e-05	-0.184044	0.372434	1.04073	5.68784e-10
AT3G48830	-0.617377	8.25579e-07	-0.695774	5.30116e-08	-1.14224	3.43483e-18
AT3G49320	-0.617775	5.31922e-05	-0.850923	5.05592e-08	-1.05549	1.31018e-11
AT3G49790	-0.223393	0.572245	0.297557	0.417325	3.26887	5.22846e-48
AT3G49940	-0.386393	0.0281192	-0.0307311	0.856155	1.22892	1.71264e-17
AT3G50270	-0.575582	8.42753e-09	-0.127965	0.184024	1.233	6.05477e-46
AT3G50740	-0.0239672	0.917684	0.0963548	0.675343	1.27561	8.51288e-12
AT3G50910	0.575443	3.86961e-11	0.407913	4.69325e-06	-1.10919	9.62288e-27
AT3G50970	5.71166	4.08446e-172	5.94185	1.95492e-184	1.0205	7.81942e-06
AT3G51238	0.873914	4.7136e-07	0.398659	0.0216923	-3.80476	4.59494e-70
AT3G51240	0.822174	3.99858e-06	0.488927	0.00594011	-3.63361	1.38371e-72
AT3G51750	0.59421	0.00334397	0.442037	0.0322766	-1.10885	3.59019e-06
AT3G51840	-0.207116	0.0147612	-0.00144202	0.98634	1.31308	1.27108e-61
AT3G52190	0.21009	0.00410657	-0.0704505	0.350641	-1.35401	5.40436e-58
AT3G52370	-0.273384	0.0050592	-0.0559833	0.561446	-1.17727	1.67444e-29
AT3G52400	3.40639	5.11585e-14	4.47166	4.14003e-32	2.80461	1.22355e-08
AT3G52720	-0.198914	0.329832	-0.384897	0.0605142	-1.70117	1.95387e-15
AT3G53990	1.97282	3.24116e-45	2.1146	1.74794e-51	1.22056	2.28598e-18
AT3G54000	0.787403	4.46887e-05	1.28813	5.5843e-12	-1.25494	1.15292e-07
AT3G54880	-0.238526	0.120005	-0.117398	0.441159	1.09861	5.3967e-17
AT3G54950	0.39392	0.000779086	0.194359	0.10781	-1.09812	1.91933e-15
AT3G55110	-0.92853	8.42477e-29	-0.945955	2.47218e-29	-1.10006	1.24284e-39
AT3G55120	0.311474	0.0214573	0.115129	0.396719	-2.45555	9.65712e-60
AT3G55500	0.442622	0.00520851	0.80254	2.98093e-07	1.47127	8.25813e-22
AT3G55510	0.448826	6.17609e-08	0.32196	0.000112671	-1.23072	1.90435e-43
AT3G55605	-0.187931	0.103237	-0.416657	0.000439744	-1.10894	4.03628e-19
AT3G55690	-0.150885	0.157636	-0.315842	0.00398586	-1.1915	8.89084e-24
AT3G56070	0.00296064	0.960005	-0.169973	0.00451663	-1.01878	9.65283e-60
AT3G56200	0.903919	0.000211394	0.371655	0.155796	-1.96117	2.60952e-08
AT3G56260	0.475678	0.000529212	-0.406569	0.00917645	-1.07105	1.47123e-10
AT3G56990	0.135906	0.0385357	0.0552512	0.403894	-1.08879	8.05585e-54
AT3G57150	0.00961857	0.897338	-0.101592	0.173885	-1.21404	1.32809e-56
AT3G57490	0.0387914	0.682205	-0.0326639	0.731803	-1.22472	6.71716e-34
AT3G57660	0.130961	0.0426772	0.0694234	0.284402	-1.14485	5.47545e-64
AT3G57765	1.1581	2.98422e-05	1.04471	0.000229741	1.04357	0.00016059
AT3G57940	0.257074	0.00416428	0.0606082	0.503022	-1.24715	9.25221e-39
AT3G58660	0.167958	0.0414762	-0.00847484	0.918467	-1.24976	9.11612e-48
AT3G59140	-0.322061	0.012616	-0.258086	0.045634	-1.31569	3.91186e-22
AT3G59670	0.265754	0.00690108	0.299245	0.00237401	-1.49945	1.9774e-45
AT3G60070	0.42934	0.00328879	0.606383	2.68462e-05	1.19479	8.81335e-19
AT3G61210	-1.39373	0.000130351	-1.12038	0.00148479	1.54734	3.00948e-12
AT3G61220	0.544629	1.87502e-08	-0.122929	0.221669	-1.55816	7.07731e-45
AT3G61260	1.37766	1.35706e-58	1.62725	6.5834e-81	1.23084	2.61333e-47
AT3G61920	-0.659131	2.17837e-06	-0.776004	4.9711e-08	-2.347	9.7855e-44
AT3G61950	-2.24985	6.00847e-102	-1.85885	2.73459e-76	-1.01582	2.81038e-30
AT3G62460	-0.38016	0.0167358	-0.761474	3.60591e-06	-1.50102	2.35537e-18
AT3G62550	0.624817	1.3588e-07	2.7494	9.3568e-172	2.49744	1.09961e-140
AT3G62610	0.778385	3.31546e-05	-1.35954	3.37741e-07	-6.31441	1.65886e-31
AT3G62740	0.548549	0.00348996	0.167247	0.400333	-1.05285	3.95171e-06
AT4G00050	0.325096	0.0427793	-0.0904649	0.577772	-2.01328	2.86626e-29
AT4G00750	0.0903894	0.483568	0.512302	4.37574e-05	1.33215	1.56402e-29
AT4G01026	0.544554	9.69022e-05	1.08732	1.00887e-16	1.27122	2.56683e-24
AT4G01060	-0.376279	0.0539953	-0.261705	0.177545	-1.73407	1.04416e-13
AT4G01080	-0.489352	0.00125074	-0.627583	4.456e-05	-2.52221	1.1546e-44
AT4G01480	-0.858016	2.24503e-06	-0.721384	6.21853e-05	-1.60715	8.14491e-17
AT4G03292	0.0784778	0.724936	-0.637367	0.0114291	-1.65873	5.54186e-09
AT4G03510	0.776884	2.83734e-11	1.7171	2.64252e-59	1.2264	2.63725e-29
AT4G03960	0.309209	0.00671193	-0.205622	0.0876598	-1.74659	8.4189e-36
AT4G04040	-0.0615815	0.600942	0.185549	0.112246	1.37553	7.32707e-34
AT4G04330	1.35746	4.23657e-13	1.14949	8.27731e-10	1.15912	5.40866e-10
AT4G04610	-0.957587	7.86711e-08	-1.34696	1.71637e-13	-3.43293	5.20066e-58
AT4G04750	-0.519031	2.15815e-06	-0.616106	2.54041e-08	-1.34521	7.82735e-32
AT4G04760	-0.968014	3.82893e-06	-0.842768	5.22135e-05	-1.87241	4.29344e-16
AT4G04830	0.475704	0.0817866	-0.618572	0.0340761	-2.63335	5.89091e-14
AT4G04840	0.131432	0.422332	0.0845452	0.605987	-1.5371	1.28832e-19
AT4G04940	0.159098	0.0947344	0.00134069	0.988831	-1.48035	4.93013e-48
AT4G05070	2.36268	1.1849e-56	3.33899	6.05574e-117	2.62249	2.58973e-71
AT4G05120	0.0056928	0.976847	0.21762	0.25722	1.12658	1.82134e-11
AT4G05150	0.882295	4.15872e-34	1.20709	6.31803e-64	1.01653	5.16949e-46
AT4G05410	0.405482	6.02743e-07	0.356238	1.27836e-05	-1.16708	5.59586e-40
AT4G08870	-0.117881	0.513461	0.175968	0.327668	-1.12936	1.08994e-09
AT4G08950	-0.0564535	0.769433	1.22086	1.13895e-10	1.10728	4.41388e-09
AT4G09500	0.237136	0.00690943	0.40228	4.0918e-06	-1.00128	9.64857e-26
AT4G09750	0.515979	1.84532e-05	0.100338	0.410861	-1.32148	2.41351e-24
AT4G09820	-0.386255	0.0386094	-0.22726	0.217871	-3.28404	5.85309e-31
AT4G10040	0.490665	2.41202e-06	-0.419568	0.000203698	-1.19276	1.80469e-23
AT4G10120	0.609166	0.0230658	0.47217	0.0785931	-1.82135	2.80855e-10
AT4G11300	-0.177941	0.490992	0.30966	0.200649	1.08678	2.0266e-07
AT4G11360	0.818572	3.47984e-05	1.08302	2.2005e-08	1.6557	4.4577e-20
AT4G11590	2.06479	2.92922e-12	1.80722	6.21914e-09	-2.04378	0.000306465
AT4G11900	-0.284375	0.162074	-0.302119	0.142657	1.26038	1.057e-14
AT4G12030	-0.391355	0.0864692	-0.185306	0.410721	-1.48747	1.28061e-09
AT4G12290	0.40123	1.89516e-05	0.301495	0.00145806	-1.12758	1.55961e-27
AT4G12320	-0.439334	0.000227549	-0.588451	9.21211e-07	-1.41263	2.19424e-30
AT4G12470	2.81029	2.0956e-16	3.50976	3.75722e-30	1.36006	0.00136937
AT4G13260	-1.46777	1.20917e-19	-2.17018	1.83787e-32	-1.05073	1.30954e-12
AT4G13410	0.438154	0.00612911	0.605038	0.000150189	-1.11193	5.18595e-11
AT4G13710	-0.0630865	0.520987	-0.192917	0.0557635	-1.04237	1.26642e-21
AT4G13750	0.00735469	0.931661	0.138717	0.104858	-1.31109	9.26387e-46
AT4G13770	-0.834609	6.63603e-10	-0.537887	5.45828e-05	-1.42262	1.74494e-24
AT4G13800	-0.0102872	0.945478	-0.820885	1.91654e-07	-2.35417	6.64312e-41
AT4G13830	-0.78399	2.73306e-08	-0.0969028	0.461521	1.30779	9.4606e-32
AT4G13930	0.807626	1.19367e-26	0.553725	2.21214e-13	-1.10959	6.75014e-47
AT4G14090	-1.5163	8.86411e-17	-1.28849	9.79716e-13	-3.58814	4.03108e-65
AT4G14270	-0.671293	0.00250798	0.461754	0.0305253	2.18175	1.34252e-24
AT4G14500	0.409174	7.13819e-08	0.547966	3.86924e-13	1.19944	7.17403e-64
AT4G14620	-0.750776	0.000519522	-0.215479	0.28633	1.80369	2.74178e-31
AT4G15210	-1.93432	5.65356e-29	-2.02865	1.23789e-30	-4.53828	1.35941e-85
AT4G15260	0.54651	0.0901759	-0.156641	0.669514	2.26058	5.59239e-21
AT4G15490	0.509631	2.97766e-08	0.28976	0.00182955	-1.91128	3.07803e-71
AT4G15770	0.382633	1.76813e-06	0.20581	0.0107015	-1.09971	1.99897e-38
AT4G16480	-0.429596	0.00691849	0.156811	0.286712	1.4013	7.38974e-31
AT4G16520	-0.278634	0.0145445	0.0591043	0.595327	1.45434	6.29988e-47
AT4G16610	0.534502	0.0138701	0.844299	5.43954e-05	-1.15519	3.0378e-05
AT4G16630	0.190158	0.00905452	0.0473929	0.518132	-1.0451	1.44066e-42
AT4G16700	0.116662	0.294181	-0.0293454	0.796215	-1.01502	1.9446e-16
AT4G16740	1.8058	1.06564e-12	1.00708	9.35779e-05	-4.80977	6.93832e-29
AT4G17090	3.86342	3.48737e-189	3.82378	5.22199e-186	-1.53353	3.18847e-35
AT4G17245	-0.377124	0.0395349	0.497351	0.00253808	2.28374	1.00751e-62
AT4G17250	-0.913711	0.0119983	-0.425405	0.206831	1.98325	5.83164e-18
AT4G17500	-0.0793167	0.773894	0.622182	0.0124908	1.23633	1.75225e-08
AT4G17670	-0.139005	0.425989	-0.150631	0.394372	-1.83905	1.04731e-16
AT4G17880	-0.412665	5.96524e-05	-1.02422	2.00812e-20	-1.42786	8.5024e-37
AT4G18340	-0.165955	0.619715	0.521452	0.0841793	1.94312	1.2254e-16
AT4G18905	0.0121686	0.860526	-0.0678992	0.33153	-1.04532	3.06429e-45
AT4G19700	-0.0237989	0.913264	0.517715	0.0107314	1.08326	2.22238e-09
AT4G19860	-0.759272	1.44208e-12	-0.116496	0.246433	1.28639	1.93865e-48
AT4G20260	-0.117645	0.333266	0.304332	0.0115269	1.37127	1.55967e-30
AT4G21323	0.427181	0.14145	0.884217	0.00118688	1.41219	6.64087e-09
AT4G21870	0.244969	0.288933	0.444244	0.0496392	1.16407	4.06051e-09
AT4G21990	0.0156267	0.930134	-0.997776	6.22964e-08	-2.44851	1.46615e-34
AT4G22485	2.05113	0.000665862	-8.8084	2.40012e-19	-10.7784	9.49422e-22
AT4G22490	2.01116	0.00069746	-6.42632	2.16731e-11	-6.59126	3.796e-12
AT4G22505	1.05887	0.071291	-8.90048	1.09465e-19	-9.0508	1.83512e-20
AT4G22513	2.0869	0.000633186	-8.82152	6.17491e-14	-8.82152	1.12298e-14
AT4G22517	2.51603	2.312e-05	-7.63172	1.25269e-10	-5.83432	7.86091e-10
AT4G22540	0.0277488	0.770775	0.345027	0.000217668	1.11084	6.92618e-36
AT4G22880	-1.63444	1.18658e-10	-1.57086	5.62627e-10	-4.44726	2.82695e-52
AT4G23000	-0.455199	0.000337241	-0.699719	6.45389e-08	-1.1957	1.25232e-19
AT4G23600	0.00345835	0.978787	0.175047	0.177213	-1.60152	1.01757e-28
AT4G23990	0.430495	0.00214278	0.00647201	0.963427	-1.26192	6.79283e-18
AT4G24230	-0.253061	0.179845	-0.171823	0.362027	1.28376	5.87163e-17
AT4G24570	0.798346	0.000211069	1.09599	2.48999e-07	-1.32698	3.37009e-07
AT4G24800	-0.288358	0.00262939	0.173112	0.0671571	1.26929	1.59164e-42
AT4G25170	0.499601	6.01747e-12	0.628032	4.46645e-18	1.05646	5.73154e-50
AT4G25340	0.0663197	0.350463	-0.0430272	0.546857	-1.154	3.46961e-54
AT4G25433	5.95678	1.62205e-129	5.58393	5.86085e-106	-2.53393	0.00232066
AT4G25630	0.175877	0.0793551	-0.0408993	0.68378	-1.77751	1.49805e-64
AT4G25730	0.182711	0.0229035	0.0635809	0.429616	-1.19989	2.16521e-47
AT4G25940	-0.292842	0.258673	0.142501	0.559862	1.91783	8.0998e-26
AT4G26150	0.441093	4.8447e-05	-0.414577	0.000283825	-1.82021	6.12894e-47
AT4G26555	0.232377	0.00903276	0.335618	0.000156791	1.20757	1.28782e-46
AT4G26600	0.00231068	0.981616	-0.192154	0.0578295	-1.35819	4.79147e-37
AT4G26780	-0.330942	0.000158321	-0.590999	4.12376e-11	-1.22594	4.1434e-40
AT4G26790	-1.91132	2.0723e-27	-1.61087	8.66081e-21	-1.26939	1.04311e-14
AT4G26800	-0.587419	0.00681896	-0.451044	0.0360029	-1.31287	2.75764e-08
AT4G26850	0.45571	0.000168485	-0.0575442	0.634772	-1.25088	4.18963e-24
AT4G27380	0.300441	0.00369186	0.196755	0.0586753	-1.0854	4.99629e-23
AT4G27410	3.06882	1.70036e-62	3.35622	9.33458e-79	1.10396	7.70272e-06
AT4G27440	-0.45305	2.49731e-06	-0.231371	0.0160045	1.33585	8.78737e-43
AT4G27450	0.0392793	0.923129	0.266629	0.501237	3.91586	1.72858e-68
AT4G27560	1.81938	8.54718e-66	1.3153	9.53121e-36	-1.89328	1.18778e-61
AT4G27570	0.115427	0.615382	0.187102	0.415435	-2.70082	3.78678e-24
AT4G27940	1.39962	1.30816e-30	1.13125	2.85284e-20	-1.16532	4.50551e-17
AT4G28250	-0.274504	0.000143147	-0.402299	3.48535e-08	-1.08133	6.18599e-47
AT4G28450	0.213363	0.0360032	0.0589075	0.565125	-1.10762	3.48995e-25
AT4G28680	-0.242538	0.0616064	-0.269985	0.038561	-1.51526	4.18539e-27
AT4G28703	1.91242	5.56969e-09	2.50258	8.64963e-17	1.64113	1.0382e-06
AT4G29150	-0.0712724	0.597265	-0.0287393	0.831933	-1.3428	1.6957e-17
AT4G30140	2.91207	4.32601e-06	-6.71397	1.16035e-07	-6.71397	3.30014e-08
AT4G30690	-0.397625	7.27247e-07	-0.132898	0.0915837	1.62546	9.55002e-120
AT4G30800	-0.431636	1.88082e-06	-0.604579	7.24647e-11	-1.00191	2.39747e-26
AT4G31050	-0.969842	6.26431e-09	-1.09767	1.41567e-10	1.20958	8.9754e-19
AT4G31500	-0.570308	0.000664895	-0.0377734	0.820604	-1.5834	3.40785e-20
AT4G31870	0.934793	2.58894e-07	0.0608448	0.759281	-1.99804	1.70796e-15
AT4G32340	0.892352	1.25497e-05	0.762814	0.000198693	1.04187	3.06029e-07
AT4G33467	3.77419	3.46705e-36	4.39148	1.25586e-49	1.64232	1.2387e-06
AT4G33770	0.571873	0.000419047	0.140803	0.387774	-1.63539	3.58363e-21
AT4G33960	0.281841	0.246219	0.482439	0.0426477	1.75753	5.06828e-20
AT4G33980	7.55604	1.9157e-221	7.80172	5.26315e-240	2.00203	2.12482e-06
AT4G34920	-0.999104	3.32339e-16	-0.486706	3.23339e-05	1.00134	6.37322e-22
AT4G35640	0.456717	0.0160957	-0.0765279	0.710742	-2.1558	2.70248e-15
AT4G35750	-0.408222	0.00065184	-1.17937	5.61071e-21	-1.18117	1.48273e-21
AT4G35770	1.47281	0.03292	2.07594	0.00101575	5.28737	8.87538e-47
AT4G35780	0.262587	0.0461274	0.528618	4.08798e-05	1.37698	7.1844e-32
AT4G36010	3.72042	0	3.61296	0	-1.46435	1.09027e-42
AT4G36040	1.58552	3.84884e-27	2.29268	1.57108e-53	1.99201	1.85105e-41
[truncated: 254 more rows]

## Sheet: <6>circadian DEGs
Identified Circadian responsive genes in RNA-seq analyses	https://doi.org/10.1111/tpj.15718
	C		CLL		LL
	log2	FDR	log2	FDR	log2	FDR
AT4G29780	0.643069	0.0368608	2.05236	2.04447e-11	-0.309972	0.328248
AT4G11280	-0.361917	0.015448	0.472043	0.000893929	-0.532145	0.000374995
AT2G46830	1.35748	1.17725e-11	1.53996	1.83545e-14	-0.959168	1.77352e-06
AT3G55980	1.04321	0.000604326	2.56215	1.55369e-16	0.116674	0.703988
AT1G60190	3.96818	1.28965e-71	4.51546	6.16779e-94	-0.804373	0.0163228
AT5G57560	1.01682	2.15053e-05	1.275	1.02378e-07	0.414153	0.0848732
AT1G18740	1.62425	3.08481e-16	3.11634	2.15014e-53	0.41129	0.0421887
AT2G46830	1.35748	1.17725e-11	1.53996	1.83545e-14	-0.959168	1.77352e-06
AT1G24580	1.55214	3.58797e-11	0.643616	0.0184106	-2.64045	4.4914e-09
AT2G40000	-1.10838	0.00173976	-0.570838	0.0999937	-0.0470196	0.890158
AT5G17300	3.769	1.51151e-41	4.79943	6.93498e-63	0.785748	0.00591751
AT2G38470	0.868847	0.000472149	1.59799	5.66716e-12	0.952958	8.54577e-05
AT5G59820	2.6613	2.65914e-32	1.92539	1.49977e-14	-2.05009	5.87647e-06
AT1G74450	1.72868	1.87756e-17	3.03785	2.1945e-51	0.0959877	0.660238
AT3G51895	2.05887	5.18017e-33	1.78754	2.37877e-25	-0.4252	0.0180903
AT3G12320	1.63134	4.42686e-30	2.13569	8.98971e-50	-0.103901	0.478975
AT5G18670	-0.114383	0.388649	0.163896	0.206201	1.47522	5.06993e-38
AT1G32900	0.00186826	0.98829	-0.312436	0.0144186	-2.31461	3.55488e-65
AT4G37610	-1.59004	7.82302e-05	-1.04707	0.00504229	2.54084	3.72014e-31
AT1G23710	0.330546	0.145931	1.13778	5.98421e-08	0.707491	0.000980763
AT3G19030	1.85526	5.59358e-11	1.61419	4.53067e-08	3.04133	2.21874e-36
AT2G43290	0.584877	0.000130191	1.52812	1.52353e-25	-0.103318	0.515861
AT1G07180	0.659568	3.42364e-06	0.744629	1.62445e-07	-0.668546	3.25252e-06
AT2G30040	4.27351	3.56349e-160	3.31954	1.6124e-91	-0.149353	0.50029
AT3G46620	0.788569	4.18992e-09	1.10565	6.74463e-17	-0.0718194	0.610718
AT3G01550	0.430539	0.000178232	0.497815	1.47972e-05	-0.504865	1.4192e-05
AT3G50060	-0.484175	0.000831343	0.713994	1.41922e-08	0.230226	0.0760881
AT3G21150	1.47231	8.9134e-23	-0.899403	2.08808e-05	-2.78774	2.06448e-24
AT5G65300	3.26628	9.65938e-38	3.17424	2.50415e-34	-0.401403	0.371472
AT1G66500	0.89755	3.72625e-07	1.29435	1.95072e-14	-0.326124	0.112625
AT5G48540	2.73581	3.36373e-42	2.28205	3.97087e-26	0.0579834	0.844349
AT5G52570	1.45089	5.24276e-26	1.50602	7.742e-28	-0.600802	2.90945e-05
AT4G24570	0.798346	0.000211069	1.09599	2.48999e-07	-1.32698	3.37009e-07
AT3G54500	1.05355	2.88044e-14	1.08008	6.67421e-15	0.0105133	0.93909
AT5G47230	3.58843	5.91409e-71	3.43894	4.28003e-62	-0.364415	0.313731
AT2G25460	1.51102	5.4539e-07	1.78287	9.38738e-10	0.171147	0.640536
AT1G57990	-1.13868	5.40783e-08	0.314438	0.0831941	2.01104	1.1716e-34
AT5G49730	-0.421701	0.0249577	0.161423	0.381695	2.05281	3.81216e-29
AT2G23810	1.32602	4.81801e-10	2.25701	6.86798e-26	0.154658	0.47576
AT3G09520	1.06838	6.75469e-10	1.36651	3.72079e-16	-0.55921	0.00909302
AT1G19770	-0.341814	0.0108894	0.325959	0.0107116	1.29716	2.1548e-27
AT2G36630	0.139801	0.169007	0.0227576	0.823559	-1.00335	1.52628e-21
AT1G01520	1.74774	4.70981e-20	0.392246	0.0564133	-2.8894	2.73714e-23
AT5G24120	1.50981	6.57903e-26	0.0153967	0.918301	-1.18632	1.49003e-13
AT2G36790	0.000870086	0.997703	0.218484	0.459388	-1.03941	0.00123276
AT2G41250	0.827587	1.23975e-07	1.67647	1.94194e-30	1.2493	4.76036e-17
AT3G09450	0.192154	0.387524	-0.400979	0.093798	-3.9129	2.58648e-25
AT1G63090	1.15707	5.09764e-15	1.31368	4.15252e-19	-0.323264	0.0499302
AT5G15850	1.6929	8.69236e-36	1.53568	1.49676e-29	0.042974	0.762389
AT3G15210	2.63277	6.18285e-90	2.8115	8.8599e-102	-0.155146	0.268475
AT1G02820	2.90008	3.02629e-52	2.02632	6.76452e-27	-1.61103	2.76739e-13
AT4G35090	0.462614	0.00543327	0.392208	0.0183759	-0.952389	1.42813e-08
AT3G09600	1.50085	1.15145e-15	1.58449	2.93239e-17	-1.66469	1.13467e-14
AT1G07135	1.98088	4.82561e-20	2.84332	7.19407e-44	-0.0236018	0.928495
AT5G13090	-1.06289	4.44225e-17	-0.533752	8.21021e-06	0.310515	0.00374618
AT3G46640	2.37982	3.22431e-86	2.39204	8.29355e-87	0.731751	1.54264e-08
AT5G61380	2.96789	2.2704e-99	2.87531	7.27587e-94	0.643407	2.1928e-06
AT5G24470	4.34235	6.31812e-85	4.41561	3.53581e-87	0.615673	0.00190359
AT1G78600	1.84412	2.45603e-161	1.78239	7.90858e-150	-0.173739	0.0198769
AT4G38960	0.799538	3.53897e-11	0.735711	1.77519e-09	-0.490505	0.000491802
AT1G01060	3.81707	2.65466e-103	4.05395	1.36201e-114	-0.628424	0.000783283
