# Supplementary material for: Light Quantity Impacts Early Response to Cold and Cold Acclimation in Young Leaves of Arabidopsis
Source: Plant Cell Environ. 2025 Mar 27;48(7):5030–52. doi: 10.1111/pce.15481 (PMC12131964; doi:10.1111/pce.15481)
Supplement: Supplementary file 3 — Supporting Table S2. Supporting data for proteomics. [file PCE-48-5030-s003.xlsx]

## Sheet: Summary
Supplementary data - Proteome analyses
<1>	Results of proteome profiling of young leaf n.6.
	Accession, Arabidopsis gene identifier (AGI); # Unique Peptides, number of identified unique peptides; Relative abundance, Mean and standard deviation of at least seven biological replicates; Ratio, log2 ratio of estimated protein abundances compared to control (S) and results of Student's t-test; Log2 relative abundance, simplified reprsentation of significant differences. Only significant chang…
<2>	Results of proteome profiling of developed leaf n.6.
	Accession, Arabidopsis gene identifier (AGI); # Unique Peptides, number of identified unique peptides; Relative abundance, Mean and standard deviation of three biological replicates; Ratio, log2 ratio of estimated protein abundances compared to control (S) and results of Student's t-test; Log2 relative abundance, simplified reprsentation of significant differences. Only significant changes are li…
<3>	Metabolic pathway analysis by MetaboAnalyst.
	Identified metabolic pathways and calculated pathway enrichment.
<4>	Metabolic pathway analysis by MetaboAnalyst.
	Identified enrichment metabolic pathways visualized using PCA (L1.14)
<5>	Shared response on proteome and transcriptome.
	Identified DEGs and DAPs that shared a similarity in response to cold.

## Sheet:  <1> L6 (L1.06)
						Ratio (compared to S)
Accession	# Unique Peptides	Relative abundance Mean ± SD				C			LL			CLL			Log2 relative abundance				Cold		Light		Interaction
Accession	# Unique Peptides	S	C	LL	CLL	log2 ratio	p-value	adj. p-value	log2 ratio	p-value	adj. p-value	log2 ratio	p-value	adj. p-value	S	C	LL	CLL	p-value	FDR (0.05)	p-value	FDR (0.05)	p-value	FDR (0.05)
AT1G01080.2	9	810830±206952	545660±297071	1002395±213387	173209±209238	-0.571396	0.0612689	NS	0.305981	0.112211	NS	-2.22689	5.57093e-05	0.000176933	0	0	0	-2.23	4.21e-06	3.0064e-05	0.37	NS	0.005	0.00849438
AT1G01090.1	23	2298053±731349	2569696±957222	2444442±405136	1319057±832655	0.161186	0.543727	NS	0.0890935	0.66305	NS	-0.800904	0.0347617	0.0366704	0	0	0	-0.8	0.232	NS	0.083	NS	0.026	0.0315
AT1G01300.1	2	3186116±956211	2470290±1069728	66526±64021	1560528±1088569	-0.367119	0.191323	NS	-5.58174	1.25503e-06	1.77348e-05	-1.02976	0.0101541	0.0129194	0	0	-5.58	-1.03	0.425	NS	3.57e-06	2.43752e-05	0.004	0.00728675
AT1G01320.1	31	25294304±15568295	3392761±789464	2807928±184807	335791774±190106983	-2.89828	0.0019977	0.0110364	-3.17123	0.00304933	0.00562317	3.73068	0.000441959	0.000936475	0	-2.9	-3.17	3.73	0.000482	0.00134222	0.00021	0.000611588	2.64e-05	0.000140552
AT1G01510.1	2	204904±172800	3286±8695	33429±21391	0±0	-5.96229	0.00737073	0.0192	-2.61579	0.0285121	0.0328692	-24.2884	0.0108708	0.0136201	0	-5.96	-2.62	-24.29	0.002	0.00389298	0.02	0.0235215	0.028	0.0333354
AT1G01790.1	2	1053808±246809	692991±292286	170521±121023	125509±137728	-0.604705	0.020448	0.032933	-2.62759	1.13533e-06	1.63985e-05	-3.06974	8.26819e-07	1.01875e-05	0	-0.6	-2.63	-3.07	0.015	0.0195084	2.77e-09	1.54742e-07	0.072	NS
AT1G01800.1	5	1899480±1162187	292803±254634	2286366±481121	213728±210273	-2.6976	0.00264165	0.0125079	0.267452	0.451857	NS	-3.15176	0.00323313	0.00490312	0	-2.7	0	-3.15	2.2e-07	2.6675e-06	0.552	NS	0.388	NS
AT1G02080.1	4	285543±149515	140054±94034	335719±194710	0±0	-1.02773	0.0419463	0.0454166	0.233546	0.594067	NS	-24.7672	0.000324532	0.000726164	0	-1.03	0	-24.77	9.79e-05	0.000374854	0.412	NS	0.073	NS
AT1G02090.1	3	3067±7098	70471±53607	373793±370150	51997±64962	4.5221	0.00316547	0.0132703	6.92924	0.0139053	0.0188355	4.08349	0.0545702	NS	0	4.52	6.93	0	0.13	NS	0.015	0.0187348	0.01	0.0146512
AT1G02140.1	3	285254±154951	319562±220846	49326±81181	217853±199763	0.163851	0.730323	NS	-2.53183	0.00413863	0.00726442	-0.388891	0.488781	NS	0	0	-2.53	0	0.166	NS	0.017	0.0206861	0.326	NS
AT1G02150.1	14	342329±197700	789727±369774	229828±265299	382917±418050	1.20597	0.0096179	0.022459	-0.574831	0.378753	NS	0.161647	0.813725	NS	0	1.21	0	0	0.017	0.0215087	0.048	0.0484335	0.244	NS
AT1G02205.3	2	4326±8885	22529±24568	710957±147738	5200±12738	2.38059	0.0701964	NS	7.36048	2.26075e-09	2.42668e-07	0.265412	0.882135	NS	0	0	7.36	0	1.19e-11	1.33331e-09	5.92e-13	1.45514e-10	3.61e-13	6.8229e-11
AT1G02280.2	10	1358369±415364	1444947±537081	987907±373157	437707±244067	0.0891409	0.730308	NS	-0.459428	0.105582	NS	-1.63384	0.000247585	0.000584122	0	0	0	-1.63	0.215	NS	0.000214	0.000621764	0.056	NS
AT1G02290.1	2	312245±114214	454099±121469	710957±147738	483892±237741	0.540327	0.0341689	0.040865	1.18708	5.53361e-05	0.000269099	0.632003	0.0969148	NS	0	0.54	1.19	0	0.686	NS	0.001	0.00202471	0.006	0.00977586
AT1G02400.1	2	78518±100517	101025±141878	230711±154414	283389±379778	0.363613	0.725786	NS	1.55499	0.0430057	0.0450982	1.85169	0.169108	NS	0	0	1.55	0	0.665	NS	0.055	NS	0.857	NS
AT1G02500.1	7	775678±241086	974325±441668	1135646±271755	111040±106567	0.328946	0.289995	NS	0.549984	0.0201502	0.0250159	-2.80437	1.77771e-05	7.53119e-05	0	0	0.55	-2.8	0.004	0.00703323	0.048	0.0484335	1.11e-05	6.993e-05
AT1G02560.1	8	1453099±531170	1990130±980864	1922862±537773	1428918±795237	0.45373	0.200863	NS	0.404123	0.12482	NS	-0.0242098	0.94673	NS	0	0	0	0
AT1G02690.2	3	268050±358080	268233±152334	2980±7300	3909958±4779519	0.000983833	0.999012	NS	-6.49093	0.0883487	NS	3.86658	0.0513335	NS	0	0	0	0
AT1G02780.1	6	21154945±4118028	12619111±5081897	19027958±4211394	3928825±2105762	-0.745385	0.00268218	0.0125079	-0.152874	0.358598	NS	-2.42883	1.90458e-07	3.94746e-06	0	-0.75	0	-2.43	6.93e-08	1.26039e-06	0.002	0.00362537	0.047	0.0479514
AT1G02840.1	6	333861±140749	358085±198920	239341±134523	58046±78877	0.101053	0.787469	NS	-0.480182	0.224516	NS	-2.52399	0.000668827	0.00131162	0	0	0	-2.52	0.234	NS	0.002	0.00362537	0.081	NS
AT1G02910.1	5	98095±42468	145551±84672	90871±23132	87393±72602	0.569278	0.183512	NS	-0.110355	0.710037	NS	-0.166654	0.735435	NS	0	0	0	0
AT1G02930.2	2	131482±68324	176986±110239	365398±344351	21246±38451	0.42877	0.346469	NS	1.4746	0.0840569	NS	-2.62959	0.00303564	0.00468625	0	0	0	-2.63	0.067	NS	0.525	NS	0.009	0.0133412
AT1G03100.1	2	104397±46499	89288±93878	0±0	68585±101447	-0.225541	0.693712	NS	-23.3156	7.07266e-05	0.000319125	-0.606115	0.394232	NS	0	0	-23.32	0	0.421	NS	0.031	0.0338057	0.146	NS
AT1G03130.1	2	25323065±4307780	24235580±7430973	26551056±8900194	13825814±7626499	-0.0633254	0.730245	NS	0.0683172	0.739324	NS	-0.873088	0.00312255	0.00476733	0	0	0	-0.87	0.028	0.0313084	0.119	NS	0.044	0.0455671
AT1G03220.1	3	13895±22762	49455±32463	0±0	10743±26315	1.83152	0.025645	0.0354776	-20.4062	0.153068	NS	-0.371214	0.813803	NS	0	1.83	0	0	0.014	0.0184553	0.01	0.0135055	0.194	NS
AT1G03230.1	3	617488±707290	1639945±693034	22854±25953	1809479±1700242	1.40916	0.012897	0.0255892	-4.75591	0.0564205	NS	1.55109	0.0968903	NS	0	1.41	0	0	0.000977	0.00218797	0.554	NS	0.313	NS
AT1G03330.1	2	19318±23276	47659±32988	2434±5961	7206±17650	1.30281	0.0716337	NS	-2.98872	0.101782	NS	-1.42277	0.302471	NS	0	0	0	0
AT1G03380.1	3	459937±422792	107884±111825	27943±36635	5736292±8097175	-2.09195	0.0485887	0.0499157	-4.04089	0.0244349	0.0289046	3.64061	0.0893395	NS	0	-2.09	-4.04	0	0.119	NS	0.103	NS	0.052	NS
AT1G03475.1	24	6590121±1581974	7487064±2451808	4154242±1092176	3812493±2445402	0.184095	0.408281	NS	-0.66572	0.0057565	0.00952	-0.78957	0.0222303	0.0250831	0	0	-0.67	-0.79	0.662	NS	0.000468	0.00117622	0.425	NS
AT1G03600.1	11	2063597±398192	2342511±767085	1286335±229639	1340990±624892	0.182894	0.383592	NS	-0.681895	0.000725131	0.00195675	-0.621863	0.0197745	0.0228159	0	0	-0.68	-0.62	0.406	NS	0.000262	0.000736838	0.6	NS
AT1G03630.1	18	4231259±2804066	6668972±5161863	3053957±1061712	3391610±2989834	0.656377	0.266912	NS	-0.470407	0.341061	NS	-0.319117	0.597766	NS	0	0	0	0
AT1G03680.1	10	1786180±515889	7855934±4236763	561574±410892	1325382±1108447	2.13691	0.00115007	0.00831012	-1.66933	0.000278691	0.000908485	-0.430469	0.319689	NS	0	2.14	-1.67	0	0.000229	0.00074457	0.000157	0.00048118	0.005	0.00849438
AT1G03860.3	11	1482920±518143	1411427±489096	3322159±588331	237373±137938	-0.071286	0.787938	NS	1.16368	2.28443e-05	0.000141446	-2.64321	4.6698e-05	0.000155479	0	0	1.16	-2.64	1.7e-08	4.47887e-07	0.051	NS	7.23e-09	1.9521e-07
AT1G03870.1	2	223306±159355	4716±9389	0±0	16321±39979	-5.56542	0.00242465	0.0120405	-24.4125	0.00376678	0.0066869	-3.7742	0.00725282	0.00963897	0	-5.57	-24.41	-3.77	0.003	0.00548195	0.004	0.00642614	0.002	0.0042117
AT1G04080.3	6	470521±136987	326400±144615	645793±170795	86260±71922	-0.52762	0.0662116	NS	0.456812	0.0513458	NS	-2.4475	1.95635e-05	8.09591e-05	0	0	0	-2.45	9.14e-07	8.9403e-06	0.614	NS	0.000525	0.0015873
AT1G04110.1	3	29877±34027	65539±50987	53032±68546	440699±932990	1.13331	0.128512	NS	0.827843	0.4226	NS	3.88269	0.237296	NS	0	0	0	0
AT1G04170.2	12	2871669±573321	2283055±1034418	737763±145331	1104670±601540	-0.330924	0.187099	NS	-1.96066	3.43595e-07	7.50493e-06	-1.37827	6.56325e-05	0.000199378	0	0	-1.96	-1.38	0.554	NS	7.95e-07	7.7544e-06	0.079	NS
AT1G04190.1	2	30753±26294	38619±31246	7432±11760	43577±50644	0.328574	0.604378	NS	-2.04898	0.0604586	NS	0.502816	0.550137	NS	0	0	0	0
AT1G04270.1	2	4867113±1131618	3723312±2218622	1981236±661536	2190870±1497989	-0.38648	0.22074	NS	-1.29667	6.4336e-05	0.000300464	-1.15156	0.00192168	0.00315915	0	0	-1.3	-1.15	0.366	NS	0.000675	0.0016077	0.254	NS
AT1G04410.1	17	8145683±3557490	11759033±3908677	6094774±1685289	10954722±5869459	0.529662	0.080507	NS	-0.418463	0.209153	NS	0.427445	0.28702	NS	0	0	0	0
AT1G04420.1	14	1291079±695414	1044481±455527	311174±230003	783070±921814	-0.305791	0.435307	NS	-2.05278	0.00478468	0.00816843	-0.721364	0.259512	NS	0	0	-2.05	0	0.749	NS	0.016	0.0197232	0.153	NS
AT1G04430.3	2	12937±15136	124738±111608	0±0	74391±126981	3.26935	0.0136205	0.026207	-20.303	0.0528183	NS	2.52366	0.199728	NS	0	3.27	0	0	0.006	0.00967313	0.342	NS	0.566	NS
AT1G04510.1	3	554799±257441	300156±183632	240667±67834	193436±306210	-0.886253	0.0455389	0.0476181	-1.20492	0.010725	0.015274	-1.52011	0.0310456	0.033322	0	-0.89	-1.2	-1.52	0.073	NS	0.021	0.0244635	0.242	NS
AT1G04530.1	2	35328±38891	88612±108970	0±0	18745±30289	1.3267	0.217021	NS	-21.7524	0.0411991	0.0434575	-0.914328	0.399045	NS	0	0	-21.75	0	0.12	NS	0.036	0.0379777	0.47	NS
AT1G04640.1	2	14270±16761	261173±560836	1283805±408390	108699±134668	4.19394	0.234031	NS	6.49129	4.99264e-07	8.69796e-06	2.92928	0.0716959	NS	0	0	6.49	0	0.007	0.0109664	0.000224	0.000646235	1.61e-05	9.36277e-05
AT1G04690.1	10	441239±128072	483058±217858	117980±129003	192272±328964	0.130636	0.652807	NS	-1.90302	0.000361039	0.00112512	-1.19841	0.0724116	NS	0	0	-1.9	0	0.496	NS	0.000882	0.00200366	0.845	NS
AT1G04750.1	4	598518±168605	531466±199139	1240486±265690	325680±191446	-0.171418	0.491026	NS	1.05144	7.77042e-05	0.00034104	-0.87794	0.0133692	0.0163478	0	0	1.05	-0.88	5.2e-06	3.53965e-05	0.008	0.0113272	1.36e-05	8.09575e-05
AT1G04810.1	2	489834±161934	514244±178306	48697±45657	38507±80991	0.070158	0.784931	NS	-3.33039	1.30645e-05	9.57983e-05	-3.66911	1.91938e-05	7.97803e-05	0	0	-3.33	-3.67	0.866	NS	1.7e-09	1.12551e-07	0.74	NS
AT1G04870.2	2	103510±40744	82182±60651	16083±39394	0±0	-0.332881	0.432244	NS	-2.68621	0.00121468	0.00282333	-23.3033	1.99728e-05	8.18824e-05	0	0	-2.69	-23.3	0.254	NS	1.79e-05	9.05313e-05	0.874	NS
AT1G05010.1	8	333118±192758	401962±199510	626098±166706	181392±124096	0.271026	0.5074	NS	0.910355	0.00972424	0.014248	-0.876926	0.112376	NS	0	0	0.91	0	0.023	0.026772	0.532	NS	0.00079	0.00210296
AT1G05190.1	23	6951331±2745121	8404682±3632808	2383095±1210303	3631533±4345610	0.273904	0.392898	NS	-1.54445	0.00180792	0.00376676	-0.93671	0.103272	NS	0	0	-1.54	0	0.278	NS	0.00079	0.00183537	0.935	NS
AT1G05500.1	2	37920±19635	16876±24037	6910±16925	0±0	-1.16801	0.0819158	NS	-2.45627	0.00765371	0.0118648	-21.8545	0.000293642	0.000670898	0	0	-2.46	-21.85	0.045	0.0460686	0.002	0.00362537	0.321	NS
AT1G05520.1	4	170326±64982	172551±87030	45075±52452	10029±24566	0.0187284	0.955696	NS	-1.91789	0.0016461	0.00353494	-4.08605	4.67177e-05	0.000155479	0	0	-1.92	-4.09	0.55	NS	2.71e-06	1.98249e-05	0.45	NS
AT1G05960.2	2	7961±19278	20621±23120	0±0	5517±13514	1.37302	0.265838	NS	-19.6026	0.324108	NS	-0.529103	0.793443	NS	0	0	0	0
AT1G06000.1	9	508196±184218	654263±201662	467215±165701	209480±113776	0.364487	0.163321	NS	-0.121297	0.672803	NS	-1.27857	0.00336913	0.0050879	0	0	0	-1.28	0.584	NS	0.001	0.00202471	0.005	0.00849438
AT1G06190.5	2	2990571±996523	2491581±1467766	1488381±712417	739306±868884	-0.26336	0.448996	NS	-1.00668	0.00701002	0.0110689	-2.01618	0.000568531	0.00115459	0	0	-1.01	-2.02	0.146	NS	0.000505	0.00125873	0.763	NS
AT1G06220.3	8	395847±186850	491040±338539	124469±110119	475961±514255	0.310897	0.504512	NS	-1.66916	0.00655738	0.0105492	0.265899	0.692164	NS	0	0	-1.67	0	0.098	NS	0.246	NS	0.309	NS
AT1G06230.2	3	110329±50149	79128±44674	605179±98840	0±0	-0.479557	0.224893	NS	2.45555	7.73991e-09	5.01783e-07	-23.3953	8.63689e-05	0.000246452	0	0	2.46	-23.4	5.07e-13	1.1803e-10	4.39e-10	4.49609e-08	7.73e-13	9.7398e-11
AT1G06290.1	2	109093±37675	192891±55013	178541±68970	0±0	0.822234	0.00340707	0.0138917	0.710699	0.0307386	0.0349142	-23.3791	4.81062e-06	2.87361e-05	0	0.82	0.71	-23.38	0.068	NS	0.004	0.00642614	1.18e-07	1.71554e-06
AT1G06430.1	3	1636562±1308780	595650±447050	355147±223992	75496±96066	-1.45813	0.0626145	NS	-2.20418	0.0311069	0.0353078	-4.43812	0.0106344	0.013329	0	0	-2.2	-4.44	0.023	0.026772	0.004	0.00642614	0.201	NS
AT1G06530.1	3	293746±101700	178226±112083	292256±87526	46039±97403	-0.720861	0.0537887	NS	-0.00733774	0.977363	NS	-2.67364	0.000408501	0.000886804	0	0	0	-2.67	0.000114	0.000422599	0.106	NS	0.105	NS
AT1G06690.1	10	194576±191718	634892±225274	44091±24495	449131±428055	1.70617	0.000968293	0.00760671	-2.14177	0.0740701	NS	1.2068	0.158947	NS	0	1.71	0	0	0.000193	0.000645552	0.101	NS	0.86	NS
AT1G06760.1	8	1936002±682925	797462±473818	1813834±506020	528896±515531	-1.27959	0.00210965	0.0112881	-0.0940382	0.716471	NS	-1.87202	0.000816596	0.00156003	0	-1.28	0	-1.87	6.01e-06	3.95234e-05	0.378	NS	0.737	NS
AT1G06950.1	51	7503396±2344239	10985769±3071698	6403051±1252716	12218325±8640133	0.55002	0.0253322	0.0353619	-0.228784	0.311145	NS	0.703431	0.165374	NS	0	0.55	0	0	0.017	0.0215087	0.984	NS	0.519	NS
AT1G07140.1	6	42305340±15894114	35660101±18130847	96498088±26998291	10535398±7300557	-0.246529	0.461128	NS	1.18966	0.000351037	0.00109918	-2.0056	0.000424415	0.000909411	0	0	1.19	-2.01	1.94e-06	1.6296e-05	0.036	0.0379777	6.1e-06	4.52118e-05
AT1G07320.1	18	5642634±1290935	5377440±1269578	11547135±3568491	2165054±1234702	-0.069449	0.694636	NS	1.03309	0.00073939	0.00197419	-1.38197	0.000162859	0.00041556	0	0	1.03	-1.38	5.88e-06	3.89543e-05	0.073	NS	3.56e-06	2.8035e-05
AT1G07370.1	2	298367±101574	152193±102245	76023±54965	65009±76610	-0.971184	0.0142034	0.0267683	-1.97258	0.000239052	0.000794038	-2.19838	0.000319864	0.000717295	0	-0.97	-1.97	-2.2	0.018	0.0222894	8.65e-05	0.000301001	0.057	NS
AT1G07890.5	15	4390007±1320986	4695033±2417787	4907074±1887936	2358348±1226571	0.0969123	0.762616	NS	0.16064	0.556738	NS	-0.896446	0.0106525	0.0134063	0	0	0	-0.9	0.161	NS	0.216	NS	0.048	0.0484486
AT1G07920.1	42	63276627±20683082	82889775±26560267	41010821±14382204	66543280±43103344	0.389521	0.129466	NS	-0.625668	0.0394434	0.0422051	0.0726203	0.854487	NS	0	0	-0.63	0	0.047	0.0477382	0.083	NS	0.785	NS
AT1G08110.4	3	151234±51926	3065925±4711186	203458±114048	104678±180815	4.34147	0.101734	NS	0.427947	0.272682	NS	-0.530823	0.50328	NS	0	0	0	0
AT1G08130.1	3	36575±32004	56937±61432	36249±59523	16770±41077	0.638527	0.426404	NS	-0.0128945	0.989733	NS	-1.12499	0.327796	NS	0	0	0	0
AT1G08250.1	2	289761±113596	197679±124787	35500±50316	58302±69774	-0.551705	0.155411	NS	-3.02896	0.000144874	0.000534662	-2.31326	0.000566578	0.00115221	0	0	-3.03	-2.31	0.293	NS	1.44e-05	7.6613e-05	0.138	NS
AT1G08360.1	5	1302674±276276	880071±500403	1303776±403619	202706±134262	-0.565784	0.0578707	NS	0.00122047	0.995254	NS	-2.68402	3.14083e-07	5.53276e-06	0	0	0	-2.68	1.36e-05	7.53829e-05	0.025	0.0285019	0.021	0.026593
AT1G08480.1	2	24389±40909	71683±65207	0±0	26058±63828	1.55543	0.109457	NS	-21.2178	0.162224	NS	0.0954964	0.953505	NS	0	0	0	0
AT1G08490.1	3	26484±21532	12536±21258	0±0	0±0	-1.07906	0.226992	NS	-21.3367	0.0087517	0.013105	-21.3367	0.0087517	0.0113408	0	0	-21.34	-21.34	0.222	NS	0.003	0.00510665	0.266	NS
AT1G08520.1	31	3183695±1249835	3015699±1836218	2154053±756055	1020053±1160762	-0.0782095	0.837232	NS	-0.563649	0.093626	NS	-1.64206	0.00511288	0.00719223	0	0	0	-1.64	0.246	NS	0.007	0.0101331	0.355	NS
AT1G08550.2	2	43363±51535	114865±91732	0±0	57319±66721	1.4054	0.0786754	NS	-22.048	0.0561266	NS	0.402535	0.665555	NS	0	0	0	0
AT1G08640.1	5	1501871±381765	1084705±642786	2537330±971201	109638±87736	-0.469459	0.142594	NS	0.75655	0.0161837	0.0210584	-3.77594	4.17295e-07	6.37873e-06	0	0	0.76	-3.78	4.54e-06	3.16441e-05	0.809	NS	0.000195	0.000705359
AT1G08880.1	3	709937±169732	525646±176579	14414±22866	369123±162051	-0.433598	0.0572485	NS	-5.6221	8.56071e-08	2.55255e-06	-0.943588	0.00194559	0.00320094	0	0	-5.62	-0.94	0.311	NS	4.89e-08	1.11293e-06	7.87e-05	0.000334254
AT1G08980.1	3	714339±181697	547155±253153	1062923±241346	438090±262065	-0.38466	0.159363	NS	0.573356	0.00810625	0.0123585	-0.705382	0.0355832	0.0374567	0	0	0.57	-0.71	0.000297	0.000914571	0.176	NS	0.018	0.0234621
AT1G09010.1	2	7447±21062	32578±30557	0±0	0±0	2.12926	0.0809817	NS	-19.5062	0.396337	NS	-19.5062	0.396337	NS	0	0	0	0
AT1G09020.1	2	57506±43846	35513±29050	143040±37150	10056±24632	-0.69537	0.276115	NS	1.31464	0.00170771	0.00362199	-2.51567	0.0308763	0.0332402	0	0	1.31	-2.52	1.17e-05	6.70877e-05	0.028	0.0310858	0.000342	0.00110967
AT1G09080.1	5	1482323±606896	1557479±870980	292343±336304	259901±201416	0.0713533	0.847584	NS	-2.34212	0.000653449	0.00179953	-2.51183	0.00029107	0.000666237	0	0	-2.34	-2.51	0.907	NS	7.39e-06	4.45814e-05	0.813	NS
AT1G09130.3	11	2449526±931625	3084735±1357031	5996125±772361	1879884±2110680	0.332644	0.303137	NS	1.29153	2.45467e-06	2.71784e-05	-0.381859	0.509268	NS	0	0	1.29	0	0.008	0.012031	0.027	0.0302489	0.000119	0.000471016
AT1G09150.1	3	25584±27940	51902±50878	18836±22663	8903±21807	1.02055	0.227063	NS	-0.44177	0.634373	NS	-1.52292	0.243678	NS	0	0	0	0
AT1G09195.13	2	886717±307729	1017722±556181	0±0	698819±322681	0.198798	0.575486	NS	-26.402	5.0813e-06	4.73468e-05	-0.343554	0.285927	NS	0	0	-26.4	0	0.01	0.0142298	0.000169	0.000514111	0.053	NS
AT1G09210.1	13	7310685±4375099	4723020±2137679	227700±156973	1380074±1719111	-0.630297	0.173995	NS	-5.0048	0.00130411	0.00295948	-2.40526	0.0068172	0.00917241	0	0	-5	-2.41	0.401	NS	3.07e-05	0.000138485	0.087	NS
AT1G09270.2	4	714160±430552	1171475±859474	2975±7288	1540094±2147056	0.714006	0.205287	NS	-7.90703	0.0011088	0.00268022	1.1087	0.310335	NS	0	0	-7.91	0	0.039	0.0409711	0.675	NS	0.229	NS
AT1G09310.1	8	1022581±201337	978415±316727	1337797±481613	140836±129562	-0.0636964	0.749065	NS	0.387645	0.119205	NS	-2.86013	1.93198e-07	3.95082e-06	0	0	0	-2.86	5.29e-05	0.000226381	0.048	0.0484335	4.41e-05	0.000207078
AT1G09340.2	33	4107339±1767710	5853131±2740394	3822093±2124215	3329488±2489218	0.511005	0.159137	NS	-0.103841	0.788028	NS	-0.302904	0.505746	NS	0	0	0	0
AT1G09590.1	3	13553764±3485711	10864220±4955704	11635918±3775893	6070456±1986867	-0.319109	0.23916	NS	-0.220109	0.341536	NS	-1.15882	0.000312135	0.000703896	0	0	0	-1.16	0.01	0.0142298	0.03	0.0329491	0.329	NS
AT1G09620.1	20	657512±343834	796154±569898	320533±196348	493923±346183	0.27603	0.572208	NS	-1.03654	0.0480333	0.0488205	-0.412732	0.393461	NS	0	0	-1.04	0	0.316	NS	0.044	0.045214	0.91	NS
AT1G09640.1	15	3280830±1041573	4044665±1377983	1836890±879935	2684320±2725747	0.30196	0.241763	NS	-0.836796	0.0156062	0.0205024	-0.289504	0.582006	NS	0	0	-0.84	0	0.213	NS	0.035	0.0371459	0.948	NS
AT1G09750.1	8	1309928±651396	1751797±1283304	1262247±710420	326693±422355	0.419348	0.40635	NS	-0.0534935	0.897977	NS	-2.00348	0.00589544	0.00809941	0	0	0	-2	0.579	NS	0.035	0.0371459	0.043	0.0449006
AT1G09760.1	8	383040±291643	897617±408349	24093±25219	749043±926882	1.2286	0.0126529	0.0253582	-3.99083	0.00887228	0.0132393	0.967551	0.314322	NS	0	1.23	-3.99	0	0.005	0.00836207	0.206	NS	0.6	NS
AT1G09770.1	4	624204±218742	516962±292941	270652±70712	73792±89211	-0.271959	0.431319	NS	-1.20558	0.0017786	0.00372208	-3.08048	4.1469e-05	0.00014299	0	0	-1.21	-3.08	0.062	NS	1.78e-05	9.03975e-05	0.562	NS
AT1G09780.1	18	3987938±1687924	3310033±1183237	866965±730907	3914643±4321910	-0.268797	0.387418	NS	-2.2016	0.00077003	0.00203212	-0.0267625	0.965905	NS	0	0	-2.2	0	0.276	NS	0.162	NS	0.05	NS
AT1G09795.1	9	3173389±3123775	775343±440431	438787±244041	313172±267390	-2.03312	0.0614092	NS	-2.85443	0.0484741	0.0492014	-3.341	0.0403143	0.0415846	0	0	-2.85	-3.34	0.047	0.0477382	0.02	0.0235215	0.097	NS
AT1G09850.1	2	48780±67528	771134±667155	0±0	407786±763043	3.98261	0.00837681	0.020847	-22.2179	0.0954703	NS	3.06344	0.210063	NS	0	3.98	0	0	0.005	0.00836207	0.304	NS	0.421	NS
AT1G09870.1	2	47135±20541	17189±14683	0±0	0±0	-1.4553	0.00581877	0.0171492	-22.1684	5.69053e-05	0.000274842	-22.1684	5.69053e-05	0.000179603	0	-1.46	-22.17	-22.17	0.004	0.00703323	9.49e-07	8.70389e-06	0.007	0.011048
AT1G10180.1	2	266595±76075	187038±105337	11106±27204	10743±26314	-0.511322	0.111776	NS	-4.58525	1.52403e-06	2.05122e-05	-4.6332	1.44916e-06	1.41147e-05	0	0	-4.59	-4.63	0.115	NS	1.23e-08	4.77141e-07	0.154	NS
AT1G10200.1	3	169836±52389	115036±63966	246456±85346	50840±72296	-0.56205	0.0883691	NS	0.53719	0.0576648	NS	-1.74011	0.00308386	0.00472176	0	0	0	-1.74	0.000117	0.000429615	0.762	NS	0.013	0.0181328
AT1G10280.1	2	74110±76383	133627±168484	6601±16170	6752±16538	0.850466	0.383823	NS	-3.48882	0.0494995	0.0500351	-3.45637	0.0500968	0.0501	0	0	-3.49	-3.46	0.383	NS	0.015	0.0187348	0.429	NS
AT1G10290.1	14	946476±188950	852727±431726	1104580±776031	572545±321840	-0.150483	0.587046	NS	0.22286	0.590246	NS	-0.725178	0.0167877	0.019852	0	0	0	-0.73	0.116	NS	0.762	NS	0.236	NS
AT1G10370.1	8	500746±206572	692178±288516	111405±121937	592717±629443	0.467063	0.157196	NS	-2.16827	0.00100577	0.00251348	0.243264	0.706538	NS	0	0	-2.17	0	0.026	0.0294397	0.083	NS	0.302	NS
AT1G10510.1	2	215909±134973	351376±326172	38508±53958	263341±373142	0.702593	0.300795	NS	-2.48719	0.0083503	0.012636	0.286511	0.746259	NS	0	0	-2.49	0	0.084	NS	0.185	NS	0.654	NS
AT1G10590.1	6	765251±257910	448263±272195	830161±337092	31509±49821	-0.771587	0.0352052	0.0414882	0.117459	0.68932	NS	-4.60211	6.86203e-06	3.5631e-05	0	-0.77	0	-4.6	8.86e-06	5.23505e-05	0.096	NS	0.021	0.026593
AT1G10670.1	6	700037±265287	701518±443535	1121808±427126	242497±236135	0.0030492	0.993765	NS	0.680323	0.0398627	0.0425665	-1.52946	0.00469355	0.00673734	0	0	0.68	-1.53	0.007	0.0109664	0.96	NS	0.003	0.00581538
AT1G10760.2	7	907809±471057	1313311±983545	599637±568828	931301±1007704	0.532748	0.31669	NS	-0.5983	0.286406	NS	0.0368582	0.954723	NS	0	0	0	0
AT1G10840.1	13	593608±246721	578733±367983	454255±182690	158702±242533	-0.0366103	0.92727	NS	-0.386007	0.261379	NS	-1.90319	0.0053013	0.0073998	0	0	0	-1.9	0.185	NS	0.014	0.0176653	0.192	NS
AT1G11360.4	2	7960±13427	36793±26171	0±0	22760±55750	2.20852	0.0155906	0.028436	-19.6025	0.164405	NS	1.51558	0.484189	NS	0	2.21	0	0	0.035	0.0374793	0.363	NS	0.799	NS
AT1G11430.1	6	602015±159941	599183±279044	933471±243233	421917±198023	-0.00680233	0.980826	NS	0.632805	0.008384	0.0126522	-0.512841	0.0807662	NS	0	0	0.63	0	0.011	0.0153525	0.34	NS	0.007	0.011048
AT1G11650.2	2	1165255±316553	847823±400255	1316118±335360	270026±189965	-0.458811	0.107443	NS	0.175644	0.403294	NS	-2.10947	2.36913e-05	9.20267e-05	0	0	0	-2.11	1.74e-05	9.16452e-05	0.114	NS	0.007	0.011048
AT1G11720.2	5	698163±304752	501472±163965	1273062±246989	111533±116826	-0.477393	0.147012	NS	0.866668	0.00195754	0.00397158	-2.64609	0.000486891	0.0010118	0	0	0.87	-2.65	7.57e-08	1.31515e-06	0.237	NS	7.31e-06	5.24921e-05
AT1G11750.2	10	1079774±266427	1086034±305467	1079717±177454	396000±382396	0.0083394	0.966747	NS	-7.69628e-05	0.999638	NS	-1.44716	0.00148804	0.00253865	0	0	0	-1.45	0.011	0.0153525	0.006	0.00901467	0.005	0.00849438
AT1G11840.2	14	2381516±654012	2662705±1083433	3779076±1523596	1368645±1559596	0.161013	0.547167	NS	0.666154	0.0363363	0.0397629	-0.799132	0.122039	NS	0	0	0.67	0	0.057	NS	0.855	NS	0.008	0.0121935
AT1G11860.3	31	12544448±1463831	14024063±1196825	8556853±3115760	4865189±2432981	0.160855	0.0504286	0.0508186	-0.551897	0.00681858	0.010887	-1.36648	3.8093e-06	2.57654e-05	0	0	-0.55	-1.37	0.303	NS	1.68e-08	5.58032e-07	0.004	0.00728675
AT1G11870.2	3	61008±41399	57934±43007	36377±66456	18892±31712	-0.0745821	0.889802	NS	-0.745965	0.409881	NS	-1.69126	0.0557255	NS	0	0	0	0
AT1G11910.2	10	707704±271833	1019860±428599	232401±112053	1707113±1089877	0.527153	0.109204	NS	-1.60653	0.00115437	0.00271234	1.27034	0.0266647	0.0294504	0	0	-1.61	1.27	0.000896	0.00218189	0.691	NS	0.016	0.0213333
AT1G12000.1	16	1794454±566003	3005226±1221666	1397409±500546	3648476±4672679	0.743929	0.0241893	0.0350967	-0.36079	0.192575	NS	1.02375	0.288584	NS	0	0.74	0	0	0.073	NS	0.905	NS	0.57	NS
AT1G12050.1	4	118727±86934	124419±82924	134687±62212	59574±77682	0.0675535	0.898811	NS	0.181964	0.706577	NS	-0.994892	0.207153	NS	0	0	0	0
AT1G12230.2	10	789619±573722	1605579±873043	1172565±341293	1062180±1363716	1.02387	0.0473064	0.0490788	0.57044	0.1656	NS	0.4278	0.620576	NS	0	1.02	0	0	0.241	NS	0.84	NS	0.175	NS
AT1G12250.1	2	4618±11186	27920±24894	0±0	0±0	2.59601	0.0309372	0.0383564	-18.8169	0.32424	NS	-18.8169	0.32424	NS	0	2.6	0	0	0.026	0.0294397	0.007	0.0101331	0.041	0.0435337
AT1G12270.1	8	1831547±543460	1482872±675804	1801829±516539	607080±478986	-0.304669	0.286069	NS	-0.0236	0.918868	NS	-1.5931	0.00060183	0.001204	0	0	0	-1.59	0.002	0.00389298	0.052	NS	0.062	NS
AT1G12310.1	2	761089±185976	540198±233884	935604±282707	186615±151007	-0.494577	0.0599779	NS	0.297832	0.186668	NS	-2.028	2.25412e-05	8.92308e-05	0	0	0	-2.03	8.3e-06	5.08484e-05	0.336	NS	0.004	0.00728675
AT1G12410.1	12	1847603±584913	1962995±931027	1218124±456427	705880±472801	0.0874013	0.775301	NS	-0.600994	0.0456032	0.0471116	-1.38816	0.00149921	0.00254945	0	0	-0.6	-1.39	0.506	NS	0.000908	0.00202471	0.222	NS
AT1G12770.2	2	3074±7703	66074±44198	21393±25838	124732±125001	4.42596	0.00128375	0.00860473	2.79903	0.0803811	NS	5.34263	0.0164463	0.0194453	0	4.43	0	5.34	0.003	0.00548195	0.142	NS	0.428	NS
AT1G12800.1	6	194266±84902	132899±103547	111934±103657	0±0	-0.547709	0.226848	NS	-0.795393	0.1247	NS	-24.2115	5.8572e-05	0.000184134	0	0	0	-24.21	0.016	0.0204211	0.003	0.00510665	0.451	NS
AT1G12840.1	14	832097±421866	1813042±509230	556206±108065	1087184±643906	1.12359	0.000989781	0.00760671	-0.581133	0.136721	NS	0.385773	0.387258	NS	0	1.12	0	0	0.000173	0.000583687	0.01	0.0135055	0.221	NS
AT1G12900.5	11	2520022±1171872	3068643±2065311	401685±302813	1186831±1620798	0.284164	0.53096	NS	-2.6493	0.000650901	0.0017978	-1.08632	0.0959249	NS	0	0	-2.65	0	0.252	NS	0.001	0.00202471	0.835	NS
AT1G12920.1	3	1318338±260280	1146811±504941	338275±369775	474165±290138	-0.201093	0.414135	NS	-1.96245	4.49838e-05	0.000230098	-1.47526	5.25881e-05	0.000168708	0	0	-1.96	-1.48	0.821	NS	3.28e-06	2.29041e-05	0.29	NS
AT1G12970.1	2	1219176±347688	2142074±1284306	23611±27608	1263624±801325	0.813102	0.0705906	NS	-5.69031	6.81557e-07	1.11592e-05	0.0516606	0.890912	NS	0	0	-5.69	0	0.001	0.00218797	0.002	0.00362537	0.603	NS
AT1G13020.1	9	948924±214565	528760±262500	1145597±480044	118728±194353	-0.843678	0.0038928	0.0148505	0.271736	0.32251	NS	-2.99863	2.96013e-06	2.2272e-05	0	-0.84	0	-3	2.39e-06	1.8797e-05	0.407	NS	0.015	0.0201779
AT1G13060.3	7	552942±190553	510622±319257	533611±122181	246554±384977	-0.114872	0.756641	NS	-0.0513383	0.830162	NS	-1.16522	0.0718035	NS	0	0	0	0
AT1G13220.3	2	154512±60293	159333±128751	3654201±2117356	14259±34927	0.044332	0.925951	NS	4.56377	0.000385252	0.00117749	-3.43777	0.000153947	0.000396244	0	0	4.56	-3.44	0.00024	0.000769587	0.000144	0.000444663	7.45e-05	0.00032369
AT1G13270.1	10	483116±237389	660307±465003	752619±391032	77653±95684	0.450768	0.359995	NS	0.639551	0.133452	NS	-2.63725	0.00136082	0.00232856	0	0	0	-2.64	0.113	NS	0.265	NS	0.002	0.0042117
AT1G13440.2	7	1269842±491545	1295374±775424	306491±173047	419482±515258	0.0287201	0.93964	NS	-2.05073	0.000387949	0.0011839	-1.59797	0.00717869	0.00956417	0	0	-2.05	-1.6	0.757	NS	0.000151	0.00046511	0.836	NS
AT1G13690.1	3	142526±100823	279942±168474	11551±18408	0±0	0.973906	0.0713421	NS	-3.62518	0.00675944	0.0108177	-23.7647	0.00354541	0.0053365	0	0	-3.63	-23.76	0.085	NS	1.93e-05	9.52598e-05	0.069	NS
AT1G13730.2	2	55716±38618	31905±34039	7941±12636	0±0	-0.804293	0.226965	NS	-2.81068	0.0107216	0.015274	-22.4097	0.00307273	0.00471682	0	0	-2.81	-22.41	0.131	NS	0.000887	0.0020113	0.466	NS
AT1G13790.2	2	11273±16311	27118±39725	2395622±731264	4625±11329	1.26642	0.319089	NS	7.73143	2.78535e-07	6.76317e-06	-1.28529	0.404224	NS	0	0	7.73	0	1.35e-08	3.74143e-07	1.28e-09	9.25365e-08	1.52e-09	5.22327e-08
AT1G13930.3	14	9352260±1013834	8369413±1503790	6140561±1817942	3711163±1299372	-0.160189	0.154838	NS	-0.606945	0.000907648	0.0023124	-1.33344	2.86969e-07	5.25663e-06	0	0	-0.61	-1.33	0.006	0.00967313	1.12e-07	2.08558e-06	0.198	NS
AT1G14000.1	2	92887±28063	101993±37597	443813±51999	10228±25054	0.134934	0.600373	NS	2.25641	1.90165e-10	4.9742e-08	-3.18291	5.22724e-05	0.000168522	0	0	2.26	-3.18	1.52e-13	5.8976e-11	3.82e-10	4.26798e-08	5.03e-15	1.26756e-12
AT1G14030.1	5	173634±143902	312726±155403	47054±63516	342192±430610	0.848853	0.0920882	NS	-1.88365	0.0619549	NS	0.97876	0.321745	NS	0	0	0	0
AT1G14150.1	3	8733±15692	77640±68871	0±0	70958±92829	3.15219	0.0151706	0.0279588	-19.7362	0.19	NS	3.02235	0.0859217	NS	0	3.15	0	0	0.004	0.00703323	0.728	NS	0.963	NS
AT1G14320.1	6	16507765±2469574	17309142±5151741	8761899±3126629	42693365±59140880	0.0683894	0.701478	NS	-0.913829	0.000139913	0.0005251	1.37087	0.234956	NS	0	0	-0.91	0	0.159	NS	0.451	NS	0.142	NS
AT1G14410.1	7	734110±162949	602391±259340	637205±238952	214870±240160	-0.285298	0.25215	NS	-0.20424	0.383185	NS	-1.77253	0.000277936	0.000640689	0	0	0	-1.77	0.005	0.00836207	0.011	0.0145522	0.108	NS
AT1G14440.1	2	127990±73245	83579±81025	28813±39028	76576±187573	-0.614822	0.282431	NS	-2.15124	0.00894803	0.0133131	-0.741061	0.493381	NS	0	0	-2.15	0	0.948	NS	0.202	NS	0.277	NS
AT1G14450.1	2	326878±218387	230710±69508	82937±55650	11291±27658	-0.502671	0.280084	NS	-1.97866	0.017352	0.0221994	-4.85545	0.00317385	0.00483312	0	0	-1.98	-4.86	0.092	NS	6.03e-05	0.000230533	0.804	NS
AT1G14510.1	2	811925±152888	543954±254199	196628±103289	65214±78815	-0.577862	0.0242905	0.0350967	-2.04588	6.20653e-07	1.02897e-05	-3.63809	2.82216e-08	1.35488e-06	0	-0.58	-2.05	-3.64	0.003	0.00548195	3.33e-09	1.75645e-07	0.295	NS
AT1G14610.1	12	1905841±551293	1697556±1186389	858214±730431	2355790±2902257	-0.166969	0.663547	NS	-1.15102	0.00851463	0.0128189	0.305783	0.677076	NS	0	0	-1.15	0	0.361	NS	0.724	NS	0.173	NS
AT1G14650.3	3	307740±190636	443596±290515	1196319±604961	791733±678906	0.527537	0.296503	NS	1.95882	0.00166108	0.00354476	1.3633	0.0773513	NS	0	0	1.96	0	0.552	NS	0.002	0.00362537	0.147	NS
AT1G14670.1	2	222511±79766	195477±124504	208518±115215	53598±90634	-0.18688	0.620142	NS	-0.0937058	0.79254	NS	-2.05364	0.002368	0.00380074	0	0	0	-2.05	0.042	0.043456	0.067	NS	0.122	NS
AT1G14810.1	19	1527253±591586	1732421±831491	987055±192170	1319544±513791	0.18185	0.587056	NS	-0.629737	0.0474813	0.0484248	-0.2109	0.501571	NS	0	0	-0.63	0	0.258	NS	0.046	0.0468384	0.782	NS
AT1G14830.1	3	148531±123681	260769±248296	63818±77549	64556±97056	0.812004	0.277739	NS	-1.21873	0.160122	NS	-1.20215	0.188706	NS	0	0	0	0
AT1G14850.1	2	42334±54273	150473±89810	0±0	233124±302832	1.82962	0.0120033	0.0248503	-22.0134	0.0740603	NS	2.46121	0.105133	NS	0	1.83	0	0	0.01	0.0142298	0.758	NS	0.303	NS
AT1G14900.1	4	199693±124739	274112±170791	24122±29118	171777±198123	0.456982	0.347089	NS	-3.04937	0.00421238	0.00737736	-0.217245	0.752351	NS	0	0	-3.05	0	0.065	NS	0.019	0.0225614	0.52	NS
AT1G14980.1	9	2629695±602239	2256820±842753	2744871±697541	821233±623342	-0.220605	0.336151	NS	0.0618425	0.745469	NS	-1.67903	7.98018e-05	0.000231903	0	0	0	-1.68	0.000443	0.00124554	0.025	0.0285019	0.008	0.0121935
AT1G15120.1	3	246386±69473	132650±111370	550977±120683	37214±58910	-0.893293	0.0298198	0.0376846	1.16107	3.66617e-05	0.000201005	-2.72702	3.44261e-05	0.000123414	0	-0.89	1.16	-2.73	8.06e-09	2.46891e-07	0.005	0.00776865	7e-06	5.13786e-05
AT1G15140.1	9	8145060±5183353	13017127±5634119	911202±321912	9629008±12111651	0.676414	0.101594	NS	-3.16008	0.00391436	0.00689783	0.241462	0.761626	NS	0	0	-3.16	0	0.021	0.0250451	0.058	NS	0.485	NS
AT1G15270.1	3	299960±53519	497577±215211	185950±105618	165749±147410	0.730149	0.0244067	0.0350967	-0.689854	0.0199208	0.024738	-0.855769	0.0331571	0.0353321	0	0.73	-0.69	-0.86	0.082	NS	0.000442	0.00112467	0.058	NS
AT1G15290.1	5	177085±87585	213474±241168	112066±59501	0±0	0.269616	0.697119	NS	-0.660101	0.137338	NS	-24.0779	0.000193116	0.000470501	0	0	0	-24.08	0.557	NS	0.014	0.0176653	0.165	NS
AT1G15340.1	7	954659±284783	950241±489781	1237452±401230	414051±361752	-0.00669204	0.983024	NS	0.374315	0.145649	NS	-1.20518	0.00740006	0.00980095	0	0	0	-1.21	0.019	0.0232067	0.448	NS	0.011	0.0158099
AT1G15390.1	2	44702±43728	93477±60058	10108±16129	77310±91250	1.06426	0.0901607	NS	-2.14482	0.0837422	NS	0.790312	0.393123	NS	0	0	0	0
AT1G15500.1	3	257108±137495	232274±226951	108548±135565	21438±34017	-0.146547	0.79884	NS	-1.24403	0.0631928	NS	-3.58415	0.000992152	0.00181693	0	0	0	-3.58	0.374	NS	0.005	0.00776865	0.602	NS
AT1G15530.1	2	21105748±12713306	27353758±32187251	13201966±11413099	71094226±108330170	0.374103	0.621219	NS	-0.676883	0.247688	NS	1.7521	0.220117	NS	0	0	0	0
AT1G15690.1	13	6453443±1281086	6037871±1968913	7990711±1596880	2143715±1258822	-0.096029	0.631549	NS	0.308255	0.0654819	NS	-1.58996	1.982e-05	8.15432e-05	0	0	0	-1.59	5.17e-05	0.000222062	0.077	NS	0.000111	0.000446362
AT1G15730.1	2	58159±51899	134177±104989	3314±8117	0±0	1.20607	0.0908449	NS	-4.13347	0.0213558	0.0260582	-22.4716	0.0149433	0.0179574	0	0	-4.13	-22.47	0.096	NS	0.000439	0.00112169	0.101	NS
AT1G15750.4	4	132732±68891	205417±146157	103582±84653	65261±86590	0.630038	0.229213	NS	-0.357745	0.48926	NS	-1.02422	0.126757	NS	0	0	0	0
AT1G15820.1	13	12773733±3364388	15285865±3929627	7800351±2761214	10033553±7862429	0.259018	0.202214	NS	-0.711569	0.0102655	0.0148652	-0.348348	0.393759	NS	0	0	-0.71	0	0.207	NS	0.01	0.0135055	0.941	NS
AT1G15930.1	9	2210061±800668	2300316±1097122	2275482±537994	1465168±333378	0.057746	0.857001	NS	0.0420859	0.864383	NS	-0.59302	0.0484797	0.0489572	0	0	0	-0.59	0.292	NS	0.219	NS	0.141	NS
AT1G15950.1	4	217921±65752	90172±50963	50874±50049	25158±40980	-1.27305	0.000824936	0.00695521	-2.09881	0.000129661	0.000496122	-3.11472	1.77343e-05	7.51171e-05	0	-1.27	-2.1	-3.11	0.000502	0.00138139	5.16e-06	3.33771e-05	0.021	0.026593
AT1G15980.1	4	106755±40929	170685±147605	136195±131644	73985±106539	0.677033	0.259892	NS	0.35137	0.563376	NS	-0.528998	0.441944	NS	0	0	0	0
AT1G16030.1	4	4219806±1050557	3347404±1143092	2508898±444188	574452±365141	-0.334134	0.144376	NS	-0.750123	0.00204349	0.00410194	-2.87692	1.01076e-06	1.12474e-05	0	0	-0.75	-2.88	0.000336	0.00101585	3.18e-07	4.11392e-06	0.12	NS
AT1G16080.1	17	1082486±276092	1022309±575981	2052645±785592	227284±201996	-0.082518	0.796546	NS	0.923135	0.00617833	0.0100492	-2.25178	1.54431e-05	6.699e-05	0	0	0.92	-2.25	0.000151	0.000516953	0.575	NS	0.000115	0.000457579
AT1G16210.1	2	128356±41576	72406±54749	7530±12249	0±0	-0.825978	0.040443	0.0450568	-4.09145	6.64322e-06	5.68089e-05	-23.6136	2.3285e-06	1.8967e-05	0	-0.83	-4.09	-23.61	0.021	0.0250451	1.82e-07	2.90491e-06	0.095	NS
AT1G16350.1	16	4141618±566201	4229802±1631493	837923±384452	757498±487405	0.0303956	0.88824	NS	-2.30531	6.20346e-09	4.50878e-07	-2.45088	1.18373e-08	7.82171e-07	0	0	-2.31	-2.45	0.974	NS	5.28e-10	4.99163e-08	0.817	NS
AT1G16460.2	2	36019±22810	30637±32022	3752±9192	4271±10463	-0.233466	0.710825	NS	-3.26283	0.00527602	0.00887771	-3.07598	0.00650872	0.00879798	0	0	-3.26	-3.08	0.745	NS	0.001	0.00202471	0.725	NS
AT1G16610.3	3	396534±177672	329300±275120	232639±107055	104664±123518	-0.268044	0.578331	NS	-0.769356	0.0634069	NS	-1.92168	0.00378232	0.00560358	0	0	0	-1.92	0.198	NS	0.012	0.0155899	0.677	NS
AT1G16720.2	2	122101±93290	177568±145912	3556±8710	7769±19030	0.540301	0.389285	NS	-5.10174	0.00731729	0.0114206	-3.9742	0.00983664	0.0125433	0	0	-5.1	-3.97	0.361	NS	0.000325	0.000872107	0.469	NS
AT1G16790.1	2	74472±25732	80846±54983	84295±58899	12540±30716	0.11849	0.773803	NS	0.178757	0.68129	NS	-2.57018	0.00107713	0.00193982	0	0	0	-2.57	0.102	NS	0.112	NS	0.031	0.0354018
AT1G16880.1	6	516692±169538	357624±180581	71312±55843	61199±97893	-0.530863	0.0989635	NS	-2.85709	2.15046e-05	0.000134658	-3.07773	3.70318e-05	0.000130061	0	0	-2.86	-3.08	0.101	NS	2.16e-07	3.16029e-06	0.181	NS
AT1G16890.2	2	1561525±537678	895449±679426	293472±212307	201948±263185	-0.802272	0.0514785	NS	-2.41166	7.65617e-05	0.000337607	-2.9509	5.06409e-05	0.000165341	0	0	-2.41	-2.95	0.036	0.0383736	1.22e-05	6.69366e-05	0.132	NS
AT1G16920.1	2	91478±38310	145418±54481	0±0	138702±182925	0.668716	0.040933	0.0450568	-23.125	3.80409e-05	0.000206398	0.600492	0.49246	NS	0	0.67	-23.12	0	0.016	0.0204211	0.176	NS	0.252	NS
AT1G17050.1	3	45640±55428	79115±52343	12248±22784	237488±214574	0.793648	0.249348	NS	-1.89781	0.182771	NS	2.37947	0.0304078	0.0328037	0	0	0	2.38	0.009	0.0131443	0.171	NS	0.033	0.03696
AT1G17100.1	4	157162±74230	187560±135922	73654±98619	154628±259537	0.255099	0.593536	NS	-1.09341	0.0922213	NS	-0.0234533	0.979573	NS	0	0	0	0
AT1G17220.1	18	952670±534920	1761176±654064	410294±114702	858906±790190	0.886491	0.0188814	0.0318591	-1.21532	0.0272106	0.0315645	-0.149477	0.795517	NS	0	0.89	-1.22	0	0.008	0.012031	0.004	0.00642614	0.43	NS
AT1G17290.1	9	726625±285556	680004±322331	938027±185933	118623±123105	-0.0956672	0.770517	NS	0.368418	0.134415	NS	-2.61483	0.000223419	0.000537052	0	0	0	-2.61	0.000305	0.000934263	0.098	NS	0.000421	0.00132065
AT1G17470.2	3	771265±510274	290722±142304	1177546±317809	96086±106261	-1.40759	0.0286917	0.036987	0.610485	0.106134	NS	-3.00483	0.00616019	0.00839835	0	-1.41	0	-3	2.15e-06	1.72593e-05	0.375	NS	0.024	0.0296471
AT1G17650.1	8	696990±653915	873817±693190	388829±203404	370541±320471	0.326192	0.618733	NS	-0.842004	0.279611	NS	-0.911507	0.275792	NS	0	0	0	0
AT1G17720.1	2	505198±114744	344815±176461	512067±149359	23343±57178	-0.551027	0.0522213	NS	0.0194845	0.923853	NS	-4.4358	1.72364e-07	3.68345e-06	0	0	0	-4.44	1.91e-06	1.6296e-05	0.006	0.00901467	0.004	0.00728675
AT1G17730.1	2	504307±111513	322213±181956	1021047±454661	92052±76635	-0.646288	0.0319638	0.0389259	1.01767	0.00826727	0.0125294	-2.45378	1.77124e-06	1.5999e-05	0	-0.65	1.02	-2.45	7.9e-06	4.8654e-05	0.118	NS	0.000527	0.0015873
AT1G17880.1	7	3769831±1166389	3336172±1328935	6132899±982559	2565653±1017698	-0.176306	0.511141	NS	0.702069	0.00125349	0.0028858	-0.555174	0.0623801	NS	0	0	0.7	0	0.000253	0.000804623	0.068	NS	0.001	0.00231902
AT1G17890.1	5	35298±46019	85843±71686	82018±55754	88112±88608	1.28209	0.121311	NS	1.21633	0.108037	NS	1.31973	0.171502	NS	0	0	0	0
AT1G18070.3	12	551990±180642	535714±187283	145432±82064	434648±302717	-0.0431794	0.866364	NS	-1.9243	0.000142059	0.000529567	-0.344795	0.382865	NS	0	0	-1.92	0	0.128	NS	0.003	0.00510665	0.061	NS
AT1G18080.1	16	6188777±2469275	5895570±2440376	4842640±1482518	3042229±2890399	-0.0700228	0.82058	NS	-0.35386	0.25294	NS	-1.02453	0.0455893	0.0462647	0	0	0	-1.02	0.298	NS	0.033	0.0355451	0.421	NS
AT1G18210.2	3	81478±67685	143015±122162	47833±44788	59779±94539	0.811687	0.23989	NS	-0.768386	0.305996	NS	-0.446756	0.624809	NS	0	0	0	0
AT1G18270.3	3	89601±63203	93637±61343	28186±25179	74887±82981	0.0635546	0.902069	NS	-1.66853	0.0396137	0.0423846	-0.258812	0.712109	NS	0	0	-1.67	0	0.336	NS	0.101	NS	0.381	NS
AT1G18450.1	7	333751±116171	410887±244382	167299±139783	156316±137274	0.299969	0.439451	NS	-0.996344	0.0290336	0.0333576	-1.0943	0.0202865	0.0232764	0	0	-1	-1.09	0.568	NS	0.003	0.00510665	0.502	NS
AT1G18500.1	21	2703516±602831	1673351±459579	2763402±451659	1072858±310337	-0.692097	0.00219815	0.0114137	0.0316084	0.840429	NS	-1.33338	2.76267e-05	0.000103556	0	-0.69	0	-1.33	8.99e-08	1.49491e-06	0.168	NS	0.085	NS
AT1G18540.1	9	33147867±15967574	32764749±28652690	66286348±29301929	7113018±4226871	-0.0167715	0.974551	NS	0.999796	0.0172617	0.0220934	-2.22038	0.00151123	0.00255708	0	0	1	-2.22	0.004	0.00703323	0.599	NS	0.002	0.0042117
AT1G18700.5	2	158442±38384	285402±157737	0±0	66394±80038	0.849038	0.0442153	0.0469045	-23.9175	7.16644e-08	2.46988e-06	-1.25483	0.0132289	0.0161462	0	0.85	-23.92	-1.25	0.009	0.0131443	1.25e-05	6.79757e-05	0.398	NS
AT1G18800.1	3	34230894±22351612	25692394±26648398	146834±96423	18519735±18836982	-0.413958	0.510191	NS	-7.86497	0.00205395	0.00411572	-0.886235	0.184398	NS	0	0	-7.86	0	0.644	NS	0.012	0.0155899	0.097	NS
AT1G19140.2	2	41740±10444	16094±20516	9837±24097	23254±56962	-1.37493	0.00732194	0.0191519	-2.08508	0.00491426	0.00835785	-0.843928	0.387654	NS	0	-1.37	-2.09	0	0.519	NS	0.302	NS	0.123	NS
AT1G19430.1	2	112133±101365	585227±478199	122460±138872	1145255±1193537	2.38378	0.0158105	0.0287144	0.127093	0.874584	NS	3.35238	0.0298284	0.0322814	0	2.38	0	3.35	0.006	0.00967313	0.259	NS	0.264	NS
AT1G19570.1	15	1312551±356578	1382523±1049234	1485623±1235107	283840±250280	0.0749297	0.862036	NS	0.178694	0.714215	NS	-2.20922	2.88226e-05	0.000107479	0	0	0	-2.21	0.123	NS	0.173	NS	0.056	NS
AT1G19670.1	4	15275±20438	38684±37617	8683±21268	0±0	1.34053	0.149464	NS	-0.814998	0.565788	NS	-20.5428	0.0855796	NS	0	0	0	0
AT1G19870.1	3	94019±47507	118703±53537	65678±116272	25215±61765	0.336322	0.35909	NS	-0.517545	0.544803	NS	-1.89865	0.0335816	0.0357305	0	0	0	-1.9	0.866	NS	0.042	0.0434861	0.258	NS
AT1G19880.1	4	531559±392173	168601±122584	647530±488858	28300±69320	-1.65662	0.0323307	0.0391339	0.284718	0.630026	NS	-4.23137	0.00726274	0.00964305	0	-1.66	0	-4.23	0.000636	0.00166248	0.944	NS	0.313	NS
AT1G19900.1	2	47749±47118	60832±71564	62864±87074	0±0	0.349346	0.678757	NS	0.396755	0.684294	NS	-22.187	0.0250755	0.0279514	0	0	0	-22.19	0.37	NS	0.36	NS	0.117	NS
AT1G19920.1	10	464274±119317	418047±275370	222158±98106	159443±163746	-0.15131	0.673423	NS	-1.06339	0.00115746	0.00273101	-1.54194	0.00124747	0.00217228	0	0	-1.06	-1.54	0.442	NS	0.001	0.00202471	0.906	NS
AT1G20010.1	7	2779129±1274026	5529943±2222815	2254758±608403	3808721±3033952	0.992631	0.00934671	0.0224051	-0.30166	0.363766	NS	0.454674	0.40437	NS	0	0.99	0	0	0.007	0.0109664	0.159	NS	0.441	NS
AT1G20020.1	25	5357078±1120940	6088895±1653922	6799735±1044762	3295101±1312573	0.184734	0.327379	NS	0.344032	0.0274774	0.0318562	-0.701124	0.00685652	0.0092173	0	0	0	-0.7	0.026	0.0294397	0.231	NS	0.000267	0.000905166
AT1G20200.1	5	2663585±1710103	3663391±4244697	1564832±1288847	8845345±13939664	0.45981	0.550754	NS	-0.767362	0.206623	NS	1.73155	0.238023	NS	0	0	0	0
AT1G20220.1	4	65693±49632	82595±51196	31389±36740	0±0	0.330321	0.52638	NS	-1.06549	0.173996	NS	-22.6473	0.00552289	0.00763043	0	0	0	-22.65	0.758	NS	0.001	0.00202471	0.141	NS
AT1G20260.1	6	27036793±15267858	6420976±4664210	1840985±668166	3444006±2338391	-2.07406	0.00359145	0.0141502	-3.87637	0.00112278	0.00268022	-2.97276	0.0019901	0.00326276	0	-2.07	-3.88	-2.97	0.004	0.00703323	0.000198	0.000583554	0.003	0.00581538
AT1G20310.1	2	38187±43584	89456±82899	4892±11982	49510±103155	1.22809	0.14878	NS	-2.96469	0.0874641	NS	0.374625	0.785237	NS	0	0	0	0
AT1G20330.1	10	792729±210449	755557±375328	1024259±385373	140868±152978	-0.0692871	0.813673	NS	0.369681	0.173691	NS	-2.49248	1.51366e-05	6.58909e-05	0	0	0	-2.49	0.001	0.00218797	0.128	NS	0.001	0.00231902
AT1G20340.1	4	1144918±1186416	2645557±2099273	453262±512896	1877774±1697642	1.20833	0.104553	NS	-1.33683	0.199022	NS	0.713779	0.358489	NS	0	0	0	0
AT1G20450.1	2	45508±47646	171954±51551	50152±35539	108783±149134	1.91784	0.000179323	0.0030498	0.140184	0.843186	NS	1.25726	0.281789	NS	0	1.92	0	0	0.005	0.00836207	0.377	NS	0.292	NS
AT1G20580.1	3	309810±106094	1258476±495492	168239±198502	2137963±1762008	2.02222	9.58413e-05	0.00220543	-0.880873	0.109021	NS	2.78678	0.0115315	0.0143056	0	2.02	0	2.79	0.000293	0.000904647	0.306	NS	0.146	NS
AT1G20620.1	22	15634452±2889019	13815326±6682777	10972159±4520357	6793258±3057964	-0.178459	0.49629	NS	-0.510881	0.0343768	0.0383231	-1.20255	7.33027e-05	0.000219084	0	0	-0.51	-1.2	0.111	NS	0.003	0.00510665	0.508	NS
AT1G20630.1	3	144016±176689	288109±247910	2345±5744	99331±160581	1.00038	0.211031	NS	-5.94046	0.0672713	NS	-0.535907	0.632841	NS	0	0	0	0
AT1G20696.2	5	1434591±324234	1055302±263977	3291132±1255053	1326004±1652559	-0.442984	0.0262345	0.035738	1.19794	0.0013587	0.00306938	-0.113554	0.859738	NS	0	0	1.2	0	0.009	0.0131443	0.01	0.0135055	0.053	NS
AT1G20950.1	11	932237±314538	1250971±623265	487411±304473	443178±441283	0.42428	0.223243	NS	-0.935559	0.0185904	0.023411	-1.07281	0.0297748	0.0322814	0	0	-0.94	-1.07	0.37	NS	0.001	0.00202471	0.296	NS
AT1G20960.1	14	1170594±420291	1426408±498539	2414865±1139493	1900119±1245630	0.285146	0.298103	NS	1.0447	0.013446	0.0182145	0.698849	0.147066	NS	0	0	1.04	0	0.784	NS	0.016	0.0197232	0.263	NS
AT1G21065.1	4	175516±32716	126706±62622	22877±47620	121318±151108	-0.470121	0.0739137	NS	-2.93963	5.37096e-06	4.88148e-05	-0.532813	0.344911	NS	0	0	-2.94	0	0.585	NS	0.019	0.0225614	0.031	0.0354018
AT1G21160.1	2	179902±108922	178516±175916	0±0	33693±82531	-0.0111595	0.985436	NS	-24.1007	0.00110852	0.00268022	-2.41669	0.0152758	0.0183442	0	0	-24.1	-2.42	0.744	NS	0.000984	0.00202471	0.694	NS
AT1G21440.2	6	501405±240875	1373055±649442	186268±178847	1337969±1490972	1.45334	0.00309621	0.0131517	-1.4286	0.0169614	0.0218167	1.416	0.143741	NS	0	1.45	-1.43	0	0.003	0.00548195	0.567	NS	0.653	NS
AT1G21500.1	4	591826±147494	461947±271753	1465307±259945	68074±138777	-0.357445	0.261343	NS	1.30796	1.51635e-06	2.05122e-05	-3.11999	9.12409e-06	4.408e-05	0	0	1.31	-3.12	3.19e-09	1.0609e-07	0.004	0.00642614	2.65e-08	5.724e-07
AT1G21540.1	2	416270±230209	184934±101375	22503±38164	4282±10488	-1.17051	0.0262155	0.035738	-4.20936	0.000910344	0.00231299	-6.60315	0.00057583	0.00116202	0	-1.17	-4.21	-6.6	0.016	0.0204211	7.4e-06	4.45814e-05	0.052	NS
AT1G21600.1	2	112939±28134	90279±40462	206284±60859	5429±13297	-0.323085	0.223386	NS	0.869084	0.00190441	0.00388003	-4.37883	4.88993e-07	7.0174e-06	0	0	0.87	-4.38	2.29e-07	2.71996e-06	0.665	NS	2.84e-06	2.30821e-05
AT1G21630.4	2	79737±55662	185385±55082	19018±46585	160930±133101	1.2172	0.00219614	0.0114137	-2.06786	0.0475173	0.0484248	1.01311	0.144229	NS	0	1.22	-2.07	0	0.000406	0.00116976	0.168	NS	0.556	NS
AT1G21690.3	3	87466±57818	64603±114499	7587±18584	7191±17615	-0.437132	0.627052	NS	-3.52714	0.00537235	0.00898891	-3.60443	0.00507254	0.0071504	0	0	-3.53	-3.6	0.627	NS	0.013	0.0166427	0.669	NS
AT1G21720.1	4	27162±32119	86281±66128	0±0	68736±116303	1.66743	0.0406955	0.0450568	-21.3732	0.0550484	NS	1.33945	0.354669	NS	0	1.67	0	0	0.021	0.0250451	0.393	NS	0.854	NS
AT1G21750.1	24	5400590±788975	6752968±875402	4272224±528916	4095330±2248215	0.322405	0.0066485	0.0185163	-0.33813	0.00870458	0.013045	-0.399137	0.152324	NS	0	0	0	0
AT1G21770.1	2	57839±33163	26134±29431	30586±27856	0±0	-1.14611	0.0703692	NS	-0.919178	0.12448	NS	-22.4636	0.000710675	0.00138615	0	0	0	-22.46	0.005	0.00836207	0.016	0.0197232	0.957	NS
AT1G22020.1	2	58493±68389	116522±118984	105371±98030	479543±752772	0.99427	0.2589	NS	0.84914	0.310414	NS	3.03533	0.140754	NS	0	0	0	0
AT1G22270.1	2	182387±41320	152975±87467	531170±208991	98372±75709	-0.25371	0.410195	NS	1.54217	0.000436813	0.00130304	-0.890677	0.0191015	0.0220824	0	0	1.54	-0.89	6.6e-05	0.000269558	0.002	0.00362537	0.000128	0.000498804
AT1G22300.1	10	13297625±3360497	10296783±5217477	5006773±715341	4264229±3790445	-0.368975	0.200732	NS	-1.40922	3.24888e-05	0.00018659	-1.64081	0.000330675	0.000737203	0	0	-1.41	-1.64	0.176	NS	2.82e-05	0.000128839	0.437	NS
AT1G22410.1	8	396653±140256	363575±201959	153535±100315	88569±123979	-0.125626	0.715374	NS	-1.36931	0.00273975	0.0051681	-2.163	0.000751645	0.00144984	0	0	-1.37	-2.16	0.413	NS	0.000114	0.000373616	0.783	NS
AT1G22450.1	2	135883±73074	125024±134385	78702±125761	0±0	-0.120154	0.846284	NS	-0.787883	0.304698	NS	-23.6959	0.000410841	0.000889153	0	0	0	-23.7	0.285	NS	0.026	0.0294236	0.383	NS
AT1G22700.1	5	459505±526315	1390545±1371170	205968±156426	371284±334879	1.5975	0.0966643	NS	-1.15766	0.268121	NS	-0.307557	0.722923	NS	0	0	0	0
AT1G22840.1	2	509630±122727	414696±202934	724047±326498	113428±155687	-0.297397	0.284633	NS	0.506634	0.112126	NS	-2.16767	0.000107293	0.000290906	0	0	0	-2.17	0.000401	0.00116691	0.658	NS	0.004	0.00728675
AT1G23180.1	3	56015±61990	111265±90011	4357±10673	35791±65617	0.990115	0.182809	NS	-3.68429	0.0607951	NS	-0.646203	0.564461	NS	0	0	0	0
AT1G23190.1	9	2527193±1639516	1239373±548725	1843389±434122	495155±202995	-1.02793	0.0651163	NS	-0.455175	0.331873	NS	-2.35158	0.00866238	0.0112451	0	0	0	-2.35	0.001	0.00218797	0.064	NS	0.935	NS
AT1G23310.1	22	5393937±1989147	6581286±3161552	3623938±597109	3711081±1660665	0.287031	0.392576	NS	-0.57378	0.0515015	NS	-0.539499	0.11393	NS	0	0	0	0
AT1G23740.1	20	3840355±740667	3137167±1411521	4304123±797933	973171±633158	-0.291777	0.238851	NS	0.16448	0.280151	NS	-1.98048	2.29616e-06	1.88329e-05	0	0	0	-1.98	2.01e-05	0.000102168	0.036	0.0379777	0.001	0.00231902
AT1G23800.1	2	105268168±54691709	73658467±60430531	25442520±8488576	44917701±39532458	-0.515146	0.304429	NS	-2.04876	0.00302275	0.00560735	-1.22871	0.0371501	0.0388174	0	0	-2.05	-1.23	0.641	NS	0.005	0.00776865	0.169	NS
AT1G23820.1	4	60132±128793	254538±227228	11023±27002	108323±151766	2.08168	0.0565187	NS	-2.44754	0.369168	NS	0.849145	0.531185	NS	0	0	0	0
AT1G23860.1	2	6766±14534	39755±33215	0±0	0±0	2.55468	0.0226993	0.034022	-19.368	0.268524	NS	-19.368	0.268524	NS	0	2.55	0	0	0.018	0.0222894	0.004	0.00642614	0.03	0.034732
AT1G24020.1	17	5463616±1810403	5477046±3686525	6250917±3847348	1419723±745866	0.00354175	0.992856	NS	0.194212	0.620288	NS	-1.94425	0.000135627	0.00035585	0	0	0	-1.94	0.055	NS	0.161	NS	0.035	0.0387977
AT1G24050.1	7	145395±105723	247773±187545	28713±32442	51835±126970	0.769045	0.206527	NS	-2.3402	0.0195348	0.02431	-1.48797	0.154917	NS	0	0	-2.34	0	0.186	NS	0.004	0.00642614	0.428	NS
AT1G24100.1	3	303361±85674	110417±64758	632440±180330	326144±171115	-1.45807	0.000202866	0.0030498	1.05989	0.000491188	0.00144757	0.104473	0.750044	NS	0	-1.46	1.06	0	4.7e-05	0.000204899	1.03e-05	5.80674e-05	0.274	NS
AT1G24180.1	3	124361±67525	218982±63689	18297±29261	555637±349936	0.816277	0.0139548	0.0264735	-2.76486	0.00272427	0.00513778	2.15961	0.00450046	0.00653862	0	0.82	-2.76	2.16	0.000151	0.000516953	0.115	NS	0.003	0.00581538
AT1G24360.1	11	6891264±2655644	7082205±3860272	3666621±659559	2858357±2333599	0.0394301	0.911841	NS	-0.910318	0.0108518	0.015492	-1.26958	0.0101218	0.0128277	0	0	-0.91	-1.27	0.803	NS	0.001	0.00202471	0.635	NS
AT1G24460.1	3	84252±50169	116429±96313	269217±78413	47979±94647	0.466679	0.422808	NS	1.67599	0.00010097	0.000411866	-0.812316	0.372249	NS	0	0	1.68	0	0.013	0.0173333	0.059	NS	0.000388	0.00123767
AT1G24510.1	27	12748311±6004058	10213169±5155775	3329299±441353	7535433±6051302	-0.319876	0.397007	NS	-1.93702	0.00168461	0.00357	-0.758544	0.130582	NS	0	0	-1.94	0	0.794	NS	0.004	0.00642614	0.097	NS
AT1G25220.2	2	24971±18332	23436±23522	8383±15465	0±0	-0.0915731	0.889114	NS	-1.57473	0.0939743	NS	-21.2518	0.00456699	0.006599	0	0	0	-21.25	0.489	NS	0.006	0.00901467	0.61	NS
AT1G25260.1	2	13282525±8402333	4947324±2263548	100214±92683	5829028±7349228	-1.42481	0.0220004	0.0335367	-7.0503	0.00165753	0.00354476	-1.1882	0.104089	NS	0	-1.42	-7.05	0	0.388	NS	0.009	0.0124141	0.004	0.00728675
AT1G25350.2	3	91286±51177	96920±86046	114245±79730	0±0	0.0864127	0.878053	NS	0.323671	0.524105	NS	-23.122	0.000588167	0.00118109	0	0	0	-23.12	0.059	NS	0.165	NS	0.023	0.0286458
AT1G25490.1	6	1164001±427377	569019±270385	443756±128987	208402±191337	-1.03255	0.00625632	0.017898	-1.39126	0.00123968	0.00287285	-2.48165	0.000148294	0.000382219	0	-1.03	-1.39	-2.48	0.000619	0.00162645	4.38e-05	0.000181859	0.12	NS
AT1G26110.1	6	401381±184780	481424±380049	346986±62919	104030±162695	0.262334	0.605566	NS	-0.210094	0.496751	NS	-1.94798	0.00715368	0.00955163	0	0	0	-1.95	0.467	NS	0.026	0.0294236	0.084	NS
AT1G26460.1	3	122583±56420	150724±129072	30402±29585	110496±100164	0.298152	0.585473	NS	-2.01151	0.00252257	0.00485814	-0.149765	0.779523	NS	0	0	-2.01	0	0.138	NS	0.059	NS	0.451	NS
AT1G26550.1	3	513698±93684	286238±162783	539283±114096	46518±61363	-0.843705	0.00428784	0.015422	0.0701228	0.652183	NS	-3.46507	4.07831e-08	1.5776e-06	0	-0.84	0	-3.47	1.9e-08	4.70553e-07	0.027	0.0302489	0.006	0.00977586
AT1G26630.1	14	9375976±2080490	8900741±3040262	12383444±2223801	7286622±2940364	-0.0750435	0.726439	NS	0.401372	0.020845	0.0255654	-0.363719	0.142175	NS	0	0	0	0
AT1G26850.2	7	1473738±317760	1543859±667018	478832±227149	1291575±1326016	0.0670615	0.795061	NS	-1.62189	1.28062e-05	9.41303e-05	-0.190349	0.715447	NS	0	0	-1.62	0	0.168	NS	0.036	0.0379777	0.208	NS
AT1G26880.1	3	1213864±293763	970359±351139	908298±322357	286680±187402	-0.323016	0.164454	NS	-0.418368	0.0855492	NS	-2.08209	8.49003e-06	4.20572e-05	0	0	0	-2.08	0.001	0.00218797	0.000222	0.000643486	0.112	NS
AT1G26900.1	2	817381±1230354	2518695±1874265	0±0	1029915±1298038	1.6236	0.0531304	NS	-26.2845	0.1224	NS	0.333443	0.758904	NS	0	0	0	0
AT1G26910.1	2	109298±183725	416100±286548	0±0	70661±117265	1.92866	0.0247524	0.035172	-23.3818	0.163059	NS	-0.629286	0.657104	NS	0	1.93	0	0	0.009	0.0131443	0.004	0.00642614	0.11	NS
AT1G27090.1	12	1015977±269770	798496±404142	1294122±564771	303657±157087	-0.347511	0.234867	NS	0.349106	0.244367	NS	-1.74235	4.49905e-05	0.000151611	0	0	0	-1.74	0.000543	0.00147331	0.505	NS	0.013	0.0181328
AT1G27310.1	3	379270±144753	339194±152612	155164±147099	66153±68777	-0.161114	0.609506	NS	-1.28944	0.0127649	0.0176	-2.51934	0.000218486	0.00052592	0	0	-1.29	-2.52	0.24	NS	5.65e-05	0.00021836	0.642	NS
AT1G27390.1	4	302191±115398	407667±201557	36232±33527	278651±312293	0.431928	0.226758	NS	-3.06012	7.47633e-05	0.000335319	-0.117001	0.848121	NS	0	0	-3.06	0	0.031	0.0339454	0.012	0.0155899	0.363	NS
AT1G27400.1	3	20931351±7445138	13665282±2918728	12376015±2906805	5640610±4961841	-0.61515	0.0280066	0.0369706	-0.758119	0.017633	0.0223674	-1.89174	0.000626128	0.0012413	0	-0.62	-0.76	-1.89	0.001	0.00218797	0.000243	0.000691312	0.894	NS
AT1G27430.1	2	0±0	0±0	666060±166886	0±0	0	NA	NS	25.9891	2.25583e-08	1.18334e-06	0	NA	NS	0	0	25.99	0	1.9e-10	9.76748e-09	1.32e-11	2.7038e-09	2.39e-11	1.5057e-09
AT1G27450.4	8	3601867±2979922	27575227±24878744	1042201±407931	28356235±32112895	2.93656	0.0166645	0.029727	-1.78911	0.0532853	NS	2.97685	0.0493946	0.0496139	0	2.94	0	2.98	0.003	0.00548195	0.904	NS	0.83	NS
AT1G27595.1	2	3161179±1237479	1867771±1160461	5252526±1262659	1651007±1351270	-0.759145	0.0550447	NS	0.732549	0.00769237	0.0118986	-0.937117	0.0472176	0.0477488	0	0	0.73	-0.94	4.54e-05	0.000199417	0.056	NS	0.024	0.0296471
AT1G27650.1	3	31998±44150	88700±68860	9422±16182	26498±43180	1.47095	0.0742431	NS	-1.76387	0.248486	NS	-0.272095	0.818785	NS	0	0	0	0
AT1G27950.1	3	360824±147487	489109±181350	13832±25101	346235±321671	0.43886	0.151962	NS	-4.70524	4.95326e-05	0.000249213	-0.0595437	0.911694	NS	0	0	-4.71	0	0.007	0.0109664	0.003	0.00510665	0.189	NS
AT1G27970.2	4	124394±63407	252362±261390	145011±137826	10693±26193	1.02058	0.201438	NS	0.221247	0.715328	NS	-3.54017	0.000944377	0.00173816	0	0	0	-3.54	0.875	NS	0.081	NS	0.035	0.0387977
AT1G28290.1	8	815581±420380	1274156±959438	412857±181280	547537±571510	0.643643	0.240768	NS	-0.982187	0.0437601	0.0455757	-0.574872	0.329289	NS	0	0	-0.98	0	0.194	NS	0.025	0.0285019	0.497	NS
AT1G28350.2	2	147290±49270	97905±81189	152640±92585	19824±34204	-0.589202	0.170039	NS	0.0514719	0.891557	NS	-2.89335	8.39492e-05	0.000241299	0	0	0	-2.89	0.003	0.00548195	0.191	NS	0.124	NS
AT1G29150.1	4	407601±73560	544494±165215	614704±66885	174319±99779	0.417757	0.0519353	NS	0.592733	8.77526e-05	0.000372009	-1.22543	0.000182707	0.000455699	0	0	0.59	-1.23	0.006	0.00967313	0.091	NS	2.36e-07	3.07614e-06
AT1G29250.1	5	979741±345219	835101±582018	730116±390558	182602±101003	-0.230449	0.562169	NS	-0.424275	0.225882	NS	-2.4237	7.36921e-05	0.00021921	0	0	0	-2.42	0.042	0.043456	0.007	0.0101331	0.202	NS
AT1G29310.1	2	49220±23531	27748±24011	53641±35410	0±0	-0.826852	0.101057	NS	0.124096	0.783703	NS	-22.2308	0.000140471	0.000363582	0	0	0	-22.23	0.000673	0.00174083	0.243	NS	0.099	NS
AT1G29320.2	2	193735±289046	880936±781370	4640441±9579236	0±0	2.18496	0.0357267	0.0415929	4.58211	0.213964	NS	-24.2076	0.119384	NS	0	2.18	0	0	0.337	NS	0.304	NS	0.144	NS
AT1G29350.1	7	2449824±807447	1648314±835107	2674745±961127	791068±425551	-0.571687	0.0784945	NS	0.126723	0.641764	NS	-1.6308	0.000404309	0.0008787	0	0	0	-1.63	0.000221	0.000724631	0.33	NS	0.087	NS
AT1G29470.1	6	889837±375028	637855±478142	591530±388954	178266±105380	-0.480313	0.271487	NS	-0.58909	0.168381	NS	-2.31951	0.000446905	0.000942764	0	0	0	-2.32	0.031	0.0339454	0.014	0.0176653	0.577	NS
AT1G29660.1	3	879765±512853	1239085±832809	1971±4827	716592±1089294	0.494085	0.324844	NS	-8.80224	0.000830684	0.00215402	-0.295967	0.716313	NS	0	0	-8.8	0	0.073	NS	0.018	0.0215824	0.531	NS
AT1G29670.2	16	3112112±1179309	1391665±579824	1224068±374370	1106022±810729	-1.16108	0.00311604	0.0131517	-1.34621	0.00189201	0.00386564	-1.49251	0.00289862	0.00452049	0	-1.16	-1.35	-1.49	0.004	0.00703323	0.002	0.00362537	0.018	0.0234621
AT1G29730.2	3	509435±593418	528152±320786	784524±142293	2299861±1370710	0.0520551	0.94147	NS	0.62292	0.280554	NS	2.17458	0.00536331	0.00746859	0	0	0	2.17	0.023	0.026772	0.002	0.00362537	0.015	0.0201779
AT1G29850.2	3	347192±279270	402845±213049	862254±370061	193418±150460	0.214493	0.67343	NS	1.31238	0.0101842	0.0147697	-0.844009	0.238655	NS	0	0	1.31	0	0.013	0.0173333	0.125	NS	0.002	0.0042117
AT1G29880.1	26	2132653±907854	3780472±935174	953638±579652	3576743±3906249	0.825917	0.00350355	0.0140968	-1.16114	0.0141635	0.0191429	0.745997	0.332798	NS	0	0.83	-1.16	0	0.011	0.0153525	0.37	NS	0.533	NS
AT1G29900.1	33	4769950±864310	4862759±1937980	6049835±1656224	2123924±1625447	0.027801	0.904524	NS	0.342922	0.0830824	NS	-1.16724	0.00156394	0.00263854	0	0	0	-1.17	0.008	0.012031	0.27	NS	0.002	0.0042117
AT1G29930.1	2	107199944±23902740	82641020±27410566	117542616±21485455	65735415±21374541	-0.375374	0.083575	NS	0.13288	0.415468	NS	-0.705561	0.00456867	0.006599	0	0	0	-0.71	0.000419	0.00120127	0.754	NS	0.151	NS
AT1G29990.1	2	185681±124307	308221±247848	24083±32136	110002±175495	0.731141	0.237619	NS	-2.94672	0.00727989	0.0113717	-0.755295	0.361422	NS	0	0	-2.95	0	0.109	NS	0.009	0.0124141	0.778	NS
AT1G30230.2	7	5285291±2172623	6157876±2135366	21738508±5336467	4199132±4633442	0.22045	0.445991	NS	2.0402	1.69214e-06	2.14778e-05	-0.331892	0.570583	NS	0	0	2.04	0	1.75e-05	9.17568e-05	1.74e-05	8.94753e-05	7.48e-07	7.74641e-06
AT1G30360.1	3	36796±47752	90980±68124	3699±9060	10949±26820	1.30598	0.0922203	NS	-3.3145	0.1128	NS	-1.74871	0.249904	NS	0	0	0	0
AT1G30380.1	7	3886689±846778	2583002±1133680	3397319±1319727	497800±470049	-0.589493	0.022639	0.0339559	-0.194145	0.414236	NS	-2.9649	3.89815e-07	6.36112e-06	0	-0.59	0	-2.96	1.35e-05	7.51866e-05	0.003	0.00510665	0.047	0.0479514
AT1G30470.1	2	34802±18628	48589±31599	6373±15612	9961±24399	0.481452	0.313695	NS	-2.44902	0.00886962	0.0132393	-1.8048	0.0485959	0.0490226	0	0	-2.45	-1.8	0.318	NS	0.001	0.00202471	0.578	NS
AT1G30530.1	8	512470±220236	780148±367057	78056±78799	455420±436894	0.60628	0.103464	NS	-2.71489	0.000371254	0.0011508	-0.170271	0.755074	NS	0	0	-2.71	0	0.012	0.0164717	0.003	0.00510665	0.647	NS
AT1G30580.1	17	2711729±1244919	3105157±2157116	1896005±1130599	945761±634758	0.195453	0.667374	NS	-0.51625	0.226274	NS	-1.51967	0.00639652	0.00866615	0	0	0	-1.52	0.699	NS	0.013	0.0166427	0.234	NS
AT1G30630.1	3	361544±91818	318737±155360	107275±80024	305926±294918	-0.181806	0.520576	NS	-1.75286	8.80744e-05	0.000372009	-0.240988	0.625501	NS	0	0	-1.75	0	0.326	NS	0.05	NS	0.082	NS
AT1G30690.2	2	91984±57741	147355±116880	3065±7507	117293±177356	0.679835	0.255412	NS	-4.90753	0.00200387	0.00404012	0.350657	0.712793	NS	0	0	-4.91	0	0.059	NS	0.16	NS	0.486	NS
AT1G31160.1	3	48656±50890	144564±90256	0±0	34915±55493	1.57101	0.0213363	0.0334951	-22.2142	0.0329259	0.0370302	-0.478767	0.637488	NS	0	1.57	-22.21	0	0.006	0.00967313	0.002	0.00362537	0.197	NS
AT1G31180.2	7	1278068±549853	1796011±669881	694029±474218	966081±569480	0.490831	0.121109	NS	-0.880898	0.0551123	NS	-0.403749	0.317391	NS	0	0	0	0
AT1G31190.1	6	45072±67516	74290±91085	10976±18339	14491±35496	0.720952	0.488211	NS	-2.0379	0.244298	NS	-1.63706	0.32642	NS	0	0	0	0
AT1G31230.1	4	436774±143883	927712±721715	496698±119865	523660±791491	1.08679	0.0803329	NS	0.18548	0.420121	NS	0.261741	0.767308	NS	0	0	0	0
AT1G31330.1	13	12026842±5664841	31803202±15995136	18206203±2773495	17770896±19351225	1.40291	0.0052563	0.0165204	0.598172	0.0265465	0.0310551	0.563259	0.442383	NS	0	1.4	0.6	0	0.039	0.0409711	0.464	NS	0.05	NS
AT1G31690.1	5	339220±259318	212254±158964	382993±255644	70148±104691	-0.67643	0.277751	NS	0.175095	0.757212	NS	-2.27374	0.0297532	0.0322814	0	0	0	-2.27	0.014	0.0184553	0.567	NS	0.258	NS
AT1G31800.1	3	77648±34007	79517±52243	145105±70139	109057±116702	0.03431	0.934987	NS	0.902067	0.0330013	0.037079	0.490052	0.485092	NS	0	0	0.9	0	0.588	NS	0.091	NS	0.504	NS
AT1G31812.1	8	3412137±698361	2641154±1412844	2774283±1068449	468491±362601	-0.369507	0.193319	NS	-0.298561	0.199712	NS	-2.86458	1.7916e-07	3.77527e-06	0	0	0	-2.86	0.000555	0.00149465	0.001	0.00202471	0.051	NS
AT1G31860.1	3	817092±286877	1242119±538529	474902±277293	1416269±1707008	0.604233	0.0718963	NS	-0.782868	0.0413207	0.0435279	0.793525	0.34966	NS	0	0	-0.78	0	0.062	NS	0.791	NS	0.455	NS
AT1G31970.1	3	435590±696531	967829±1120042	16579±22986	1910337±2361788	1.15178	0.281222	NS	-4.71557	0.158881	NS	2.13279	0.118768	NS	0	0	0	0
AT1G32050.1	2	126481±64709	141569±124289	41929±75860	81043±79187	0.162582	0.768699	NS	-1.59289	0.0411924	0.0434575	-0.642161	0.257224	NS	0	0	-1.59	0	0.455	NS	0.044	0.045214	0.73	NS
AT1G32060.1	24	8908971±2906401	10476541±5162482	7737585±2850866	5402615±1843706	0.233832	0.473873	NS	-0.203376	0.463127	NS	-0.721601	0.0207462	0.0236184	0	0	0	-0.72	0.883	NS	0.03	0.0329491	0.156	NS
AT1G32160.1	3	31586±33519	41432±29427	0±0	4380±10728	0.391468	0.556668	NS	-21.5909	0.0351361	0.0388385	-2.85042	0.0736857	NS	0	0	-21.59	0	0.432	NS	0.001	0.00202471	0.771	NS
AT1G32200.1	16	813353±586576	1284721±983126	271402±287937	723473±695355	0.659502	0.271475	NS	-1.58345	0.0544944	NS	-0.168942	0.797043	NS	0	0	0	0
AT1G32220.1	5	225126±78172	192595±113665	546978±321396	9699±23759	-0.225162	0.524531	NS	1.28075	0.0169525	0.0218167	-4.53669	1.2136e-05	5.54053e-05	0	0	1.28	-4.54	0.000434	0.00122914	0.254	NS	0.000643	0.00182063
AT1G32470.1	3	344552±267538	544328±460924	208009±206269	94611±150997	0.659752	0.314776	NS	-0.728076	0.313948	NS	-1.86464	0.0574424	NS	0	0	0	0
AT1G32500.1	6	720879±162213	517546±285775	1969852±463591	300718±133622	-0.478071	0.106408	NS	1.45026	5.98241e-06	5.25357e-05	-1.26134	0.000138012	0.000360405	0	0	1.45	-1.26	1.76e-08	4.47887e-07	4.49e-05	0.000184556	3.97e-07	4.764e-06
AT1G32550.1	2	19703±21014	48809±42286	0±0	38031±60864	1.30877	0.106749	NS	-20.91	0.0359323	0.0394568	0.948787	0.444455	NS	0	0	-20.91	0	0.031	0.0339454	0.302	NS	0.762	NS
AT1G32900.1	16	370728±217218	791450±385047	551368±157682	309976±313321	1.09414	0.0184761	0.0316324	0.572656	0.104992	NS	-0.258206	0.675322	NS	0	1.09	0	0	0.275	NS	0.206	NS	0.005	0.00849438
AT1G32990.1	11	10102725±2488353	9939804±3371480	3355089±1457463	3744095±2626808	-0.0234552	0.91603	NS	-1.59032	3.47138e-05	0.000195241	-1.43206	0.000390531	0.00085443	0	0	-1.59	-1.43	0.932	NS	6.75e-07	6.94385e-06	0.786	NS
AT1G33040.1	3	380903±111042	202211±131086	421911±230700	38190±63605	-0.91356	0.0119843	0.0248503	0.147514	0.668172	NS	-3.31817	8.35516e-06	4.16606e-05	0	-0.91	0	-3.32	4.34e-05	0.000192082	0.303	NS	0.078	NS
AT1G33140.1	16	14280541±3482914	12568290±4204238	7880290±2756222	5574575±2766429	-0.184262	0.402181	NS	-0.85773	0.00224288	0.00440264	-1.35712	0.000171903	0.000435316	0	0	-0.86	-1.36	0.142	NS	2.38e-05	0.000112501	0.823	NS
AT1G33230.2	2	68566±25783	43170±32300	88868±70497	23771±58226	-0.667458	0.11151	NS	0.374173	0.46771	NS	-1.5283	0.0742049	NS	0	0	0	0
AT1G33590.2	9	222411±150695	254904±212596	51170±48943	180491±268440	0.196726	0.735429	NS	-2.11986	0.017136	0.0219021	-0.301299	0.71715	NS	0	0	-2.12	0	0.3	NS	0.098	NS	0.51	NS
AT1G33680.1	3	84156±31963	99623±45807	0±0	49517±56159	0.243404	0.456253	NS	-23.0046	1.36497e-05	9.83558e-05	-0.765137	0.167904	NS	0	0	-23	0	0.052	NS	0.000138	0.000429372	0.274	NS
AT1G33810.1	6	422368±133920	545596±160055	89658±92255	209061±269771	0.369331	0.125472	NS	-2.23599	0.000121782	0.00047671	-1.01457	0.0736417	NS	0	0	-2.24	0	0.081	NS	3.23e-05	0.000141269	0.978	NS
AT1G33811.1	2	26752±24677	45161±62121	14613±18303	0±0	0.755428	0.453504	NS	-0.87237	0.325575	NS	-21.3512	0.0178405	0.0207344	0	0	0	-21.35	0.801	NS	0.049	0.0492404	0.238	NS
AT1G34000.1	2	212354±49473	186969±74201	370448±81018	21927±34852	-0.183669	0.443473	NS	0.8028	0.000497193	0.00145868	-3.27569	1.19918e-06	1.26545e-05	0	0	0.8	-3.28	1.11e-07	1.73068e-06	0.973	NS	3.46e-07	4.28813e-06
AT1G34430.1	12	2613371±663596	2434873±834325	2111561±670996	1193063±421837	-0.102065	0.651541	NS	-0.307602	0.184228	NS	-1.13124	0.000396722	0.000866182	0	0	0	-1.13	0.057	NS	0.003	0.00510665	0.165	NS
AT1G35160.1	7	2096292±603183	1515638±636221	2719648±394124	839650±318062	-0.467915	0.0898047	NS	0.37558	0.0437635	0.0455757	-1.31998	0.000357577	0.000793529	0	0	0	-1.32	3.07e-06	2.32044e-05	0.964	NS	0.003	0.00581538
AT1G35340.4	2	70312±19889	44277±34022	0±0	0±0	-0.667209	0.0867688	NS	-22.7453	4.75994e-07	8.5354e-06	-22.7453	4.75994e-07	7.0174e-06	0	0	-22.75	-22.75	0.08	NS	7.01e-08	1.43588e-06	0.11	NS
AT1G35580.1	6	203873±55846	109270±107028	158113±79710	8131±19918	-0.899771	0.0456575	0.0477451	-0.366715	0.227777	NS	-4.64802	9.22355e-07	1.08765e-05	0	-0.9	0	-4.65	0.000239	0.000769587	0.016	0.0197232	0.338	NS
AT1G35620.1	4	101779±56458	151613±97668	70120±42292	79258±114611	0.574952	0.239174	NS	-0.537546	0.266264	NS	-0.360815	0.637655	NS	0	0	0	0
AT1G35680.1	13	3152973±1071365	2874173±1614007	3489230±1310298	978519±725531	-0.133566	0.69622	NS	0.146196	0.605697	NS	-1.68804	0.000716075	0.00139006	0	0	0	-1.69	0.011	0.0153525	0.127	NS	0.027	0.0324515
AT1G35720.1	19	2487565±1127955	2527988±1020939	2654375±646952	1455899±479576	0.0232553	0.943219	NS	0.0936382	0.748804	NS	-0.772824	0.0524054	NS	0	0	0	0
AT1G36160.2	8	1187568±167393	684224±565954	3116936±672576	1132275±785566	-0.79547	0.0303332	0.0380002	1.39212	1.98533e-06	2.48087e-05	-0.0687856	0.850502	NS	0	-0.8	1.39	0	1.42e-05	7.77813e-05	9.91e-06	5.67055e-05	0.003	0.00581538
AT1G36310.2	3	104177±116623	53289±42333	59049±42807	0±0	-0.967142	0.289997	NS	-0.819043	0.377656	NS	-23.3125	0.0441989	0.0450413	0	0	0	-23.31	0.051	NS	0.079	NS	0.88	NS
AT1G36390.1	6	452111±379409	967857±411243	494001±212089	607802±631916	1.09812	0.0232817	0.0345797	0.127837	0.809949	NS	0.426926	0.576704	NS	0	1.1	0	0	0.054	NS	0.365	NS	0.239	NS
AT1G37130.1	5	89950±20284	97440±59105	0±0	0±0	0.115392	0.741843	NS	-23.1007	2.91711e-08	1.3651e-06	-23.1007	2.91711e-08	1.35488e-06	0	0	-23.1	-23.1	0.742	NS	3.82e-08	9.58118e-07	0.764	NS
AT1G41880.2	6	6103361±1029715	4691101±1944975	7568900±1787660	2824096±1312063	-0.379677	0.09464	NS	0.31048	0.0746379	NS	-1.11181	0.000125219	0.000331429	0	0	0	-1.11	4e-05	0.000181875	0.796	NS	0.01	0.0146512
AT1G42480.1	2	13842±11775	19708±12991	27369±24297	33012±53071	0.509806	0.373438	NS	0.983528	0.192495	NS	1.25398	0.34227	NS	0	0	0	0
AT1G42550.1	2	243391±419419	1356282±363350	0±0	1178535±1082493	2.47831	6.58204e-05	0.00181548	-24.5368	0.172918	NS	2.27565	0.0434796	0.044393	0	2.48	0	2.28	2.93e-05	0.000139775	0.364	NS	0.887	NS
AT1G42960.1	4	473002±152431	334342±265037	491947±300815	112976±134782	-0.500523	0.227408	NS	0.0566584	0.880392	NS	-2.06583	0.000405051	0.000879501	0	0	0	-2.07	0.008	0.012031	0.264	NS	0.174	NS
AT1G42970.1	33	48709237±9672272	33410876±7080503	41385474±13267105	7653338±3048357	-0.543878	0.00351	0.0140968	-0.235071	0.252327	NS	-2.67003	8.04281e-08	2.23255e-06	0	-0.54	0	-2.67	2.8e-07	3.17557e-06	7.74e-05	0.000276525	0.014	0.0192087
AT1G43170.1	22	60779202±19041082	38029306±8533679	19050390±4798025	12524839±2395409	-0.676466	0.0104715	0.023432	-1.67376	0.000113283	0.000446879	-2.27879	2.18631e-05	8.76e-05	0	-0.68	-1.67	-2.28	0.002	0.00389298	3.12e-08	8.9174e-07	0.078	NS
AT1G43190.1	3	132536±18679	116118±79163	135373±70977	85967±109175	-0.190801	0.579115	NS	0.0305568	0.915927	NS	-0.624525	0.259553	NS	0	0	0	0
AT1G43670.1	10	1383759±572301	1116733±734948	197409±148878	104041±116072	-0.309309	0.442169	NS	-2.80933	0.00019438	0.000673597	-3.73336	8.59331e-05	0.000245529	0	0	-2.81	-3.73	0.329	NS	3.75e-06	2.53228e-05	0.652	NS
AT1G44318.1	2	40473±63247	101471±131564	60109±57975	48335±92524	1.32603	0.262622	NS	0.570615	0.559696	NS	0.256102	0.853217	NS	0	0	0	0
AT1G44446.1	2	7407±12823	23235±22180	0±0	4050±9920	1.64937	0.107033	NS	-19.4985	0.174765	NS	-0.870988	0.600893	NS	0	0	0	0
AT1G44575.1	10	6804519±1096745	6859031±1107981	5536425±1315460	19100049±15491350	0.0115117	0.925086	NS	-0.297539	0.0694749	NS	1.48901	0.0434241	0.0443559	0	0	0	1.49	0.04	0.0418705	0.076	NS	0.026	0.0315
AT1G44835.2	2	190446±230880	436741±224432	0±0	196221±255267	1.1974	0.0541169	NS	-24.1829	0.0605217	NS	0.0430963	0.965275	NS	0	0	0	0
AT1G45000.1	3	1802268±482674	1801557±921134	7912881±1515231	691440±231254	-0.000569577	0.998507	NS	2.13439	4.28925e-08	1.81149e-06	-1.38214	0.00012362	0.000329405	0	0	2.13	-1.38	5.46e-10	2.54218e-08	5.5e-08	1.20705e-06	7.19e-11	4.18126e-09
AT1G45201.3	5	274374±90303	358570±231085	279249±215712	35681±56445	0.38611	0.35791	NS	0.0254068	0.955124	NS	-2.94294	5.21349e-05	0.000168522	0	0	0	-2.94	0.323	NS	0.023	0.0264672	0.016	0.0213333
AT1G47128.1	4	532354±216475	524413±414218	617598±435321	13037±31935	-0.0216806	0.96294	NS	0.214283	0.639566	NS	-5.35165	3.95267e-05	0.000137805	0	0	0	-5.35	0.031	0.0339454	0.107	NS	0.022	0.0276739
AT1G47200.1	2	248520±152084	288336±216684	276796±143512	87682±70003	0.214391	0.68376	NS	0.155461	0.728848	NS	-1.50301	0.0294173	0.0319475	0	0	0	-1.5	0.301	NS	0.182	NS	0.07	NS
AT1G47260.1	10	1260861±363018	1196137±749060	1060337±629726	433971±395581	-0.0760257	0.831471	NS	-0.249885	0.466856	NS	-1.53874	0.00115964	0.00204654	0	0	0	-1.54	0.147	NS	0.036	0.0379777	0.202	NS
AT1G47420.1	6	292576±206814	602388±301654	173437±102067	414231±486180	1.04188	0.0334741	0.0403462	-0.754397	0.212194	NS	0.501622	0.537277	NS	0	1.04	0	0	0.024	0.0276868	0.203	NS	0.771	NS
AT1G47500.1	6	444289±131702	354998±167888	104738±74855	145089±146833	-0.323688	0.26731	NS	-2.08471	5.44554e-05	0.000267193	-1.61457	0.00129275	0.00223066	0	0	-2.08	-1.61	0.563	NS	1.51e-05	7.93073e-05	0.228	NS
AT1G48030.2	15	4295804±997826	3615547±1296068	6798336±462758	1150657±606112	-0.248714	0.269898	NS	0.662253	5.06859e-05	0.000252343	-1.90047	7.60706e-06	3.85204e-05	0	0	0.66	-1.9	7.87e-09	2.46891e-07	0.814	NS	1.83e-07	2.4705e-06
AT1G48090.2	2	539797±171894	413964±289203	0±0	0±0	-0.382912	0.316069	NS	-25.6859	1.91488e-06	2.40403e-05	-25.6859	1.91488e-06	1.69345e-05	0	0	-25.69	-25.69	0.312	NS	1.17e-07	2.14616e-06	0.358	NS
AT1G48350.1	13	4103969±968322	4792580±1270913	4511641±2085191	1811925±1226522	0.223783	0.253474	NS	0.136632	0.634862	NS	-1.1795	0.00157906	0.00266589	0	0	0	-1.18	0.134	NS	0.032	0.0347114	0.005	0.00849438
AT1G48410.3	3	343747±134610	246991±252917	451912±142275	13524±33127	-0.476893	0.362701	NS	0.394693	0.167808	NS	-4.66773	3.65217e-05	0.000128628	0	0	0	-4.67	0.000441	0.00124292	0.365	NS	0.012	0.0169254
AT1G48520.1	12	462750±173810	519579±239709	268654±174591	221746±144038	0.16711	0.604155	NS	-0.784484	0.0575624	NS	-1.06132	0.0150253	0.0180467	0	0	0	-1.06	0.892	NS	0.002	0.00362537	0.481	NS
AT1G48570.1	3	261060±65454	12854334±6608994	687138±261402	197177±174352	5.62173	7.8079e-05	0.00197528	1.39622	0.000604615	0.00171242	-0.404891	0.360157	NS	0	5.62	1.4	0	2.01e-05	0.000102168	9.69e-05	0.000325383	2.82e-05	0.000147029
AT1G48600.2	2	602269±153718	18472±15934	1526339±444268	70930±88115	-5.02696	4.726e-08	9.57037e-06	1.3416	8.81018e-05	0.000372009	-3.08594	2.35013e-06	1.90186e-05	0	-5.03	1.34	-3.09	1.76e-11	1.57588e-09	6.12e-06	3.79873e-05	4.21e-05	0.000202724
AT1G48610.1	4	2971484±637961	2393171±1516906	8791729±1990464	1505779±1168777	-0.31226	0.342076	NS	1.56496	2.09252e-06	2.55683e-05	-0.980673	0.00969653	0.0124103	0	0	1.56	-0.98	2.81e-07	3.17557e-06	5.6e-05	0.00021711	1.06e-06	1.01438e-05
AT1G48620.1	3	61530±43615	65549±55576	8091±13289	23260±36877	0.0912803	0.877634	NS	-2.92693	0.011005	0.0155833	-1.40347	0.10362	NS	0	0	-2.93	0	0.573	NS	0.006	0.00901467	0.729	NS
AT1G48630.1	2	591165±180855	969535±456417	244685±174198	574169±435261	0.713731	0.0479421	0.0494478	-1.27264	0.00282136	0.00531134	-0.0420852	0.922443	NS	0	0.71	-1.27	0	0.01	0.0142298	0.008	0.0113272	0.852	NS
AT1G48830.2	10	3514302±1103795	4153650±1559927	6061344±1784825	1720757±1131301	0.241142	0.370235	NS	0.7864	0.00548857	0.00914302	-1.03019	0.00987293	0.01257	0	0	0.79	-1.03	0.006	0.00967313	0.823	NS	9.91e-05	0.000404971
AT1G48850.1	14	1229922±307452	1063645±503622	705330±353491	153155±162929	-0.209549	0.44697	NS	-0.802196	0.0102342	0.0147697	-3.00551	1.69995e-06	1.5776e-05	0	0	-0.8	-3.01	0.02	0.0241244	1.96e-05	9.63536e-05	0.173	NS
AT1G48860.1	2	1032610±365367	843798±358042	913036±433079	459492±381493	-0.291326	0.329226	NS	-0.177553	0.584403	NS	-1.16819	0.0127045	0.0155894	0	0	0	-1.17	0.046	0.0469273	0.106	NS	0.38	NS
AT1G48920.1	30	11625860±2943939	9188392±3287671	8360685±2219245	4451531±1968009	-0.339453	0.150586	NS	-0.475644	0.0383642	0.0413029	-1.38496	0.000135694	0.00035585	0	0	0	-1.38	0.006	0.00967313	0.000728	0.00170747	0.487	NS
AT1G49430.1	3	87786±39356	94713±57701	103229±46457	28578±70002	0.109579	0.787736	NS	0.2338	0.512039	NS	-1.61908	0.0651187	NS	0	0	0	0
AT1G49600.1	7	2454641±542967	2522625±1317757	1213010±440465	997357±690764	0.0394136	0.895793	NS	-1.01692	0.000410294	0.00123661	-1.29933	0.00058245	0.00117242	0	0	-1.02	-1.3	0.851	NS	0.000195	0.000576094	0.662	NS
AT1G49660.1	2	9358±14754	5245±11279	0±0	275146±219829	-0.835258	0.556907	NS	-19.8358	0.13879	NS	4.87786	0.00445988	0.00649406	0	0	0	4.88	0.005	0.00836207	0.004	0.00642614	0.002	0.0042117
AT1G49760.1	26	3872812±1358317	3583948±1493648	3240681±813252	1911455±1473276	-0.111832	0.700389	NS	-0.257084	0.325724	NS	-1.01871	0.0217078	0.0246583	0	0	0	-1.02	0.148	NS	0.035	0.0371459	0.319	NS
AT1G49970.1	7	1244137±536031	1505430±654940	1160087±312586	890235±722489	0.275031	0.409228	NS	-0.100912	0.73515	NS	-0.482887	0.31067	NS	0	0	0	0
AT1G50200.1	22	4938614±568706	3517679±1270853	4487826±1354911	1664447±561753	-0.489482	0.0122544	0.0249702	-0.138089	0.413376	NS	-1.56906	3.81531e-08	1.55506e-06	0	-0.49	0	-1.57	1.21e-05	6.83709e-05	0.007	0.0101331	0.081	NS
AT1G50250.1	3	365201±199991	116729±49785	285181±74355	0±0	-1.64552	0.00580025	0.0171492	-0.356813	0.362683	NS	-25.1222	0.000481062	0.00100232	0	-1.65	0	-25.12	2.6e-06	1.97804e-05	0.038	0.0396788	0.686	NS
AT1G50320.1	2	14426±31443	97980±49319	0±0	121362±128463	2.76381	0.00127102	0.00860473	-20.4602	0.275244	NS	3.07256	0.0409836	0.0421507	0	2.76	0	3.07	0.000683	0.00175499	0.881	NS	0.48	NS
AT1G50370.1	6	163362±123720	388156±256919	328636±203548	339863±358269	1.24856	0.0442489	0.0469045	1.00841	0.0816392	NS	1.05688	0.218857	NS	0	1.25	0	0	0.185	NS	0.522	NS	0.269	NS
AT1G50480.1	22	2329695±790296	6231480±2076213	1803520±901547	7895176±7044473	1.41943	0.000188375	0.0030498	-0.369325	0.264816	NS	1.76083	0.0451555	0.0459258	0	1.42	0	1.76	0.001	0.00218797	0.698	NS	0.434	NS
AT1G50670.3	3	479277±204186	368810±156213	1219957±261289	353845±346093	-0.377983	0.26191	NS	1.3479	3.52411e-05	0.000195241	-0.437743	0.412136	NS	0	0	1.35	0	5.81e-05	0.000242813	0.000566	0.00137473	0.000496	0.00151812
AT1G50920.1	3	67809±40470	62101±56422	150748±95862	5297±12975	-0.12687	0.823561	NS	1.15259	0.0459582	0.0473753	-3.67827	0.00248033	0.00394984	0	0	1.15	-3.68	0.005	0.00836207	0.514	NS	0.005	0.00849438
AT1G51060.1	4	115766±60146	108730±82717	0±0	49643±79235	-0.0904604	0.852005	NS	-23.4647	0.00030267	0.000972125	-1.22154	0.0976486	NS	0	0	-23.46	0	0.464	NS	0.002	0.00362537	0.27	NS
AT1G51100.1	3	313241±126708	312815±105175	8758±15963	250912±173997	-0.00196573	0.994473	NS	-5.16059	3.79606e-05	0.000206398	-0.320093	0.451146	NS	0	0	-5.16	0	0.026	0.0294397	0.000426	0.0010976	0.015	0.0201779
AT1G51110.1	3	13736±24564	27202±18322	0±0	42851±54680	0.985743	0.252028	NS	-20.3895	0.188057	NS	1.64138	0.204319	NS	0	0	0	0
AT1G51400.1	2	1765195±610451	1840081±1185131	2947115±1709307	16252±39810	0.0599419	0.877908	NS	0.739476	0.0936812	NS	-6.76304	5.51755e-06	3.10955e-05	0	0	0	-6.76	0.004	0.00703323	0.5	NS	0.001	0.00231902
AT1G51510.1	2	77472±35112	26734±20729	71625±54986	0±0	-1.535	0.00434437	0.015422	-0.113217	0.812509	NS	-22.8852	8.3948e-05	0.000241299	0	-1.54	0	-22.89	8.83e-05	0.000342604	0.233	NS	0.433	NS
AT1G51630.1	2	1186581±716609	1108711±1281544	18385±29142	423327±457804	-0.0979267	0.884877	NS	-6.01218	0.00123634	0.00287285	-1.48697	0.0375954	0.0390883	0	0	-6.01	-1.49	0.647	NS	0.005	0.00776865	0.435	NS
AT1G51650.1	6	876862±230635	686227±353236	1051371±334247	543223±704927	-0.353663	0.230351	NS	0.26185	0.267856	NS	-0.690806	0.233479	NS	0	0	0	0
AT1G51680.1	3	1269492±271795	841792±433080	2570003±425312	600020±714284	-0.592715	0.0350742	0.0414508	1.01752	6.78019e-06	5.73426e-05	-1.08117	0.0299947	0.0324728	0	-0.59	1.02	-1.08	1.44e-06	1.26027e-05	0.006	0.00901467	0.000266	0.000905166
AT1G51710.1	9	437054±183891	468158±375716	124439±151091	48453±77181	0.0991846	0.838751	NS	-1.81237	0.00425421	0.00742757	-3.17316	0.000232242	0.000552986	0	0	-1.81	-3.17	0.846	NS	0.000335	0.000893091	0.552	NS
AT1G51870.2	2	319182±569570	781736±732522	1396566±409803	6871±16830	1.2923	0.189989	NS	2.12943	0.00144381	0.00321666	-5.53772	0.196388	NS	0	0	2.13	0	0.072	NS	0.39	NS	8.93e-05	0.000370564
AT1G51980.1	10	6327092±1373532	4249490±1958321	2704324±471906	1217558±608267	-0.574253	0.0299011	0.0377324	-1.22627	2.1371e-05	0.000134658	-2.37755	6.04363e-07	8.00731e-06	0	-0.57	-1.23	-2.38	0.001	0.00218797	3.71e-07	4.46694e-06	0.56	NS
AT1G52000.1	6	222659±78279	217616±84639	442461±98466	108709±143556	-0.0330522	0.906181	NS	0.990714	0.000373035	0.00115155	-1.03436	0.0789888	NS	0	0	0.99	0	0.000575	0.00153158	0.142	NS	0.000297	0.000980489
AT1G52150.2	2	127520±170158	477735±458299	458524±482491	633714±1078470	1.90548	0.0635143	NS	1.84627	0.0955092	NS	2.31311	0.215746	NS	0	0	0	0
AT1G52360.2	2	687710±173859	688911±308090	2168330±205224	396596±242673	0.00251678	0.992605	NS	1.65671	7.26761e-10	1.05738e-07	-0.794131	0.0204571	0.0234478	0	0	1.66	-0.79	2.14e-09	7.78425e-08	3.07e-07	4.05702e-06	2.89e-10	1.2852e-08
AT1G52380.4	2	147474±41117	147995±75208	2904±7114	104424±172096	0.00509563	0.986728	NS	-5.6661	5.82517e-07	9.911e-06	-0.497997	0.509101	NS	0	0	-5.67	0	0.208	NS	0.013	0.0166427	0.172	NS
AT1G52400.1	18	2315494±630616	2973773±1686921	1055713±582804	1357733±1514959	0.360974	0.322875	NS	-1.1331	0.00183012	0.00377834	-0.77012	0.130944	NS	0	0	-1.13	0	0.293	NS	0.005	0.00776865	0.705	NS
AT1G52510.1	4	1638617±3879638	8891818±8413761	108425±250717	2238573±3238588	2.44	0.045403	0.0476181	-3.91771	0.346323	NS	0.450101	0.762463	NS	0	2.44	0	0	0.016	0.0204211	0.047	0.04762	0.197	NS
AT1G52570.3	2	25134±32411	164986±37395	7409±18148	144920±177976	2.71465	1.25313e-06	0.000108393	-1.76232	0.244995	NS	2.52756	0.0855755	NS	0	2.71	0	0	0.000383	0.00112864	0.588	NS	0.973	NS
AT1G52670.1	4	192779±127713	363979±200972	20169±24619	273400±131454	0.916909	0.065068	NS	-3.25674	0.00528761	0.00887771	0.504063	0.266721	NS	0	0	-3.26	0	0.000572	0.00152708	0.02	0.0235215	0.451	NS
AT1G52730.1	3	179871±67937	99763±70048	92252±63218	10518±25763	-0.85039	0.0401683	0.045021	-0.963306	0.0271219	0.0315044	-4.09609	4.21273e-05	0.000144343	0	-0.85	-0.96	-4.1	0.002	0.00389298	0.000794	0.00184118	0.973	NS
AT1G52760.1	2	164897±32939	106819±59841	463628±103940	33150±52434	-0.626396	0.0321242	0.0389694	1.4914	2.51187e-06	2.761e-05	-2.31449	5.08587e-05	0.000165932	0	-0.63	1.49	-2.31	1.39e-09	5.3932e-08	8.2e-05	0.000289592	6.82e-08	1.097e-06
AT1G53240.1	13	5819840±2532672	10012372±3956914	5563117±818299	9681957±7455911	0.782732	0.0259821	0.035738	-0.065086	0.812851	NS	0.734319	0.196421	NS	0	0.78	0	0	0.019	0.0232067	0.862	NS	0.983	NS
AT1G53280.1	3	38120±39367	45407±35248	57001±43669	0±0	0.252354	0.712346	NS	0.580429	0.410453	NS	-21.8621	0.0310778	0.0334037	0	0	0	-21.86	0.114	NS	0.363	NS	0.024	0.0296471
AT1G53310.2	7	2931557±1443638	2932337±1989607	371670±308388	11440063±6487505	0.000383854	0.999313	NS	-2.97957	0.000715844	0.00194317	1.96436	0.00308485	0.00472176	0	0	-2.98	1.96	0.000587	0.00155288	0.038	0.0396788	0.000209	0.000738336
AT1G53500.1	3	75402±57710	134734±77001	22957±37709	126823±107304	0.837431	0.109815	NS	-1.7157	0.0716575	NS	0.750131	0.270162	NS	0	0	0	0
AT1G53520.1	3	350133±105146	213630±179126	47373±73726	0±0	-0.712786	0.0882944	NS	-2.88577	2.93161e-05	0.000170461	-25.0614	9.67405e-07	1.12172e-05	0	0	-2.89	-25.06	0.035	0.0374793	2.45e-06	1.82488e-05	0.316	NS
AT1G53750.1	17	1344734±460157	1414682±709681	739613±362219	560419±446219	0.0731565	0.822075	NS	-0.862479	0.0181761	0.0229516	-1.26274	0.00634636	0.00862361	0	0	-0.86	-1.26	0.831	NS	0.001	0.00202471	0.538	NS
AT1G54010.1	12	436191±307754	910552±450391	262168±194689	436616±289637	1.06178	0.0296392	0.0375883	-0.734469	0.241843	NS	0.00140435	0.99794	NS	0	1.06	0	0	0.012	0.0164717	0.018	0.0215824	0.247	NS
AT1G54080.2	2	79542±81601	199626±109319	43267±61801	118492±127556	1.32752	0.0282917	0.036987	-0.878434	0.375751	NS	0.575002	0.499259	NS	0	1.33	0	0	0.013	0.0173333	0.136	NS	0.558	NS
AT1G54100.1	4	168073±70246	104912±77670	54382±79659	3659±8963	-0.679914	0.118951	NS	-1.6279	0.0133089	0.0181162	-5.52138	4.96987e-05	0.000163939	0	0	-1.63	-5.52	0.033	0.0358655	0.000278	0.000771246	0.811	NS
AT1G54220.1	2	1067266±613916	428626±184247	1965539±625217	695399±846532	-1.31613	0.0178517	0.0310437	0.881005	0.0174575	0.0222619	-0.618008	0.35717	NS	0	-1.32	0.88	0	0.0005	0.00138139	0.018	0.0215824	0.19	NS
AT1G54270.2	6	701998±180142	535411±215770	291989±131662	211370±184396	-0.39082	0.124165	NS	-1.26555	0.000319619	0.00101917	-1.73169	0.000193321	0.000470501	0	0	-1.27	-1.73	0.079	NS	1.61e-05	8.38428e-05	0.546	NS
AT1G54410.1	2	127529±68977	107421±70694	330326±178102	0±0	-0.247549	0.585759	NS	1.37307	0.0110661	0.015708	-23.6043	0.000432021	0.000922307	0	0	1.37	-23.6	0.00026	0.000815741	0.188	NS	0.000396	0.00125788
AT1G54520.1	2	42870±11982	5556±14699	0±0	0±0	-2.94796	7.21024e-05	0.00190281	-22.0315	4.12251e-07	8.211e-06	-22.0315	4.12251e-07	6.37227e-06	0	-2.95	-22.03	-22.03	1.12e-05	6.45386e-05	6.19e-07	6.54416e-06	4.16e-05	0.0002016
AT1G54610.1	2	56663±28036	31469±22843	480228±192840	51103±60619	-0.848492	0.077759	NS	3.08325	2.82938e-05	0.00016612	-0.149002	0.822979	NS	0	0	3.08	0	7.72e-06	4.77983e-05	2.17e-06	1.70957e-05	1.26e-05	7.74439e-05
AT1G54780.1	10	637145±165088	453380±281087	423919±282382	27712±67879	-0.490902	0.13873	NS	-0.587833	0.0991548	NS	-4.52306	5.93357e-07	7.93708e-06	0	0	0	-4.52	0.002	0.00389298	0.00083	0.00190667	0.218	NS
AT1G55060.1	2	29809±23344	142869±111779	0±0	5380±13179	2.26085	0.0139336	0.0264735	-21.5073	0.0069474	0.0110273	-2.47001	0.0360647	0.0378968	0	2.26	-21.51	-2.47	0.008	0.012031	0.001	0.00202471	0.025	0.0305331
AT1G55210.2	2	517620±174484	451719±285270	14782±24390	279256±377944	-0.196469	0.593	NS	-5.12999	5.51905e-06	4.9491e-05	-0.890308	0.139198	NS	0	0	-5.13	0	0.392	NS	0.001	0.00202471	0.099	NS
AT1G55480.1	13	1455957±357684	1725251±576737	2711415±605356	890887±452679	0.244838	0.288973	NS	0.897078	0.00026457	0.000869386	-0.708654	0.0206131	0.0235429	0	0	0.9	-0.71	0.002	0.00389298	0.23	NS	1.1e-05	6.98824e-05
AT1G55490.5	15	56744917±7411413	57684415±6878060	51999496±13927649	39722702±19194453	0.0236904	0.803349	NS	-0.125994	0.426697	NS	-0.514527	0.0388118	0.0401857	0	0	0	-0.51	0.303	NS	0.028	0.0310858	0.182	NS
AT1G55670.1	6	1616739±336629	1592231±611314	9367452±2821216	471612±440523	-0.0220374	0.923576	NS	2.53457	2.33091e-06	2.71784e-05	-1.77741	7.64211e-05	0.000224365	0	0	2.53	-1.78	4.94e-08	9.5836e-07	9.11e-07	8.54671e-06	9.06e-09	2.28312e-07
AT1G55805.1	3	13693±10752	600±1587	33301±30268	0±0	-4.51313	0.00591001	0.017247	1.28213	0.113892	NS	-20.385	0.0070674	0.00945383	0	-4.51	0	-20.38	0.00093	0.00218797	0.115	NS	0.104	NS
AT1G55860.1	3	1952817±960169	2069370±1230689	1425433±603134	20032±40943	0.0836349	0.839859	NS	-0.454156	0.254185	NS	-6.60711	0.000202504	0.000493152	0	0	0	-6.61	0.096	NS	0.000735	0.00171733	0.03	0.034732
AT1G55890.1	5	194026±103121	145527±90697	282696±46930	107909±187731	-0.414959	0.35137	NS	0.543006	0.0683346	NS	-0.846425	0.292986	NS	0	0	0	0
AT1G56050.1	9	1078260±405748	741341±265539	208179±145539	468736±391981	-0.540495	0.0800325	NS	-2.37281	0.00017409	0.000617252	-1.20186	0.0133679	0.0163478	0	0	-2.37	-1.2	0.599	NS	8.67e-05	0.000301001	0.025	0.0305331
AT1G56070.3	50	53723226±16351550	58398761±21835575	47630740±12617356	45776243±28458642	0.120392	0.643373	NS	-0.173653	0.458506	NS	-0.230947	0.522097	NS	0	0	0	0
AT1G56110.1	16	6431598±3752278	4866280±2917684	3110848±853952	38375041±43877589	-0.402358	0.385509	NS	-1.04787	0.0497549	0.0501834	2.57692	0.0614169	NS	0	0	-1.05	0	0.073	NS	0.084	NS	0.032	0.0361075
AT1G56190.1	8	346542±222181	1103065±438237	339951±216566	604847±460748	1.67042	0.000651813	0.00618381	-0.0277036	0.956388	NS	0.803538	0.189118	NS	0	1.67	0	0	0.000489	0.00135523	0.08	NS	0.081	NS
AT1G56330.1	5	230626±161332	465028±198426	44090±49304	322121±371397	1.01176	0.0235111	0.0347915	-2.38704	0.015253	0.0201892	0.482049	0.545102	NS	0	1.01	-2.39	0	0.006	0.00967313	0.065	NS	0.802	NS
AT1G56340.1	12	3421736±1230089	5122803±2941750	968407±710669	7276160±7511901	0.582205	0.157058	NS	-1.82104	0.000607152	0.00171242	1.08845	0.178721	NS	0	0	-1.82	0	0.019	0.0232067	0.891	NS	0.143	NS
AT1G56450.1	8	354526±259879	614732±424045	228059±155083	255295±317205	0.794064	0.167695	NS	-0.636484	0.304559	NS	-0.473726	0.530506	NS	0	0	0	0
AT1G56500.1	3	258164±93107	341448±304822	93486±42444	31771924±30404384	0.403376	0.475181	NS	-1.46546	0.00116699	0.00274468	6.94332	0.0114454	0.0141939	0	0	-1.47	6.94	0.016	0.0204211	0.011	0.0145522	0.009	0.0133412
AT1G56540.1	2	75499±25476	44205±28680	131494±146635	0±0	-0.772257	0.0408154	0.0450568	0.800472	0.310881	NS	-22.848	3.70772e-06	2.544e-05	0	-0.77	0	-22.85	0.011	0.0153525	0.799	NS	0.085	NS
AT1G56580.1	5	1793417±228538	1087513±556263	2261812±697785	290887±264056	-0.721679	0.00507949	0.0165204	0.334768	0.0992053	NS	-2.62418	1.80817e-08	1.0498e-06	0	-0.72	0	-2.62	1.36e-07	1.88457e-06	0.425	NS	0.002	0.0042117
AT1G57720.2	18	13831358±2414638	12223065±4193180	8944321±1100549	8711056±4304100	-0.178337	0.370918	NS	-0.628899	0.000376838	0.00115843	-0.667023	0.0137193	0.0166554	0	0	-0.63	-0.67	0.44	NS	0.002	0.00362537	0.591	NS
AT1G57860.1	2	453909±150558	275531±297278	291118±127817	9364±22936	-0.720189	0.157054	NS	-0.640799	0.0502506	0.0504155	-5.59917	4.274e-06	2.72757e-05	0	0	-0.64	-5.6	0.003	0.00548195	0.005	0.00776865	0.47	NS
AT1G58080.1	6	455210±293039	474865±229149	173170±93735	761207±455185	0.0609878	0.887851	NS	-1.39434	0.0378846	0.0409671	0.741758	0.149847	NS	0	0	-1.39	0	0.022	0.025919	0.963	NS	0.019	0.0244702
AT1G58250.2	2	334451±108854	260973±135227	596538±160160	144985±153463	-0.357893	0.262407	NS	0.834818	0.00269157	0.00509582	-1.2059	0.017265	0.0202878	0	0	0.83	-1.21	9.6e-05	0.000370013	0.158	NS	0.002	0.0042117
AT1G58270.1	3	35329±26238	68572±71459	57075±69770	0±0	0.956773	0.240718	NS	0.692017	0.434515	NS	-21.7524	0.00493384	0.00698835	0	0	0	-21.75	0.702	NS	0.272	NS	0.031	0.0354018
AT1G58290.1	11	840181±139874	970805±228736	2980427±833291	250174±169963	0.208481	0.19699	NS	1.82675	5.50283e-06	4.9491e-05	-1.74777	5.15405e-06	2.96231e-05	0	0	1.83	-1.75	1.33e-07	1.88457e-06	0.000109	0.00036011	2.88e-09	9.072e-08
AT1G58380.1	6	16112936±3551032	13180896±4421526	31357341±4697087	8422500±3315473	-0.289771	0.175331	NS	0.960584	7.15383e-06	5.84959e-05	-0.935899	0.00100552	0.00184021	0	0	0.96	-0.94	2.56e-08	5.82e-07	0.001	0.00202471	6.93e-07	7.2765e-06
AT1G59520.4	2	470157±506274	272697±292099	8182±13236	55475±70915	-0.785845	0.377071	NS	-5.8445	0.0404606	0.0430313	-3.08322	0.063893	NS	0	0	-5.84	0	0.477	NS	0.009	0.0124141	0.32	NS
AT1G59870.1	6	590896±215183	440604±158569	466636±209627	330339±289754	-0.423422	0.148326	NS	-0.340605	0.296676	NS	-0.838957	0.074086	NS	0	0	0	0
AT1G59900.1	6	1071649±427281	894028±419747	269095±170629	409790±268276	-0.26144	0.430438	NS	-1.99364	0.000623086	0.00174161	-1.38687	0.00472854	0.00677383	0	0	-1.99	-1.39	0.804	NS	5.12e-05	0.00020364	0.248	NS
AT1G59990.1	7	101428734±58219542	89474531±86827795	182554±113040	80805225±62872458	-0.180917	0.75623	NS	-9.11793	0.000728029	0.00196081	-0.327946	0.535771	NS	0	0	-9.12	0	0.22	NS	0.026	0.0294236	0.064	NS
AT1G60550.1	2	60772±50132	72791±65833	47051±57841	0±0	0.26036	0.694619	NS	-0.369177	0.642262	NS	-22.535	0.00954882	0.0122522	0	0	0	-22.53	0.461	NS	0.041	0.0424865	0.146	NS
AT1G60660.1	2	102243±59474	84907±39148	37221±38349	26682±42317	-0.268054	0.520481	NS	-1.45781	0.0338307	0.037751	-1.93805	0.0185383	0.02146	0	0	-1.46	-1.94	0.433	NS	0.002	0.00362537	0.851	NS
AT1G60710.1	8	281242±157521	686195±202764	172292±320246	430787±489653	1.28681	0.000578971	0.00602025	-0.70695	0.418403	NS	0.615163	0.434189	NS	0	1.29	0	0	0.008	0.012031	0.143	NS	0.545	NS
AT1G60780.1	2	332797±113043	274407±143749	38201±36010	10768±26376	-0.278324	0.393256	NS	-3.12295	2.27825e-05	0.000141446	-4.94981	7.25981e-06	3.72912e-05	0	0	-3.12	-4.95	0.247	NS	5.61e-08	1.20959e-06	0.685	NS
AT1G60950.1	2	1262892±824752	3495093±1659864	3870751±2132070	9802018±9374764	1.4686	0.00436213	0.015422	1.61588	0.00718542	0.011285	2.95635	0.0234115	0.0262896	0	1.47	1.62	2.96	0.039	0.0409711	0.021	0.0244635	0.315	NS
AT1G61250.1	2	37929±38707	104085±69703	4379±10726	57052±96944	1.45639	0.0359074	0.0417458	-3.11462	0.0559844	NS	0.588985	0.621903	NS	0	1.46	0	0	0.018	0.0222894	0.106	NS	0.781	NS
AT1G61520.3	8	6306665±4767856	15585048±5088361	5462847±4042677	11066307±8282678	1.30521	0.00239593	0.0120397	-0.207224	0.730978	NS	0.811225	0.198314	NS	0	1.31	0	0	0.002	0.00389298	0.243	NS	0.412	NS
AT1G61570.1	3	172304±56814	155808±155114	0±0	41963±59081	-0.145186	0.783793	NS	-24.0385	2.85369e-06	2.98452e-05	-2.03777	0.000917807	0.00170794	0	0	-24.04	-2.04	0.774	NS	0.000279	0.000772277	0.404	NS
AT1G61730.1	5	122207±58571	75342±71993	110699±103632	0±0	-0.697795	0.185167	NS	-0.142682	0.796861	NS	-23.5428	0.00014383	0.00037258	0	0	0	-23.54	0.008	0.012031	0.122	NS	0.242	NS
AT1G61790.2	2	96982±63600	90913±93410	32494±46022	10372±25406	-0.0932204	0.883992	NS	-1.57756	0.0528066	NS	-3.22503	0.00669733	0.00901973	0	0	0	-3.23	0.591	NS	0.007	0.0101331	0.747	NS
AT1G62020.1	7	212627±73652	288010±184537	710655±217625	87017±141213	0.437793	0.305883	NS	1.74083	3.27905e-05	0.00018749	-1.28895	0.0496505	0.0498432	0	0	1.74	-1.29	0.00056	0.00149848	0.017	0.0206861	5.36e-06	4.05216e-05
AT1G62380.1	3	45870±48571	103056±68806	0±0	117201±139176	1.1678	0.080423	NS	-22.1291	0.034798	0.0386044	1.35337	0.202426	NS	0	0	-22.13	0	0.01	0.0142298	0.591	NS	0.337	NS
AT1G62390.1	19	1854624±366187	1469890±567236	2238866±821868	458557±318726	-0.335419	0.135632	NS	0.271642	0.261136	NS	-2.01595	2.94739e-06	2.2272e-05	0	0	0	-2.02	4.73e-05	0.000205437	0.173	NS	0.003	0.00581538
AT1G62640.2	7	521778±136280	443970±187300	544522±143654	108482±126236	-0.232974	0.368722	NS	0.0615536	0.766714	NS	-2.26597	4.50331e-05	0.000151611	0	0	0	-2.27	0.000311	0.000947654	0.015	0.0187348	0.005	0.00849438
AT1G62740.1	5	339785±216147	569774±375663	461486±216483	812338±1032382	0.745768	0.161512	NS	0.441664	0.314004	NS	1.25746	0.231873	NS	0	0	0	0
AT1G62750.1	53	66258967±34372748	12606435±3396490	20339256±2918500	22933310±13195987	-2.39396	0.000891901	0.00741704	-1.70385	0.00529341	0.00887771	-1.53067	0.0104476	0.0131368	0	-2.39	-1.7	-1.53	0.000924	0.00218797	0.022	0.0255075	0.000992	0.00231902
AT1G62780.1	9	414842±278130	725665±525374	108355±91818	653511±558932	0.806741	0.16663	NS	-1.93679	0.0202356	0.0250159	0.655649	0.314345	NS	0	0	-1.94	0	0.013	0.0173333	0.233	NS	0.464	NS
AT1G63000.1	6	1293141±277116	926758±516660	316004±118182	98826±118603	-0.480614	0.10288	NS	-2.03286	1.07426e-06	1.55626e-05	-3.70984	9.58748e-08	2.47209e-06	0	0	-2.03	-3.71	0.019	0.0232067	4.7e-08	1.11083e-06	0.542	NS
AT1G63490.4	2	226287±54722	214212±92171	0±0	197177±174352	-0.0791146	0.759038	NS	-24.4316	7.00801e-08	2.46988e-06	-0.19866	0.665659	NS	0	0	-24.43	0	0.04	0.0418705	0.003	0.00510665	0.011	0.0158099
AT1G63610.1	5	263750±179404	117672±52495	466342±200320	131182±107100	-1.1644	0.0545311	NS	0.82222	0.0663272	NS	-1.0076	0.127921	NS	0	0	0	0
AT1G63660.1	12	219858±183200	508093±236483	457455±86583	330639±376213	1.20852	0.0180554	0.0312073	1.05705	0.0102846	0.0148652	0.588683	0.481355	NS	0	1.21	1.06	0	0.288	NS	0.705	NS	0.034	0.0379675
AT1G63680.2	6	140230±47332	143018±76394	144995±37697	31036±49197	0.0284031	0.932643	NS	0.0482081	0.841381	NS	-2.17578	0.000875506	0.00164339	0	0	0	-2.18	0.026	0.0294397	0.021	0.0244635	0.011	0.0158099
AT1G63770.4	23	1026252±593672	1399758±715312	1246153±424458	730956±404310	0.447792	0.28679	NS	0.280096	0.450985	NS	-0.489529	0.309158	NS	0	0	0	0
AT1G63940.2	21	9411167±5650184	19840957±10212690	8491202±5827170	17312043±20413052	1.07604	0.0253856	0.0353619	-0.148405	0.770006	NS	0.879331	0.317624	NS	0	1.08	0	0	0.041	0.0425348	0.711	NS	0.861	NS
AT1G63970.1	6	429202±201738	447063±315192	273466±46728	62031±109426	0.0588226	0.896643	NS	-0.650295	0.0822643	NS	-2.79059	0.00116244	0.00204654	0	0	0	-2.79	0.279	NS	0.002	0.00362537	0.153	NS
AT1G64090.1	3	200047±75697	130074±59494	23404±27362	61515±63937	-0.621007	0.0671856	NS	-3.09548	7.78937e-05	0.00034104	-1.70132	0.0027189	0.00426859	0	0	-3.1	-1.7	0.375	NS	1.39e-05	7.49259e-05	0.029	0.0340964
AT1G64190.1	4	1638489±346043	1649448±864981	1218537±350776	611884±325063	0.00961713	0.974215	NS	-0.427216	0.0419022	0.0441248	-1.42104	5.94955e-05	0.0001856	0	0	0	-1.42	0.199	NS	0.002	0.00362537	0.143	NS
AT1G64520.1	11	1354761±746791	1101849±522622	906669±374347	909061±1068106	-0.298111	0.464254	NS	-0.57939	0.195892	NS	-0.575589	0.374362	NS	0	0	0	0
AT1G64550.1	4	344383±147784	537264±136697	955069±193565	345390±238359	0.641617	0.019569	0.0324062	1.47159	1.02092e-05	7.80807e-05	0.00420987	0.992403	NS	0	0.64	1.47	0	0.021	0.0250451	0.004	0.00642614	4.04e-06	3.1487e-05
AT1G64740.1	3	265550±237385	871028±534006	373022±477324	349798±416174	1.71373	0.011219	0.024367	0.490275	0.590746	NS	0.397536	0.64072	NS	0	1.71	0	0	0.06	NS	0.238	NS	0.067	NS
AT1G64770.1	5	1245396±835956	1811816±1469767	500507±352041	236744±228031	0.540832	0.367148	NS	-1.31514	0.057714	NS	-2.3952	0.011566	0.0143914	0	0	0	-2.4	0.584	NS	0.003	0.00510665	0.241	NS
AT1G64790.2	8	526007±189091	1032817±950325	141968±114349	5492407±3446643	0.973432	0.162102	NS	-1.88951	0.000565378	0.00163264	3.38429	0.00122684	0.00214826	0	0	-1.89	3.38	0.000346	0.00104338	0.006	0.00901467	0.001	0.00231902
AT1G64980.2	2	87286±76510	177882±136739	8951±21925	72039±114975	1.0271	0.129204	NS	-3.28563	0.0276868	0.0320312	-0.276981	0.770775	NS	0	0	-3.29	0	0.048	0.0485	0.023	0.0264672	0.72	NS
AT1G65010.1	2	2634±7449	28064±27773	0±0	6088±14912	3.41358	0.0253987	0.0353619	-18.0067	0.396337	NS	1.20884	0.580625	NS	0	3.41	0	0	0.013	0.0173333	0.067	NS	0.137	NS
AT1G65130.1	2	615280±474072	419252±425500	2380185±1187550	1094973±1157313	-0.553425	0.414841	NS	1.95176	0.00195294	0.00395744	0.831581	0.30933	NS	0	0	1.95	0	0.046	0.0469273	0.000904	0.00202471	0.112	NS
AT1G65260.1	9	4682230±3165318	698319±380339	1093610±523796	1222096±1212316	-2.74524	0.00463803	0.0160027	-2.0981	0.0148533	0.019761	-1.93784	0.0225365	0.0253603	0	-2.75	-2.1	-1.94	0.006	0.00967313	0.033	0.0355451	0.007	0.011048
AT1G65290.1	3	531935±201364	392206±286954	262207±182472	78224±103994	-0.439639	0.28835	NS	-1.02055	0.0214015	0.0260582	-2.76556	0.000169392	0.000428503	0	0	-1.02	-2.77	0.056	NS	0.001	0.00202471	0.785	NS
AT1G65380.1	2	337954±222901	114617±88881	675107±92344	49532±87939	-1.56001	0.0249067	0.0352088	0.998291	0.00342399	0.00615788	-2.77039	0.00909845	0.0117398	0	-1.56	1	-2.77	5.63e-08	1.04021e-06	0.016	0.0197232	0.001	0.00231902
AT1G65930.1	22	2727060±1154668	3633345±1984594	1158317±479572	2163109±1328290	0.413952	0.290732	NS	-1.23532	0.00699017	0.011064	-0.33424	0.410417	NS	0	0	-1.24	0	0.081	NS	0.008	0.0113272	0.926	NS
AT1G65960.2	4	107437±47674	122066±119301	53607±48266	10058±24636	0.184161	0.754768	NS	-1.00299	0.0559142	NS	-3.41715	0.00041241	0.000889153	0	0	0	-3.42	0.671	NS	0.006	0.00901467	0.297	NS
AT1G65980.1	11	1048087±538650	2733516±707376	616694±338634	2039663±1587560	1.383	0.000103037	0.00220543	-0.765132	0.10497	NS	0.960572	0.124143	NS	0	1.38	0	0	0.00011	0.000413032	0.12	NS	0.709	NS
AT1G66070.1	2	71517±13343	56815±35924	208502±113290	6602±16172	-0.332017	0.300225	NS	1.5437	0.00463924	0.00797081	-3.43729	9.89047e-07	1.12474e-05	0	0	1.54	-3.44	0.000129	0.000462018	0.05	NS	0.000272	0.00091392
AT1G66200.1	3	402914±147676	552656±419645	380374±198837	172560±158036	0.455909	0.361086	NS	-0.0830532	0.811284	NS	-1.22337	0.0139716	0.0169756	0	0	0	-1.22	0.904	NS	0.059	NS	0.084	NS
AT1G66240.1	5	857807±237893	763076±411004	867068±499289	83648±75947	-0.168826	0.58806	NS	0.0154908	0.964123	NS	-3.35826	1.97076e-06	1.7139e-05	0	0	0	-3.36	0.005	0.00836207	0.021	0.0244635	0.015	0.0201779
AT1G66260.2	2	67362±79014	249951±114259	0±0	273377±316117	1.89163	0.00246309	0.0120421	-22.6835	0.0533455	NS	2.02088	0.10031	NS	0	1.89	0	0	0.002	0.00389298	0.722	NS	0.487	NS
AT1G66430.1	7	1389958±374274	1146043±793179	655819±316423	160273±197724	-0.27838	0.450418	NS	-1.08367	0.00162789	0.00350933	-3.11644	3.50741e-06	2.49282e-05	0	0	-1.08	-3.12	0.066	NS	9.6e-05	0.000324132	0.508	NS
AT1G66530.1	3	37481±53285	37218±35367	35316±45474	84967±83577	-0.0101627	0.991274	NS	-0.0858242	0.937112	NS	1.18075	0.217231	NS	0	0	0	0
AT1G66580.1	3	1225813±220732	925210±360998	1330557±163931	427968±173962	-0.405885	0.0677427	NS	0.118291	0.342561	NS	-1.51817	3.64498e-06	2.52776e-05	0	0	0	-1.52	1.92e-06	1.6296e-05	0.059	NS	0.004	0.00728675
AT1G66670.1	5	517968±164326	361102±215444	81164±49294	42847±74560	-0.520457	0.131524	NS	-2.67395	1.76913e-05	0.000118817	-3.59561	1.10774e-05	5.1504e-05	0	0	-2.67	-3.6	0.08	NS	3.75e-07	4.46694e-06	0.307	NS
AT1G66970.1	8	280231±156138	422404±299711	75038±97168	369306±427465	0.592007	0.260244	NS	-1.90093	0.0128189	0.0176	0.3982	0.597509	NS	0	0	-1.9	0	0.054	NS	0.222	NS	0.475	NS
AT1G67090.1	14	78284890±36075811	109551136±50659965	22571965±9368541	97149048±59644572	0.484799	0.185462	NS	-1.7942	0.00226004	0.00443529	0.311466	0.476276	NS	0	0	-1.79	0	0.005	0.00836207	0.048	0.0484335	0.206	NS
AT1G67140.2	2	365641±685620	1158552±1270346	0±0	488915±606843	1.66382	0.147695	NS	-25.1239	0.208061	NS	0.419158	0.730983	NS	0	0	0	0
AT1G67230.1	12	685870±127506	431786±228033	783009±239306	53400±51299	-0.667619	0.0164358	0.0293652	0.191094	0.346113	NS	-3.68303	1.49283e-08	9.01774e-07	0	-0.67	0	-3.68	2.36e-07	2.77479e-06	0.062	NS	0.002	0.0042117
AT1G67280.1	11	4481544±1771412	3316190±1440495	784590±649947	1220925±658122	-0.434469	0.18568	NS	-2.51399	0.000228163	0.00075942	-1.87602	0.000693523	0.00135681	0	0	-2.51	-1.88	0.38	NS	2.84e-06	2.04833e-05	0.118	NS
AT1G67350.1	4	244408±69305	185303±114754	23045±36565	22916±42062	-0.399408	0.240494	NS	-3.40677	4.80572e-06	4.52971e-05	-3.4149	6.51666e-06	3.49071e-05	0	0	-3.41	-3.41	0.266	NS	3.26e-07	4.13045e-06	0.313	NS
AT1G67430.1	3	2678999±473003	1707606±708587	5000565±681499	309994±256207	-0.649719	0.00656719	0.0184338	0.900397	2.82589e-06	2.98452e-05	-3.11138	2.29545e-08	1.18578e-06	0	-0.65	0.9	-3.11	1.43e-12	2.7742e-10	0.026	0.0294236	3.47e-09	1.0206e-07
AT1G67700.2	4	543171±92959	385746±172049	672564±162230	262209±281770	-0.493754	0.0408843	0.0450568	0.308266	0.081535	NS	-1.05069	0.0201436	0.0230851	0	-0.49	0	-1.05	0.0007	0.00178684	0.93	NS	0.088	NS
AT1G67730.1	5	218547±78127	140731±101965	175741±84088	40956±49061	-0.635011	0.115855	NS	-0.314498	0.342055	NS	-2.41579	0.000225151	0.00054	0	0	0	-2.42	0.003	0.00548195	0.033	0.0355451	0.373	NS
AT1G68010.1	19	3165801±1127894	3595645±1447113	1991512±763366	1737755±1966476	0.18368	0.52858	NS	-0.668707	0.0440539	0.0457787	-0.865346	0.109634	NS	0	0	-0.67	0	0.823	NS	0.009	0.0124141	0.529	NS
AT1G68560.1	28	4196053±1772588	4064107±1457814	3778306±1795388	8036539±6858073	-0.0460942	0.87789	NS	-0.151293	0.670204	NS	0.937542	0.153773	NS	0	0	0	0
AT1G68590.1	6	508211±362879	696410±529481	661119±230427	580377±419456	0.454508	0.430497	NS	0.37948	0.378284	NS	0.19156	0.735475	NS	0	0	0	0
AT1G68940.2	2	174561±56683	165316±86292	23240±32250	48231±56417	-0.0784992	0.807726	NS	-2.90902	3.83332e-05	0.000207168	-1.85569	0.000990531	0.00181693	0	0	-2.91	-1.86	0.795	NS	5.48e-06	3.47161e-05	0.48	NS
AT1G69020.2	2	2819560±1584229	80150±87881	27110±30262	6214994±6946125	-5.13662	0.000355424	0.00468446	-6.70048	0.000651089	0.0017978	1.14028	0.205402	NS	0	-5.14	-6.7	0	0.331	NS	0.25	NS	0.002	0.0042117
AT1G69200.1	7	681694±288873	1136538±430562	231162±130521	846032±854801	0.73745	0.0283738	0.036987	-1.56022	0.00298209	0.0055726	0.311589	0.622244	NS	0	0.74	-1.56	0	0.01	0.0142298	0.06	NS	0.677	NS
AT1G69250.1	5	285011±95978	311781±191147	274661±144052	83000±121762	0.129516	0.732425	NS	-0.0533653	0.87449	NS	-1.77982	0.00374289	0.00555612	0	0	0	-1.78	0.199	NS	0.043	0.0444092	0.057	NS
AT1G69620.1	4	8689882±1649818	5458290±2064544	7041390±1189009	2620135±1679659	-0.670888	0.00425343	0.015422	-0.303476	0.0556536	NS	-1.7297	8.95074e-06	4.34091e-05	0	-0.67	0	-1.73	3.59e-06	2.68615e-05	0.002	0.00362537	0.37	NS
AT1G69740.3	23	6124491±1682784	4450592±1902084	11445881±2487944	3372509±1781262	-0.460593	0.0906284	NS	0.902167	0.000303078	0.000972125	-0.860768	0.010369	0.0131368	0	0	0.9	-0.86	1.96e-06	1.6296e-05	0.007	0.0101331	0.000258	0.000886582
AT1G69790.1	2	126618±64922	94172±91812	82408±74124	0±0	-0.427111	0.438059	NS	-0.619622	0.254758	NS	-23.594	0.000268711	0.000626167	0	0	0	-23.59	0.045	0.0460686	0.015	0.0187348	0.352	NS
AT1G69830.1	8	1553640±557792	1595388±753928	566629±199681	674536±489831	0.0382549	0.903928	NS	-1.45518	0.000932931	0.00235772	-1.20368	0.00808821	0.0106238	0	0	-1.46	-1.2	0.737	NS	0.000115	0.000374894	0.877	NS
AT1G69900.1	2	892856±264503	1059661±536314	0±0	813675±671481	0.247103	0.449457	NS	-26.4119	8.24124e-07	1.29954e-05	-0.133975	0.766985	NS	0	0	-26.41	0	0.012	0.0164717	0.002	0.00362537	0.07	NS
AT1G70070.1	7	349360±199790	527861±257242	140976±95261	262353±349166	0.595441	0.152006	NS	-1.30927	0.0321024	0.0362544	-0.413205	0.566797	NS	0	0	-1.31	0	0.112	NS	0.018	0.0215824	0.762	NS
AT1G70310.1	5	1417952±548973	4814084±2483710	2393935±675737	9146448±7895063	1.76345	0.00192493	0.0106921	0.755575	0.00991675	0.0144763	2.6894	0.0160009	0.0190359	0	1.76	0.76	2.69	0.003	0.00548195	0.102	NS	0.286	NS
AT1G70410.2	8	162030±171969	363298±277756	76644±123038	196896±165646	1.1649	0.108459	NS	-1.08002	0.316311	NS	0.281179	0.70789	NS	0	0	0	0
AT1G70430.3	2	90146±82594	66006±85992	6441±15777	0±0	-0.449667	0.587638	NS	-3.80696	0.0268128	0.0312946	-23.1038	0.0172178	0.0202216	0	0	-3.81	-23.1	0.511	NS	0.005	0.00776865	0.719	NS
AT1G70570.2	2	58140±62432	3819897±3693731	1241238±2109394	1843152±2684386	6.03787	0.0116969	0.0246594	4.41611	0.138027	NS	4.98651	0.0832204	NS	0	6.04	0	0	0.022	0.025919	0.715	NS	0.111	NS
AT1G70580.2	3	17669±38285	69485±70957	0±0	21036±51527	1.97552	0.0943139	NS	-20.7528	0.272541	NS	0.251643	0.89047	NS	0	0	0	0
AT1G70730.3	9	184063±134522	259903±252803	46237±73766	14665±23931	0.497772	0.472953	NS	-1.99309	0.0385921	0.0414499	-3.64978	0.00816847	0.0107188	0	0	-1.99	-3.65	0.646	NS	0.003	0.00510665	0.369	NS
AT1G70770.2	9	560629±259439	657559±257281	353059±235586	315794±275848	0.230075	0.479562	NS	-0.667136	0.144514	NS	-0.82806	0.110521	NS	0	0	0	0
AT1G70820.1	4	342600±418169	488930±425633	42518±16726	242416±510756	0.513103	0.512543	NS	-3.01039	0.0976525	NS	-0.499039	0.692745	NS	0	0	0	0
AT1G70830.1	2	50383±51508	71547±61946	3640±8917	0±0	0.505938	0.481367	NS	-3.79085	0.0434226	0.0453397	-22.2645	0.0296605	0.0322484	0	0	-3.79	-22.26	0.546	NS	0.001	0.00202471	0.454	NS
AT1G70890.1	4	91096±59944	137289±84182	42191±49880	63415±119810	0.591768	0.236209	NS	-1.11045	0.125856	NS	-0.522557	0.581732	NS	0	0	0	0
AT1G71220.3	3	126466±129501	212063±241479	45646±60973	5812±14235	0.74574	0.398931	NS	-1.47019	0.175656	NS	-4.44367	0.0377026	0.0391338	0	0	0	-4.44	0.608	NS	0.017	0.0206861	0.271	NS
AT1G71260.1	2	17619±17735	51542±22043	15494±29019	35881±43915	1.54862	0.00486995	0.0162423	-0.185376	0.86832	NS	1.02609	0.306638	NS	0	1.55	0	0	0.019	0.0232067	0.445	NS	0.552	NS
AT1G71500.1	7	8469211±1593465	6051006±3213376	4791454±1749802	1363362±1015658	-0.485053	0.0801225	NS	-0.821764	0.00107525	0.00265238	-2.63506	1.50506e-07	3.38057e-06	0	0	-0.82	-2.64	0.001	0.00218797	1.87e-05	9.38053e-05	0.536	NS
AT1G71695.1	8	1360599±826786	1658600±1143505	387394±381402	2838695±4115448	0.285724	0.568721	NS	-1.81237	0.0173109	0.0220934	1.06099	0.342429	NS	0	0	-1.81	0	0.127	NS	0.927	NS	0.196	NS
AT1G71770.2	2	25627±41554	56188±49398	0±0	0±0	1.13259	0.212933	NS	-21.2892	0.149206	NS	-21.2892	0.149206	NS	0	0	0	0
AT1G71860.1	3	2623480±1633200	430349±696598	11452±28053	2244637±2493237	-2.6079	0.00475919	0.0161415	-7.83968	0.00143	0.00319978	-0.224999	0.737203	NS	0	-2.61	-7.84	0	0.747	NS	0.442	NS	0.000815	0.00215434
AT1G72150.1	2	490309±144170	475268±199108	27328±49045	439291±333866	-0.0449519	0.868179	NS	-4.16523	2.42918e-06	2.71784e-05	-0.158516	0.705924	NS	0	0	-4.17	0	0.032	0.0348764	0.003	0.00510665	0.012	0.0169254
AT1G72170.1	2	137323±46817	77052±38358	194444±59983	4998±12243	-0.833655	0.016236	0.0290929	0.501789	0.065143	NS	-4.78004	8.37691e-06	4.16606e-05	0	-0.83	0	-4.78	1.12e-07	1.73068e-06	0.733	NS	0.000628	0.00179158
AT1G72370.1	18	18490661±3815576	14366434±6583962	11069562±2842702	6895057±2142981	-0.364095	0.153386	NS	-0.740199	0.00125843	0.00289358	-1.42316	9.47537e-06	4.53476e-05	0	0	-0.74	-1.42	0.018	0.0222894	0.000116	0.000377153	0.988	NS
AT1G72550.1	11	4167495±2038194	2051405±879903	948162±233920	1028448±777137	-1.02257	0.0219848	0.0335367	-2.13597	0.00163618	0.00351928	-2.01871	0.00282583	0.00442128	0	-1.02	-2.14	-2.02	0.027	0.0303652	0.000131	0.000414946	0.031	0.0354018
AT1G72610.1	3	2416597±863521	1948905±1304462	3282353±1484438	162090±159187	-0.310313	0.421264	NS	0.441754	0.193414	NS	-3.89811	1.71696e-05	7.34429e-05	0	0	0	-3.9	0.000418	0.00120127	0.316	NS	0.004	0.00728675
AT1G72730.1	2	1828864±576796	1451165±839748	843641±531189	25935±45872	-0.333736	0.321867	NS	-1.11625	0.00546079	0.00910464	-6.13988	2.07764e-06	1.76546e-05	0	0	-1.12	-6.14	0.016	0.0204211	1.38e-05	7.47145e-05	0.34	NS
AT1G72970.1	12	4505248±1316311	3240666±1636991	3426929±941032	3345047±2215359	-0.475316	0.118419	NS	-0.39469	0.108384	NS	-0.42958	0.243046	NS	0	0	0	0
AT1G73060.1	4	62732±44743	77102±60517	0±0	49068±85439	0.297574	0.606193	NS	-22.5808	0.00375299	0.00667857	-0.354413	0.705385	NS	0	0	-22.58	0	0.177	NS	0.045	0.0460875	0.433	NS
AT1G73110.1	3	120651±178985	510196±308006	5601±13721	463539±331345	2.08021	0.00837191	0.020847	-4.42891	0.13479	NS	1.94185	0.0266537	0.0294504	0	2.08	0	1.94	0.000114	0.000422599	0.39	NS	0.718	NS
AT1G73170.3	2	597725±195944	378173±210402	7988±19567	193265±167828	-0.660438	0.0538553	NS	-6.22548	3.25198e-06	3.32363e-05	-1.62891	0.00113341	0.00200889	0	0	-6.23	-1.63	0.584	NS	2.36e-06	1.76856e-05	0.005	0.00849438
AT1G73180.1	2	18412±23518	58657±34384	0±0	21253±36187	1.67167	0.0174843	0.0307009	-20.8122	0.0731176	NS	0.207041	0.861752	NS	0	1.67	0	0	0.006	0.00967313	0.015	0.0187348	0.382	NS
AT1G73230.1	6	562597±474919	915572±848778	506104±223730	674259±501037	0.702572	0.329537	NS	-0.152667	0.789696	NS	0.261201	0.676576	NS	0	0	0	0
AT1G73460.2	2	19033±22577	95279±119940	0±0	0±0	2.32362	0.0993549	NS	-20.8601	0.0557176	NS	-20.8601	0.0557176	NS	0	0	0	0
AT1G73530.1	3	235729±155557	323912±266899	93395±92842	246698±304239	0.458474	0.440729	NS	-1.33572	0.0648291	NS	0.0656173	0.93149	NS	0	0	0	0
AT1G73620.1	3	177898±82431	140437±67928	207281±108477	4221±10340	-0.341128	0.355468	NS	0.220534	0.573866	NS	-5.39724	0.00013889	0.000362337	0	0	0	-5.4	0.000719	0.00182335	0.095	NS	0.009	0.0133412
AT1G74030.1	9	2454376±2179946	431244±217703	638971±164647	1113007±789591	-2.50878	0.026784	0.0361502	-1.94153	0.0588766	NS	-1.14089	0.168918	NS	0	-2.51	0	0	0.073	NS	0.222	NS	0.015	0.0201779
AT1G74050.1	7	2301333±453613	1489196±892884	2414790±1204650	242603±277476	-0.627936	0.0393983	0.044619	0.0694281	0.811476	NS	-3.2458	1.07714e-07	2.73338e-06	0	-0.63	0	-3.25	6.09e-05	0.000252269	0.081	NS	0.033	0.03696
AT1G74070.1	4	196301±77650	120899±76143	51976±52095	55033±73330	-0.699263	0.0776202	NS	-1.91715	0.00142666	0.00319978	-1.83469	0.00382985	0.00565962	0	0	-1.92	-1.83	0.157	NS	0.000655	0.0015631	0.166	NS
AT1G74230.1	5	268661±81001	283611±133897	149606±75898	112075±163254	0.0781263	0.794758	NS	-0.844616	0.0140676	0.0190474	-1.26132	0.0342325	0.0361751	0	0	-0.84	-1.26	0.848	NS	0.004	0.00642614	0.569	NS
AT1G74260.1	30	1168416±447628	1471392±659048	509184±117511	562332±538649	0.332628	0.309838	NS	-1.19829	0.00319536	0.00583398	-1.05506	0.0374876	0.0390426	0	0	-1.2	-1.06	0.322	NS	0.000314	0.000848145	0.515	NS
AT1G74270.1	3	881014±212971	667720±320078	622024±205117	426457±516946	-0.399923	0.145783	NS	-0.502196	0.0377874	0.0408927	-1.04677	0.042178	0.0432566	0	0	-0.5	-1.05	0.119	NS	0.061	NS	0.945	NS
AT1G74470.1	34	18832986±7711960	13359330±7582340	11097130±3778319	5111961±2013850	-0.495414	0.186919	NS	-0.763075	0.0388721	0.0417378	-1.88131	0.00074651	0.0014442	0	0	-0.76	-1.88	0.021	0.0250451	0.002	0.00362537	0.913	NS
AT1G74640.1	2	9429±12391	28106±24930	0±0	4565±11181	1.57564	0.0814917	NS	-19.8468	0.080587	NS	-1.0467	0.459677	NS	0	0	0	0
AT1G74730.1	3	320902±105177	346953±96966	58289±64157	188793±194365	0.112606	0.626627	NS	-2.46085	8.68066e-05	0.000371739	-0.765327	0.126295	NS	0	0	-2.46	0	0.133	NS	0.000132	0.000417039	0.282	NS
AT1G74850.1	5	389065±116698	249808±140654	319616±120986	74990±51656	-0.639188	0.0536086	NS	-0.283672	0.295408	NS	-2.37524	2.29579e-05	9.04407e-05	0	0	0	-2.38	0.000221	0.000724631	0.011	0.0145522	0.242	NS
AT1G74910.1	8	599486±155588	469914±341274	700115±394402	68456±146806	-0.351329	0.350713	NS	0.223867	0.523967	NS	-3.13048	1.41839e-05	6.27505e-05	0	0	0	-3.13	0.002	0.00389298	0.192	NS	0.027	0.0324515
AT1G74920.1	9	203716±210142	406990±385283	179846±155755	254031±210460	0.998436	0.217622	NS	-0.179792	0.817382	NS	0.318451	0.66373	NS	0	0	0	0
AT1G74960.2	8	755265±452669	2502124±1136250	659993±1163727	4969032±6127245	1.7281	0.0011814	0.00842659	-0.194533	0.836537	NS	2.71791	0.075042	NS	0	1.73	0	0	0.019	0.0232067	0.334	NS	0.284	NS
AT1G74970.1	11	6163380±2451035	3995306±1339235	11269334±2716557	4511358±3807520	-0.625416	0.054143	NS	0.870609	0.00243983	0.00472479	-0.45016	0.342072	NS	0	0	0.87	0	0.000321	0.000975572	0.01	0.0135055	0.035	0.0387977
AT1G75270.1	3	55961±63381	113647±69563	21511±45454	583988±590954	1.02206	0.113581	NS	-1.37938	0.274663	NS	3.38344	0.0260094	0.0288612	0	0	0	3.38	0.015	0.0195084	0.067	NS	0.031	0.0354018
AT1G75280.1	3	129729±38346	30567±34048	13929±23743	52716±51575	-2.08543	9.46046e-05	0.00220543	-3.21938	1.27106e-05	9.39226e-05	-1.29918	0.00637328	0.00864234	0	-2.09	-3.22	-1.3	0.019	0.0232067	0.003	0.00510665	7.32e-05	0.00032174
AT1G75330.1	9	2530513±826728	1304432±263223	1502734±616419	380853±518822	-0.956009	0.0018389	0.0105366	-0.75184	0.0222053	0.0268823	-2.73212	6.20349e-05	0.000191361	0	-0.96	-0.75	-2.73	2.46e-05	0.000122867	0.000266	0.000746379	0.825	NS
AT1G75350.1	8	994301±475857	1253493±1025380	888735±578485	1155016±895680	0.334199	0.532398	NS	-0.161929	0.713653	NS	0.216159	0.672805	NS	0	0	0	0
AT1G75510.1	2	665697±466454	1473627±1351481	424220±915373	2363319±4599173	1.14643	0.13451	NS	-0.650054	0.531885	NS	1.82788	0.320911	NS	0	0	0	0
AT1G75940.1	2	38784±13776	37835±32064	4821±11810	0±0	-0.0357264	0.940528	NS	-3.00793	0.000249199	0.000825167	-21.887	6.57574e-06	3.50911e-05	0	0	-3.01	-21.89	0.712	NS	3.59e-05	0.000153732	0.792	NS
AT1G76010.2	6	496208±122221	248418±132814	306485±97688	69120±71397	-0.998175	0.00188262	0.0105663	-0.695129	0.00723353	0.0113207	-2.84377	2.16955e-06	1.80877e-05	0	-1	-0.7	-2.84	4.52e-06	3.16441e-05	0.000188	0.000559448	0.904	NS
AT1G76080.1	12	56148600±31370370	30130117±34258068	731317±224514	132700504±122342211	-0.898044	0.145536	NS	-6.26261	0.000638452	0.0017769	1.24085	0.113924	NS	0	0	-6.26	0	0.072	NS	0.386	NS	0.003	0.00581538
AT1G76100.2	4	182134±184925	473813±354756	32922±52503	296030±357758	1.37932	0.0607435	NS	-2.46789	0.0731742	NS	0.700743	0.453658	NS	0	0	0	0
AT1G76140.1	2	13762±17016	44140±35952	82802±35565	17594±43095	1.68145	0.0503205	0.0508186	2.58903	0.000288805	0.000934077	0.354406	0.823136	NS	0	1.68	2.59	0	0.328	NS	0.094	NS	0.001	0.00231902
AT1G76160.1	4	847139±320700	434542±230682	839909±175801	55825±60690	-0.963102	0.0126949	0.0253582	-0.012366	0.960646	NS	-3.92363	3.12691e-05	0.000115023	0	-0.96	0	-3.92	3.91e-07	4.2535e-06	0.041	0.0424865	0.044	0.0455671
AT1G76180.1	3	438850±135559	467870±178112	2628906±1854294	8377861±5656466	0.0923783	0.725878	NS	2.58266	0.00523047	0.00882226	4.25478	0.00148877	0.00253865	0	0	2.58	4.25	0.024	0.0276868	0.000104	0.000344518	0.015	0.0201779
AT1G76400.1	4	57101±31728	77140±39735	37929±54004	7784±19066	0.433977	0.295261	NS	-0.590196	0.420967	NS	-2.87498	0.00432149	0.0063034	0	0	0	-2.87	0.857	NS	0.006	0.00901467	0.099	NS
AT1G76405.2	2	42625±56419	84328±61885	24130±27900	23112±36581	0.984309	0.192339	NS	-0.820838	0.4694	NS	-0.883025	0.469751	NS	0	0	0	0
AT1G76450.1	2	109850±45511	63995±44768	89077±58151	0±0	-0.779511	0.0684933	NS	-0.302414	0.465788	NS	-23.389	3.40587e-05	0.000123291	0	0	0	-23.39	0.000556	0.00149465	0.019	0.0225614	0.209	NS
AT1G76550.1	3	18905±11502	14244±12532	71884±40419	0±0	-0.40839	0.464299	NS	1.9269	0.00353171	0.00634721	-20.8503	0.00115261	0.00203664	0	0	1.93	-20.85	0.000198	0.000658491	0.02	0.0235215	0.000336	0.0010949
AT1G76810.1	4	191768±63134	172912±135144	555578±239689	46038±69224	-0.149324	0.72951	NS	1.53463	0.00112244	0.00268022	-2.05847	0.00106809	0.00192683	0	0	1.53	-2.06	0.000141	0.000494349	0.03	0.0329491	0.00012	0.0004725
AT1G76860.1	2	99529±69062	185689±127036	23441±57417	123052±168013	0.899699	0.118541	NS	-2.08611	0.0451906	0.0467352	0.306076	0.727068	NS	0	0	-2.09	0	0.043	0.0443723	0.122	NS	0.878	NS
AT1G77060.1	5	180416±113389	252151±125859	226727±157257	231959±197867	0.482959	0.263695	NS	0.329628	0.532633	NS	0.36254	0.549728	NS	0	0	0	0
AT1G77090.1	3	66397±56162	132245±100329	2671±6543	75965±137699	0.994015	0.132617	NS	-4.63556	0.0143638	0.0193131	0.194219	0.862056	NS	0	0	-4.64	0	0.052	NS	0.09	NS	0.914	NS
AT1G77180.2	6	302699±97282	215109±101226	353605±137137	23312±57102	-0.492811	0.108317	NS	0.224255	0.43055	NS	-3.69876	1.91622e-05	7.97803e-05	0	0	0	-3.7	2.81e-05	0.00013572	0.1	NS	0.005	0.00849438
AT1G77490.1	7	594128±175422	810212±394708	629210±158608	201140±189024	0.447526	0.183195	NS	0.0827682	0.70459	NS	-1.56257	0.00126786	0.00220429	0	0	0	-1.56	0.442	NS	0.008	0.0113272	0.003	0.00581538
AT1G77510.1	8	626633±222854	657910±384829	304472±118198	119257±108420	0.0702708	0.847884	NS	-1.04131	0.0059212	0.00973528	-2.39354	0.000140093	0.000363582	0	0	-1.04	-2.39	0.48	NS	9.65e-05	0.000324927	0.257	NS
AT1G77590.1	7	546488±250089	689496±443649	565769±523794	274613±325066	0.335353	0.447728	NS	0.0500233	0.928906	NS	-0.992787	0.0987254	NS	0	0	0	0
AT1G77940.1	4	3276914±1470685	2797805±1468971	1026543±479257	1249030±1479415	-0.228042	0.538105	NS	-1.67454	0.00267949	0.00509161	-1.39153	0.0229941	0.025882	0	0	-1.67	-1.39	0.752	NS	0.000853	0.00194136	0.497	NS
AT1G78010.1	2	149327±110549	108211±70190	44349±47221	0±0	-0.464629	0.40985	NS	-1.75149	0.045163	0.0467352	-23.832	0.00483098	0.00688869	0	0	-1.75	-23.83	0.141	NS	0.0008	0.00184812	0.955	NS
AT1G78300.1	10	5236366±1860443	5530738±2576771	4305419±1571902	3100341±3301922	0.0789062	0.801736	NS	-0.282412	0.337547	NS	-0.756139	0.148342	NS	0	0	0	0
AT1G78370.1	6	475166±236576	464065±409518	302763±298605	205497±194989	-0.0341041	0.948928	NS	-0.650245	0.248069	NS	-1.20932	0.0386514	0.040112	0	0	0	-1.21	0.665	NS	0.073	NS	0.711	NS
AT1G78380.1	8	517844±416048	1190867±777250	197259±248391	655892±686174	1.20142	0.0509031	0.0509	-1.39243	0.11367	NS	0.340942	0.64892	NS	0	1.2	0	0	0.014	0.0184553	0.065	NS	0.632	NS
AT1G78570.1	13	5585351±1131056	3871349±1806407	1494554±572137	1287363±514359	-0.528812	0.0416552	0.0453618	-1.90193	1.06423e-06	1.55626e-05	-2.11723	4.89455e-07	7.0174e-06	0	-0.53	-1.9	-2.12	0.029	0.0322715	4.82e-08	1.11293e-06	0.105	NS
AT1G78630.1	11	7149315±1759832	5315605±2677691	5934886±2359531	1638691±769531	-0.427571	0.134247	NS	-0.268585	0.288694	NS	-2.12526	4.35269e-06	2.72757e-05	0	0	0	-2.13	0.000831	0.002045	0.005	0.00776865	0.13	NS
AT1G78820.1	3	114284±85420	223819±176153	96322±120383	74767±131465	0.969708	0.140018	NS	-0.246684	0.749079	NS	-0.612151	0.508137	NS	0	0	0	0
AT1G78830.1	5	428595±241396	405503±246975	573152±312547	71223±92444	-0.0799027	0.857308	NS	0.419302	0.345429	NS	-2.5892	0.00374301	0.00555612	0	0	0	-2.59	0.014	0.0184553	0.345	NS	0.015	0.0201779
AT1G78850.1	9	1014336±329804	946104±546931	150275±160227	816740±1118184	-0.100466	0.771164	NS	-2.75486	3.48707e-05	0.000195241	-0.312588	0.645388	NS	0	0	-2.75	0	0.286	NS	0.047	0.04762	0.144	NS
AT1G78880.1	2	24578±26288	29532±26274	9891±15691	0±0	0.264935	0.720625	NS	-1.31314	0.241329	NS	-21.2289	0.036378	0.038183	0	0	0	-21.23	0.828	NS	0.011	0.0145522	0.366	NS
AT1G78900.2	32	7486236±719040	5376261±1930535	4083570±997550	1366539±666743	-0.477637	0.0118143	0.0246986	-0.87441	3.29383e-06	3.33846e-05	-2.45371	1.67905e-10	1.16928e-07	0	0	-0.87	-2.45	1.96e-05	0.000100949	1.43e-08	5.02134e-07	0.518	NS
AT1G79040.1	7	2134611±504945	2596614±899033	1476317±625367	453919±280427	0.282658	0.232549	NS	-0.531971	0.0469291	0.0480001	-2.23346	3.36375e-06	2.41089e-05	0	0	-0.53	-2.23	0.39	NS	4.38e-06	2.87862e-05	0.005	0.00849438
AT1G79210.1	2	6170496±1803246	4535782±1142404	2128638±589672	4225009±3496964	-0.444035	0.0563642	NS	-1.53546	0.000106222	0.000425626	-0.546432	0.199148	NS	0	0	-1.54	0	0.946	NS	0.009	0.0124141	0.025	0.0305331
AT1G79230.1	9	319169±127281	426766±199062	524352±101489	355647±406017	0.419125	0.226701	NS	0.716217	0.00565869	0.00936655	0.156129	0.815659	NS	0	0	0.72	0	0.848	NS	0.44	NS	0.138	NS
AT1G79270.1	2	308564±159013	407553±232890	1418479±496812	1161243±770606	0.401419	0.347374	NS	2.2007	3.91352e-05	0.000209762	1.91203	0.00911734	0.0117547	0	0	2.2	1.91	0.728	NS	1.48e-05	7.80652e-05	0.325	NS
AT1G79280.2	5	719213±191455	965692±484491	2378505±1198679	1141498±542352	0.425144	0.205915	NS	1.72556	0.0018664	0.00384879	0.666437	0.0619728	NS	0	0	1.73	0	0.116	NS	0.001	0.00202471	0.009	0.0133412
AT1G79340.1	6	259054±113434	344447±99792	95906±45235	422435±231919	0.41103	0.144521	NS	-1.43356	0.00468961	0.00804615	0.705478	0.105814	NS	0	0	-1.43	0	0.001	0.00218797	0.397	NS	0.032	0.0361075
AT1G79440.1	3	101259±25768	101059±83927	335098±100936	14103±34545	-0.00285042	0.994993	NS	1.72654	2.14522e-05	0.000134658	-2.84397	9.26441e-05	0.000259877	0	0	1.73	-2.84	6.54e-06	4.20583e-05	0.006	0.00901467	1.53e-06	1.32952e-05
AT1G79500.3	5	289751±161112	718668±387615	1068295±506043	1522919±970470	1.31051	0.0120854	0.0248503	1.88243	0.00116813	0.00274468	2.39395	0.00350499	0.00527273	0	1.31	1.88	2.39	0.052	NS	0.001	0.00202471	0.953	NS
AT1G79530.1	10	621739±369138	1062929±659651	157888±166735	403392±297496	0.773663	0.125897	NS	-1.97741	0.0118958	0.0166422	-0.624129	0.252613	NS	0	0	-1.98	0	0.039	0.0409711	0.002	0.00362537	0.554	NS
AT1G79550.2	25	11959099±1970510	17991162±2826834	5982201±2829126	12788358±7777378	0.58918	0.000218313	0.00315062	-0.999361	0.000373268	0.00115155	0.0967223	0.77788	NS	0	0.59	-1	0	0.000683	0.00175499	0.002	0.00362537	0.819	NS
AT1G79560.1	6	210143±80559	98101±70591	186253±118377	37487±63792	-1.09903	0.0121973	0.0248503	-0.174108	0.660748	NS	-2.48691	0.000667616	0.0013115	0	-1.1	0	-2.49	0.000545	0.0014753	0.216	NS	0.582	NS
AT1G79630.1	2	1543023±634866	598985±540003	728740±202456	306194±277882	-1.36517	0.00759014	0.0196048	-1.08228	0.00855184	0.0128643	-2.33324	0.000501112	0.00103317	0	-1.37	-1.08	-2.33	0.000536	0.00145772	0.005	0.00776865	0.161	NS
AT1G79690.1	2	19826±23228	30120±35699	16684±26588	0±0	0.603275	0.513831	NS	-0.248963	0.817131	NS	-20.919	0.0530954	NS	0	0	0	0
AT1G79750.1	3	57212±89690	129093±82372	3298±8079	78074±100087	1.17402	0.1283	NS	-4.11658	0.16023	NS	0.448512	0.687811	NS	0	0	0	0
AT1G79850.1	8	3051858±878471	3173583±1316007	2759407±1013437	2859943±3109402	0.0564247	0.834401	NS	-0.14533	0.572746	NS	-0.0937012	0.871344	NS	0	0	0	0
AT1G79870.1	5	123448±51582	326349±303162	1171531±328844	38992±80799	1.40252	0.0831976	NS	3.24643	4.40495e-07	8.36622e-06	-1.66265	0.0323159	0.0344798	0	0	3.25	-1.66	7.99e-05	0.000313143	9.3e-05	0.000316612	2.88e-08	6.048e-07
AT1G79920.1	4	104606±183269	384233±260487	16976±33620	328825±258842	1.87702	0.0284327	0.036987	-2.6234	0.262247	NS	1.65236	0.0788509	NS	0	1.88	0	0	0.000979	0.00218797	0.376	NS	0.842	NS
AT1G79930.1	9	15361536±4403010	11676148±3159242	9578618±1031573	3770679±1781223	-0.395758	0.0853414	NS	-0.681433	0.00663787	0.0106517	-2.02643	2.57848e-05	9.83934e-05	0	0	-0.68	-2.03	0.000462	0.00129271	3.4e-06	2.34753e-05	0.373	NS
AT1G79990.1	2	480142±229978	481977±360444	0±0	26990±66113	0.00550072	0.990681	NS	-25.517	0.000142974	0.000530275	-4.15294	0.000324238	0.000725093	0	0	-25.52	-4.15	0.879	NS	9.99e-06	5.68412e-05	0.885	NS
AT1G80160.3	2	157032±48054	116744±65978	56080±48095	29722±72804	-0.427707	0.193384	NS	-1.48549	0.00160828	0.00348345	-2.40145	0.00151374	0.00255708	0	0	-1.49	-2.4	0.148	NS	0.000333	0.000889689	0.764	NS
AT1G80380.2	2	62286±42265	83263±68741	9839±18079	51876±83849	0.418762	0.482413	NS	-2.6624	0.012268	0.0171102	-0.263858	0.766719	NS	0	0	-2.66	0	0.186	NS	0.072	NS	0.644	NS
AT1G80410.2	15	684309±288065	808480±508305	531492±349125	112819±167801	0.240566	0.563965	NS	-0.3646	0.384899	NS	-2.60064	0.000644155	0.00127156	0	0	0	-2.6	0.38	NS	0.005	0.00776865	0.057	NS
AT1G80480.1	11	931555±384382	5510221±8676741	9307163±6929526	11186296±14384323	2.5644	0.158148	NS	3.32063	0.004442	0.00768778	3.58595	0.0653256	NS	0	0	3.32	0	0.33	NS	0.047	0.04762	0.694	NS
AT1G80560.1	9	557125±266205	798341±524734	146321±107727	190184±186209	0.519004	0.271858	NS	-1.92887	0.0029159	0.00547605	-1.55061	0.0115643	0.0143914	0	0	-1.93	-1.55	0.228	NS	0.000339	0.000901799	0.432	NS
AT1G80600.1	13	504065±248247	528852±301402	189433±154007	520017±529159	0.0692525	0.863786	NS	-1.41192	0.0155911	0.0205024	0.044949	0.94152	NS	0	0	-1.41	0	0.212	NS	0.207	NS	0.244	NS
AT1G80670.1	3	73503±40453	65125±47177	69483±49694	28201±45044	-0.174577	0.716412	NS	-0.0811343	0.869918	NS	-1.38206	0.0680184	NS	0	0	0	0
AT2G01140.1	11	2344455±383122	2011965±817609	3720835±947962	907276±509809	-0.220647	0.321056	NS	0.666374	0.00235827	0.00459708	-1.36964	3.13755e-05	0.000115023	0	0	0.67	-1.37	8.64e-06	5.15742e-05	0.533	NS	7.96e-05	0.000336188
AT2G01250.1	10	6612535±1652905	6078864±3328182	2903089±1047394	4459284±2732425	-0.121402	0.694947	NS	-1.18761	0.000258044	0.000848548	-0.568391	0.0896215	NS	0	0	-1.19	0	0.655	NS	0.007	0.0101331	0.263	NS
AT2G01470.1	2	84821±62497	62822±58943	66166±62554	0±0	-0.433143	0.495331	NS	-0.358334	0.588433	NS	-23.016	0.00468058	0.00673688	0	0	0	-23.02	0.054	NS	0.065	NS	0.3	NS
AT2G01490.2	2	16810±24444	32536±38800	0±0	14481±26854	0.952725	0.357336	NS	-20.6809	0.110854	NS	-0.215132	0.867957	NS	0	0	0	0
AT2G01680.1	2	98844±89097	160668±165512	60817±59646	0±0	0.700848	0.375126	NS	-0.700673	0.378433	NS	-23.2367	0.0157796	0.0188463	0	0	0	-23.24	0.872	NS	0.019	0.0225614	0.128	NS
AT2G01720.1	3	321253±83545	201986±128436	165789±132004	46502±57903	-0.669457	0.0479155	0.0494478	-0.954363	0.017767	0.0225559	-2.78835	6.82294e-06	3.5631e-05	0	-0.67	-0.95	-2.79	0.006	0.00967313	0.000682	0.0016181	1	NS
AT2G01750.2	2	132222±35855	52968±43621	397061±60273	106231±107386	-1.31978	0.00154451	0.0093478	1.58639	7.10844e-08	2.46988e-06	-0.315762	0.535532	NS	0	-1.32	1.59	0	1.87e-07	2.34052e-06	7.64e-07	7.57223e-06	0.000279	0.000933292
AT2G02050.1	7	1495032±510010	766373±201693	909564±312157	157360±118036	-0.964057	0.00286957	0.012533	-0.716929	0.0254633	0.0300446	-3.24804	1.76838e-05	7.51171e-05	0	-0.96	-0.72	-3.25	4.04e-06	2.90281e-05	8.28e-05	0.000290746	0.928	NS
AT2G02070.2	2	122570±91908	371868±335040	63918±43051	381371±538643	1.60118	0.062383	NS	-0.939317	0.166438	NS	1.63759	0.206791	NS	0	0	0	0
AT2G02470.1	2	288265±96296	242830±175391	295597±210910	62868±102633	-0.247453	0.537637	NS	0.0362342	0.932193	NS	-2.197	0.000855036	0.00161268	0	0	0	-2.2	0.035	0.0374793	0.165	NS	0.123	NS
AT2G02500.2	3	59899±58523	135022±119660	16350±29871	4060±9944	1.1726	0.137163	NS	-1.8732	0.115259	NS	-3.88308	0.0349275	0.036748	0	0	0	-3.88	0.199	NS	0.004	0.00642614	0.119	NS
AT2G02740.1	8	962222±426705	1320260±617622	934582±460529	841761±627574	0.45638	0.207379	NS	-0.042049	0.909206	NS	-0.192959	0.676165	NS	0	0	0	0
AT2G03140.12	2	51761±136783	0±0	392189±109886	1143584±837164	-22.3034	0.330648	NS	2.92161	0.000185389	0.000645773	4.46555	0.00290628	0.00453101	0	0	2.92	4.47	0.058	NS	8.15e-05	0.000288656	0.017	0.0224293
AT2G03420.1	3	213087±46210	192422±112730	3655±8952	28621±39943	-0.147167	0.642509	NS	-5.86558	2.6561e-08	1.309e-06	-2.89631	1.68838e-06	1.5776e-05	0	0	-5.87	-2.9	0.999	NS	5.85e-08	1.23959e-06	0.375	NS
AT2G03440.1	7	1004949±216471	926326±340277	688506±333105	445282±252838	-0.11753	0.597298	NS	-0.54558	0.0498738	0.0502068	-1.17433	0.00054213	0.00110951	0	0	-0.55	-1.17	0.179	NS	0.001	0.00202471	0.467	NS
AT2G03510.1	4	235732±117615	465754±359358	14317±16964	182016±248964	0.982419	0.108997	NS	-4.04139	0.000395704	0.0012055	-0.37308	0.60191	NS	0	0	-4.04	0	0.029	0.0322715	0.008	0.0113272	0.725	NS
AT2G03680.3	3	287748±118631	333204±202480	62849±60829	77717±84279	0.211599	0.598921	NS	-2.19485	0.000769818	0.00203212	-1.8885	0.00231655	0.00373778	0	0	-2.19	-1.89	0.536	NS	6.14e-05	0.000233624	0.765	NS
AT2G03870.1	3	207015±107017	247117±83356	61264±88692	366335±261838	0.255459	0.43482	NS	-1.75663	0.0165526	0.0214294	0.823428	0.143632	NS	0	0	-1.76	0	0.01	0.0142298	0.774	NS	0.03	0.034732
AT2G04030.1	32	8232734±2844859	10333547±5067626	6395406±2236243	6559168±4055280	0.327892	0.331413	NS	-0.364336	0.210103	NS	-0.327859	0.380093	NS	0	0	0	0
AT2G04039.1	2	1988931±1366977	1350950±1165742	2610732±933402	278259±242928	-0.558019	0.349187	NS	0.392462	0.351213	NS	-2.83749	0.00848367	0.0110733	0	0	0	-2.84	0.002	0.00389298	0.622	NS	0.047	0.0479514
AT2G04390.1	11	8014969±3308262	5859828±4009960	3837110±1503862	623012±371982	-0.451839	0.272257	NS	-1.06268	0.0116198	0.0162923	-3.68537	7.78323e-05	0.000227039	0	0	-1.06	-3.69	0.022	0.025919	0.000187	0.000557823	0.63	NS
AT2G04400.1	6	133673±74466	181267±166892	29529±37620	44245±53704	0.439408	0.478779	NS	-2.17853	0.00692974	0.0110223	-1.59513	0.025083	0.0279514	0	0	-2.18	-1.6	0.398	NS	0.004	0.00642614	0.671	NS
AT2G04530.1	3	83358±111932	75490±54006	48924±47974	41784±66223	-0.143045	0.867277	NS	-0.768789	0.488051	NS	-0.99636	0.428746	NS	0	0	0	0
AT2G04700.3	4	169210±45552	168185±81143	106838±58269	27081±49485	-0.00876115	0.976016	NS	-0.663385	0.0412228	0.0434575	-2.64345	6.83301e-05	0.000206682	0	0	-0.66	-2.64	0.126	NS	0.000186	0.00055619	0.102	NS
AT2G04780.2	3	303631±158237	282887±222347	10625±19212	46277±84276	-0.102097	0.836612	NS	-4.83674	0.000447984	0.0013328	-2.71395	0.00266037	0.00418386	0	0	-4.84	-2.71	0.934	NS	7.63e-05	0.00027339	0.625	NS
AT2G04842.2	6	113331±76869	100614±102551	23301±39473	42148±62181	-0.171709	0.788173	NS	-2.28211	0.0193863	0.0242315	-1.42701	0.0831744	NS	0	0	-2.28	0	0.957	NS	0.016	0.0197232	0.592	NS
AT2G05520.5	2	297564±58346	267490±258342	472287±218517	11246±27547	-0.153712	0.754114	NS	0.666464	0.0497424	0.0501598	-4.72572	2.22618e-08	1.18578e-06	0	0	0.67	-4.73	0.002	0.00389298	0.6	NS	0.003	0.00581538
AT2G05710.1	9	866781±280020	1172627±430903	417289±256078	361134±372638	0.436004	0.120371	NS	-1.05462	0.00795288	0.0121572	-1.26314	0.0116782	0.0144897	0	0	-1.05	-1.26	0.29	NS	6.27e-05	0.000237834	0.183	NS
AT2G05830.1	4	79537±65404	162617±86846	109091±51840	61877±75027	1.03177	0.0524283	NS	0.455835	0.374877	NS	-0.362225	0.645745	NS	0	0	0	0
AT2G05840.1	6	1964171±1282058	132026±90639	199893±119745	535935±699270	-3.89503	0.00178507	0.0103479	-3.29662	0.00436249	0.00756928	-1.87379	0.0262374	0.0290369	0	-3.9	-3.3	-1.87	0.008	0.012031	0.025	0.0285019	0.001	0.00231902
AT2G05920.1	9	296943±122300	718524±306254	15411±20398	1671576±1641874	1.27485	0.00278095	0.012533	-4.26814	6.13676e-05	0.000292264	2.49295	0.0345411	0.0364094	0	1.27	-4.27	2.49	0.004	0.00703323	0.31	NS	0.056	NS
AT2G05990.1	23	7117959±1598654	6806005±2301076	7849731±1399366	1858557±1081007	-0.0646555	0.762652	NS	0.14118	0.385021	NS	-1.93728	6.31755e-06	3.40986e-05	0	0	0	-1.94	0.00013	0.000464172	0.004	0.00642614	0.000164	0.000607765
AT2G06850.1	6	245299±186596	262901±199457	95237±142087	78126±103637	0.0999762	0.862242	NS	-1.36496	0.120713	NS	-1.65067	0.0663404	NS	0	0	0	0
AT2G07050.1	7	213984±83613	251856±190678	325186±194061	50191±73796	0.235098	0.619182	NS	0.603766	0.17051	NS	-2.09199	0.00185403	0.00306571	0	0	0	-2.09	0.075	NS	0.472	NS	0.01	0.0146512
AT2G07340.1	2	98719±33998	105195±71139	121979±75197	38990±62046	0.0916731	0.82209	NS	0.30523	0.452706	NS	-1.34023	0.0377326	0.0391338	0	0	0	-1.34	0.163	NS	0.402	NS	0.071	NS
AT2G07360.2	2	2983±8438	543609±345310	11716±14112	18060±35203	7.5096	0.000506194	0.00590658	1.97359	0.172576	NS	2.59789	0.265536	NS	0	7.51	0	0	0.000153	0.000522264	0.001	0.00202471	0.000557	0.00165134
AT2G07690.1	2	206441±133183	179152±176933	498361±63908	55616±90652	-0.204549	0.73882	NS	1.27146	0.000196075	0.000678741	-1.89215	0.0306921	0.0330762	0	0	1.27	-1.89	0.000146	0.000504285	0.078	NS	0.000232	0.000808258
AT2G07698.1	5	21659841±3472790	34302947±4895209	20966595±4235044	53583423±30950832	0.66331	3.40151e-05	0.00128988	-0.0469301	0.741551	NS	1.30676	0.0123212	0.0151787	0	0.66	0	1.31	0.000948	0.00218797	0.136	NS	0.1	NS
AT2G07732.1	2	471230±225011	397938±165365	1120765±188314	466473±244799	-0.243885	0.487796	NS	1.24998	5.04154e-05	0.000251808	-0.0146364	0.97042	NS	0	0	1.25	0	0.000265	0.000829194	0.0001	0.000333967	0.001	0.00231902
AT2G09990.1	2	9531317±1937663	5268369±2088710	12287803±1611621	1123874±798290	-0.855319	0.000947003	0.00760671	0.36648	0.0131351	0.0179184	-3.08419	8.33017e-08	2.23255e-06	0	-0.86	0	-3.08	1.26e-11	1.33331e-09	0.373	NS	1.81e-05	0.000103664
AT2G10940.1	14	4237066±1634471	6423715±3151120	501715±333911	2093205±1671904	0.600342	0.107239	NS	-3.07813	6.94982e-05	0.000316988	-1.01735	0.0302639	0.0327212	0	0	-3.08	-1.02	0.019	0.0232067	1.75e-05	8.96146e-05	0.703	NS
AT2G13360.1	12	15123861±5217091	12110253±9204792	1523932±721277	2458345±788578	-0.320597	0.44143	NS	-3.31096	1.64328e-05	0.000111909	-2.62107	3.51368e-05	0.00012496	0	0	-3.31	-2.62	0.566	NS	7.79e-06	4.63101e-05	0.36	NS
AT2G13370.2	2	0±0	39104±26427	0±0	0±0	21.8989	0.000821554	0.00695521	0	NA	NS	0	NA	NS	0	21.9	0	0	0.000306	0.000934866	0.001	0.00202471	0.000825	0.00216563
AT2G13680.1	2	95030±87552	55713±41845	50330±58630	0±0	-0.770361	0.293869	NS	-0.916949	0.294983	NS	-23.1799	0.0177271	0.0206525	0	0	0	-23.18	0.061	NS	0.036	0.0379777	0.811	NS
AT2G14170.1	4	568760±89120	597615±222878	496833±298034	589225±166362	0.0713952	0.741621	NS	-0.195059	0.53163	NS	0.0509979	0.772294	NS	0	0	0	0
AT2G14260.1	4	67949±29506	125692±100761	105137±115065	30991±38190	0.887376	0.143845	NS	0.629755	0.398498	NS	-1.13258	0.060384	NS	0	0	0	0
AT2G14880.1	5	2986264±1282286	3172578±1945284	1918044±781784	1246673±1383376	0.0873141	0.82792	NS	-0.638706	0.0908626	NS	-1.26026	0.0290074	0.0315869	0	0	0	-1.26	0.716	NS	0.012	0.0155899	0.443	NS
AT2G15400.1	2	39727±38299	81159±41715	6586±16133	88375±97106	1.03064	0.0633311	NS	-2.59254	0.0644069	NS	1.15353	0.2202	NS	0	0	0	0
AT2G15430.1	2	161970±74341	124863±101086	200865±196023	14838±36344	-0.375379	0.427465	NS	0.310499	0.616957	NS	-3.4484	0.000501192	0.00103317	0	0	0	-3.45	0.026	0.0294397	0.457	NS	0.106	NS
AT2G15620.1	14	1069103±436984	998990±245421	895089±442644	770364±742530	-0.097859	0.711649	NS	-0.256298	0.47449	NS	-0.47279	0.363585	NS	0	0	0	0
AT2G16370.1	3	45190±35834	126893±77482	3918±9598	124623±144648	1.48953	0.0175541	0.0307873	-3.52773	0.014922	0.019761	1.46349	0.160072	NS	0	1.49	-3.53	0	0.004	0.00703323	0.486	NS	0.542	NS
AT2G16600.1	13	5483937±1379420	5722565±2975871	3250795±2046148	2565959±2565988	0.0614501	0.842027	NS	-0.75442	0.0289634	0.0333576	-1.09571	0.0164359	0.0194453	0	0	-0.75	-1.1	0.841	NS	0.005	0.00776865	0.608	NS
AT2G16640.1	2	30963±33688	185164±159594	615728±505534	145538±176570	2.58021	0.0179378	0.0310437	4.3137	0.00596699	0.00979289	2.2328	0.0968184	NS	0	2.58	4.31	0	0.224	NS	0.011	0.0145522	0.006	0.00977586
AT2G16780.1	3	378780±167529	406580±396439	194657±154325	70276±127240	0.102178	0.859312	NS	-0.960428	0.0532235	NS	-2.43026	0.00200343	0.00327529	0	0	0	-2.43	0.661	NS	0.01	0.0135055	0.42	NS
AT2G16940.2	3	213115±254147	994389±1301326	25413±40183	73297±99100	2.22218	0.118349	NS	-3.06798	0.0917575	NS	-1.5398	0.218787	NS	0	0	0	0
AT2G16950.1	4	33137055±22431355	25515576±26720797	82561±54530	17833743±18866161	-0.377067	0.55727	NS	-8.64877	0.0026409	0.00503755	-0.893836	0.196538	NS	0	0	-8.65	0	0.625	NS	0.014	0.0176653	0.117	NS
AT2G17265.1	8	354584±162758	367896±316332	384854±181793	137588±159901	0.0531735	0.918467	NS	0.118185	0.747832	NS	-1.36577	0.0257755	0.0287079	0	0	0	-1.37	0.22	NS	0.259	NS	0.131	NS
AT2G17390.1	7	225566±69669	187396±166687	36485±50553	126257±128903	-0.267455	0.564025	NS	-2.62819	5.91256e-05	0.000283377	-0.83718	0.0865485	NS	0	0	-2.63	0	0.656	NS	0.008	0.0113272	0.157	NS
AT2G17420.1	8	284711±195209	535852±361025	94849±122944	111374±144419	0.912339	0.109671	NS	-1.58579	0.0539055	NS	-1.35408	0.0869914	NS	0	0	0	0
AT2G17560.1	4	545353±100551	402425±217350	513370±93585	220683±163273	-0.438469	0.116936	NS	-0.0871901	0.552625	NS	-1.30522	0.000432456	0.000922307	0	0	0	-1.31	0.001	0.00218797	0.086	NS	0.214	NS
AT2G17870.1	5	89366±56512	104677±80016	0±0	47850±77389	0.228141	0.672203	NS	-23.0913	0.00155913	0.0034034	-0.901216	0.265628	NS	0	0	-23.09	0	0.224	NS	0.005	0.00776865	0.508	NS
AT2G18020.1	7	28869192±5414670	26617604±5887584	18821394±3955519	13573135±8784739	-0.11715	0.452424	NS	-0.617157	0.00173074	0.00364079	-1.08878	0.0013031	0.00224238	0	0	-0.62	-1.09	0.142	NS	5.24e-05	0.000206409	0.537	NS
AT2G18040.1	11	2627522±600272	1616749±811090	2089334±363758	615326±372511	-0.700607	0.0145203	0.0271651	-0.33066	0.070597	NS	-2.09428	4.04783e-06	2.63439e-05	0	-0.7	0	-2.09	8.69e-06	5.1608e-05	0.002	0.00362537	0.311	NS
AT2G18110.1	5	172890±129132	257731±175388	104739±111806	123827±152178	0.576014	0.299633	NS	-0.723053	0.316822	NS	-0.481521	0.524991	NS	0	0	0	0
AT2G18740.1	3	78449±108225	273555±175465	168415±134176	241869±219090	1.802	0.0192305	0.0320176	1.10219	0.186691	NS	1.6244	0.0892139	NS	0	1.8	0	0	0.033	0.0358655	0.628	NS	0.341	NS
AT2G18960.1	6	2639051±699080	2414286±988830	2564626±1081671	617365±586246	-0.128423	0.615785	NS	-0.0412709	0.878459	NS	-2.09582	4.98576e-05	0.00016421	0	0	0	-2.1	0.005	0.00836207	0.011	0.0145522	0.015	0.0201779
AT2G19410.2	2	230945±147046	95487±45977	265392±42771	0±0	-1.27418	0.0330315	0.0399024	0.200579	0.583273	NS	-24.461	0.00164342	0.0027571	0	-1.27	0	-24.46	2.56e-06	1.9734e-05	0.389	NS	0.059	NS
AT2G19480.1	12	996378±477115	1164256±723616	782923±131425	793885±447617	0.224643	0.599981	NS	-0.347824	0.300149	NS	-0.327764	0.431897	NS	0	0	0	0
AT2G19520.1	14	1752339±404959	1293416±579454	494394±210727	328709±412745	-0.438095	0.0931624	NS	-1.82555	6.37604e-06	5.49436e-05	-2.4144	1.47166e-05	6.45502e-05	0	0	-1.83	-2.41	0.058	NS	3.06e-07	4.05702e-06	0.383	NS
AT2G19730.1	11	5222722±1659644	5464861±1646117	7328526±1877106	8097449±4470199	0.0653829	0.780951	NS	0.488721	0.0431739	0.0451668	0.632666	0.118472	NS	0	0	0.49	0	0.636	NS	0.027	0.0302489	0.796	NS
AT2G19760.1	5	1045391±256207	1401600±283397	293338±167500	831549±639086	0.423032	0.0219103	0.0335367	-1.8334	1.97704e-05	0.000128308	-0.33017	0.407045	NS	0	0	-1.83	0	0.005	0.00836207	8.67e-05	0.000301001	0.533	NS
AT2G19870.1	5	117022±54356	40430±29109	128223±35670	0±0	-1.53328	0.00445865	0.0156487	0.131868	0.665681	NS	-23.4803	0.000106588	0.000290906	0	-1.53	0	-23.48	1.49e-07	2.03023e-06	0.338	NS	0.082	NS
AT2G19940.2	14	522360±360390	937020±719389	161228±134485	478096±522065	0.843037	0.171978	NS	-1.69594	0.0335978	0.0375918	-0.127744	0.854067	NS	0	0	-1.7	0	0.059	NS	0.039	0.0405851	0.797	NS
AT2G20190.1	3	64017±26658	80804±71206	6049±10106	52627±67321	0.335986	0.546177	NS	-3.4037	0.000160532	0.000580576	-0.282651	0.671521	NS	0	0	-3.4	0	0.132	NS	0.035	0.0371459	0.454	NS
AT2G20260.1	6	3369658±725481	3228698±838192	1804475±323244	2112104±597431	-0.0616496	0.731863	NS	-0.901023	0.000205844	0.000705901	-0.673921	0.00374402	0.00555612	0	0	-0.9	-0.67	0.81	NS	1.52e-05	7.94928e-05	0.389	NS
AT2G20270.2	3	7247791±4468253	4408003±2526819	687360±117878	890602±530703	-0.717416	0.156949	NS	-3.3984	0.00271642	0.00513778	-3.02469	0.00352148	0.00529712	0	0	-3.4	-3.02	0.177	NS	5.35e-05	0.000210069	0.163	NS
AT2G20280.1	3	107418±26022	77711±47794	31186±47228	38826±63378	-0.467031	0.150114	NS	-1.78427	0.00179726	0.00375789	-1.46813	0.0155426	0.0185043	0	0	-1.78	-1.47	0.484	NS	0.003	0.00510665	0.312	NS
AT2G20360.1	9	238877±157620	588973±262254	371855±420721	371722±408448	1.30194	0.00631338	0.017898	0.638476	0.427961	NS	0.637961	0.417102	NS	0	1.3	0	0	0.132	NS	0.765	NS	0.169	NS
AT2G20420.1	23	3504320±765509	2817976±1445998	2751453±1081101	1041339±698408	-0.314475	0.261708	NS	-0.348941	0.149812	NS	-1.75069	2.29897e-05	9.04407e-05	0	0	0	-1.75	0.008	0.012031	0.004	0.00642614	0.215	NS
AT2G20450.1	5	828173±275577	665728±305112	849012±366948	296359±196637	-0.314999	0.295733	NS	0.0358526	0.905151	NS	-1.48259	0.00121143	0.00212131	0	0	0	-1.48	0.006	0.00967313	0.146	NS	0.096	NS
AT2G20490.1	5	307541±167963	476136±124570	264606±369083	452149±562088	0.630593	0.0451228	0.0475273	-0.216934	0.77599	NS	0.556018	0.505278	NS	0	0.63	0	0	0.185	NS	0.799	NS	0.943	NS
AT2G20530.1	3	243028±132172	222761±150225	125146±121944	6833±16738	-0.125625	0.784846	NS	-0.957508	0.108923	NS	-5.15238	0.000610261	0.0012165	0	0	0	-5.15	0.172	NS	0.001	0.00202471	0.299	NS
AT2G20580.1	6	972883±180798	858814±443931	1046054±520585	195723±135937	-0.179921	0.516314	NS	0.104618	0.719108	NS	-2.31345	4.05806e-07	6.37227e-06	0	0	0	-2.31	0.003	0.00548195	0.047	0.04762	0.012	0.0169254
AT2G20630.2	4	107622±61003	97485±74139	104799±112776	48856±57291	-0.142732	0.775546	NS	-0.0383466	0.953099	NS	-1.13938	0.0876617	NS	0	0	0	0
AT2G20690.1	3	121464±73787	121563±36494	28169±47007	0±0	0.00117344	0.997469	NS	-2.10834	0.016332	0.0211254	-23.534	0.00113851	0.0020215	0	0	-2.11	-23.53	0.509	NS	5.77e-06	3.61803e-05	0.465	NS
AT2G20760.1	2	233946±46265	196251±127193	12714±31143	0±0	-0.253476	0.447995	NS	-4.20168	7.51902e-08	2.47074e-06	-24.4797	5.44578e-09	5.41886e-07	0	0	-4.2	-24.48	0.342	NS	3.3e-08	9.2175e-07	0.652	NS
AT2G20890.1	13	2107345±749645	2270498±738856	1895461±771897	718340±781078	0.107582	0.677878	NS	-0.152877	0.612647	NS	-1.55269	0.00451859	0.00656083	0	0	0	-1.55	0.141	NS	0.007	0.0101331	0.031	0.0354018
AT2G20990.3	7	537482±195151	491880±221033	1030607±235136	139669±203090	-0.127909	0.677325	NS	0.939206	0.000753914	0.00200325	-1.94421	0.00229932	0.00370985	0	0	0.94	-1.94	1.73e-05	9.15327e-05	0.331	NS	2.19e-05	0.00012085
AT2G21060.1	3	113564±80796	200322±54651	39516±38937	42517±58679	0.818815	0.0295121	0.0375398	-1.52301	0.055606	NS	-1.41739	0.0882171	NS	0	0.82	0	0	0.049	0.0493391	4.9e-05	0.000196801	0.09	NS
AT2G21130.1	5	1126423±302077	1048969±502009	992006±320586	486252±247176	-0.102777	0.719111	NS	-0.183328	0.434821	NS	-1.21197	0.000803365	0.00153541	0	0	0	-1.21	0.06	NS	0.02	0.0235215	0.134	NS
AT2G21160.1	5	540966±216133	730595±252988	334924±314596	558704±623325	0.433534	0.138376	NS	-0.691702	0.169117	NS	0.0465464	0.941807	NS	0	0	0	0
AT2G21170.3	17	5676887±1671184	6207875±3157514	10185886±4202825	5782100±3094127	0.128999	0.685283	NS	0.8434	0.0158116	0.0206615	0.0264935	0.936295	NS	0	0	0.84	0	0.164	NS	0.089	NS	0.049	0.0493262
AT2G21250.1	4	101459±107050	297683±116565	28111±68859	294862±382820	1.55288	0.00397308	0.0148752	-1.85167	0.162366	NS	1.53914	0.197994	NS	0	1.55	0	0	0.007	0.0109664	0.622	NS	0.656	NS
AT2G21270.3	2	15312±18237	41364±35736	0±0	0±0	1.4337	0.0909123	NS	-20.5462	0.056591	NS	-20.5462	0.056591	NS	0	0	0	0
AT2G21330.1	15	7134186±1532955	5417854±2905283	8285356±2640770	1395353±906412	-0.397027	0.166894	NS	0.215815	0.324202	NS	-2.35412	1.00411e-06	1.12474e-05	0	0	0	-2.35	3.99e-05	0.000181875	0.112	NS	0.004	0.00728675
AT2G21385.1	3	332199±224622	631559±411011	37791±40653	291609±389486	0.92687	0.0960622	NS	-3.13593	0.00637954	0.0103104	-0.188012	0.810191	NS	0	0	-3.14	0	0.025	0.0286136	0.012	0.0155899	0.848	NS
AT2G21390.1	12	1642687±394990	2136544±344302	953141±318605	1578874±1048813	0.379222	0.0214877	0.0335367	-0.785296	0.00339373	0.0061207	-0.0571614	0.877469	NS	0	0	-0.79	0	0.022	0.025919	0.011	0.0145522	0.775	NS
AT2G21440.1	2	223235±221992	16522±17381	2297273±1329299	0±0	-3.75613	0.0261385	0.035738	3.36329	0.000730724	0.00196082	-24.4121	0.0260269	0.0288612	0	-3.76	3.36	-24.41	7.74e-05	0.000305402	0.000229	0.00065604	0.00026	0.000889412
AT2G21470.2	2	17100±24614	43946±29099	0±0	37903±67362	1.36172	0.0720572	NS	-20.7056	0.107558	NS	1.1483	0.43672	NS	0	0	0	0
AT2G21530.1	5	457383±183226	541461±124941	187957±217566	232587±281922	0.243456	0.321374	NS	-1.283	0.0248207	0.0293519	-0.975634	0.0932231	NS	0	0	-1.28	0	0.411	NS	0.001	0.00202471	0.806	NS
AT2G21580.1	2	5380017±1454180	4672925±1699956	2199623±499683	2557107±1343585	-0.203285	0.399024	NS	-1.29035	0.000139579	0.0005251	-1.0731	0.00226513	0.00366571	0	0	-1.29	-1.07	0.668	NS	2.36e-05	0.000111986	0.318	NS
AT2G21660.1	19	29753097±5586847	23912861±6925785	55482417±6891681	14877793±4505128	-0.315253	0.0910866	NS	0.898991	2.08906e-06	2.55683e-05	-0.999879	9.88143e-05	0.00027451	0	0	0.9	-1	7.6e-10	3.27644e-08	0.00084	0.00192246	5.71e-08	9.96545e-07
AT2G21710.1	2	363871±137306	223865±308589	1429036±988466	30723±40627	-0.700799	0.265671	NS	1.97354	0.00979756	0.0143332	-3.56603	4.52132e-05	0.000151611	0	0	1.97	-3.57	0.001	0.00218797	0.027	0.0302489	0.003	0.00581538
AT2G21870.1	14	7307739±5368252	16178535±18853990	4420900±3681564	1011605±213352	1.14658	0.223691	NS	-0.725085	0.273898	NS	-2.85278	0.0116222	0.0143914	0	0	0	-2.85	0.404	NS	0.032	0.0347114	0.13	NS
AT2G22125.1	4	184986±122022	240156±215458	123036±116971	197785±238603	0.376554	0.545488	NS	-0.588337	0.353569	NS	0.0965104	0.898251	NS	0	0	0	0
AT2G22170.1	4	161876±93347	247337±225407	56135±65931	63692±105628	0.611591	0.343482	NS	-1.52791	0.0320997	0.0362544	-1.34571	0.0866684	NS	0	0	-1.53	0	0.355	NS	0.012	0.0155899	0.473	NS
AT2G22250.3	3	110565±41178	84234±63654	36074±35196	0±0	-0.392425	0.351693	NS	-1.61585	0.00304524	0.00562317	-23.3984	1.10471e-05	5.12107e-05	0	0	-1.62	-23.4	0.072	NS	5.16e-05	0.000204569	0.77	NS
AT2G22400.1	7	593046±360396	563004±520268	561048±268351	1093846±1618963	-0.0749975	0.897416	NS	-0.0800194	0.856905	NS	0.883195	0.41412	NS	0	0	0	0
AT2G22780.1	4	11586±28770	127943±162747	12674±31044	51033±75284	3.46502	0.0663244	NS	0.12944	0.946925	NS	2.13902	0.198697	NS	0	0	0	0
AT2G23010.1	3	33264±27762	64904±45878	38058±30703	3827±9375	0.964339	0.122738	NS	0.194219	0.764174	NS	-3.11952	0.0247395	0.02755	0	0	0	-3.12	0.881	NS	0.034	0.0364625	0.012	0.0169254
AT2G23070.1	3	34636±26306	58186±60903	45436±62809	0±0	0.748389	0.337566	NS	0.391539	0.669588	NS	-21.7239	0.00571372	0.00786962	0	0	0	-21.72	0.664	NS	0.204	NS	0.059	NS
AT2G23120.1	3	200641±65789	166080±80206	360673±106536	41234±77146	-0.272739	0.374101	NS	0.846072	0.00388141	0.00686341	-2.28271	0.000946874	0.00174138	0	0	0.85	-2.28	2.11e-05	0.000106784	0.509	NS	0.000131	0.000505286
AT2G23350.1	22	1855747±737247	1932075±1021916	947244±707258	790269±578919	0.0581508	0.86948	NS	-0.970192	0.0353977	0.0391043	-1.23158	0.010747	0.0134063	0	0	-0.97	-1.23	0.924	NS	0.002	0.00362537	0.704	NS
AT2G23820.2	3	1042755±337142	638591±448891	1713799±998505	48962±87269	-0.707437	0.0658029	NS	0.716798	0.100008	NS	-4.41259	5.23573e-06	3.00168e-05	0	0	0	-4.41	0.000108	0.000408156	0.792	NS	0.007	0.011048
AT2G23900.1	2	9960±21407	123297±93795	7622±18670	29297±71764	3.62988	0.00476475	0.0161415	-0.385934	0.83346	NS	1.55659	0.485577	NS	0	3.63	0	0	0.005	0.00836207	0.055	NS	0.06	NS
AT2G23980.8	2	195603±47533	142032±64569	205138±259488	54990±69679	-0.461708	0.0852098	NS	0.0686686	0.92101	NS	-1.8307	0.000519273	0.00106713	0	0	0	-1.83	0.071	NS	0.477	NS	0.361	NS
AT2G24020.1	8	5433390±1934841	2827879±1103539	797369±1032370	2786608±2246567	-0.942132	0.00659162	0.0184338	-2.76853	9.96042e-05	0.000408703	-0.963343	0.0329822	0.035173	0	-0.94	-2.77	-0.96	0.42	NS	0.000925	0.00202471	0.001	0.00231902
AT2G24050.1	9	323001±114169	290326±223590	432485±118360	9652±23641	-0.153869	0.722306	NS	0.421108	0.101716	NS	-5.06464	1.04037e-05	4.95781e-05	0	0	0	-5.06	0.000671	0.00173952	0.153	NS	0.001	0.00231902
AT2G24060.1	11	1643458±937241	929277±401683	3397138±2819371	328059±223162	-0.822554	0.0800958	NS	1.04759	0.124679	NS	-2.32471	0.00431893	0.0063034	0	0	0	-2.32	0.004	0.00703323	0.288	NS	0.045	0.0462228
AT2G24090.1	3	799360±375874	932739±360402	7128±17459	757556±629496	0.222629	0.495021	NS	-6.80927	0.000131681	0.000499387	-0.0774915	0.879565	NS	0	0	-6.81	0	0.013	0.0173333	0.004	0.00642614	0.059	NS
AT2G24200.2	15	3796027±643691	6449669±1828890	4567909±1077471	2896668±2354647	0.764735	0.00163754	0.00957192	0.267044	0.118241	NS	-0.390096	0.323301	NS	0	0.76	0	0	0.263	NS	0.038	0.0396788	0.001	0.00231902
AT2G24270.1	31	4534222±2128673	6379280±3360556	5451215±1994842	5294609±2522700	0.492539	0.218536	NS	0.265723	0.424971	NS	0.223669	0.550884	NS	0	0	0	0
AT2G24490.2	2	30662±25029	46760±31331	98839±73602	0±0	0.608846	0.286688	NS	1.68865	0.0294036	0.0337288	-21.548	0.00896775	0.0115935	0	0	1.69	-21.55	0.03	0.0331624	0.444	NS	0.001	0.00231902
AT2G24520.2	2	9088±21355	45812±44465	0±0	20589±25202	2.33373	0.0557221	NS	-19.7936	0.310073	NS	1.17989	0.371383	NS	0	0	0	0
AT2G24820.1	3	141062±91168	241381±162418	67899±123715	57508±82083	0.774982	0.155505	NS	-1.05487	0.223578	NS	-1.29449	0.0974107	NS	0	0	0	0
AT2G24940.1	6	375886±150063	541759±242681	657842±211001	220488±179319	0.527355	0.128104	NS	0.807445	0.0112124	0.0158153	-0.769597	0.0995155	NS	0	0	0.81	0	0.171	NS	0.88	NS	0.000514	0.00156058
AT2G25060.1	6	1700077±973537	3111679±1619604	915868±980940	1259403±1688856	0.872093	0.0560245	NS	-0.892389	0.158351	NS	-0.43286	0.549758	NS	0	0	0	0
AT2G25080.1	7	152214±130153	258501±286541	28767±39371	107597±82863	0.764067	0.361269	NS	-2.40361	0.0396793	0.0424569	-0.500463	0.471667	NS	0	0	-2.4	0	0.157	NS	0.044	0.045214	0.834	NS
AT2G25430.1	2	24909±32348	65717±52376	6726±16476	10840±26554	1.3996	0.0861608	NS	-1.88882	0.225137	NS	-1.20024	0.397988	NS	0	0	0	0
AT2G25670.2	2	61166±41250	38607±42985	0±0	0±0	-0.663851	0.316415	NS	-22.5443	0.0025238	0.00485814	-22.5443	0.0025238	0.00399982	0	0	-22.54	-22.54	0.313	NS	0.000287	0.000789089	0.358	NS
AT2G25800.1	2	0±0	9721±23215	1096529±179181	0±0	19.8908	0.256374	NS	26.7084	8.39211e-11	3.66084e-08	0	NA	NS	0	0	26.71	0	1.72e-14	1.00104e-11	8.24e-16	5.06348e-13	1.04e-15	3.9312e-13
AT2G25830.1	2	120344±36306	111294±56148	335129±86924	6788±16627	-0.112779	0.713238	NS	1.47756	2.06738e-05	0.000132177	-4.14807	4.72789e-06	2.85029e-05	0	0	1.48	-4.15	7.16e-08	1.28219e-06	0.009	0.0124141	3.78e-08	7.1442e-07
AT2G25970.1	12	1920592±571824	1340048±678888	2602223±518177	223005±192457	-0.519267	0.0924826	NS	0.438193	0.0370271	0.0402602	-3.1064	5.83324e-06	3.20765e-05	0	0	0	-3.11	2.61e-07	3.03804e-06	0.355	NS	0.000166	0.000612176
AT2G26080.1	15	1859387±339574	1916976±638019	797263±267983	724592±538388	0.0440053	0.827688	NS	-1.2217	1.78756e-05	0.00011894	-1.35959	0.000276715	0.000639443	0	0	-1.22	-1.36	0.994	NS	1.25e-06	1.09732e-05	0.723	NS
AT2G26250.1	6	499362±131372	409455±251913	241084±111276	87211±81140	-0.286381	0.392699	NS	-1.05055	0.00160786	0.00348345	-2.51751	8.34566e-06	4.16606e-05	0	0	-1.05	-2.52	0.065	NS	7.41e-05	0.000267064	0.61	NS
AT2G26340.1	3	152533±80952	129512±107633	307583±163532	64402±96896	-0.236036	0.644298	NS	1.01185	0.0359471	0.0394568	-1.24394	0.0850809	NS	0	0	1.01	0	0.01	0.0142298	0.288	NS	0.019	0.0244702
AT2G26590.1	3	32079±30331	82088±71579	0±0	86629±137146	1.35556	0.0926959	NS	-21.6132	0.0202775	0.0250923	1.43325	0.297247	NS	0	0	-21.61	0	0.032	0.0348764	0.633	NS	0.541	NS
AT2G26670.1	3	289949±96446	236923±104484	761887±102638	29771±61177	-0.291381	0.323023	NS	1.39378	4.26041e-07	8.3229e-06	-3.28381	4.39432e-05	0.00014941	0	0	1.39	-3.28	1.41e-10	7.81543e-09	0.000561	0.00137043	5.46e-10	2.17251e-08
AT2G26780.1	2	721179±199029	923103±294677	1433483±964919	1422664±554900	0.356135	0.13732	NS	0.991097	0.063277	NS	0.980166	0.00540903	0.00750072	0	0	0	0.98	0.628	NS	0.009	0.0124141	0.628	NS
AT2G26910.1	2	13132±21961	49491±54462	0±0	163761±280450	1.91406	0.104198	NS	-20.3247	0.161049	NS	3.64042	0.155488	NS	0	0	0	0
AT2G26930.1	2	100688±31567	90725±83472	0±0	3990±9774	-0.150317	0.759211	NS	-23.2634	1.5992e-06	2.11556e-05	-4.65725	3.83024e-06	2.57654e-05	0	0	-23.26	-4.66	0.838	NS	1.42e-05	7.58774e-05	0.698	NS
AT2G27020.1	8	860248±258381	694598±353694	2572627±842905	296208±274123	-0.308574	0.313348	NS	1.58042	9.61893e-05	0.000398499	-1.53814	0.001466	0.00251381	0	0	1.58	-1.54	1.72e-06	1.48302e-05	0.000974	0.00202471	4.71e-06	3.63343e-05
AT2G27040.2	11	293186±149208	521646±247260	742948±231768	206436±226488	0.831256	0.0444848	0.0469765	1.34145	0.000606595	0.00171242	-0.506119	0.40368	NS	0	0.83	1.34	0	0.166	NS	0.359	NS	8.68e-05	0.00036456
AT2G27100.1	4	8360±10910	91117±53776	112319±63316	100706±149835	3.44607	0.000713501	0.00663102	3.74787	0.000478565	0.00141537	3.59042	0.106772	NS	0	3.45	3.75	0	0.217	NS	0.079	NS	0.15	NS
AT2G27530.1	9	8972555±1517606	7604919±1543692	6524862±1046746	4113001±2438771	-0.238586	0.104501	NS	-0.459571	0.00422572	0.0074025	-1.12533	0.000437623	0.000929415	0	0	0	-1.13	0.009	0.0131443	0.000115	0.000374894	0.433	NS
AT2G27600.1	4	1171451±728900	1845798±1316641	125436±182382	268662±480904	0.655949	0.232373	NS	-3.22328	0.00376623	0.0066869	-2.12443	0.0190505	0.0220824	0	0	-3.22	-2.12	0.177	NS	0.0003	0.000815708	0.406	NS
AT2G27680.1	17	924385±228650	954768±415651	1683507±544023	327339±305238	0.0466555	0.86117	NS	0.864903	0.00329843	0.00597469	-1.49771	0.000919458	0.00170794	0	0	0.86	-1.5	0.000406	0.00116976	0.575	NS	7.55e-05	0.00032616
AT2G27710.1	2	4423337±1970112	5679324±3192641	2124980±1027688	6404994±4076531	0.360584	0.368307	NS	-1.05769	0.0200596	0.0249629	0.534062	0.251445	NS	0	0	-1.06	0	0.021	0.0250451	0.449	NS	0.172	NS
AT2G27720.1	2	144753±242871	492661±474007	111195±117257	1202446±1351374	1.767	0.0891996	NS	-0.380501	0.757685	NS	3.05431	0.0493185	0.0495492	0	0	0	3.05	0.017	0.0215087	0.236	NS	0.182	NS
AT2G27720.2	2	12448±20236	219050±272778	7832±19184	58563±101389	4.13727	0.0503477	0.0508186	-0.668469	0.671529	NS	2.23407	0.233607	NS	0	4.14	0	0	0.024	0.0276868	0.17	NS	0.183	NS
AT2G27720.3	2	330340±201959	1335382±518874	1371760±471916	5388939±3529995	2.01523	0.000145063	0.00266712	2.05401	6.88679e-05	0.00031535	4.02798	0.00128292	0.00221888	0	2.02	2.05	4.03	0.001	0.00218797	0.000797	0.00184466	0.032	0.0361075
AT2G27730.1	5	698611±168005	563020±276880	654732±116963	110504±108675	-0.311302	0.264004	NS	-0.0935847	0.590427	NS	-2.6604	2.77183e-06	2.1303e-05	0	0	0	-2.66	0.000108	0.000408156	0.002	0.00362537	0.008	0.0121935
AT2G27860.1	3	1330426±465262	1495268±830051	919793±433086	754070±640191	0.168516	0.637428	NS	-0.532507	0.1135	NS	-0.819117	0.0715296	NS	0	0	0	0
AT2G27880.1	2	81104±44237	19501±35728	232348±99714	83216±109018	-2.05621	0.0100639	0.0231347	1.51844	0.00194144	0.00394326	0.037084	0.961312	NS	0	-2.06	1.52	0	0.002	0.00389298	0.001	0.00202471	0.15	NS
AT2G27970.1	3	73310±27702	79649±57087	135451±48302	23094±38286	0.119643	0.784644	NS	0.885687	0.00906184	0.0134158	-1.6665	0.0129632	0.0159156	0	0	0.89	-1.67	0.009	0.0131443	0.798	NS	0.002	0.0042117
AT2G28000.1	48	193164753±71889677	131925555±65133946	22751261±7648172	125447198±82002185	-0.550108	0.10583	NS	-3.08581	4.28554e-05	0.000224624	-0.622752	0.122536	NS	0	0	-3.09	0	0.605	NS	0.001	0.00202471	0.003	0.00581538
AT2G28190.1	3	454963±120402	347847±131651	96472±43544	538793±146998	-0.387296	0.120602	NS	-2.23757	6.04965e-06	5.27963e-05	0.24398	0.260517	NS	0	0	-2.24	0	0.004	0.00703323	0.057	NS	2.11e-06	1.75292e-05
AT2G28470.3	6	53259±54081	171577±132386	27473±38371	46707±73951	1.68777	0.0354652	0.0415929	-0.954987	0.334137	NS	-0.189386	0.850969	NS	0	1.69	0	0	0.03	0.0331624	0.03	0.0329491	0.136	NS
AT2G28790.2	10	1799513±633828	1465178±732330	1003106±460335	377965±183325	-0.29653	0.358283	NS	-0.843133	0.0202316	0.0250159	-2.25128	9.73267e-05	0.000271426	0	0	-0.84	-2.25	0.039	0.0409711	0.000174	0.000524132	0.506	NS
AT2G28800.1	4	835090±214046	477342±220548	325763±181932	60088±70966	-0.806908	0.00614881	0.0176922	-1.35811	0.00033347	0.00105544	-3.79679	5.83752e-07	7.8925e-06	0	-0.81	-1.36	-3.8	0.000145	0.000502321	6.23e-07	6.54416e-06	0.527	NS
AT2G28900.1	8	1813044±255405	1688235±642753	2484380±236966	1090334±521441	-0.102898	0.621418	NS	0.454472	0.000182434	0.000640425	-0.733644	0.00431118	0.00630202	0	0	0	-0.73	0.000376	0.00111365	0.759	NS	0.001	0.00231902
AT2G29080.1	4	121464±37623	93539±63814	112902±60382	5677±13906	-0.376901	0.312308	NS	-0.105462	0.749984	NS	-4.41921	4.27936e-06	2.72757e-05	0	0	0	-4.42	0.002	0.00389298	0.018	0.0215824	0.043	0.0449006
AT2G29440.1	2	20334±47027	65634±74167	1160598±197320	112109±84581	1.69054	0.173711	NS	5.83481	2.88748e-10	5.4043e-08	2.46292	0.0219901	0.0249178	0	0	5.83	2.46	5.46e-11	3.5308e-09	5.97e-14	2.3904e-11	7.29e-13	9.7398e-11
AT2G29450.1	5	3124011±1010702	2620278±1106559	110888±84951	1625607±832267	-0.25368	0.371442	NS	-4.81623	3.57592e-06	3.55017e-05	-0.942421	0.0101602	0.0129194	0	0	-4.82	-0.94	0.236	NS	2.23e-06	1.7206e-05	0.006	0.00977586
AT2G29530.2	4	225046±95570	148890±71758	141931±80340	21477±33960	-0.595967	0.104518	NS	-0.665032	0.105785	NS	-3.38933	0.000183878	0.000456556	0	0	0	-3.39	0.003	0.00548195	0.001	0.00202471	0.455	NS
AT2G29550.1	5	2458561±894351	3124608±1260702	1953206±660402	2834133±3134099	0.345861	0.252678	NS	-0.33197	0.260813	NS	0.205093	0.753731	NS	0	0	0	0
AT2G29560.1	2	38397±24806	37598±38863	8388±20546	13987±34261	-0.0303245	0.962384	NS	-2.19462	0.029841	0.0340683	-1.45691	0.144571	NS	0	0	-2.19	0	0.86	NS	0.031	0.0338057	0.788	NS
AT2G29570.1	3	1500786±465709	1272043±693439	1239814±400571	353454±379880	-0.238572	0.460704	NS	-0.275595	0.287819	NS	-2.08613	0.000213644	0.000517167	0	0	0	-2.09	0.012	0.0164717	0.006	0.00901467	0.105	NS
AT2G29580.1	2	487262±290025	75854±57120	562479±493808	349577±361788	-2.6834	0.00211528	0.0112881	0.207103	0.727312	NS	-0.479086	0.44255	NS	0	-2.68	0	0	0.018	0.0222894	0.191	NS	0.446	NS
AT2G29630.3	16	1166250±299704	1167430±440196	1799434±216768	432385±259363	0.00145824	0.995197	NS	0.625665	0.000595333	0.00169316	-1.43149	0.000273513	0.000634622	0	0	0.63	-1.43	2.85e-05	0.000136519	0.793	NS	7.21e-06	5.24112e-05
AT2G29960.3	5	125393±83690	269443±189223	35443±59160	257379±334255	1.10352	0.071134	NS	-1.82287	0.0404951	0.0430313	1.03743	0.304482	NS	0	0	-1.82	0	0.023	0.026772	0.492	NS	0.607	NS
AT2G30050.1	4	92161±46257	128494±72176	25795±31570	130560±205536	0.479468	0.25902	NS	-1.83709	0.00878403	0.0131349	0.502476	0.619372	NS	0	0	-1.84	0	0.118	NS	0.437	NS	0.421	NS
AT2G30060.1	2	86714±37970	113477±51428	0±0	37795±63880	0.388067	0.266319	NS	-23.0478	5.97104e-05	0.000285209	-1.19806	0.0964386	NS	0	0	-23.05	0	0.078	NS	7.29e-05	0.000264289	0.754	NS
AT2G30110.1	27	3545984±1380024	3749077±2554335	5495235±3690896	880473±462471	0.0803491	0.848471	NS	0.631995	0.193948	NS	-2.00984	0.000425065	0.000910154	0	0	0	-2.01	0.035	0.0374793	0.662	NS	0.012	0.0169254
AT2G30200.1	10	2903980±428975	1849350±852687	3473375±533057	591340±639338	-0.651013	0.00770034	0.0197211	0.258307	0.0439107	0.0456434	-2.29597	1.22193e-06	1.27687e-05	0	-0.65	0	-2.3	2.49e-08	5.82e-07	0.201	NS	0.000867	0.0022447
AT2G30390.2	9	171108±102832	280680±204616	14800±36252	52753±61873	0.714023	0.202851	NS	-3.53125	0.00294323	0.00550567	-1.69757	0.0246835	0.02755	0	0	-3.53	-1.7	0.114	NS	0.000409	0.00106047	0.457	NS
AT2G30410.1	2	109129±22588	69419±49985	87949±66668	0±0	-0.652633	0.0617515	NS	-0.311292	0.419258	NS	-23.3795	9.79923e-09	7.17979e-07	0	0	0	-23.38	0.000814	0.00201167	0.011	0.0145522	0.153	NS
AT2G30490.1	8	716100±222494	609201±379543	222701±208318	142777±123564	-0.233242	0.510547	NS	-1.68505	0.000836907	0.00216528	-2.3264	5.22929e-05	0.000168522	0	0	-1.69	-2.33	0.343	NS	4.24e-05	0.000177848	0.892	NS
AT2G30620.1	14	3662999±940916	4283541±2247850	2756662±336732	1340350±1052691	0.225778	0.487985	NS	-0.410103	0.0392811	0.0421324	-1.45042	0.000667628	0.0013115	0	0	0	-1.45	0.569	NS	0.001	0.00202471	0.063	NS
AT2G30695.3	4	154179±86072	185700±172315	45674±52775	15256±37371	0.268372	0.655262	NS	-1.75515	0.0158194	0.0206615	-3.33711	0.00223857	0.00362146	0	0	-1.76	-3.34	0.931	NS	0.002	0.00362537	0.447	NS
AT2G30860.1	16	6951179±1185587	5835890±2084524	5348191±740761	2171709±970774	-0.252305	0.216244	NS	-0.378207	0.0109562	0.0155833	-1.67843	1.20454e-06	1.26545e-05	0	0	0	-1.68	0.00059	0.00155728	3.66e-05	0.000155645	0.062	NS
AT2G30870.1	8	303823±195628	407833±204701	288133±165876	119392±208451	0.424748	0.330562	NS	-0.0764958	0.875969	NS	-1.34753	0.111176	NS	0	0	0	0
AT2G30950.4	18	4624403±1510488	6767356±2609067	2527322±1341248	5627470±1852826	0.549325	0.0672916	NS	-0.871658	0.0170817	0.0219021	0.283219	0.283378	NS	0	0	-0.87	0	0.002	0.00389298	0.035	0.0371459	0.52	NS
AT2G30970.1	15	742396±241168	3062849±1612452	883885±552571	5277175±5500753	2.04461	0.00114697	0.00831012	0.25167	0.529981	NS	2.82951	0.0366072	0.0383639	0	2.04	0	2.83	0.005	0.00836207	0.29	NS	0.34	NS
AT2G31390.1	2	404961±116099	354559±199737	135012±147347	245296±337644	-0.191755	0.554025	NS	-1.5847	0.00182443	0.00376959	-0.723256	0.236666	NS	0	0	-1.58	0	0.787	NS	0.027	0.0302489	0.336	NS
AT2G31570.1	8	1004532±287553	2035165±913864	629627±460602	2816989±2498257	1.01862	0.00870946	0.0214917	-0.673953	0.0833833	NS	1.48763	0.0630879	NS	0	1.02	0	0	0.005	0.00836207	0.712	NS	0.261	NS
AT2G31670.1	5	248952±160104	315917±252593	151835±162245	115050±115020	0.343678	0.544564	NS	-0.713358	0.281833	NS	-1.1136	0.102269	NS	0	0	0	0
AT2G31725.1	2	11275±17117	63644±40643	0±0	21591±34228	2.49694	0.00470878	0.0161415	-20.1047	0.125355	NS	0.937353	0.474026	NS	0	2.5	0	0	0.001	0.00218797	0.022	0.0255075	0.165	NS
AT2G31750.2	2	109042±35611	83581±54154	39316±32820	4442±10881	-0.383637	0.294324	NS	-1.47168	0.00210988	0.00421035	-4.61751	6.06197e-06	3.30805e-05	0	0	-1.47	-4.62	0.049	0.0493391	2.08e-05	0.000100643	0.747	NS
AT2G31810.1	4	680638±88822	126506±83339	130289±69746	177591±159043	-2.42769	2.71314e-09	8.22485e-07	-2.38517	4.95357e-09	3.8115e-07	-1.93833	2.88365e-06	2.19069e-05	0	-2.43	-2.39	-1.94	1.54e-07	2.06041e-06	7.81e-07	7.67879e-06	5.22e-08	9.396e-07
AT2G31890.1	2	7140±15775	26966±24168	10821±26506	75218±93846	1.91722	0.076731	NS	0.599949	0.751401	NS	3.39718	0.0653196	NS	0	0	0	0
AT2G31970.1	2	14595±13736	11476465±5728260	1007414±656728	103751±162243	9.61898	4.71454e-05	0.00150472	6.10903	0.000822069	0.00214342	2.82957	0.147063	NS	0	9.62	6.11	0	1.77e-05	9.23892e-05	0.000138	0.000429372	8.95e-06	5.88365e-05
AT2G32060.2	10	8182566±2044794	6483631±2631972	2076581±911303	4017142±1625895	-0.335751	0.180739	NS	-1.97834	7.58549e-06	6.171e-05	-1.02638	0.00102505	0.00186931	0	0	-1.98	-1.03	0.945	NS	4.01e-06	2.69305e-05	0.023	0.0286458
AT2G32080.1	2	666080±214451	375455±217802	751090±228985	201589±200719	-0.827056	0.0200751	0.0327097	0.173292	0.486823	NS	-1.72428	0.00101263	0.00184021	0	-0.83	0	-1.72	3.92e-05	0.000180351	0.627	NS	0.133	NS
AT2G32180.2	5	296068±247828	640057±403040	57897±111322	665622±390436	1.11227	0.0622437	NS	-2.35438	0.0441581	0.0458461	1.16877	0.0489818	0.0492832	0	0	-2.35	1.17	0.000637	0.00166248	0.37	NS	0.284	NS
AT2G32230.2	4	1697017±555407	922782±546798	1897014±770523	205246±238977	-0.878939	0.0159868	0.0289048	0.160729	0.581693	NS	-3.04757	2.25669e-05	8.93727e-05	0	-0.88	0	-3.05	7.72e-06	4.77983e-05	0.265	NS	0.044	0.0455671
AT2G32240.1	2	36522±17947	46796±31698	25874±46030	0±0	0.357646	0.44576	NS	-0.497251	0.56218	NS	-21.8003	0.000181825	0.000455655	0	0	0	-21.8	0.589	NS	0.017	0.0206861	0.117	NS
AT2G32600.1	2	27235±59937	57870±62566	0±0	9548±23388	1.08737	0.348455	NS	-21.377	0.279687	NS	-1.51214	0.501135	NS	0	0	0	0
AT2G32730.1	6	837992±340626	1190107±576904	144147±81338	710947±827863	0.506083	0.165536	NS	-2.5394	0.000220295	0.000736522	-0.237195	0.702213	NS	0	0	-2.54	0	0.035	0.0374793	0.007	0.0101331	0.602	NS
AT2G32920.1	8	463131±119554	437756±286621	2200417±892945	925085±954310	-0.0812939	0.822608	NS	2.24828	9.39686e-05	0.000390622	0.998165	0.200035	NS	0	0	2.25	0	0.024	0.0276868	0.000102	0.000339724	0.018	0.0234621
AT2G33040.1	8	694714±308198	725161±194701	1652880±393513	359687±142996	0.0618819	0.824633	NS	1.25049	0.00015901	0.00057654	-0.949677	0.0259669	0.0288612	0	0	1.25	-0.95	1.29e-05	7.21904e-05	0.007	0.0101331	1.37e-06	1.233e-05
AT2G33150.1	22	1654634±1050959	3890053±1382697	1454797±598448	2581781±1890534	1.23328	0.00292819	0.0127036	-0.185694	0.680475	NS	0.641854	0.263786	NS	0	1.23	0	0	0.002	0.00389298	0.155	NS	0.282	NS
AT2G33210.1	18	11170560±3287048	9624475±4060340	8937444±5826031	4151382±4049599	-0.214922	0.428324	NS	-0.321767	0.380224	NS	-1.42804	0.00302218	0.00466058	0	0	0	-1.43	0.082	NS	0.031	0.0338057	0.342	NS
AT2G33220.1	4	261108±134722	404807±143403	0±0	229513±332678	0.63259	0.0639099	NS	-24.6381	0.000284366	0.000922471	-0.186073	0.812135	NS	0	0	-24.64	0	0.018	0.0222894	0.006	0.00901467	0.562	NS
AT2G33340.1	11	1117847±499149	789849±430431	1216191±228342	127671±97235	-0.501074	0.195586	NS	0.121647	0.658057	NS	-3.13022	0.000262819	0.000615287	0	0	0	-3.13	5.73e-05	0.000240784	0.066	NS	0.012	0.0169254
AT2G33410.1	7	594193±190459	487103±130809	872216±159354	746852±340106	-0.286705	0.229054	NS	0.553754	0.0114825	0.016204	0.329891	0.305623	NS	0	0	0.55	0	0.178	NS	0.003	0.00510665	0.914	NS
AT2G33450.1	11	11887784±4594391	11190961±11118452	3147163±621095	250226316±248068166	-0.0871459	0.873655	NS	-1.91736	0.00035757	0.00111843	4.39568	0.0174065	0.0203879	0	0	-1.92	4.4	0.021	0.0250451	0.021	0.0244635	0.011	0.0158099
AT2G33470.2	2	13794±23031	47388±44296	0±0	30188±53653	1.78046	0.0809154	NS	-20.3956	0.160419	NS	1.12989	0.453551	NS	0	0	0	0
AT2G33800.1	18	12790492±2144341	14601724±3549842	7186313±1299274	8103455±6129527	0.191067	0.24476	NS	-0.831748	5.44113e-05	0.000267193	-0.658463	0.0659293	NS	0	0	-0.83	0	0.328	NS	0.000224	0.000646235	0.755	NS
AT2G33830.2	2	77723±71248	87529±122011	295359±211346	0±0	0.171422	0.849899	NS	1.92607	0.017281	0.0220934	-22.8899	0.0172649	0.0202878	0	0	1.93	-22.89	0.012	0.0164717	0.162	NS	0.004	0.00728675
AT2G34040.1	6	205337±80549	322352±258027	33657±46427	111207±91677	0.650644	0.243815	NS	-2.60903	0.000339727	0.00106986	-0.884752	0.0605456	NS	0	0	-2.61	0	0.09	NS	0.002	0.00362537	0.73	NS
AT2G34210.1	2	809043±233114	817395±432147	2370310±510858	73323±110422	0.014817	0.96292	NS	1.55079	2.41227e-06	2.71784e-05	-3.46388	4.51383e-06	2.784e-05	0	0	1.55	-3.46	3.77e-08	7.73958e-07	0.003	0.00510665	5.17e-09	1.4476e-07
AT2G34430.1	7	5805993±5737938	8207659±6041942	7677964±6095369	16996609±13287115	0.499428	0.442299	NS	0.403181	0.565096	NS	1.54963	0.0521002	NS	0	0	0	0
AT2G34460.1	5	366891±112076	213615±133767	266314±161477	25277±61916	-0.780341	0.029039	0.0372945	-0.462227	0.191179	NS	-3.85945	8.85711e-06	4.31228e-05	0	-0.78	0	-3.86	0.000351	0.00105572	0.005	0.00776865	0.363	NS
AT2G34470.2	3	83693±28777	77772±32983	28896±50587	4441±10879	-0.105855	0.715616	NS	-1.53426	0.0229159	0.0276277	-4.23609	1.48282e-05	6.47849e-05	0	0	-1.53	-4.24	0.278	NS	3.81e-05	0.000161465	0.482	NS
AT2G34480.1	13	34214200±13405418	44518073±49430979	11015178±4348845	8604811±4822001	0.379796	0.580743	NS	-1.6351	0.00104532	0.0025933	-1.99138	0.000492915	0.00102121	0	0	-1.64	-1.99	0.657	NS	0.008	0.0113272	0.538	NS
AT2G34560.1	7	237140±128468	357558±189113	256264±156958	256188±268252	0.592436	0.166051	NS	0.111889	0.805756	NS	0.111465	0.863498	NS	0	0	0	0
AT2G34590.1	2	776789±300715	919485±688771	310798±281694	189558±189319	0.243304	0.604021	NS	-1.32154	0.0104082	0.0149765	-2.03489	0.000847813	0.00160572	0	0	-1.32	-2.03	0.886	NS	0.001	0.00202471	0.422	NS
AT2G34640.1	14	1308289±222703	925380±573750	1835940±389311	284673±303441	-0.499563	0.102498	NS	0.488838	0.00653708	0.0105429	-2.2003	4.05453e-06	2.63439e-05	0	0	0.49	-2.2	2e-06	1.65106e-05	0.79	NS	0.000672	0.00187466
AT2G35010.2	2	82933±34811	105557±70158	0±0	78813±121063	0.348016	0.43385	NS	-22.9835	3.89504e-05	0.000209762	-0.0734986	0.928954	NS	0	0	-22.98	0	0.087	NS	0.051	NS	0.31	NS
AT2G35040.1	14	895289±318579	969616±469304	882380±404415	337361±266415	0.11506	0.722261	NS	-0.0209539	0.94768	NS	-1.40806	0.00361908	0.0054125	0	0	0	-1.41	0.164	NS	0.038	0.0396788	0.041	0.0435337
AT2G35370.1	5	7126779±1539210	7404590±1728130	2091064±843113	3980551±2676498	0.0551697	0.746477	NS	-1.76901	3.96595e-06	3.79323e-05	-0.840282	0.0152453	0.01824	0	0	-1.77	-0.84	0.158	NS	1.59e-06	1.32865e-05	0.257	NS
AT2G35390.2	4	141059±70535	170397±77038	174264±98558	100704±131665	0.272596	0.453335	NS	0.304972	0.474989	NS	-0.486181	0.474404	NS	0	0	0	0
AT2G35410.1	7	1199771±244889	950448±401382	2204988±476687	416492±356139	-0.336079	0.162339	NS	0.878012	0.000157759	0.000574506	-1.5264	0.000249053	0.000585486	0	0	0.88	-1.53	4.59e-07	4.85705e-06	0.087	NS	1.24e-05	7.68393e-05
AT2G35490.1	10	5259027±723987	4287786±1720147	244084±164640	1844453±637994	-0.294563	0.166845	NS	-4.42935	1.11892e-10	3.6652e-08	-1.5116	2.54181e-07	4.79676e-06	0	0	-4.43	-1.51	0.624	NS	2.96e-10	3.63784e-08	0.003	0.00581538
AT2G35500.1	7	149475±46883	145807±101818	181783±110446	10674±26145	-0.0358447	0.928523	NS	0.282309	0.471729	NS	-3.8078	1.23914e-05	5.65928e-05	0	0	0	-3.81	0.014	0.0184553	0.119	NS	0.011	0.0158099
AT2G35605.1	4	1511561±649086	1041407±589767	78456±42509	70937±106392	-0.537505	0.16451	NS	-4.268	8.47762e-05	0.000366347	-4.41335	8.76786e-05	0.00024914	0	0	-4.27	-4.41	0.156	NS	3.14e-07	4.10538e-06	0.208	NS
AT2G35780.1	2	19323±26615	53346±47166	0±0	8271±20261	1.46503	0.101575	NS	-20.8819	0.0939655	NS	-1.22414	0.407889	NS	0	0	0	0
AT2G35800.1	2	3513±9935	14366±20977	112022±91533	1386552±1724364	2.03204	0.212274	NS	4.99512	0.00524348	0.00882775	8.62477	0.0409981	0.0421507	0	0	5	8.62	0.076	NS	0.031	0.0338057	0.057	NS
AT2G35840.2	2	48993±36762	78990±52500	34255±42129	0±0	0.689107	0.215695	NS	-0.516234	0.496723	NS	-22.2241	0.00528067	0.00737928	0	0	0	-22.22	0.951	NS	0.005	0.00776865	0.042	0.0443464
AT2G35880.2	2	720365±217447	274549±150229	1939890±375442	134252±147873	-1.39166	0.00037248	0.00476748	1.42917	2.4047e-06	2.71784e-05	-2.42379	5.288e-05	0.00016928	0	-1.39	1.43	-2.42	5.31e-12	6.8676e-10	1.74e-06	1.42564e-05	5.8e-08	9.96545e-07
AT2G36060.1	4	1243788±259687	875005±403862	788351±189111	256221±193662	-0.507377	0.0505283	0.050835	-0.65783	0.00261401	0.00499487	-2.27928	1.67237e-06	1.5776e-05	0	-0.51	-0.66	-2.28	0.000332	0.00100637	3.54e-05	0.00015298	0.457	NS
AT2G36130.1	3	34230±31079	105511±125774	45935±41085	5603±13724	1.62404	0.143207	NS	0.424304	0.553701	NS	-2.61103	0.0519471	NS	0	0	0	0
AT2G36160.1	2	11254176±2371956	8198333±3113248	133007142±55269634	2427039±1461370	-0.457058	0.0481482	0.0495699	3.56297	2.41608e-05	0.000145981	-2.21319	1.1973e-06	1.26545e-05	0	0	3.56	-2.21	2.2e-06	1.75397e-05	3.11e-06	2.2222e-05	1.09e-06	1.03005e-05
AT2G36250.2	6	9733156±6046093	13719852±12932084	815212±232334	1541139±1381351	0.495285	0.448498	NS	-3.57766	0.00263358	0.0050258	-2.65891	0.00539793	0.00749432	0	0	-3.58	-2.66	0.384	NS	0.001	0.00202471	0.572	NS
AT2G36310.1	2	2451±6932	153865±193484	39898±51959	1354187±1617869	5.97219	0.0435879	0.0466758	4.02492	0.0653193	NS	9.10988	0.0343148	0.0362533	0	5.97	0	9.11	0.032	0.0348764	0.054	NS	0.063	NS
AT2G36460.1	13	2329500±778560	2036826±854116	2001350±996424	629079±490711	-0.193697	0.498159	NS	-0.219047	0.500415	NS	-1.88871	0.000325781	0.000727231	0	0	0	-1.89	0.018	0.0222894	0.01	0.0135055	0.093	NS
AT2G36530.1	36	11073026±3416483	12614826±5667047	6852085±2700398	8685193±3990601	0.188071	0.528092	NS	-0.692435	0.0250592	0.0296266	-0.35042	0.248244	NS	0	0	-0.69	0	0.3	NS	0.016	0.0197232	0.928	NS
AT2G36620.1	3	489002±144897	433049±321565	695146±230974	62522±106578	-0.175309	0.664509	NS	0.507477	0.0605822	NS	-2.9674	2.69075e-05	0.000101202	0	0	0	-2.97	0.000793	0.0019808	0.384	NS	0.002	0.0042117
AT2G36660.1	2	309204±83276	269804±144923	718581±181771	35083±53705	-0.196647	0.522889	NS	1.21659	6.44867e-05	0.000300464	-3.13973	5.49532e-06	3.10955e-05	0	0	1.22	-3.14	2.12e-07	2.59756e-06	0.057	NS	3.66e-07	4.46284e-06
AT2G36880.1	16	1278470±757325	1942658±1289967	204036±126656	1053517±1193075	0.603613	0.23703	NS	-2.64752	0.0037258	0.006652	-0.279205	0.674136	NS	0	0	-2.65	0	0.053	NS	0.013	0.0166427	0.805	NS
AT2G37020.3	2	154471±84700	141092±108002	280724±182450	0±0	-0.130693	0.792076	NS	0.861822	0.107756	NS	-23.8808	0.000486438	0.00101123	0	0	0	-23.88	0.004	0.00703323	0.93	NS	0.005	0.00849438
AT2G37040.1	3	76272±42621	46005±33618	22106±19323	5214±12772	-0.729358	0.150815	NS	-1.7867	0.0111808	0.0158153	-3.87062	0.00134441	0.00230566	0	0	-1.79	-3.87	0.05	NS	0.000423	0.00109216	0.578	NS
AT2G37080.1	2	71758±40100	63662±67339	0±0	0±0	-0.172698	0.778466	NS	-22.7747	0.000572357	0.00164922	-22.7747	0.000572357	0.00115899	0	0	-22.77	-22.77	0.778	NS	0.000183	0.000548554	0.798	NS
AT2G37220.1	16	10415620±1698443	10052546±3152744	5150938±1645908	8895387±2458598	-0.0511878	0.78197	NS	-1.01584	4.35503e-05	0.00022738	-0.227619	0.19348	NS	0	0	-1.02	0	0.106	NS	0.001	0.00202471	0.03	0.034732
AT2G37270.1	4	12018494±2840968	12069607±4199833	7729639±2523859	8835087±3595252	0.00612247	0.978137	NS	-0.636783	0.0107349	0.015274	-0.44394	0.0854409	NS	0	0	-0.64	0	0.686	NS	0.007	0.0101331	0.688	NS
AT2G37500.1	4	2344291±1354532	2216130±1960233	1429342±489895	1944922±2677076	-0.0811093	0.883846	NS	-0.713801	0.133558	NS	-0.269439	0.721939	NS	0	0	0	0
AT2G37600.1	3	205186±87563	549840±333464	667562±118354	179238±138521	1.42208	0.0133034	0.0258753	1.70197	7.73463e-07	1.23397e-05	-0.195055	0.675694	NS	0	1.42	1.7	0	0.673	NS	0.459	NS	8.18e-06	5.47264e-05
AT2G37620.1	7	585639±350048	1060114±881861	54959±71776	445813±430549	0.856137	0.182622	NS	-3.41358	0.00241491	0.00467361	-0.393572	0.513716	NS	0	0	-3.41	0	0.041	0.0425348	0.009	0.0124141	0.84	NS
AT2G37660.1	18	6286651±1543071	7865220±1771869	8862639±1460000	4674099±2834272	0.323195	0.0849935	NS	0.495445	0.00678542	0.0108524	-0.427603	0.195768	NS	0	0	0.5	0	0.181	NS	0.762	NS	0.000704	0.00194242
AT2G37690.1	4	125001±156949	270531±180298	15220±24083	245591±180024	1.11386	0.11541	NS	-3.03792	0.108298	NS	0.974319	0.202596	NS	0	0	0	0
AT2G37790.1	6	156685±114897	265564±146212	1337568±304058	204723±189326	0.761191	0.127807	NS	3.09367	9.13708e-08	2.60377e-06	0.385805	0.566829	NS	0	0	3.09	0	2.08e-06	1.69309e-05	3.45e-08	9.42233e-07	8.43e-09	2.19761e-07
AT2G38025.1	2	486484±298932	575315±681737	1649589±726688	26288±49520	0.241961	0.743784	NS	1.76164	0.0011463	0.00271234	-4.20989	0.00207006	0.00336617	0	0	1.76	-4.21	0.002	0.00389298	0.11	NS	0.000204	0.000730919
AT2G38040.2	25	5319537±2930654	2569581±1486993	7672404±1167484	1655436±1491017	-1.04977	0.0399687	0.044963	0.528378	0.0818628	NS	-1.68409	0.0135497	0.0164266	0	-1.05	0	-1.68	6.51e-06	4.20583e-05	0.325	NS	0.041	0.0435337
AT2G38140.1	2	1218061±260197	1105743±434478	1587843±414780	607009±562560	-0.13957	0.547823	NS	0.382482	0.060831	NS	-1.0048	0.0172762	0.0202878	0	0	0	-1	0.004	0.00703323	0.749	NS	0.013	0.0181328
AT2G38230.1	9	646594±323734	478343±359998	142101±178472	4618±11311	-0.434816	0.355676	NS	-2.18595	0.00376353	0.0066869	-7.12954	0.000231931	0.000552986	0	0	-2.19	-7.13	0.145	NS	6.04e-05	0.000230533	0.883	NS
AT2G38270.1	10	1909859±861055	1515184±820315	3716500±431689	147199±170379	-0.333973	0.379264	NS	0.960479	0.00031092	0.000995352	-3.69763	0.000197836	0.000481846	0	0	0.96	-3.7	9.98e-08	1.61343e-06	0.316	NS	1.25e-06	1.15244e-05
AT2G38530.1	9	1816553±615482	2607026±1461537	3938546±404011	658712±615431	0.521201	0.184335	NS	1.11646	3.43333e-06	3.45375e-05	-1.46348	0.00359249	0.005385	0	0	1.12	-1.46	0.005	0.00836207	0.684	NS	2.48e-06	2.03791e-05
AT2G38540.1	9	43615112±13978811	40980542±40739248	51622999±37817416	21528759±13295454	-0.089889	0.866317	NS	0.243186	0.592299	NS	-1.01856	0.00962989	0.0123321	0	0	0	-1.02	0.191	NS	0.638	NS	0.234	NS
AT2G38550.1	4	289752±97677	281051±137988	353952±131027	65640±121548	-0.0439838	0.888899	NS	0.288737	0.311459	NS	-2.14218	0.00185849	0.00307862	0	0	0	-2.14	0.008	0.012031	0.14	NS	0.006	0.00977586
AT2G38560.1	3	240816±158339	63695±36717	0±0	106235±163934	-1.91867	0.0109187	0.0239721	-24.5214	0.00209454	0.00417681	-1.18067	0.142637	NS	0	-1.92	-24.52	0	0.288	NS	0.031	0.0338057	0.004	0.00728675
AT2G38670.1	3	1550328±994509	1389473±862834	3874171±1787234	1286736±1526397	-0.158036	0.744021	NS	1.32131	0.00805498	0.0122814	-0.268857	0.702568	NS	0	0	1.32	0	0.019	0.0232067	0.033	0.0355451	0.024	0.0296471
AT2G38730.1	4	160061±46033	137186±61884	12088±14076	74489±93464	-0.22249	0.426287	NS	-3.72691	2.19211e-06	2.6061e-05	-1.10353	0.0415852	0.0427044	0	0	-3.73	-1.1	0.504	NS	9.58e-05	0.000324132	0.078	NS
AT2G38770.1	4	567221±312454	1236460±587542	91758±118611	1088449±1583335	1.12423	0.0135751	0.026207	-2.628	0.00306894	0.00562833	0.940292	0.382563	NS	0	1.12	-2.63	0	0.016	0.0204211	0.333	NS	0.614	NS
AT2G39020.1	3	34305±63171	137586±72114	37144±65969	266630±304556	2.00386	0.00979899	0.0226183	0.114723	0.935946	NS	2.95837	0.0559801	NS	0	2	0	0	0.013	0.0173333	0.297	NS	0.306	NS
AT2G39080.1	5	425954±137910	264969±153155	599079±180527	13356±32715	-0.684876	0.0490056	0.0502416	0.492049	0.0613371	NS	-4.99514	4.24089e-06	2.72757e-05	0	-0.68	0	-5	4.21e-07	4.53744e-06	0.536	NS	0.000489	0.00150585
AT2G39390.1	3	345245±335550	601042±349279	0±0	953044±922477	0.799845	0.168874	NS	-25.0411	0.0232804	0.0279557	1.46492	0.109461	NS	0	0	-25.04	0	0.007	0.0109664	0.976	NS	0.086	NS
AT2G39470.1	2	21389±17030	26151±25187	0±0	0±0	0.290019	0.671177	NS	-21.0284	0.00770434	0.0119	-21.0284	0.00770434	0.0101596	0	0	-21.03	-21.03	0.671	NS	0.000589	0.00142496	0.699	NS
AT2G39670.2	8	234327±111285	324779±237842	140274±82217	41301±73722	0.470938	0.352281	NS	-0.740273	0.101554	NS	-2.50427	0.00234691	0.00378173	0	0	0	-2.5	0.933	NS	0.003	0.00510665	0.102	NS
AT2G39730.1	4	55157309±16755268	73677494±24156376	35513650±12570208	52000938±28557603	0.417672	0.102278	NS	-0.635178	0.0297188	0.0340432	-0.0850144	0.799981	NS	0	0	-0.64	0	0.041	0.0425348	0.018	0.0215824	0.903	NS
AT2G39730.2	2	19998667±14843975	58521269±82856505	3178363±439605	271614±232459	1.54906	0.21755	NS	-2.65355	0.0140851	0.0190474	-6.2022	0.00538199	0.00747401	0	0	-2.65	-6.2	0.241	NS	0.034	0.0364625	0.222	NS
AT2G39800.4	21	3860446±619965	3599892±1299314	5171344±1475853	1538084±1678862	-0.100814	0.621441	NS	0.421772	0.0410267	0.0433864	-1.32763	0.003012	0.00466058	0	0	0	-1.33	0.001	0.00218797	0.515	NS	0.002	0.0042117
AT2G39990.1	12	498824±404881	1080109±821557	283805±258950	769174±725614	1.11457	0.0975597	NS	-0.813634	0.271495	NS	0.624778	0.391855	NS	0	0	0	0
AT2G40010.1	2	462851±189248	321041±249308	33386±55783	38832±44893	-0.527789	0.230972	NS	-3.79323	8.78004e-05	0.000372009	-3.57523	8.90824e-05	0.000252088	0	0	-3.79	-3.58	0.25	NS	6.66e-06	4.07221e-05	0.262	NS
AT2G40060.1	3	162547±75788	129515±93053	42272±51220	26330±41902	-0.327735	0.460785	NS	-1.94306	0.00454377	0.00784018	-2.62607	0.00132063	0.00227406	0	0	-1.94	-2.63	0.356	NS	0.000307	0.000831064	0.755	NS
AT2G40290.1	10	1098101±327130	1139812±255611	1232763±315349	606414±472190	0.0537846	0.788772	NS	0.166885	0.450555	NS	-0.856637	0.0374998	0.0390426	0	0	0	-0.86	0.062	NS	0.168	NS	0.019	0.0244702
AT2G40300.1	2	10002±14696	34920±44418	0±0	11559±28314	1.80373	0.15651	NS	-19.9319	0.114258	NS	0.20869	0.896108	NS	0	0	0	0
AT2G40490.1	26	3709140±1685998	4498104±2588210	2010623±878227	2248009±1175487	0.278232	0.490568	NS	-0.883442	0.0398611	0.0425665	-0.722437	0.0890852	NS	0	0	-0.88	0	0.429	NS	0.007	0.0101331	0.686	NS
AT2G40590.1	2	843998±238897	657891±334619	2425195±597700	201838±173501	-0.359392	0.23063	NS	1.52279	9.14328e-06	7.12158e-05	-2.06404	6.52382e-05	0.000199032	0	0	1.52	-2.06	1.77e-08	4.47887e-07	0.000274	0.000763596	9.17e-08	1.3865e-06
AT2G40660.1	7	213534±132968	239732±190165	167314±174644	35055±70794	0.16696	0.759462	NS	-0.351903	0.582895	NS	-2.60678	0.00942041	0.0121077	0	0	0	-2.61	0.438	NS	0.043	0.0444092	0.183	NS
AT2G40765.1	2	363992±85739	195531±162310	35509±33910	0±0	-0.896509	0.022128	0.0335367	-3.35766	3.61046e-07	7.7467e-06	-25.1174	5.04749e-08	1.89989e-06	0	-0.9	-3.36	-25.12	0.007	0.0109664	1.2e-07	2.16882e-06	0.084	NS
AT2G40840.1	5	66475±55182	163692±104911	18826±30722	106278±136984	1.3001	0.0376174	0.0430626	-1.82011	0.0757008	NS	0.676967	0.47053	NS	0	1.3	0	0	0.013	0.0173333	0.146	NS	0.89	NS
AT2G41430.5	3	292287±203560	294285±247555	144716±84029	83997±104985	0.00982769	0.986551	NS	-1.01416	0.113961	NS	-1.79898	0.036988	0.0386377	0	0	0	-1.8	0.705	NS	0.016	0.0197232	0.654	NS
AT2G41475.1	2	24242±26186	46957±42115	0±0	18083±28775	0.953826	0.223837	NS	-21.2091	0.0379787	0.0410074	-0.422925	0.682244	NS	0	0	-21.21	0	0.076	NS	0.026	0.0294236	0.838	NS
AT2G41530.1	9	876021±148927	762565±380766	1477836±739336	117517±186399	-0.200105	0.450049	NS	0.754448	0.0428779	0.045033	-2.89809	7.07298e-07	9.02884e-06	0	0	0.75	-2.9	0.000258	0.000815741	0.975	NS	0.000659	0.0018452
AT2G41550.1	2	33916±95929	156250±176718	1465652±312541	624759±557286	2.20382	0.111584	NS	5.43343	8.04962e-09	5.01783e-07	4.20326	0.0111881	0.0139574	0	0	5.43	4.2	0.017	0.0215087	2.42e-08	7.08138e-07	0.000609	0.00176015
AT2G41560.1	3	301513±88422	165879±50484	14563±17083	173884±118756	-0.862089	0.00268792	0.0125079	-4.37185	1.5448e-06	2.057e-05	-0.794098	0.0370351	0.0386377	0	-0.86	-4.37	-0.79	0.943	NS	6.54e-05	0.000247313	4.58e-05	0.000213733
AT2G41680.1	12	669162±199516	576967±378199	648269±271365	262722±227108	-0.213868	0.55779	NS	-0.045764	0.870563	NS	-1.34882	0.00315003	0.00480789	0	0	0	-1.35	0.045	0.0460686	0.138	NS	0.183	NS
AT2G41700.1	2	145679±45365	122784±85098	0±0	10178±24931	-0.246671	0.51928	NS	-23.7963	1.47849e-06	2.03928e-05	-3.83928	1.09238e-05	5.10869e-05	0	0	-23.8	-3.84	0.69	NS	4.9e-07	5.32929e-06	0.41	NS
AT2G41740.1	3	349491±97846	157458±115802	144534±95797	5165±12651	-1.15029	0.00335834	0.0137805	-1.27385	0.00152846	0.00335472	-6.08046	5.42946e-07	7.63491e-06	0	-1.15	-1.27	-6.08	5.53e-05	0.00023407	2.5e-05	0.000116383	0.463	NS
AT2G41840.1	6	6666389±1204845	4598235±1789666	8317818±2681457	1886660±1035271	-0.535825	0.0181834	0.0312073	0.3193	0.14587	NS	-1.82107	1.76972e-06	1.5999e-05	0	-0.54	0	-1.82	2.44e-06	1.89344e-05	0.495	NS	0.004	0.00728675
AT2G41950.1	2	102813±54002	95504±73259	0±0	27513±52672	-0.106388	0.827701	NS	-23.2935	0.000333646	0.00105605	-1.90184	0.0203258	0.0232764	0	0	-23.29	-1.9	0.685	NS	0.000296	0.000808409	0.407	NS
AT2G42210.2	2	78391±30332	77396±54560	27761±39424	15965±26624	-0.0184244	0.965283	NS	-1.49763	0.0167326	0.0215372	-2.29576	0.00124644	0.00217228	0	0	-1.5	-2.3	0.701	NS	0.001	0.00202471	0.725	NS
AT2G42220.1	12	1678052±412353	1683311±439144	863790±256536	702515±237025	0.00451352	0.981242	NS	-0.958036	0.00075582	0.00200325	-1.25619	0.000129208	0.000341384	0	0	-0.96	-1.26	0.613	NS	5.7e-07	6.09157e-06	0.551	NS
AT2G42310.1	2	158427±55293	47632±35390	17716±31511	5789±14181	-1.73383	0.000377011	0.00476748	-3.16073	6.23629e-05	0.000295948	-4.77427	1.07202e-05	5.03189e-05	0	-1.73	-3.16	-4.77	0.000131	0.000466312	1.19e-06	1.05217e-05	0.003	0.00581538
AT2G42500.1	4	1067356±386687	1118531±803063	1013602±394736	1782422±3110870	0.0675629	0.875074	NS	-0.0745502	0.801912	NS	0.739797	0.533309	NS	0	0	0	0
AT2G42530.1	10	3020547±879847	3531023±1311052	2335728±861440	3372813±1982056	0.225277	0.385494	NS	-0.370938	0.166912	NS	0.159142	0.662773	NS	0	0	0	0
AT2G42540.2	8	1124577±407718	1584649±730346	3059738±623428	450267±433151	0.494781	0.14745	NS	1.44403	6.2791e-06	5.44405e-05	-1.32053	0.00980234	0.0125038	0	0	1.44	-1.32	0.000206	0.000683145	0.052	NS	1.39e-07	1.946e-06
AT2G42590.1	7	361000±171464	357720±340452	466739±473278	0±0	-0.0131668	0.981212	NS	0.370616	0.571173	NS	-25.1055	0.000132002	0.000346687	0	0	0	-25.11	0.075	NS	0.308	NS	0.055	NS
AT2G42600.2	27	6433071±1980984	4841393±1646358	5148682±831553	2981122±1234746	-0.410085	0.113593	NS	-0.321304	0.154599	NS	-1.10965	0.00203251	0.00331662	0	0	0	-1.11	0.004	0.00703323	0.013	0.0166427	0.631	NS
AT2G42810.2	4	90044±67645	130844±71716	0±0	34040±42410	0.53915	0.274844	NS	-23.1022	0.00532176	0.00891662	-1.4034	0.0945782	NS	0	0	-23.1	0	0.088	NS	0.00017	0.000515877	0.876	NS
AT2G42910.1	6	720937±92451	398122±261221	939865±471496	60298±71282	-0.856662	0.00527055	0.0165204	0.382581	0.224112	NS	-3.57969	7.11504e-10	2.63366e-07	0	-0.86	0	-3.58	6.42e-06	4.17479e-05	0.619	NS	0.012	0.0169254
AT2G43030.1	19	12709465±2728798	8287988±2981752	6503013±1492531	2712719±1081535	-0.616809	0.00900209	0.0219398	-0.966723	0.000170919	0.000609916	-2.22809	6.18755e-07	8.12875e-06	0	-0.62	-0.97	-2.23	6.87e-05	0.000277662	3.68e-07	4.46694e-06	0.724	NS
AT2G43090.1	9	1615888±317506	1395207±654788	2073992±373636	503961±382832	-0.211848	0.41161	NS	0.360083	0.0265899	0.0311165	-1.68094	3.62432e-05	0.000127894	0	0	0	-1.68	5.64e-05	0.000237861	0.266	NS	0.000649	0.00183076
AT2G43230.2	2	119266±35027	13537±18982	14174±22624	0±0	-3.13916	3.38412e-06	0.000227962	-3.07292	1.51745e-05	0.0001064	-23.5077	7.4387e-07	9.41498e-06	0	-3.14	-3.07	-23.51	1.5e-07	2.03023e-06	4.61e-07	5.10423e-06	3.24e-05	0.000164392
AT2G43360.1	3	19958±37579	76508±53895	10484±25680	33959±58326	1.93868	0.0311737	0.0385711	-0.928785	0.601461	NS	0.766879	0.595017	NS	0	1.94	0	0	0.025	0.0286136	0.158	NS	0.357	NS
AT2G43460.1	5	1166176±861159	1859339±1183922	404560±368304	1618958±2087233	0.673004	0.211125	NS	-1.52736	0.0598026	NS	0.47328	0.590052	NS	0	0	0	0
AT2G43560.1	11	1955064±1173735	1895783±521443	474698±160106	1521930±951674	-0.0444217	0.903142	NS	-2.04213	0.00784679	0.0120465	-0.361314	0.469828	NS	0	0	-2.04	0	0.176	NS	0.006	0.00901467	0.095	NS
AT2G43630.1	2	74215±54564	77661±62175	9065±22204	20134±49319	0.0654762	0.910503	NS	-3.03338	0.0147105	0.019615	-1.88204	0.0757269	NS	0	0	-3.03	0	0.724	NS	0.004	0.00642614	0.846	NS
AT2G43710.1	7	2055872±1298625	6500547±2549427	88155±83091	16339351±19284468	1.66081	0.000603977	0.00602025	-4.54356	0.00217888	0.0043041	2.99053	0.057166	NS	0	1.66	-4.54	0	0.011	0.0153525	0.302	NS	0.112	NS
AT2G43750.2	20	1759257±1203112	4001782±2067773	1242353±1032225	2644236±2397915	1.18568	0.020068	0.0327097	-0.501891	0.410741	NS	0.587884	0.383241	NS	0	1.19	0	0	0.01	0.0142298	0.183	NS	0.54	NS
AT2G43770.1	4	31915±36603	99179±86013	3555±8708	28551±46551	1.6358	0.0629324	NS	-3.16633	0.0815611	NS	-0.160695	0.881845	NS	0	0	0	0
AT2G43800.1	2	451075±359185	684749±650140	0±0	126239±151456	0.602208	0.395964	NS	-25.4269	0.00770861	0.0119014	-1.8372	0.054551	NS	0	0	-25.43	0	0.228	NS	0.002	0.00362537	0.724	NS
AT2G43810.1	2	542803±234547	892835±532073	22463±35896	256278±253194	0.717965	0.113783	NS	-4.59481	8.69345e-05	0.000371739	-1.08272	0.0459803	0.0466026	0	0	-4.59	-1.08	0.024	0.0276868	8.27e-05	0.000290746	0.645	NS
AT2G43910.1	9	819998±359157	1117379±518054	726073±217225	916201±354508	0.446426	0.212149	NS	-0.175506	0.577011	NS	0.160043	0.624839	NS	0	0	0	0
AT2G43945.1	3	133215±67625	127626±93098	195111±118752	0±0	-0.0618262	0.895187	NS	0.550543	0.23941	NS	-23.6672	0.000245373	0.000579015	0	0	0	-23.67	0.008	0.012031	0.348	NS	0.006	0.00977586
AT2G43950.1	9	289123±81944	301504±107600	178728±94594	78128±120234	0.0604929	0.80428	NS	-0.69392	0.0348538	0.0386826	-1.88778	0.00161238	0.00270994	0	0	-0.69	-1.89	0.329	NS	0.000241	0.000687213	0.16	NS
AT2G44040.1	3	278408±152706	579763±174946	124281±115718	861876±1028370	1.05826	0.00283849	0.012533	-1.1636	0.0567106	NS	1.63028	0.138716	NS	0	1.06	0	0	0.017	0.0215087	0.769	NS	0.276	NS
AT2G44050.1	2	24031±63825	87485±94173	0±0	31759±39871	1.86416	0.143959	NS	-21.1964	0.367225	NS	0.402277	0.796785	NS	0	0	0	0
AT2G44060.1	10	1878621±541091	1750605±859957	934023±210742	239769±191894	-0.101821	0.731992	NS	-1.00814	0.00111185	0.00268022	-2.96996	4.90335e-06	2.89017e-05	0	0	-1.01	-2.97	0.077	NS	3.45e-06	2.36874e-05	0.189	NS
AT2G44100.1	6	287935±87898	307291±142216	718386±125101	126069±142516	0.0938649	0.752811	NS	1.31902	2.66047e-06	2.87764e-05	-1.19153	0.0204963	0.0234478	0	0	1.32	-1.19	1.18e-05	6.73294e-05	0.011	0.0145522	8.9e-07	8.883e-06
AT2G44120.2	6	1822578±511710	1903456±967677	1832412±524972	954826±1238027	0.0626408	0.840003	NS	0.00776283	0.972365	NS	-0.932672	0.0966058	NS	0	0	0	0
AT2G44160.1	11	655604±250062	597599±377121	641553±255295	282609±228791	-0.133648	0.727871	NS	-0.0312571	0.919152	NS	-1.21402	0.0122817	0.0151787	0	0	0	-1.21	0.089	NS	0.157	NS	0.184	NS
AT2G44310.1	2	144461±110802	83094±100032	381115±206653	0±0	-0.797865	0.280108	NS	1.39955	0.0157691	0.0206615	-23.7842	0.00608876	0.00832739	0	0	1.4	-23.78	0.000224	0.000730353	0.107	NS	0.003	0.00581538
AT2G44350.2	8	236305±148800	325050±297573	44870±53532	80556±79431	0.460011	0.469283	NS	-2.39683	0.00891284	0.0132687	-1.55258	0.0343725	0.0363314	0	0	-2.4	-1.55	0.351	NS	0.004	0.00642614	0.702	NS
AT2G44530.1	2	11574±22403	22446±21752	16944±41505	0±0	0.955568	0.356665	NS	0.549939	0.761344	NS	-20.1424	0.221846	NS	0	0	0	0
AT2G44610.1	4	260709±122073	186600±123658	12153±29768	53996±109153	-0.482489	0.261653	NS	-4.42306	0.000222985	0.000744661	-2.27151	0.00535995	0.00746859	0	0	-4.42	-2.27	0.599	NS	6.82e-05	0.000255542	0.168	NS
AT2G44640.1	11	570502±223297	643417±346691	273988±196619	320625±233484	0.173521	0.631653	NS	-1.05812	0.0211562	0.0259353	-0.831344	0.0611353	NS	0	0	-1.06	0	0.544	NS	0.004	0.00642614	0.896	NS
AT2G44650.1	9	3092165±1083588	5820796±618593	1889784±693799	4901686±4355754	0.912599	2.9633e-05	0.00119781	-0.710395	0.0313881	0.0355867	0.664661	0.28073	NS	0	0.91	-0.71	0	0.002	0.00389298	0.221	NS	0.869	NS
AT2G44920.2	7	310787±71087	276342±86598	256498±86625	9580±23466	-0.169474	0.411187	NS	-0.276977	0.21879	NS	-5.01978	8.58361e-08	2.25346e-06	0	0	0	-5.02	6.99e-05	0.000281535	5.47e-06	3.47161e-05	0.000752	0.00202317
AT2G45000.1	2	5163728±3618736	2607210±3523506	1786424±322788	2137943±4894319	-0.985906	0.186997	NS	-1.53134	0.0371635	0.0404106	-1.27219	0.204949	NS	0	0	-1.53	0	0.369	NS	0.162	NS	0.296	NS
AT2G45070.3	2	107388±35580	42353±41538	304511±61360	8355±20465	-1.3423	0.0052141	0.0165204	1.50366	2.73922e-06	2.93727e-05	-3.68404	2.54792e-05	9.75165e-05	0	-1.34	1.5	-3.68	4.92e-11	3.36875e-09	1.69e-05	8.76376e-05	1.17e-07	1.71554e-06
AT2G45240.1	2	258032±81795	390190±158940	706084±141145	218999±134893	0.596623	0.057542	NS	1.45229	3.13129e-06	3.25172e-05	-0.236628	0.514296	NS	0	0	1.45	0	0.007	0.0109664	0.007	0.0101331	1.53e-06	1.32952e-05
AT2G45290.1	2	56578±88077	152987±122707	0±0	12559±30764	1.43509	0.0984939	NS	-22.4318	0.134203	NS	-2.17148	0.256867	NS	0	0	0	0
AT2G45440.1	4	106768±75869	177497±67013	4479±10971	84538±100135	0.733312	0.0763728	NS	-4.57513	0.00515987	0.00871541	-0.336815	0.643813	NS	0	0	-4.58	0	0.011	0.0153525	0.002	0.00362537	0.868	NS
AT2G45470.1	10	8635571±6245005	7213099±5110705	15289467±6277111	1889208±1160194	-0.259672	0.638755	NS	0.824175	0.0685444	NS	-2.19251	0.0194656	0.0224888	0	0	0	-2.19	0.002	0.00389298	0.686	NS	0.006	0.00977586
AT2G45640.1	4	394505±173566	510305±232960	420304±75695	431111±534517	0.371317	0.289078	NS	0.09139	0.736438	NS	0.128015	0.859465	NS	0	0	0	0
AT2G45770.1	5	289373±87814	252053±131165	333809±192718	124266±125295	-0.199203	0.523174	NS	0.206092	0.574514	NS	-1.2195	0.011756	0.0146005	0	0	0	-1.22	0.037	0.039224	0.462	NS	0.114	NS
AT2G45790.1	8	532369±158470	497434±224397	670685±224259	131678±110171	-0.0979211	0.730371	NS	0.33321	0.198218	NS	-2.01542	0.00010531	0.000286588	0	0	0	-2.02	0.001	0.00218797	0.147	NS	0.002	0.0042117
AT2G45820.1	4	188211±86664	238741±150496	167391±86988	53418±75479	0.343091	0.432025	NS	-0.169132	0.662984	NS	-1.81694	0.00860339	0.0111985	0	0	0	-1.82	0.559	NS	0.019	0.0225614	0.053	NS
AT2G45960.3	2	2372555±500890	1814438±858314	865896±285667	1277341±865852	-0.386919	0.140059	NS	-1.45418	1.09527e-05	8.32312e-05	-0.893297	0.0101757	0.0129194	0	0	-1.45	-0.89	0.648	NS	0.000461	0.001161	0.073	NS
AT2G45990.2	2	19265±11492	30005±27165	41841±65345	141456±248807	0.639192	0.325523	NS	1.11891	0.357838	NS	2.87628	0.19035	NS	0	0	0	0
AT2G46280.1	23	2211826±792210	2420459±1238233	1816515±553412	598019±581824	0.130043	0.699927	NS	-0.284065	0.310869	NS	-1.88697	0.000837706	0.00158923	0	0	0	-1.89	0.193	NS	0.003	0.00510665	0.039	0.0421803
AT2G46520.1	3	222561±76642	205152±109774	364668±156843	65983±77711	-0.117508	0.724486	NS	0.71238	0.0431137	0.0450982	-1.75404	0.00207394	0.00336617	0	0	0.71	-1.75	0.002	0.00389298	0.902	NS	0.002	0.0042117
AT2G46540.1	3	75435±59669	202582±90744	27241±23719	288296±291511	1.4252	0.00551035	0.0168069	-1.46948	0.0801591	NS	1.93425	0.0657585	NS	0	1.43	0	0	0.003	0.00548195	0.772	NS	0.259	NS
AT2G46560.1	2	33431±25702	0±0	3755±9197	0±0	-21.6728	0.00352938	0.0140968	-3.15442	0.0164282	0.021213	-21.6728	0.00618081	0.00841738	0	-21.67	-3.15	-21.67	0.001	0.00218797	0.012	0.0155899	0.014	0.0192087
AT2G46820.1	5	2162484±705902	2458832±986177	1034217±652314	920148±1425568	0.185284	0.510281	NS	-1.06415	0.00837367	0.0126517	-1.23275	0.0511637	NS	0	0	-1.06	0	0.771	NS	0.002	0.00362537	0.591	NS
AT2G47240.2	9	212436±198946	291272±210406	249921±127978	220551±184570	0.455335	0.467477	NS	0.234439	0.691183	NS	0.054082	0.938832	NS	0	0	0	0
AT2G47380.2	2	60314±32743	69440±41439	70275±38042	52260±94826	0.203285	0.641161	NS	0.220521	0.607214	NS	-0.206782	0.827567	NS	0	0	0	0
AT2G47390.1	12	590032±186885	467698±319954	844087±309691	43727±58084	-0.335217	0.374193	NS	0.516599	0.0782418	NS	-3.75421	6.47726e-06	3.48269e-05	0	0	0	-3.75	9.25e-05	0.000357708	0.426	NS	0.001	0.00231902
AT2G47400.1	5	4205446±1454044	4389292±1571162	3029368±532661	3186949±1466131	0.0617296	0.817143	NS	-0.473242	0.0775553	NS	-0.400083	0.216123	NS	0	0	0	0
AT2G47450.1	13	2737906±727522	2690418±801617	805272±524081	1230344±493349	-0.0252425	0.905865	NS	-1.76552	7.1648e-05	0.000322077	-1.15401	0.000603239	0.00120427	0	0	-1.77	-1.15	0.519	NS	3.78e-07	4.46694e-06	0.364	NS
AT2G47470.1	20	5135167±1195493	5170178±1759474	6872677±626210	2685804±1520019	0.00980257	0.964316	NS	0.420461	0.0056378	0.00934527	-0.935057	0.00453385	0.00656166	0	0	0	-0.94	0.001	0.00218797	0.549	NS	0.0004	0.00126527
AT2G47510.2	14	3036169±484551	2550624±1148607	1952976±467057	1020944±493084	-0.251402	0.294044	NS	-0.636578	0.000864535	0.0022271	-1.57235	2.26079e-06	1.86973e-05	0	0	-0.64	-1.57	0.019	0.0232067	6.93e-05	0.000258386	0.428	NS
AT2G47610.1	3	2289318±611840	1439349±972509	468371±283869	108512±130295	-0.669501	0.0584113	NS	-2.28919	8.36431e-06	6.63227e-05	-4.39899	5.30703e-07	7.54237e-06	0	0	-2.29	-4.4	0.013	0.0173333	3.59e-07	4.4244e-06	0.31	NS
AT2G47640.1	2	161269±65385	119355±69797	312210±129692	55466±72750	-0.434212	0.248588	NS	0.953045	0.0132248	0.0180175	-1.53979	0.0126379	0.015494	0	0	0.95	-1.54	0.00028	0.000871444	0.177	NS	0.003	0.00581538
AT2G47650.2	2	413882±126848	378142±161744	1067812±293138	130235±122538	-0.130294	0.639039	NS	1.36736	6.31753e-05	0.000297586	-1.66811	0.000868986	0.00163245	0	0	1.37	-1.67	1.16e-06	1.08019e-05	0.006	0.00901467	9.67e-07	9.49418e-06
AT2G47730.2	18	3939822±608527	3330524±1055178	3066675±1121908	744417±465354	-0.242381	0.185373	NS	-0.361455	0.0839744	NS	-2.40395	3.68046e-08	1.55229e-06	0	0	0	-2.4	0.000252	0.000803638	1.92e-05	9.51484e-05	0.015	0.0201779
AT2G47940.1	10	3325386±1697257	3217429±2269377	283538±171714	575033±708746	-0.0476136	0.917748	NS	-3.55191	0.000584284	0.00167644	-2.53181	0.00209724	0.00341097	0	0	-3.55	-2.53	0.901	NS	4.34e-05	0.000180809	0.735	NS
AT2G47970.1	2	27136±24127	39311±39602	0±0	0±0	0.534734	0.478025	NS	-21.3718	0.0146483	0.0195014	-21.3718	0.0146483	0.0176264	0	0	-21.37	-21.37	0.476	NS	0.001	0.00202471	0.517	NS
AT3G01090.2	2	347233±189492	194864±119861	1516205±474835	396134±149252	-0.833434	0.0864392	NS	2.12649	1.97462e-05	0.000128295	0.190085	0.608107	NS	0	0	2.13	0	3.71e-06	2.716e-05	2.55e-07	3.60224e-06	6.42e-05	0.000287638
AT3G01120.1	6	312513±119444	335275±186579	340052±153899	98402±170614	0.101428	0.779981	NS	0.121839	0.71185	NS	-1.66716	0.0153931	0.0184165	0	0	0	-1.67	0.124	NS	0.11	NS	0.04	0.0429545
AT3G01280.1	10	1672148±1100778	2638991±1898937	678881±657165	764529±1031424	0.658284	0.240475	NS	-1.30047	0.0682011	NS	-1.12906	0.138036	NS	0	0	0	0
AT3G01390.2	7	1123812±351894	1909229±428251	943043±246830	1340502±729044	0.764589	0.00143236	0.00891918	-0.253005	0.297882	NS	0.254373	0.47644	NS	0	0.76	0	0	0.002	0.00389298	0.05	NS	0.292	NS
AT3G01480.1	12	660692±167142	940916±527954	593870±247121	325119±249419	0.510088	0.176653	NS	-0.153831	0.556718	NS	-1.02301	0.00943512	0.0121222	0	0	0	-1.02	0.803	NS	0.014	0.0176653	0.04	0.0429545
AT3G01540.2	6	303973±88266	432790±318346	87113±68156	121089±109585	0.509722	0.291228	NS	-1.80299	0.000185428	0.000645773	-1.32788	0.00384229	0.00566838	0	0	-1.8	-1.33	0.225	NS	0.000769	0.00178996	0.5	NS
AT3G01910.1	8	313855±67147	408593±170332	2353478±982749	192761±119217	0.380566	0.168735	NS	2.90662	4.54927e-05	0.000230851	-0.703284	0.030733	0.0330762	0	0	2.91	-0.7	2.97e-05	0.000141105	2.49e-05	0.000116383	1.74e-06	1.47802e-05
AT3G02080.1	10	12906855±3220935	10549292±3949089	6840334±1846508	5861517±2898917	-0.290991	0.222635	NS	-0.915999	0.000962839	0.00242417	-1.13879	0.000823837	0.00156695	0	0	-0.92	-1.14	0.16	NS	0.000124	0.000394808	0.572	NS
AT3G02090.2	27	4784190±2317198	4198653±1665510	5404931±1476802	1023875±759517	-0.188348	0.586561	NS	0.176001	0.572481	NS	-2.22423	0.00173912	0.00289722	0	0	0	-2.22	0.002	0.00389298	0.073	NS	0.008	0.0121935
AT3G02180.1	3	133842±45627	89129±67750	53850±36047	10533±25800	-0.586568	0.150971	NS	-1.31351	0.00313824	0.00573258	-3.66757	3.33726e-05	0.000121075	0	0	-1.31	-3.67	0.022	0.025919	0.00018	0.00054088	0.97	NS
AT3G02200.2	2	165487±155511	318242±220857	94635±171841	429747±284978	0.94341	0.139224	NS	-0.806264	0.432871	NS	1.37677	0.0440243	0.0448703	0	0	0	1.38	0.007	0.0109664	0.828	NS	0.275	NS
AT3G02230.1	6	246692±278710	491540±492091	270256±200147	501624±292721	0.994594	0.248021	NS	0.131615	0.862219	NS	1.02389	0.118982	NS	0	0	0	0
AT3G02360.1	15	2433302±1379314	1134847±469318	1478730±434532	542684±362009	-1.10042	0.0309188	0.0383564	-0.718557	0.121137	NS	-2.16473	0.00521103	0.0072961	0	-1.1	0	-2.16	0.001	0.00218797	0.022	0.0255075	0.575	NS
AT3G02520.1	4	4186634±1621488	3381500±1808320	7512880±2960452	21610707±12278988	-0.308128	0.377643	NS	0.843575	0.0179994	0.0227213	2.36788	0.00148582	0.00253865	0	0	0.84	2.37	0.018	0.0222894	0.000131	0.000414946	0.004	0.00728675
AT3G02530.1	6	1849593±568290	2011810±987693	1652336±347967	887349±649158	0.121286	0.698355	NS	-0.1627	0.462254	NS	-1.05963	0.0105004	0.0132271	0	0	0	-1.06	0.338	NS	0.021	0.0244635	0.091	NS
AT3G02540.1	3	2377396±1003999	1434175±592182	1576274±714649	1916472±2069855	-0.729161	0.0454788	0.0476181	-0.592864	0.116608	NS	-0.310929	0.592623	NS	0	-0.73	0	0	0.444	NS	0.709	NS	0.182	NS
AT3G02560.3	7	909952±678297	1727025±927445	549222±120564	1216707±1318644	0.924427	0.0686375	NS	-0.728402	0.214497	NS	0.41912	0.58174	NS	0	0	0	0
AT3G02630.1	5	52437±66411	175275±140745	34619±50161	91993±113797	1.74096	0.043946	0.0469045	-0.599038	0.589228	NS	0.81093	0.429571	NS	0	1.74	0	0	0.022	0.025919	0.207	NS	0.402	NS
AT3G02660.2	2	118633±86037	121639±78475	98629±50559	81987±135044	0.0360925	0.944832	NS	-0.266429	0.617379	NS	-0.533042	0.54695	NS	0	0	0	0
AT3G02730.1	7	209207±218922	988759±567031	211147±146408	772497±1061505	2.24068	0.00270646	0.0125079	0.0133156	0.985196	NS	1.88459	0.169086	NS	0	2.24	0	0	0.006	0.00967313	0.655	NS	0.64	NS
AT3G02760.1	8	216354±155466	300413±120259	467862±307003	719523±688801	0.47355	0.263925	NS	1.11269	0.066044	NS	1.73364	0.0669796	NS	0	0	0	0
AT3G02780.1	3	171674±61463	151503±140632	126666±139318	53948±86230	-0.180323	0.718963	NS	-0.438636	0.431058	NS	-1.67002	0.00994356	0.0126476	0	0	0	-1.67	0.312	NS	0.111	NS	0.545	NS
AT3G02870.1	2	11355±24446	72898±49544	2264±5546	69922±98918	2.68259	0.00729531	0.0191519	-2.32623	0.382103	NS	2.62245	0.131944	NS	0	2.68	0	0	0.005	0.00836207	0.776	NS	0.887	NS
AT3G02880.1	3	1254660±506407	221887±158619	185977±104797	869239±1327874	-2.4994	0.000108467	0.00220543	-2.7541	0.000150801	0.000550582	-0.529473	0.467063	NS	0	-2.5	-2.75	0	0.346	NS	0.392	NS	0.004	0.00728675
AT3G03100.1	9	1144388±303420	827087±321348	2172314±797978	126951±193260	-0.468465	0.068079	NS	0.924657	0.0050619	0.00855755	-3.17223	4.32038e-06	2.72757e-05	0	0	0.92	-3.17	9.83e-07	9.4563e-06	0.296	NS	3.74e-05	0.000188496
AT3G03250.1	11	2545864±506962	2331912±1203861	2515297±1235555	658853±615486	-0.126642	0.654023	NS	-0.0174261	0.950701	NS	-1.95013	1.99597e-05	8.18824e-05	0	0	0	-1.95	0.013	0.0173333	0.03	0.0329491	0.032	0.0361075
AT3G03380.1	3	374859±188657	406060±285666	876223±334019	260763±576746	0.115345	0.80439	NS	1.22495	0.00321937	0.00586228	-0.523608	0.610848	NS	0	0	1.22	0	0.072	NS	0.195	NS	0.029	0.0340964
AT3G03630.1	2	6771±10188	18212±14936	2754±6746	30449±49890	1.42733	0.10076	NS	-1.29784	0.413549	NS	2.16883	0.215439	NS	0	0	0	0
AT3G03710.1	24	2870731±913567	3662476±1175823	1635619±624127	2574924±1991611	0.351401	0.163742	NS	-0.811582	0.0124517	0.0172965	-0.156888	0.717084	NS	0	0	-0.81	0	0.088	NS	0.024	0.0275149	0.881	NS
AT3G03780.3	17	11153674±4565846	2360065±1577329	3474048±1050361	29401027±18815082	-2.24062	0.000205786	0.0030498	-1.68283	0.00112623	0.0026943	1.39835	0.0200177	0.0229893	0	-2.24	-1.68	1.4	0.065	NS	0.017	0.0206861	5.04e-05	0.000233757
AT3G03890.1	2	337251±106830	363684±318529	30058±33053	107611±263592	0.108864	0.828586	NS	-3.48798	7.73858e-06	6.25411e-05	-1.648	0.0433214	0.0442863	0	0	-3.49	-1.65	0.551	NS	0.002	0.00362537	0.759	NS
AT3G03920.1	2	16508±40660	47270±63239	0±0	46724±48146	1.51778	0.27519	NS	-20.6547	0.332053	NS	1.50102	0.224088	NS	0	0	0	0
AT3G03960.1	24	1955232±617117	1746260±1072004	4376449±539638	853145±507199	-0.163071	0.645924	NS	1.16242	2.16572e-06	2.6061e-05	-1.19648	0.0030243	0.00466058	0	0	1.16	-1.2	1.69e-06	1.46803e-05	0.008	0.0113272	2.93e-06	2.33166e-05
AT3G03980.1	3	63143±35501	66793±19498	3345±8192	5229±12809	0.0810651	0.811643	NS	-4.23873	0.00111428	0.00268022	-3.59397	0.00177699	0.00295323	0	0	-4.24	-3.59	0.747	NS	2.05e-07	3.12433e-06	0.921	NS
AT3G04120.1	12	35995215±8069351	33610700±12479762	24889169±4093448	14405947±6111691	-0.0988846	0.663349	NS	-0.532287	0.00768975	0.0118986	-1.32114	7.73841e-05	0.000226823	0	0	-0.53	-1.32	0.074	NS	8.79e-05	0.000303453	0.226	NS
AT3G04260.1	13	379117±228248	623926±301899	451942±94315	431936±509513	0.718733	0.0948774	NS	0.253495	0.470407	NS	0.188175	0.799125	NS	0	0	0	0
AT3G04290.1	6	1897854±815329	4520845±8243132	704077±521751	2354680±5374275	1.25222	0.38658	NS	-1.43056	0.00701104	0.0110689	0.311162	0.817547	NS	0	0	-1.43	0	0.261	NS	0.39	NS	0.801	NS
AT3G04400.1	3	12485678±3757774	10850946±6210395	9520968±4825585	4478780±4053326	-0.202453	0.541832	NS	-0.391094	0.217152	NS	-1.4791	0.00187259	0.00308417	0	0	0	-1.48	0.097	NS	0.019	0.0225614	0.367	NS
AT3G04550.1	15	965528±287742	1286224±527268	806722±296455	815425±521555	0.413752	0.158675	NS	-0.259247	0.32921	NS	-0.243766	0.504713	NS	0	0	0	0
AT3G04600.1	6	127843±90274	171989±113825	7942±19454	152976±173873	0.42795	0.416062	NS	-4.0087	0.00605725	0.00992809	0.258934	0.73187	NS	0	0	-4.01	0	0.048	0.0485	0.115	NS	0.256	NS
AT3G04610.2	8	1078672±322449	741434±180764	646073±138548	430051±394288	-0.540867	0.0266891	0.0361502	-0.739488	0.00775712	0.0119364	-1.32668	0.00444343	0.00647171	0	-0.54	-0.74	-1.33	0.014	0.0184553	0.002	0.00362537	0.58	NS
AT3G04650.1	8	160022±155055	396974±265723	180222±200811	418913±346618	1.31078	0.0495015	0.0506686	0.171509	0.834863	NS	1.38838	0.0826459	NS	0	1.31	0	0	0.019	0.0232067	0.828	NS	0.993	NS
AT3G04790.1	12	1543502±1076969	2860055±1388139	701221±458403	2039229±2376580	0.889835	0.0567879	NS	-1.13827	0.0914695	NS	0.401816	0.610754	NS	0	0	0	0
AT3G04840.1	10	4004816±1251247	3476590±1757767	3287222±1337286	2144311±2104005	-0.204063	0.509429	NS	-0.284867	0.319185	NS	-0.901222	0.0587735	NS	0	0	0	0
AT3G04870.4	7	412779±185357	503833±284888	137988±145014	700175±719712	0.287576	0.469963	NS	-1.58083	0.00918157	0.0135781	0.762345	0.300267	NS	0	0	-1.58	0	0.053	NS	0.766	NS	0.131	NS
AT3G04920.1	5	8105543±2584665	8658131±3047195	2897286±954213	5654945±5182268	0.0951469	0.70934	NS	-1.48421	0.000315166	0.0010057	-0.519396	0.267385	NS	0	0	-1.48	0	0.227	NS	0.003	0.00510665	0.389	NS
AT3G04940.2	2	29580±29613	79376±51781	0±0	92621±120496	1.42409	0.0350494	0.0414133	-21.4962	0.0268777	0.0313275	1.64673	0.179131	NS	0	1.42	-21.5	0	0.01	0.0142298	0.731	NS	0.402	NS
AT3G05020.1	3	223155±240959	436414±274044	497695±146091	747399±454431	0.967654	0.129612	NS	1.15722	0.0261323	0.0306687	1.74383	0.01491	0.0179574	0	0	1.16	1.74	0.054	NS	0.017	0.0206861	0.875	NS
AT3G05060.1	19	4486207±1093626	3665533±1092589	3696486±900772	788829±483045	-0.291473	0.167288	NS	-0.279341	0.170213	NS	-2.50771	1.84598e-06	1.65077e-05	0	0	0	-2.51	4.52e-05	0.000199291	3.55e-05	0.00015298	0.008	0.0121935
AT3G05350.1	7	133864±96738	225793±167570	84018±101505	90155±110836	0.754236	0.207135	NS	-0.671998	0.365157	NS	-0.570287	0.444638	NS	0	0	0	0
AT3G05420.2	4	153799±89552	217056±218517	50456±49698	65691±89275	0.497028	0.465937	NS	-1.60794	0.022444	0.0270994	-1.22729	0.0888238	NS	0	0	-1.61	0	0.416	NS	0.018	0.0215824	0.638	NS
AT3G05530.1	10	2137482±631653	2344955±1421477	1978892±612909	924396±519660	0.133648	0.715059	NS	-0.11122	0.644125	NS	-1.20933	0.00177783	0.00295323	0	0	0	-1.21	0.296	NS	0.032	0.0347114	0.076	NS
AT3G05560.2	3	11587319±3429921	3745566±2208818	5194553±1503503	1050143±798997	-1.62929	0.000109375	0.00220543	-1.15748	0.000730119	0.00196082	-3.46389	3.11765e-06	2.30527e-05	0	-1.63	-1.16	-3.46	1.87e-07	2.34052e-06	2.07e-05	0.000100555	0.048	0.0484486
AT3G05590.1	2	741035±387391	301137±279221	368660±202931	113231±139607	-1.29912	0.0247333	0.035172	-1.00725	0.0486375	0.0492014	-2.71027	0.00186657	0.00308417	0	-1.3	-1.01	-2.71	0.003	0.00548195	0.014	0.0176653	0.399	NS
AT3G05600.1	6	609034±202160	585525±226169	177196±141130	416238±199703	-0.0567921	0.834524	NS	-1.78118	0.000497456	0.00145868	-0.549115	0.0968479	NS	0	0	-1.78	0	0.219	NS	0.00044	0.00112191	0.096	NS
AT3G05650.1	2	109190±73811	83739±35173	122879±52016	7266±17798	-0.382879	0.416453	NS	0.17039	0.702538	NS	-3.90955	0.00483306	0.00688869	0	0	0	-3.91	0.002	0.00389298	0.136	NS	0.03	0.034732
AT3G05900.1	2	2687689±747288	3111133±2010223	25321±43351	1863909±1216232	0.211074	0.588929	NS	-6.72988	4.40525e-07	8.36622e-06	-0.528034	0.14118	NS	0	0	-6.73	0	0.035	0.0374793	0.000329	0.000880917	0.152	NS
AT3G06050.1	11	1009351±347081	1702714±402534	850272±106335	3098941±3784214	0.754408	0.00272474	0.0125079	-0.247431	0.291978	NS	1.61835	0.14555	NS	0	0.75	0	0	0.057	NS	0.403	NS	0.279	NS
AT3G06350.1	7	2662740±2999694	183302±122801	289713±165594	46930±97912	-3.86062	0.0443656	0.0469765	-3.20021	0.0707808	NS	-5.82625	0.0488517	0.0492182	0	-3.86	0	-5.83	0.026	0.0294397	0.05	NS	0.086	NS
AT3G06530.4	3	38421±49791	129778±93039	0±0	24788±60719	1.75606	0.029454	0.0375398	-21.8735	0.0768712	NS	-0.632248	0.651577	NS	0	1.76	0	0	0.016	0.0204211	0.006	0.00901467	0.174	NS
AT3G06580.1	5	274748±211801	442221±250162	104784±97313	274847±302943	0.68666	0.180789	NS	-1.39069	0.0869639	NS	0.000517748	0.999439	NS	0	0	0	0
AT3G06610.1	7	573007±156115	337808±225832	682419±191446	79758±103643	-0.762349	0.0318184	0.0388382	0.252104	0.25861	NS	-2.84485	9.35117e-06	4.488e-05	0	-0.76	0	-2.84	2.58e-06	1.97574e-05	0.317	NS	0.012	0.0169254
AT3G06650.2	5	7171992±981546	5293854±2122017	7520966±831258	1411528±332236	-0.438055	0.0407257	0.0450568	0.0685441	0.492388	NS	-2.34512	1.36519e-09	3.1784e-07	0	0	0	-2.35	2.6e-08	5.82e-07	0.002	0.00362537	0.000204	0.000730919
AT3G06700.2	2	124105±56642	19566±32998	80451±118809	0±0	-2.66517	0.00063452	0.00618381	-0.62537	0.379736	NS	-23.5651	8.9891e-05	0.000253835	0	-2.67	0	-23.57	0.001	0.00218797	0.224	NS	0.643	NS
AT3G06720.1	2	49145±53168	151440±69086	0±0	145034±169943	1.62363	0.00558055	0.016851	-22.2286	0.0382381	0.0411215	1.56127	0.157814	NS	0	1.62	-22.23	0	0.002	0.00389298	0.436	NS	0.556	NS
AT3G06730.1	3	327612±164765	297119±178070	449955±111394	64870±62735	-0.140949	0.735317	NS	0.457792	0.136797	NS	-2.33637	0.00219089	0.00355301	0	0	0	-2.34	0.002	0.00389298	0.364	NS	0.003	0.00581538
AT3G06860.1	7	5144980±2758484	809239±590827	595155±270171	14624078±9394597	-2.66853	0.000959084	0.00760671	-3.11183	0.00115445	0.00271234	1.50711	0.0177188	0.0206525	0	-2.67	-3.11	1.51	0.038	0.0401744	0.023	0.0264672	2.81e-05	0.000147029
AT3G06980.1	10	683078±203653	746525±332089	635443±286375	366068±336123	0.128142	0.658212	NS	-0.104286	0.721762	NS	-0.899936	0.0466934	0.0472774	0	0	0	-0.9	0.443	NS	0.073	NS	0.151	NS
AT3G07050.1	3	106926±53615	65696±49426	129878±73673	81564±91248	-0.70273	0.143891	NS	0.280547	0.511091	NS	-0.390603	0.526781	NS	0	0	0	0
AT3G07100.1	3	20452±29293	83201±66418	13938±22924	120180±201546	2.02436	0.0291595	0.0374723	-0.553172	0.657548	NS	2.55487	0.192232	NS	0	2.02	0	0	0.048	0.0485	0.717	NS	0.591	NS
AT3G07230.1	4	788863±243457	691523±293565	225667±196497	333603±363619	-0.189998	0.493675	NS	-1.80558	0.000365093	0.00113488	-1.24164	0.014225	0.0171732	0	0	-1.81	-1.24	0.967	NS	0.000206	0.000601363	0.351	NS
AT3G07300.3	2	17459±35683	78471±63798	46654±51637	126872±176191	2.16815	0.0350008	0.0414133	1.41799	0.232193	NS	2.8613	0.111531	NS	0	2.17	0	0	0.068	NS	0.304	NS	0.796	NS
AT3G07320.1	5	115241±93085	190036±175038	14624±35820	103493±139717	0.721622	0.310868	NS	-2.97828	0.0238812	0.0285188	-0.15512	0.853363	NS	0	0	-2.98	0	0.098	NS	0.059	NS	0.884	NS
AT3G07390.1	4	3513141±1726174	3378100±2129886	5732835±3626289	312772±336748	-0.0565494	0.894025	NS	0.706487	0.152876	NS	-3.48958	0.000478587	0.000999652	0	0	0	-3.49	0.007	0.0109664	0.688	NS	0.005	0.00849438
AT3G07450.1	2	62155±25140	65389±66542	74883±75298	0±0	0.0731778	0.900526	NS	0.268758	0.664104	NS	-22.5674	2.65632e-05	0.000100617	0	0	0	-22.57	0.114	NS	0.211	NS	0.058	NS
AT3G07480.1	3	169928±79658	235508±82100	7047±17261	79928±94213	0.47085	0.137573	NS	-4.5918	0.000205441	0.000704318	-1.08815	0.0734423	NS	0	0	-4.59	0	0.025	0.0286136	8.47e-06	4.95697e-05	0.901	NS
AT3G07670.1	2	98234±18214	75981±48224	10743±26314	0±0	-0.370585	0.246073	NS	-3.19287	3.67693e-06	3.62189e-05	-23.2278	2.35797e-09	4.1064e-07	0	0	-3.19	-23.23	0.141	NS	8.53e-08	1.66299e-06	0.615	NS
AT3G07740.4	2	22285±24649	37715±35215	436293±81014	88200±130953	0.759031	0.337232	NS	4.29114	1.92556e-09	2.2967e-07	1.9847	0.188803	NS	0	0	4.29	0	2.61e-05	0.000127649	1.31e-08	4.77141e-07	1.46e-06	1.29854e-05
AT3G07770.3	12	1077801±194645	1086193±605274	2257987±882821	691439±381258	0.0111898	0.970989	NS	1.06695	0.0026802	0.00509161	-0.640417	0.0274474	0.0301032	0	0	1.07	-0.64	0.003	0.00548195	0.067	NS	0.001	0.00231902
AT3G07880.1	3	44365±52496	548762±1206374	0±0	7908±19370	3.62867	0.257541	NS	-22.081	0.0551866	NS	-2.48807	0.124452	NS	0	0	0	0
AT3G08030.1	22	14906994±9567620	8620674±3785428	1080985±461260	634506±495986	-0.790117	0.122735	NS	-3.78557	0.003057	0.00562833	-4.55421	0.0024343	0.003888	0	0	-3.79	-4.55	0.098	NS	2.03e-05	9.93972e-05	0.182	NS
AT3G08510.2	2	32573±22486	65351±46677	24782±24903	0±0	1.00452	0.0983991	NS	-0.39442	0.549386	NS	-21.6353	0.00298567	0.00463483	0	0	0	-21.64	0.554	NS	0.004	0.00642614	0.017	0.0224293
AT3G08530.1	4	4145556±837278	3755303±1795797	2868133±1697553	1199331±957385	-0.142636	0.591125	NS	-0.531453	0.0865915	NS	-1.78934	2.59694e-05	9.88852e-05	0	0	0	-1.79	0.079	NS	0.001	0.00202471	0.24	NS
AT3G08580.2	13	14380470±3673485	10544164±2933259	6703097±3122844	4659724±2156185	-0.447666	0.0425195	0.045903	-1.10121	0.00100395	0.00250287	-1.62579	4.47673e-05	0.000151611	0	0	-1.1	-1.63	0.016	0.0204211	4.21e-06	2.78177e-05	0.456	NS
AT3G08590.2	20	2706595±885160	2941874±1546740	1752551±632772	2708764±3219197	0.120257	0.719158	NS	-0.627023	0.0405564	0.0431025	0.00115573	0.998585	NS	0	0	-0.63	0	0.428	NS	0.397	NS	0.611	NS
AT3G08740.1	10	1805112±490204	1813349±659509	1634405±756340	777723±499103	0.00656775	0.978316	NS	-0.143323	0.617743	NS	-1.21476	0.0017351	0.00289722	0	0	0	-1.21	0.112	NS	0.018	0.0215824	0.076	NS
AT3G08770.2	6	7826526±3077087	3895771±2797431	10846032±7150832	429551±525702	-1.00646	0.0210445	0.0333691	0.470723	0.304919	NS	-4.18747	3.98434e-05	0.000137815	0	-1.01	0	-4.19	0.000151	0.000516953	0.931	NS	0.048	0.0484486
AT3G08920.1	2	247024±159363	340527±241066	3301±8086	122442±211220	0.463116	0.384952	NS	-6.22561	0.00202471	0.00406797	-1.01256	0.229066	NS	0	0	-6.23	0	0.142	NS	0.003	0.00510665	0.856	NS
AT3G08940.2	12	5025437±3053652	11749349±2087751	2657810±1678340	11875537±10721645	1.22526	0.00018602	0.0030498	-0.919011	0.106206	NS	1.24067	0.110054	NS	0	1.23	0	0	0.000986	0.00218797	0.593	NS	0.564	NS
AT3G08943.1	9	1234263±348282	1276814±659916	1475501±474639	1707035±1986536	0.048898	0.876138	NS	0.257555	0.291403	NS	0.467842	0.523064	NS	0	0	0	0
AT3G09120.1	2	221870±197207	31551±45954	329425±175367	2512588±2354066	-2.81397	0.0242975	0.0350967	0.570235	0.306166	NS	3.50139	0.0166427	0.0196323	0	-2.81	0	3.5	0.052	NS	0.007	0.0101331	0.011	0.0158099
AT3G09200.1	4	20854651±9010572	11550783±5466214	14539612±1886064	10561829±6035383	-0.852378	0.0309317	0.0383564	-0.52038	0.110143	NS	-0.981509	0.0289146	0.031552	0	-0.85	0	-0.98	0.009	0.0131443	0.141	NS	0.288	NS
AT3G09210.1	3	157205±49514	132848±59694	76380±43623	5375±13165	-0.242867	0.401579	NS	-1.04138	0.00654823	0.0105461	-4.87035	3.41185e-06	2.43422e-05	0	0	-1.04	-4.87	0.016	0.0204211	3.24e-06	2.27541e-05	0.2	NS
AT3G09260.1	6	969164±481898	1674044±700243	393394±429765	763657±929061	0.788524	0.0368444	0.042629	-1.30077	0.0356713	0.039303	-0.343817	0.601006	NS	0	0.79	-1.3	0	0.037	0.039224	0.007	0.0101331	0.516	NS
AT3G09440.4	17	3148536±1972203	6141461±3752970	1133192±637293	3476819±2790896	0.963901	0.0684678	NS	-1.47429	0.0290215	0.0333576	0.143087	0.800467	NS	0	0	-1.47	0	0.011	0.0153525	0.027	0.0302489	0.747	NS
AT3G09500.1	5	8649520±2510837	6189636±2213932	7050775±2202663	1428883±600911	-0.482765	0.0637554	NS	-0.294838	0.23308	NS	-2.59773	6.61702e-06	3.50911e-05	0	0	0	-2.6	4.14e-05	0.000185345	0.000541	0.00132978	0.058	NS
AT3G09630.1	12	36903175±6590360	30056765±8935600	38686213±5438333	14393069±4696644	-0.296055	0.10965	NS	0.0680746	0.596748	NS	-1.35837	4.88123e-06	2.89017e-05	0	0	0	-1.36	4.54e-06	3.16441e-05	0.015	0.0187348	0.002	0.0042117
AT3G09740.1	4	137467±51954	107448±83363	169028±112967	12079±29588	-0.355449	0.410553	NS	0.298168	0.498339	NS	-3.50851	0.000104782	0.000286588	0	0	0	-3.51	0.005	0.00836207	0.308	NS	0.038	0.0413948
AT3G09820.1	11	1041080±531255	1939491±1261533	921479±485336	2127932±1183964	0.897597	0.08682	NS	-0.176057	0.670997	NS	1.03137	0.0376361	0.0390883	0	0	0	1.03	0.007	0.0109664	0.933	NS	0.672	NS
AT3G09840.1	52	6779550±1689702	37913494±79034636	8260097±1765948	12305878±13126926	2.48345	0.284558	NS	0.284969	0.133138	NS	0.860086	0.261916	NS	0	0	0	0
AT3G10010.2	3	424055±92915	229885±158283	29772±27027	23659±57953	-0.883338	0.0102493	0.0232759	-3.83224	7.55319e-08	2.47074e-06	-4.16378	2.14883e-07	4.27543e-06	0	-0.88	-3.83	-4.16	0.008	0.012031	1.86e-08	5.86138e-07	0.021	0.026593
AT3G10050.1	4	32265±46354	106653±71960	37990±93056	41603±66010	1.72488	0.0295192	0.0375398	0.235655	0.882651	NS	0.366705	0.760723	NS	0	1.72	0	0	0.128	NS	0.298	NS	0.202	NS
AT3G10060.1	3	849399±188001	629648±278485	87960±118154	225737±105878	-0.431896	0.0907	NS	-3.27153	4.64355e-07	8.43578e-06	-1.9118	3.60328e-06	2.52776e-05	0	0	-3.27	-1.91	0.434	NS	1.32e-08	4.77141e-07	0.022	0.0276739
AT3G10230.1	2	296596±270545	104553±87231	0±0	350198±386911	-1.50426	0.0912835	NS	-24.822	0.016817	0.0216236	0.239671	0.765125	NS	0	0	-24.82	0	0.567	NS	0.726	NS	0.007	0.011048
AT3G10350.1	4	310393±263483	805840±357344	4911±12029	837664±1088021	1.3764	0.00765874	0.0197018	-5.98193	0.0124249	0.0171945	1.43227	0.210823	NS	0	1.38	-5.98	0	0.006	0.00967313	0.524	NS	0.448	NS
AT3G10410.1	2	21457±28194	27260±21900	7266±17799	4235±10374	0.345311	0.665391	NS	-1.56219	0.294809	NS	-2.34093	0.17243	NS	0	0	0	0
AT3G10520.1	3	23586±48325	79862±81299	0±0	18667±45725	1.75959	0.119699	NS	-21.1695	0.247089	NS	-0.33743	0.849412	NS	0	0	0	0
AT3G10620.1	3	1244842±529292	815591±570466	0±0	141775±139734	-0.610045	0.151482	NS	-26.8914	4.44019e-05	0.000228817	-3.13429	0.000186265	0.000458251	0	0	-26.89	-3.13	0.291	NS	1.78e-06	1.43922e-05	0.085	NS
AT3G10650.2	5	98045±82591	139183±79725	420066±376875	46169±88549	0.505457	0.34325	NS	2.09909	0.035482	0.0391487	-1.08654	0.277654	NS	0	0	2.1	0	0.06	NS	0.121	NS	0.01	0.0146512
AT3G10670.1	7	336289±104362	366432±154771	438402±75792	62304±102831	0.123844	0.66168	NS	0.382555	0.0607781	NS	-2.43231	0.000232394	0.000552986	0	0	0	-2.43	0.002	0.00389298	0.039	0.0405851	8.97e-05	0.000370564
AT3G10690.1	8	5189832±736877	4218429±2232297	58352±49743	663354±473977	-0.298982	0.265211	NS	-6.47477	8.19277e-11	3.66084e-08	-2.96784	2.66523e-09	4.1064e-07	0	0	-6.47	-2.97	0.588	NS	7.76e-10	5.96065e-08	0.107	NS
AT3G10850.1	3	101304±41365	76565±48550	193659±42772	0±0	-0.403923	0.303577	NS	0.934837	0.00111886	0.00268022	-23.2722	2.93175e-05	0.000108762	0	0	0.93	-23.27	3.09e-07	3.42549e-06	0.507	NS	6.09e-06	4.52118e-05
AT3G10860.2	3	167409±106428	189080±146895	116935±120330	83238±110031	0.175618	0.746232	NS	-0.517668	0.419845	NS	-1.00806	0.170095	NS	0	0	0	0
AT3G10920.1	10	2185274±1478288	3129630±1737621	1243008±698878	2906000±1593414	0.518178	0.273362	NS	-0.813979	0.167449	NS	0.411221	0.396588	NS	0	0	0	0
AT3G11130.1	4	109601±66817	128412±113967	47494±62240	42381±89967	0.228516	0.698415	NS	-1.20645	0.0971992	NS	-1.37077	0.131073	NS	0	0	0	0
AT3G11170.1	2	11664±22591	181597±159459	17553±42996	18615±45597	3.96059	0.00954213	0.0224051	0.589633	0.746145	NS	0.67439	0.714762	NS	0	3.96	0	0	0.01	0.0142298	0.032	0.0347114	0.019	0.0244702
AT3G11400.2	12	3212664±635335	2241444±557083	2811854±764261	1397650±404825	-0.519342	0.00687789	0.0188361	-0.192248	0.302317	NS	-1.20077	2.46107e-05	9.45945e-05	0	-0.52	0	-1.2	2.84e-05	0.000136519	0.014	0.0176653	0.353	NS
AT3G11500.1	4	20473301±14725399	1421682±1108171	422443±392365	590398±965180	-3.84807	0.00373076	0.0143298	-5.59884	0.00458738	0.00791609	-5.11591	0.00489738	0.00696	0	-3.85	-5.6	-5.12	0.002	0.00389298	0.002	0.00362537	0.004	0.00728675
AT3G11510.1	2	943730±148023	468470±300604	1578272±803747	136135±173121	-1.01042	0.00128582	0.00860473	0.7419	0.0478208	0.0486549	-2.79334	2.00218e-07	4.03478e-06	0	-1.01	0.74	-2.79	7.01e-06	4.45882e-05	0.33	NS	0.007	0.011048
AT3G11590.1	2	262527±137052	370245±289275	160330±245384	235321±378510	0.496013	0.363294	NS	-0.711425	0.34021	NS	-0.157836	0.854659	NS	0	0	0	0
AT3G11630.1	9	13849525±3221245	18303627±3559711	11616268±1446323	9150266±7998170	0.402293	0.0224686	0.0339559	-0.25369	0.132967	NS	-0.597951	0.155878	NS	0	0	0	0
AT3G11710.1	15	1609969±504629	1396298±778562	2035456±696157	281432±280863	-0.205427	0.53353	NS	0.338319	0.206385	NS	-2.51618	4.22642e-05	0.000144672	0	0	0	-2.52	0.000502	0.00138139	0.173	NS	0.003	0.00581538
AT3G11830.1	23	1926634±540997	2025116±1002487	1014009±542168	1297759±628697	0.071922	0.813381	NS	-0.926011	0.00740502	0.0115335	-0.57006	0.0642113	NS	0	0	-0.93	0	0.509	NS	0.006	0.00901467	0.738	NS
AT3G11940.1	4	510996±725814	2104533±695521	452704±345978	3964764±2934648	2.04212	0.000596876	0.00602025	-0.174744	0.857244	NS	2.95585	0.00668148	0.00900151	0	2.04	0	2.96	0.000222	0.000725865	0.143	NS	0.11	NS
AT3G12050.1	5	290808±61131	207161±87362	72138±57796	118986±192801	-0.489318	0.0467732	0.0487266	-2.01123	8.6068e-06	6.78945e-05	-1.28928	0.0337429	0.0357822	0	-0.49	-2.01	-1.29	0.568	NS	0.001	0.00202471	0.139	NS
AT3G12080.1	8	1014699±300448	686671±222604	3414397±1466564	1362148±1353176	-0.563361	0.0311331	0.0385259	1.75058	0.000526	0.00153348	0.424832	0.496157	NS	0	-0.56	1.75	0	0.006	0.00967313	0.000286	0.000788103	0.029	0.0340964
AT3G12145.1	3	13659±21369	59278±49339	0±0	26335±64506	2.1176	0.031768	0.0388382	-20.3815	0.135983	NS	0.947065	0.613772	NS	0	2.12	0	0	0.028	0.0313084	0.16	NS	0.551	NS
AT3G12260.1	6	382047±149802	468894±294660	463801±285306	60818±71753	0.295512	0.476008	NS	0.279758	0.500895	NS	-2.65117	0.000239284	0.000565796	0	0	0	-2.65	0.124	NS	0.077	NS	0.008	0.0121935
AT3G12280.1	2	474852±268537	439147±453123	257381±198547	28206±54817	-0.112773	0.8534	NS	-0.883572	0.115349	NS	-4.07342	0.00119037	0.00209152	0	0	0	-4.07	0.278	NS	0.01	0.0135055	0.395	NS
AT3G12290.1	8	707505±442372	1327302±1300545	190093±198438	103503±102956	0.907684	0.225775	NS	-1.89604	0.0175388	0.0222619	-2.77307	0.00515736	0.00723335	0	0	-1.9	-2.77	0.282	NS	0.004	0.00642614	0.21	NS
AT3G12490.1	2	156136±95812	234025±171523	4987±12216	144593±163936	0.583858	0.288279	NS	-4.96847	0.00166671	0.00356031	-0.110808	0.871526	NS	0	0	-4.97	0	0.041	0.0425348	0.021	0.0244635	0.538	NS
AT3G12580.1	5	76887±123726	198914±184494	5471±13401	28139±68927	1.37134	0.149598	NS	-3.81289	0.176909	NS	-1.45016	0.396249	NS	0	0	0	0
AT3G12670.1	7	286656±124742	464050±237891	1175084±1099318	654670±551080	0.694961	0.0861888	NS	2.03537	0.0411035	0.0434571	1.19145	0.0909718	NS	0	0	2.04	0	0.555	NS	0.026	0.0294236	0.145	NS
AT3G12780.1	23	25766285±7104278	45324666±11922468	23618109±7927720	63697625±55584683	0.814812	0.00139884	0.00891918	-0.125591	0.60214	NS	1.30576	0.0789043	NS	0	0.81	0	0	0.012	0.0164717	0.47	NS	0.346	NS
AT3G12800.1	4	171671±95403	236553±155092	152574±60281	145107±189440	0.462521	0.339134	NS	-0.170136	0.671794	NS	-0.242522	0.737649	NS	0	0	0	0
AT3G12915.1	10	2601395±770779	1822835±1052513	588639±261532	709602±400407	-0.513101	0.120499	NS	-2.14383	2.3479e-05	0.000143745	-1.8742	7.51688e-05	0.00022272	0	0	-2.14	-1.87	0.188	NS	4.68e-06	3.04324e-05	0.115	NS
AT3G12930.1	3	38163±56402	161586±132709	51238±41107	269218±220249	2.08206	0.0304559	0.0380936	0.425052	0.636814	NS	2.81854	0.0134418	0.0163478	0	2.08	0	2.82	0.003	0.00548195	0.249	NS	0.354	NS
AT3G13070.1	2	174644±70753	78523±59591	206012±68361	20819±39573	-1.15323	0.0127548	0.0254741	0.238312	0.417657	NS	-3.06842	0.00026935	0.000626167	0	-1.15	0	-3.07	3.99e-06	2.8847e-05	0.618	NS	0.072	NS
AT3G13120.1	7	2132267±623551	2201390±1087867	591355±350146	1444048±1286858	0.0460265	0.880438	NS	-1.85029	8.09891e-05	0.00035343	-0.562269	0.209533	NS	0	0	-1.85	0	0.235	NS	0.003	0.00510665	0.273	NS
AT3G13200.1	2	83865±50712	24138±34756	16682±19730	0±0	-1.79676	0.0190009	0.0318591	-2.32981	0.00781357	0.0119992	-22.9996	0.00109748	0.0019656	0	-1.8	-2.33	-23	0.005	0.00836207	0.002	0.00362537	0.112	NS
AT3G13235.1	3	26971±36691	55214±38580	0±0	41407±47825	1.03362	0.166995	NS	-21.363	0.0903245	NS	0.618447	0.533096	NS	0	0	0	0
AT3G13300.1	5	259373±130567	282394±247819	256928±246804	6725±16473	0.122685	0.822326	NS	-0.0136601	0.981322	NS	-5.26932	0.000304942	0.000691466	0	0	0	-5.27	0.172	NS	0.071	NS	0.069	NS
AT3G13460.1	16	1903584±667810	1075804±612694	2738804±578569	158741±168921	-0.823304	0.024957	0.0352088	0.524827	0.0275343	0.0318562	-3.58398	1.919e-05	7.97803e-05	0	-0.82	0.52	-3.58	3.79e-08	7.73958e-07	0.935	NS	0.000361	0.00116134
AT3G13470.1	13	5718066±1271354	5428725±1987257	3620503±877664	2359497±1373494	-0.074914	0.73893	NS	-0.659337	0.00362286	0.00648233	-1.27705	0.000320296	0.000717295	0	0	-0.66	-1.28	0.201	NS	8.98e-05	0.000308623	0.393	NS
AT3G13490.1	4	98779±54483	67445±52543	129701±31117	24738±40827	-0.550496	0.275999	NS	0.392914	0.230207	NS	-1.99746	0.0140164	0.0169756	0	0	0	-2	0.001	0.00218797	0.787	NS	0.051	NS
AT3G13570.1	3	376482±113603	355814±193841	112906±134558	156295±140504	-0.081454	0.802056	NS	-1.73746	0.00139374	0.00312094	-1.2683	0.00591084	0.00810514	0	0	-1.74	-1.27	0.885	NS	0.000387	0.00100555	0.581	NS
AT3G13580.1	3	790009±236562	444457±383606	459443±288456	55248±96551	-0.829826	0.0506722	0.0508676	-0.781983	0.0336393	0.0375918	-3.83788	4.33896e-06	2.72757e-05	0	-0.83	-0.78	-3.84	0.002	0.00389298	0.002	0.00362537	0.784	NS
AT3G13860.1	12	563882±132632	444619±216096	184568±132093	156166±126780	-0.342823	0.212092	NS	-1.61124	0.000108596	0.000436333	-1.85232	4.4704e-05	0.000151611	0	0	-1.61	-1.85	0.208	NS	7.8e-06	4.63101e-05	0.462	NS
AT3G13870.1	7	253362±52556	176926±133525	327574±83120	54607±52087	-0.51805	0.157306	NS	0.370623	0.0611006	NS	-2.21403	5.80117e-06	3.20765e-05	0	0	0	-2.21	3.66e-05	0.00017041	0.53	NS	0.007	0.011048
AT3G13930.1	8	1590937±597551	1758384±883641	339354±152233	828208±1068623	0.144374	0.670518	NS	-2.22901	0.00017485	0.000619122	-0.941812	0.112854	NS	0	0	-2.23	0	0.291	NS	0.000843	0.00192574	0.586	NS
AT3G14010.5	2	30202±58782	67108±48722	0±0	71029±62742	1.15183	0.208469	NS	-21.5262	0.224235	NS	1.23376	0.231214	NS	0	0	0	0
AT3G14067.1	6	353192±113291	507750±231675	26227±31823	371322±225084	0.523666	0.115877	NS	-3.75135	6.94783e-06	5.81963e-05	0.0722167	0.847188	NS	0	0	-3.75	0	0.001	0.00218797	0.001	0.00202471	0.162	NS
AT3G14100.1	3	21902670±16464400	36529186±49027868	27020100±21721249	2580735±3183144	0.737943	0.440729	NS	0.302926	0.623885	NS	-3.08525	0.0125223	0.0153846	0	0	0	-3.09	0.783	NS	0.217	NS	0.087	NS
AT3G14110.3	9	1981978±486451	1603534±364957	2830326±840671	168401±160222	-0.305686	0.112191	NS	0.514028	0.0328346	0.0369494	-3.55697	4.08916e-07	6.37227e-06	0	0	0.51	-3.56	1.33e-07	1.88457e-06	0.201	NS	4.76e-06	3.63491e-05
AT3G14210.1	18	4613629±2888258	8175463±5003967	2775081±3003189	5768944±3946622	0.825398	0.107726	NS	-0.733372	0.26501	NS	0.322405	0.537461	NS	0	0	0	0
AT3G14310.1	15	2729104±348630	1748898±730237	4143178±594354	447082±403227	-0.641981	0.00416912	0.015422	0.60231	7.03852e-05	0.000319125	-2.60982	1.9249e-08	1.06906e-06	0	-0.64	0.6	-2.61	3.55e-11	2.7548e-09	0.661	NS	5.41e-07	6.10442e-06
AT3G14390.1	5	130521±58622	231933±57425	72681±44529	116525±149322	0.829431	0.00415362	0.015422	-0.84462	0.0619537	NS	-0.16364	0.813586	NS	0	0.83	0	0	0.03	0.0331624	0.015	0.0187348	0.393	NS
AT3G14415.3	9	1572405±510855	1293534±624837	530796±328247	290299±286044	-0.281655	0.357072	NS	-1.56674	0.000616263	0.00173407	-2.43736	6.91429e-05	0.000208197	0	0	-1.57	-2.44	0.159	NS	5.41e-06	3.46296e-05	0.916	NS
AT3G14420.1	12	16305406±4927823	19125706±6762274	31546639±4083313	14933004±9166656	0.230163	0.367148	NS	0.952136	2.39315e-05	0.000145444	-0.126846	0.725137	NS	0	0	0.95	0	0.023	0.026772	0.028	0.0310858	0.000587	0.00171341
AT3G14600.1	6	1700339±482874	577179±412405	466752±282931	154193±157639	-1.55873	0.000227856	0.00321851	-1.8651	6.3532e-05	0.000297927	-3.46301	2.4195e-06	1.936e-05	0	-1.56	-1.87	-3.46	1.23e-05	6.91652e-05	2.78e-06	2.02167e-05	0.008	0.0121935
AT3G14790.2	2	1681620±963634	23896022±17229639	8888998±7337074	45601655±54646321	3.82885	0.00248465	0.0120429	2.40217	0.0163811	0.021213	4.76116	0.0406711	0.0419041	0	3.83	2.4	4.76	0.012	0.0164717	0.193	NS	0.504	NS
AT3G14900.1	2	0±0	12164±32182	1661142±499298	17206±42145	20.2141	0.303673	NS	27.3076	2.17209e-07	5.55708e-06	20.7145	0.271149	NS	0	0	27.31	0	1.29e-08	3.66234e-07	7.18e-10	5.88281e-08	1.4e-09	5.04e-08
AT3G14930.1	13	1862517±692860	2455567±1008568	1465780±673593	1627236±719284	0.398803	0.20044	NS	-0.345585	0.300193	NS	-0.19483	0.545307	NS	0	0	0	0
AT3G15000.1	5	824883±296093	693400±454649	308107±83946	284409±355483	-0.250501	0.512709	NS	-1.42076	0.000907259	0.0023124	-1.53622	0.0078036	0.0102721	0	0	-1.42	-1.54	0.521	NS	0.001	0.00202471	0.676	NS
AT3G15010.1	2	87588±63901	195308±141590	28513±24775	282027±452200	1.15695	0.0722379	NS	-1.61913	0.0481581	0.0489859	1.68703	0.253287	NS	0	0	-1.62	0	0.06	NS	0.895	NS	0.419	NS
AT3G15020.1	4	89664±175396	364420±384716	165750±89945	450932±265487	2.023	0.0900761	NS	0.886413	0.344572	NS	2.33031	0.00854348	0.0111308	0	0	0	2.33	0.008	0.012031	0.417	NS	0.958	NS
AT3G15090.1	2	15255±21799	50158±37495	0±0	27916±45110	1.71717	0.0412233	0.0451415	-20.5409	0.105235	NS	0.87176	0.501048	NS	0	1.72	0	0	0.013	0.0173333	0.131	NS	0.773	NS
AT3G15190.1	10	2673864±610367	2348384±1497951	1196880±836257	634900±533575	-0.187258	0.582376	NS	-1.15965	0.00188158	0.00385121	-2.07432	1.29634e-05	5.85631e-05	0	0	-1.16	-2.07	0.249	NS	0.000191	0.000567002	0.751	NS
AT3G15360.1	9	1944447±784014	2400257±1377343	1237098±752110	1554030±1539085	0.303829	0.437124	NS	-0.6524	0.110342	NS	-0.323345	0.547514	NS	0	0	0	0
AT3G15520.3	7	353386±152716	375944±154949	1113762±235143	140630±121333	0.0892764	0.780594	NS	1.65613	3.8679e-06	3.75247e-05	-1.32933	0.0135342	0.0164266	0	0	1.66	-1.33	5.06e-07	5.25879e-06	0.000259	0.000731749	3.71e-08	7.1442e-07
AT3G15640.1	3	52066±92675	177764±153142	0±0	142221±124469	1.77156	0.0705687	NS	-22.3119	0.186113	NS	1.44973	0.1427	NS	0	0	0	0
AT3G15660.2	4	1096309±619596	401671±261781	2595872±899964	2491919±2350080	-1.44857	0.0143806	0.0270613	1.24356	0.00244515	0.00473715	1.1846	0.132655	NS	0	-1.45	1.24	0	0.382	NS	0.000975	0.00202471	0.546	NS
AT3G15680.1	2	82761±35490	127556±85155	132693±68080	70650±115484	0.624104	0.195219	NS	0.681066	0.0981856	NS	-0.228271	0.785139	NS	0	0	0	0
AT3G15690.2	2	50849±43965	103148±84988	0±0	21476±52606	1.02044	0.149229	NS	-22.2778	0.0125407	0.0172965	-1.24347	0.274501	NS	0	0	-22.28	0	0.083	NS	0.005	0.00776865	0.477	NS
AT3G15730.1	17	12384612±8965677	51602007±39538847	1877873±1141744	11957648±10844284	2.05888	0.0158876	0.0288099	-2.72138	0.01206	0.0168858	-0.0506151	0.936896	NS	0	2.06	-2.72	0	0.004	0.00703323	0.006	0.00901467	0.088	NS
AT3G15840.1	2	92183±36653	99041±69659	4505±11034	13105±20856	0.103521	0.811867	NS	-4.35498	5.27795e-05	0.000260812	-2.81444	0.000297655	0.000677804	0	0	-4.35	-2.81	0.641	NS	1.23e-05	6.71853e-05	0.958	NS
AT3G15880.2	2	114877±90164	467323±180248	4955±7834	239238±257220	2.02433	0.000204944	0.0030498	-4.53518	0.00939393	0.0138418	1.05836	0.227981	NS	0	2.02	-4.54	0	4.67e-05	0.000204356	0.012	0.0155899	0.349	NS
AT3G16000.1	12	981396±246546	812817±459785	1321261±316834	297120±185426	-0.271905	0.383313	NS	0.429009	0.0405005	0.0430313	-1.72379	5.25741e-05	0.000168708	0	0	0	-1.72	0.000116	0.000427291	0.542	NS	0.002	0.0042117
AT3G16050.1	3	401360±181198	423188±299611	268640±47656	52917±65198	0.0764022	0.865113	NS	-0.57922	0.0992088	NS	-2.92309	0.000465762	0.000976916	0	0	0	-2.92	0.24	NS	0.002	0.00362537	0.108	NS
AT3G16100.1	4	169059±91517	144603±137332	158904±118421	0±0	-0.225423	0.687754	NS	-0.0893672	0.858977	NS	-24.011	0.000435201	0.000925872	0	0	0	-24.01	0.039	0.0409711	0.067	NS	0.101	NS
AT3G16110.1	2	87937±143734	61065±106101	226335±177724	0±0	-0.526113	0.689263	NS	1.36393	0.129575	NS	-23.068	0.15224	NS	0	0	0	0
AT3G16290.1	4	190940±52564	278236±110044	22782±32578	119257±203303	0.543185	0.0646431	NS	-3.06716	6.79205e-06	5.73426e-05	-0.679051	0.358469	NS	0	0	-3.07	0	0.051	NS	0.001	0.00202471	0.919	NS
AT3G16370.1	2	13686±23752	23893±24770	30083±27621	0±0	0.803831	0.428338	NS	1.13622	0.252801	NS	-20.3843	0.175769	NS	0	0	0	0
AT3G16400.2	10	1735440±427604	1342013±648597	2682474±458770	865555±810057	-0.370903	0.18161	NS	0.628263	0.00136487	0.00306938	-1.0036	0.0215686	0.0245647	0	0	0.63	-1	0.000115	0.000424952	0.281	NS	0.005	0.00849438
AT3G16420.1	9	3551227±831050	2704620±1245472	1515322±1009993	445372±369471	-0.392892	0.138768	NS	-1.22869	0.0010086	0.00251348	-2.99523	5.75482e-07	7.8925e-06	0	0	-1.23	-3	0.013	0.0173333	2.29e-06	1.73729e-05	0.758	NS
AT3G16460.1	3	144960±55450	94961±46295	11664±28571	5506±13487	-0.610248	0.0793211	NS	-3.63552	9.08945e-05	0.000380572	-4.71852	2.81001e-05	0.000105148	0	0	-3.64	-4.72	0.066	NS	1.3e-07	2.28243e-06	0.177	NS
AT3G16470.1	6	246336±113129	245400±170815	98404±80747	135780±126094	-0.00549222	0.990085	NS	-1.32383	0.0159931	0.0208606	-0.859357	0.10656	NS	0	0	-1.32	0	0.741	NS	0.014	0.0176653	0.701	NS
AT3G16480.1	4	265567±136730	318795±212726	156126±113996	98442±191383	0.263555	0.568808	NS	-0.766362	0.13282	NS	-1.43173	0.0776479	NS	0	0	0	0
AT3G16520.3	9	246286±140180	442827±223072	192073±140817	442041±461545	0.846411	0.0565513	NS	-0.358677	0.485516	NS	0.843846	0.279365	NS	0	0	0	0
AT3G16640.1	13	3340117±1032147	3100227±906977	4452849±1857537	6139510±6989084	-0.107525	0.641273	NS	0.41483	0.176841	NS	0.878225	0.286297	NS	0	0	0	0
AT3G16780.1	5	649877±192111	308369±224649	296173±197018	92019±123458	-1.07551	0.0063018	0.017898	-1.13373	0.00449313	0.00776408	-2.82016	2.11865e-05	8.5786e-05	0	-1.08	-1.13	-2.82	0.000703	0.00179057	0.00056	0.00137043	0.358	NS
AT3G16950.2	9	3328902±693835	2813283±1365076	4617967±934671	972610±608321	-0.242792	0.36363	NS	0.472211	0.0103193	0.0148652	-1.77511	1.09795e-05	5.12107e-05	0	0	0	-1.78	1.43e-05	7.77813e-05	0.529	NS	0.000223	0.0007805
AT3G17020.1	3	335310±246102	554826±397723	69338±94179	66055±94918	0.726542	0.213119	NS	-2.27378	0.0238338	0.0284254	-2.34376	0.022521	0.0253603	0	0	-2.27	-2.34	0.228	NS	0.000619	0.00148584	0.259	NS
AT3G17170.1	4	298908±159083	121233±165627	25926±39996	245068±221748	-1.30192	0.0513217	NS	-3.5272	0.000989037	0.00248008	-0.28652	0.605391	NS	0	0	-3.53	0	0.976	NS	0.21	NS	0.004	0.00728675
AT3G17240.3	10	3005907±1196595	5019929±2132371	2756439±1499656	1304516±2027063	0.739866	0.0371352	0.0427319	-0.124995	0.734366	NS	-1.20429	0.070545	NS	0	0.74	0	0	0.512	NS	0.008	0.0113272	0.016	0.0213333
AT3G17390.1	12	6889782±1533092	4031536±1818484	2505957±728964	2401630±1753891	-0.773129	0.00484142	0.0162314	-1.4591	1.34248e-05	9.74478e-05	-1.52044	0.000161597	0.000413769	0	-0.77	-1.46	-1.52	0.011	0.0153525	2.14e-05	0.00010314	0.028	0.0333354
AT3G17810.1	2	45757±35087	65693±51654	29716±39592	13597±33305	0.52175	0.391457	NS	-0.622774	0.435941	NS	-1.75071	0.103896	NS	0	0	0	0
AT3G17820.1	11	821426±330323	1040422±611219	1347220±440108	1102503±574412	0.340966	0.39486	NS	0.713783	0.022976	0.0276973	0.42458	0.269311	NS	0	0	0.71	0	0.962	NS	0.13	NS	0.238	NS
AT3G17840.1	3	171127±96318	198433±103815	297183±192419	48621±79369	0.213587	0.605011	NS	0.796285	0.132177	NS	-1.81543	0.0232797	0.0261984	0	0	0	-1.82	0.05	NS	0.865	NS	0.008	0.0121935
AT3G17940.1	2	90735±71544	53529±37504	4822±11812	37959±72132	-0.761341	0.234506	NS	-4.23393	0.010737	0.015274	-1.25721	0.194	NS	0	0	-4.23	0	0.803	NS	0.023	0.0264672	0.112	NS
AT3G17970.1	3	73190±18138	90711±50980	134948±45170	12855±31488	0.30964	0.379182	NS	0.882685	0.00359291	0.00643741	-2.50931	0.000497387	0.00102797	0	0	0.88	-2.51	0.004	0.00703323	0.678	NS	6.2e-05	0.000280671
AT3G18000.1	3	1210618±409118	1298002±897532	365940±123121	1395139±1319576	0.10055	0.80825	NS	-1.72606	0.000217977	0.000733578	0.204665	0.716776	NS	0	0	-1.73	0	0.111	NS	0.227	NS	0.144	NS
AT3G18035.1	8	242148±170989	340326±196726	219368±129853	147012±272360	0.491028	0.317519	NS	-0.142534	0.788127	NS	-0.719959	0.437883	NS	0	0	0	0
AT3G18080.1	18	2542728±766578	2451717±754625	6472622±908721	1002060±724227	-0.0525845	0.820285	NS	1.34797	4.62554e-07	8.43578e-06	-1.34341	0.00187015	0.00308417	0	0	1.35	-1.34	6.46e-09	2.08873e-07	0.000201	0.000590978	2e-09	6.57391e-08
AT3G18165.1	3	70148±48136	75164±51586	23647±38555	74110±123659	0.0996452	0.848191	NS	-1.56871	0.0711412	NS	0.0792771	0.9356	NS	0	0	0	0
AT3G18190.1	31	4721340±1357708	5285738±3786391	4190615±940630	2249899±787219	0.162909	0.700127	NS	-0.172034	0.422918	NS	-1.06934	0.00128787	0.00223066	0	0	0	-1.07	0.496	NS	0.044	0.045214	0.142	NS
AT3G18390.1	5	115185±55203	91049±59218	91534±64915	0±0	-0.339236	0.426864	NS	-0.331576	0.473882	NS	-23.4574	0.000143768	0.00037258	0	0	0	-23.46	0.012	0.0164717	0.01	0.0135055	0.108	NS
AT3G18410.2	2	94849±42889	113361±97885	28179±36434	65595±85539	0.257227	0.635852	NS	-1.751	0.00816792	0.0124211	-0.532047	0.418116	NS	0	0	-1.75	0	0.327	NS	0.044	0.045214	0.731	NS
AT3G18490.1	3	117943±77871	188798±92157	30109±31332	78662±126469	0.678752	0.127483	NS	-1.96981	0.0197564	0.0246371	-0.584354	0.48656	NS	0	0	-1.97	0	0.085	NS	0.007	0.0101331	0.747	NS
AT3G18680.2	4	975051±629089	199583±156712	0±0	178369±314493	-2.28849	0.00610844	0.0176608	-26.539	0.00181734	0.00376959	-2.45061	0.0124055	0.0152886	0	-2.29	-26.54	-2.45	0.026	0.0294397	0.002	0.00362537	0.003	0.00581538
AT3G18740.1	3	1564514±667938	1392090±510438	3336950±1418892	1662292±1411331	-0.168462	0.586103	NS	1.09282	0.00795001	0.0121572	0.0874595	0.866431	NS	0	0	1.09	0	0.044	0.0453239	0.016	0.0197232	0.075	NS
AT3G18770.1	2	11742±11527	16588±22129	0±0	0±0	0.498482	0.597	NS	-20.1632	0.0244483	0.0289046	-20.1632	0.0244483	0.0272591	0	0	-20.16	-20.16	0.596	NS	0.009	0.0124141	0.63	NS
AT3G18780.2	14	1947489±627160	2118539±1218514	1327484±823912	842043±801359	0.121454	0.733257	NS	-0.55292	0.132223	NS	-1.20965	0.0117476	0.0144897	0	0	0	-1.21	0.717	NS	0.011	0.0145522	0.35	NS
AT3G18890.1	11	652721±273750	717169±331989	359900±164018	312538±252939	0.135847	0.686323	NS	-0.858872	0.0345757	0.0384151	-1.06243	0.0318198	0.0340505	0	0	-0.86	-1.06	0.893	NS	0.002	0.00362537	0.591	NS
AT3G19050.1	2	262636±147528	150592±104367	408397±157760	0±0	-0.802421	0.11392	NS	0.636906	0.096966	NS	-24.6466	0.000598011	0.00119772	0	0	0	-24.65	1.51e-05	8.09972e-05	0.974	NS	0.004	0.00728675
AT3G19170.1	30	5828252±989760	5625415±1881769	4178662±1220076	3255951±2406682	-0.0511037	0.794414	NS	-0.480022	0.0143927	0.0193131	-0.839984	0.0166479	0.0196323	0	0	0	-0.84	0.423	NS	0.005	0.00776865	0.586	NS
AT3G19190.2	2	21109142±12707675	27389647±32168255	13289028±11452105	71107660±108321718	0.375763	0.619223	NS	-0.667632	0.252964	NS	1.75214	0.219992	NS	0	0	0	0
AT3G19380.1	2	1687574±416326	1226487±494952	3533374±318821	137031±190151	-0.460419	0.0689831	NS	1.0661	2.99281e-07	6.98912e-06	-3.62237	6.26524e-07	8.15686e-06	0	0	1.07	-3.62	1.67e-12	2.77697e-10	0.009	0.0124141	1.51e-10	7.13475e-09
AT3G19420.1	2	133983±60823	86059±97776	0±0	0±0	-0.638651	0.266998	NS	-23.6756	8.5296e-05	0.000367295	-23.6756	8.5296e-05	0.00024482	0	0	-23.68	-23.68	0.262	NS	5.12e-05	0.00020364	0.307	NS
AT3G19450.1	7	506987±163454	485502±266139	643136±261227	227501±263391	-0.0624711	0.851383	NS	0.343175	0.252752	NS	-1.15607	0.0288511	0.031552	0	0	0	-1.16	0.039	0.0409711	0.552	NS	0.042	0.0443464
AT3G19553.1	2	116752±73350	113964±189773	0±0	197450±269822	-0.0348696	0.969948	NS	-23.4769	0.00148268	0.00328917	0.758037	0.435929	NS	0	0	-23.48	0	0.179	NS	0.765	NS	0.129	NS
AT3G19760.1	15	1407257±753854	1511453±753707	907936±472908	531192±637890	0.10305	0.79294	NS	-0.632224	0.173426	NS	-1.40558	0.036997	0.0386377	0	0	0	-1.41	0.666	NS	0.009	0.0124141	0.365	NS
AT3G19820.3	22	2948675±717164	2487657±1258323	2404588±1242111	808750±474335	-0.245279	0.390878	NS	-0.294277	0.321187	NS	-1.8663	1.71383e-05	7.32406e-05	0	0	0	-1.87	0.015	0.0195084	0.007	0.0101331	0.146	NS
AT3G20000.1	4	180020±178166	383531±160990	251828±265017	373728±549059	1.09119	0.0355209	0.0415929	0.484286	0.555044	NS	1.05383	0.368558	NS	0	1.09	0	0	0.182	NS	0.795	NS	0.741	NS
AT3G20050.1	21	2884982±872624	2729790±1517879	5843589±1187640	1706641±1800808	-0.0797727	0.80902	NS	1.01829	9.86353e-05	0.000405872	-0.757403	0.129858	NS	0	0	1.02	0	0.000929	0.00218797	0.064	NS	0.000821	0.00216263
AT3G20230.1	2	381709±136884	378051±162754	223410±73095	352176±232457	-0.0138897	0.962934	NS	-0.77278	0.0214189	0.0260582	-0.116174	0.771203	NS	0	0	-0.77	0	0.37	NS	0.142	NS	0.295	NS
AT3G20320.1	2	43160±67711	183028±113861	182085±56287	485074±256714	2.0843	0.0103896	0.0233807	2.07685	0.00109237	0.00266693	3.49044	0.000390948	0.00085443	0	2.08	2.08	3.49	0.000584	0.00154846	0.000488	0.00122149	0.15	NS
AT3G20330.2	4	920776±611186	489968±324136	265138±259691	1095758±1272046	-0.910164	0.114646	NS	-1.79611	0.0261614	0.0307586	0.251007	0.739654	NS	0	0	-1.8	0	0.617	NS	0.882	NS	0.032	0.0361075
AT3G20390.2	13	3943074±1113404	9968833±3649315	1596456±996116	11709734±9841643	1.3381	0.000489647	0.00583196	-1.30445	0.00109294	0.00266693	1.57032	0.04539	0.0460954	0	1.34	-1.3	1.57	0.000423	0.00120679	0.857	NS	0.309	NS
AT3G20630.1	4	66270±44311	93577±47952	21630±25832	3082±7549	0.497794	0.269725	NS	-1.61533	0.0436544	0.045544	-4.42639	0.00360591	0.00540335	0	0	-1.62	-4.43	0.644	NS	5.95e-05	0.000228517	0.116	NS
AT3G20670.1	5	7064146±2023455	5061332±3428425	7714270±3677479	424682±409438	-0.480998	0.183222	NS	0.127014	0.680217	NS	-4.05606	1.38069e-06	1.36238e-05	0	0	0	-4.06	0.000248	0.000793055	0.077	NS	0.018	0.0234621
AT3G20790.1	2	75121±33880	34449±27390	179991±35582	4435±10863	-1.12477	0.022793	0.0340877	1.26063	6.31688e-05	0.000297586	-4.08232	0.000206162	0.000499568	0	-1.12	1.26	-4.08	1e-09	4.01379e-08	0.002	0.00362537	2.04e-06	1.7136e-05
AT3G20820.1	17	1272290±622973	1711524±1241380	795179±549178	364995±328532	0.427855	0.392651	NS	-0.678076	0.156754	NS	-1.80148	0.00560586	0.00774714	0	0	0	-1.8	0.879	NS	0.006	0.00901467	0.16	NS
AT3G21055.2	2	2971355±599693	2227745±1193723	1119322±341148	229063±211379	-0.415537	0.142165	NS	-1.4085	8.17147e-06	6.52105e-05	-3.6973	3.54267e-08	1.5399e-06	0	0	-1.41	-3.7	0.007	0.0109664	1.71e-07	2.80212e-06	0.793	NS
AT3G21110.1	7	49903±32439	181443±107155	0±0	103878±123649	1.86231	0.00492245	0.0163193	-22.2507	0.00192284	0.00391477	1.05768	0.259934	NS	0	1.86	-22.25	0	0.000814	0.00201167	0.056	NS	0.666	NS
AT3G21200.1	8	250075±194954	290549±271739	42133±42314	28393±46418	0.216419	0.742993	NS	-2.56934	0.0212782	0.026009	-3.13877	0.0155189	0.0185043	0	0	-2.57	-3.14	0.816	NS	0.002	0.00362537	0.694	NS
AT3G21750.1	3	174100±124054	122853±133983	222850±211675	33667±55529	-0.502992	0.453809	NS	0.356156	0.598839	NS	-2.37049	0.0207366	0.0236184	0	0	0	-2.37	0.046	0.0469273	0.739	NS	0.217	NS
AT3G22110.1	8	5958825±2258268	6893971±4344301	5220138±1304178	18784185±10864276	0.210307	0.603053	NS	-0.19094	0.482559	NS	1.65642	0.00611589	0.0083602	0	0	0	1.66	0.006	0.00967313	0.023	0.0264672	0.009	0.0133412
AT3G22200.2	8	275863±116042	280870±255762	207517±97233	0±0	0.0259513	0.961008	NS	-0.410722	0.260644	NS	-24.7174	3.98086e-05	0.000137815	0	0	0	-24.72	0.13	NS	0.007	0.0101331	0.081	NS
AT3G22230.1	3	2595783±1536368	1568654±1139393	851066±239290	175594±232030	-0.726642	0.166091	NS	-1.60883	0.0146237	0.0195014	-3.88586	0.00171789	0.00287079	0	0	-1.61	-3.89	0.036	0.0383736	0.000469	0.00117633	0.66	NS
AT3G22310.1	3	818931±557286	576494±340242	515325±196493	5598431±6221055	-0.506437	0.332368	NS	-0.668258	0.218803	NS	2.77321	0.0499859	0.0500719	0	0	0	2.77	0.07	NS	0.057	NS	0.029	0.0340964
AT3G22330.1	3	466048±135126	570535±156694	1286337±538215	423831±394661	0.291837	0.185835	NS	1.46472	0.00105391	0.0025933	-0.136991	0.783693	NS	0	0	1.46	0	0.016	0.0204211	0.012	0.0155899	0.000902	0.00231902
AT3G22480.2	2	124038±49299	63510±52518	212904±117495	0±0	-0.965724	0.036116	0.0418981	0.779423	0.0759289	NS	-23.5643	2.21135e-05	8.81467e-05	0	-0.97	0	-23.56	3.12e-05	0.000147377	0.577	NS	0.007	0.011048
AT3G22630.1	2	122017±76836	182419±95174	29705±51290	141473±190745	0.580176	0.194397	NS	-2.03832	0.0225713	0.027291	0.213453	0.798367	NS	0	0	-2.04	0	0.066	NS	0.137	NS	0.563	NS
AT3G22880.1	2	8813123±16422665	9015587±23529128	13481261±11432729	1639116±2574139	0.032768	0.984708	NS	0.61323	0.558411	NS	-2.42674	0.302317	NS	0	0	0	0
AT3G22890.1	14	1585323±482048	1968460±872660	1285708±463053	824435±570986	0.312291	0.302625	NS	-0.302214	0.2601	NS	-0.943299	0.0172113	0.0202216	0	0	0	-0.94	0.996	NS	0.006	0.00901467	0.09	NS
AT3G22960.1	19	1657038±746253	1914175±938700	2255741±600470	1566677±1133369	0.208116	0.563882	NS	0.444995	0.127692	NS	-0.0808988	0.860286	NS	0	0	0	0
AT3G23300.1	3	3844795±1035242	2393894±1376976	179571±134227	352823±254735	-0.683548	0.0347452	0.0412998	-4.42028	5.05268e-07	8.69796e-06	-3.44589	1.08965e-06	1.18537e-05	0	-0.68	-4.42	-3.45	0.05	NS	8.14e-09	3.57288e-07	0.028	0.0333354
AT3G23390.1	10	4100164±1241332	2657257±1426850	5633643±1528905	942754±586422	-0.625744	0.0536248	NS	0.458387	0.0573488	NS	-2.12073	4.51683e-05	0.000151611	0	0	0	-2.12	2.02e-06	1.65583e-05	0.923	NS	0.002	0.0042117
AT3G23400.1	8	619082±236914	823075±335903	831245±460794	429865±505631	0.410895	0.190737	NS	0.425144	0.283112	NS	-0.526245	0.369438	NS	0	0	0	0
AT3G23450.4	7	7014476±3304674	7043734±7086305	3823090±1579059	249555147±248362781	0.00600501	0.991817	NS	-0.875596	0.0448925	0.0465353	5.15288	0.0159505	0.0190359	0	0	-0.88	5.15	0.021	0.0250451	0.017	0.0206861	0.012	0.0169254
AT3G23490.2	2	34775155±16636630	37676229±37271656	111446617±65886138	343508307±189263763	0.115598	0.845514	NS	1.68022	0.00724165	0.0113228	3.30422	0.000449334	0.000945549	0	0	1.68	3.3	0.009	0.0131443	3.14e-05	0.000139316	0.005	0.00849438
AT3G23620.1	6	333066±460956	313788±359463	274956±145336	272627±261092	-0.0860169	0.929852	NS	-0.276608	0.768145	NS	-0.288878	0.775848	NS	0	0	0	0
AT3G23690.1	2	172415±246851	108904±101608	433690±183847	549895±1346962	-0.662831	0.533559	NS	1.33078	0.0460014	0.0473753	1.67327	0.454105	NS	0	0	1.33	0	0.945	NS	0.184	NS	0.728	NS
AT3G23700.1	7	206888±117971	217981±181118	118677±90097	41027±73445	0.0753523	0.888967	NS	-0.801806	0.147103	NS	-2.33421	0.00864865	0.0112451	0	0	0	-2.33	0.55	NS	0.011	0.0145522	0.366	NS
AT3G23710.1	2	115784±29917	65803±43078	195909±110680	7035±17233	-0.815222	0.018838	0.0317872	0.758746	0.072489	NS	-4.04068	1.32913e-06	1.33191e-05	0	-0.82	0	-4.04	3.98e-05	0.000181875	0.592	NS	0.006	0.00977586
AT3G23810.1	10	13895885±5497646	6632685±2552285	25763794±6918394	6722873±5481989	-1.06699	0.00577691	0.0171492	0.890687	0.00303824	0.00562317	-1.04751	0.029434	0.0319475	0	-1.07	0.89	-1.05	1.35e-06	1.19954e-05	0.006	0.00901467	0.008	0.0121935
AT3G23820.1	2	482397±243929	276908±162563	851281±274193	70746±111965	-0.800813	0.0775158	NS	0.819414	0.0187362	0.0234917	-2.76951	0.00169457	0.0028309	0	0	0.82	-2.77	3.9e-06	2.83725e-05	0.282	NS	0.001	0.00231902
AT3G23830.1	2	481182±156516	360725±223844	9862±16213	142620±111982	-0.415681	0.242027	NS	-5.60853	3.2432e-06	3.32363e-05	-1.75441	0.000473632	0.000990703	0	0	-5.61	-1.75	0.92	NS	2.47e-06	1.82869e-05	0.04	0.0429545
AT3G23940.1	18	1460998±364982	1076388±529191	1120141±367591	252443±220034	-0.440756	0.1191	NS	-0.383273	0.105962	NS	-2.53292	4.31763e-06	2.72757e-05	0	0	0	-2.53	0.00043	0.00122078	0.000723	0.00170224	0.122	NS
AT3G23990.1	17	2040282±274933	2052249±545769	2169063±911750	1239626±628747	0.00843697	0.957258	NS	0.0883033	0.713242	NS	-0.718864	0.00640038	0.00866615	0	0	0	-0.72	0.091	NS	0.176	NS	0.058	NS
AT3G24170.3	9	1407728±470576	1579515±941665	659722±191442	834595±999508	0.166114	0.656168	NS	-1.09344	0.00236405	0.00459708	-0.754221	0.177627	NS	0	0	-1.09	0	0.541	NS	0.013	0.0166427	0.996	NS
AT3G24255.7	2	180580±88741	143691±148297	147885±145315	0±0	-0.329663	0.56278	NS	-0.288158	0.611813	NS	-24.1061	0.000181924	0.000455655	0	0	0	-24.11	0.055	NS	0.057	NS	0.215	NS
AT3G24360.4	2	17980±33494	41460±73215	36872±35108	149639±268968	1.20531	0.428892	NS	1.0361	0.322734	NS	3.05698	0.195283	NS	0	0	0	0
AT3G24430.1	8	382007±156134	348840±253969	373292±244333	66458±69315	-0.131034	0.762116	NS	-0.0332935	0.936548	NS	-2.52309	0.000369777	0.000816228	0	0	0	-2.52	0.047	0.0477382	0.072	NS	0.082	NS
AT3G24480.1	3	985043±440530	1261107±2297860	155225±158981	28208±36202	0.356433	0.744656	NS	-2.66582	0.000557579	0.00161598	-5.12603	0.000100367	0.000277291	0	0	-2.67	-5.13	0.84	NS	0.035	0.0371459	0.666	NS
AT3G24495.1	2	1878937±363868	1440311±523391	2443966±597898	1146903±768980	-0.383536	0.0767272	NS	0.379308	0.0465833	0.0477677	-0.712173	0.0337061	0.0357822	0	0	0	-0.71	0.0008	0.00198974	0.509	NS	0.062	NS
AT3G24503.1	12	699567±241467	690833±398542	82804±118502	245104±217912	-0.0181261	0.959249	NS	-3.07869	4.59232e-05	0.000231981	-1.51307	0.00265339	0.00417285	0	0	-3.08	-1.51	0.512	NS	2.06e-05	0.000100466	0.417	NS
AT3G24830.1	10	10989007±2640661	8444688±3639420	11630721±5989590	1967823±556204	-0.379945	0.13931	NS	0.0818795	0.79191	NS	-2.48139	8.74061e-07	1.0672e-05	0	0	0	-2.48	0.000382	0.00112855	0.058	NS	0.019	0.0244702
AT3G25150.2	2	58667±36901	90590±64647	4020±9846	62654±104309	0.626802	0.252396	NS	-3.86745	0.00309059	0.00565708	0.0948602	0.922109	NS	0	0	-3.87	0	0.08	NS	0.098	NS	0.588	NS
AT3G25230.2	9	772770±168233	660412±328194	411002±127338	69597±76046	-0.226672	0.409996	NS	-0.910894	0.000574911	0.00165423	-3.47293	1.52757e-07	3.38057e-06	0	0	-0.91	-3.47	0.01	0.0142298	1.89e-06	1.50832e-05	0.155	NS
AT3G25480.1	3	119383±51826	146703±112792	26770±42801	80106±103524	0.297296	0.548693	NS	-2.15693	0.00304637	0.00562317	-0.575619	0.370174	NS	0	0	-2.16	0	0.232	NS	0.019	0.0225614	0.689	NS
AT3G25520.3	6	34067030±11058974	35530469±24896849	21590434±3049333	79215151±110035297	0.0606806	0.882883	NS	-0.657984	0.0168208	0.0216236	1.2174	0.271802	NS	0	0	-0.66	0	0.209	NS	0.484	NS	0.191	NS
AT3G25530.1	8	858543±440748	1338703±669719	1442096±539111	2030601±865755	0.640874	0.118343	NS	0.748204	0.0428186	0.044964	1.24194	0.00536544	0.00747401	0	0	0.75	1.24	0.04	0.0418705	0.016	0.0197232	0.828	NS
AT3G25590.1	2	1320568±585421	267987±626012	3942519±1762553	661430±480859	-2.30092	0.00426077	0.015422	1.57796	0.00158091	0.00343558	-0.997499	0.0405433	0.04176	0	-2.3	1.58	-1	8.51e-06	5.15742e-05	0.00037	0.000967511	0.007	0.011048
AT3G25660.1	12	418232±194026	543098±292869	401934±109839	60506±91386	0.376909	0.341179	NS	-0.057343	0.855121	NS	-2.78915	0.000866896	0.0016309	0	0	0	-2.79	0.26	NS	0.003	0.00510665	0.004	0.00728675
AT3G25680.1	2	202059±92985	220600±121426	32982±21650	52830±51837	0.126653	0.74301	NS	-2.61504	0.000595377	0.00169316	-1.93536	0.00311084	0.00476251	0	0	-2.62	-1.94	0.559	NS	1.81e-05	9.11676e-05	0.984	NS
AT3G25800.1	3	90055±55876	326932±216403	36442±62727	114270±164457	1.86011	0.00943972	0.0224051	-1.30519	0.113655	NS	0.343565	0.705612	NS	0	1.86	0	0	0.005	0.00836207	0.024	0.0275149	0.158	NS
AT3G25860.1	14	1986071±572789	2955434±853457	2171837±1098424	3238445±2460756	0.573453	0.0197998	0.0324827	0.128999	0.689069	NS	0.705384	0.188951	NS	0	0.57	0	0	0.069	NS	0.667	NS	0.928	NS
AT3G25920.1	19	10598053±1303231	8638921±3219955	9990929±1359646	2607926±1410094	-0.294876	0.135985	NS	-0.0851085	0.410461	NS	-2.02282	2.90794e-08	1.35488e-06	0	0	0	-2.02	4.65e-06	3.20272e-05	0.000276	0.00076743	0.002	0.0042117
AT3G26060.2	14	3570428±1316352	4639100±2433341	6084219±637530	2487558±1423944	0.377748	0.300032	NS	0.768975	0.000670745	0.00183753	-0.521367	0.162854	NS	0	0	0.77	0	0.104	NS	0.699	NS	0.00085	0.00220825
AT3G26070.1	5	177818±124422	442046±118389	67879±78980	520028±502479	1.31379	0.000773097	0.00674637	-1.38937	0.077093	NS	1.54819	0.0870597	NS	0	1.31	0	0	0.002	0.00389298	0.854	NS	0.355	NS
AT3G26420.1	10	2754511±699492	2572609±1102245	719791±284278	1109814±771185	-0.098564	0.705063	NS	-1.93615	8.92313e-06	6.99178e-05	-1.31148	0.000940229	0.00173538	0	0	-1.94	-1.31	0.8	NS	3.39e-06	2.34753e-05	0.352	NS
AT3G26450.1	2	198170±45383	203744±75826	27949±36357	36254±88803	0.0400208	0.8635	NS	-2.82589	2.54552e-06	2.78162e-05	-2.45054	0.00057411	0.00115966	0	0	-2.83	-2.45	0.786	NS	2.88e-07	3.9328e-06	0.957	NS
AT3G26650.1	13	9144253±5201918	22619917±6761772	1968674±1958847	25182584±25190337	1.30666	0.000569938	0.00602025	-2.21564	0.00593094	0.00973949	1.46149	0.103849	NS	0	1.31	-2.22	0	0.001	0.00218797	0.627	NS	0.334	NS
AT3G26710.1	2	1609380±1133685	1004024±763088	864052±642391	1687743±2187032	-0.680711	0.249566	NS	-0.897314	0.167598	NS	0.0685903	0.93215	NS	0	0	0	0
AT3G27160.1	5	2858125±541009	2188603±1128096	3063252±738589	1006405±431413	-0.385059	0.156765	NS	0.099995	0.558388	NS	-1.50586	6.99426e-06	3.60373e-05	0	0	0	-1.51	0.000142	0.00049636	0.122	NS	0.026	0.0315
AT3G27180.1	2	1105575±556689	967742±539694	47836±38540	168953±179423	-0.192102	0.634301	NS	-4.53057	0.000345312	0.00108299	-2.7101	0.0013025	0.00224238	0	0	-4.53	-2.71	0.898	NS	3.64e-06	2.47158e-05	0.428	NS
AT3G27240.1	2	563989±91840	787136±437333	172439±156036	189727±217571	0.480947	0.180835	NS	-1.70958	4.16614e-05	0.000220102	-1.57174	0.00066061	0.00130143	0	0	-1.71	-1.57	0.207	NS	4.27e-05	0.000178498	0.317	NS
AT3G27280.1	2	91737±47879	77815±78892	89305±91411	0±0	-0.237452	0.681767	NS	-0.0387561	0.949733	NS	-23.1291	0.000315228	0.000709515	0	0	0	-23.13	0.064	NS	0.129	NS	0.143	NS
AT3G27360.1	2	2143324±592601	1076527±836874	1484307±637135	115704±95428	-0.993465	0.0116293	0.0246594	-0.53006	0.065625	NS	-4.21134	7.9038e-07	9.81857e-06	0	-0.99	0	-4.21	2.39e-05	0.000119912	0.002	0.00362537	0.53	NS
AT3G27430.3	8	908865±356980	652280±316629	791229±154124	351413±231743	-0.478574	0.163583	NS	-0.19997	0.458609	NS	-1.3709	0.00472686	0.00677383	0	0	0	-1.37	0.004	0.00703323	0.07	NS	0.411	NS
AT3G27570.2	3	42504±36901	78498±54116	0±0	44416±87643	0.885037	0.149633	NS	-22.0192	0.0128335	0.0176	0.063477	0.956725	NS	0	0	-22.02	0	0.065	NS	0.076	NS	0.841	NS
AT3G27690.2	8	7174611±2833466	6840146±3932752	8012954±3883676	6079713±4506660	-0.0688734	0.85153	NS	0.159434	0.647859	NS	-0.238897	0.587555	NS	0	0	0	0
AT3G27730.4	2	118439±86706	118335±163514	201210±146626	11116±27228	-0.00126835	0.998773	NS	0.764555	0.209402	NS	-3.41344	0.0104992	0.0132271	0	0	0	-3.41	0.071	NS	0.834	NS	0.048	0.0484486
AT3G27740.1	10	1295726±626802	2077642±1166387	226361±144535	1299417±1990171	0.681187	0.121544	NS	-2.51706	0.00100558	0.00251348	0.00410436	0.996158	NS	0	0	-2.52	0	0.052	NS	0.05	NS	0.75	NS
AT3G27830.1	14	10930957±3909239	8395318±6129589	11700750±8044646	1585950±1671523	-0.380763	0.349573	NS	0.0981813	0.817467	NS	-2.785	7.3403e-05	0.000219084	0	0	0	-2.79	0.008	0.012031	0.175	NS	0.082	NS
AT3G27925.2	9	448026±79016	480813±242581	777037±202225	175364±116408	0.101893	0.723867	NS	0.794401	0.000936213	0.00236074	-1.35323	0.00013242	0.000346687	0	0	0.79	-1.35	0.000646	0.00167845	0.762	NS	5.37e-05	0.000247544
AT3G28070.2	2	213569±78273	87773±65354	0±0	0±0	-1.28285	0.00433959	0.015422	-24.3482	9.27786e-06	7.18788e-05	-24.3482	9.27786e-06	4.46981e-05	0	-1.28	-24.35	-24.35	0.003	0.00548195	6.84e-08	1.42481e-06	0.005	0.00849438
AT3G28200.1	3	81965±51890	89053±84273	21388±31824	27460±44455	0.119668	0.845347	NS	-1.93819	0.0235123	0.0281184	-1.57765	0.0569941	NS	0	0	-1.94	0	0.766	NS	0.01	0.0135055	0.982	NS
AT3G28460.1	5	224673±110742	137696±117194	244475±174980	7689±18834	-0.706345	0.160311	NS	0.121857	0.800155	NS	-4.8689	0.000284944	0.000653575	0	0	0	-4.87	0.002	0.00389298	0.258	NS	0.115	NS
AT3G28710.1	5	110466±68325	264013±223151	26369±43310	196102±162665	1.25701	0.0849919	NS	-2.06666	0.0187021	0.0234917	0.828007	0.203558	NS	0	0	-2.07	0	0.007	0.0109664	0.181	NS	0.885	NS
AT3G28770.1	2	882929±599918	828105±518468	8538±20914	374607±490793	-0.0924848	0.85322	NS	-6.69222	0.00286722	0.00539	-1.23692	0.111117	NS	0	0	-6.69	0	0.468	NS	0.001	0.00202471	0.265	NS
AT3G28900.1	4	428384±168966	290650±207156	716098±293170	5000±12247	-0.55962	0.176926	NS	0.741251	0.036971	0.0402602	-6.42087	2.35861e-05	9.20202e-05	0	0	0.74	-6.42	1.63e-05	8.66356e-05	0.91	NS	0.000831	0.00217383
AT3G28940.1	2	33540±33569	93395±76259	9153±14487	15249±37352	1.47744	0.0634594	NS	-1.87359	0.115051	NS	-1.13718	0.352127	NS	0	0	0	0
AT3G29200.1	2	19349±32986	33261±29205	0±0	0±0	0.781558	0.403223	NS	-20.8838	0.168625	NS	-20.8838	0.168625	NS	0	0	0	0
AT3G29320.1	18	784648±283705	3423042±2000923	1111851±844621	2213861±2741855	2.12516	0.00225392	0.0114769	0.502847	0.326896	NS	1.49645	0.168321	NS	0	2.13	0	0	0.006	0.00967313	0.53	NS	0.255	NS
AT3G29360.1	7	4598151±1188137	3333724±1407501	5375955±1548486	1708572±659619	-0.463919	0.0788044	NS	0.225467	0.305586	NS	-1.42826	9.26414e-05	0.000259877	0	0	0	-1.43	4.14e-05	0.000185345	0.425	NS	0.019	0.0244702
AT3G29375.1	2	1393341±416213	324725±152370	0±0	835097±457093	-2.10126	1.09788e-05	0.000607	-27.054	9.08937e-07	1.36768e-05	-0.738532	0.0318053	0.0340505	0	-2.1	-27.05	-0.74	0.106	NS	0.000851	0.00194041	3.18e-08	6.32653e-07
AT3G32930.1	5	253310±125092	278083±170935	366899±108778	106317±128274	0.134613	0.751433	NS	0.534479	0.0962296	NS	-1.25253	0.0488801	0.0492182	0	0	0	-1.25	0.056	NS	0.634	NS	0.011	0.0158099
AT3G42050.1	4	2633669±561791	1956649±628189	4728693±914196	844965±300108	-0.428689	0.0436066	0.0466758	0.844367	0.000117092	0.000459919	-1.64011	5.10496e-06	2.958e-05	0	0	0.84	-1.64	2.54e-09	8.95927e-08	0.038	0.0396788	5.3e-07	6.07091e-06
AT3G42170.1	4	280725±182268	221115±190567	61456±83837	157301±144962	-0.344362	0.545324	NS	-2.19154	0.0153731	0.0203007	-0.835633	0.191641	NS	0	0	-2.19	0	0.862	NS	0.027	0.0302489	0.218	NS
AT3G42790.1	2	336456±154777	268491±266151	388226±350173	0±0	-0.325546	0.549395	NS	0.206478	0.716262	NS	-25.0039	9.70645e-05	0.000271412	0	0	0	-25	0.023	0.026772	0.252	NS	0.083	NS
AT3G43300.1	5	119801±48527	134850±72888	46221±47326	138556±130665	0.170714	0.641443	NS	-1.37403	0.0129764	0.0178002	0.209826	0.716033	NS	0	0	-1.37	0	0.117	NS	0.256	NS	0.223	NS
AT3G43540.1	4	35229±41289	145796±92512	0±0	75410±109815	2.04914	0.00820085	0.0206531	-21.7483	0.0531786	NS	1.098	0.360908	NS	0	2.05	0	0	0.002	0.00389298	0.077	NS	0.543	NS
AT3G43810.2	2	757812±208157	432946±201165	211182±77032	106768±110499	-0.807653	0.00785901	0.0199624	-1.84335	2.40031e-05	0.000145444	-2.82735	6.14673e-06	3.33105e-05	0	-0.81	-1.84	-2.83	0.001	0.00218797	2.08e-07	3.12433e-06	0.095	NS
AT3G43980.1	10	5855869±1915174	4408852±2247032	8323787±2530439	1475485±1117976	-0.40948	0.19824	NS	0.507357	0.0566976	NS	-1.98869	0.000183065	0.000455699	0	0	0	-1.99	3.13e-05	0.000147377	0.839	NS	0.002	0.0042117
AT3G44100.1	2	59226±31129	57965±55424	25129±33203	0±0	-0.0310357	0.956818	NS	-1.23687	0.0683858	NS	-22.4978	0.00033561	0.000747144	0	0	0	-22.5	0.397	NS	0.003	0.00510665	0.404	NS
AT3G44110.1	6	1322058±518855	994934±279269	1400414±329673	521236±266290	-0.410113	0.155979	NS	0.0830682	0.74921	NS	-1.34278	0.00367891	0.00549631	0	0	0	-1.34	0.000421	0.00120404	0.198	NS	0.066	NS
AT3G44310.1	15	2809611±540948	2896200±1260342	4287281±823141	1592076±842549	0.0437909	0.862489	NS	0.609693	0.00121808	0.00283655	-0.819461	0.0054929	0.00760406	0	0	0.61	-0.82	0.002	0.00389298	0.725	NS	0.000445	0.00138444
AT3G44330.1	3	32495±46330	89658±60228	35720±57161	64803±84077	1.4642	0.0558847	NS	0.136476	0.90888	NS	0.995834	0.37593	NS	0	0	0	0
AT3G44620.2	3	109050±26726	85010±65860	147355±80634	0±0	-0.359278	0.359731	NS	0.434312	0.232541	NS	-23.3785	8.2765e-08	2.23255e-06	0	0	0	-23.38	0.000547	0.00147728	0.298	NS	0.006	0.00977586
AT3G44750.1	11	679534±255699	680617±358076	336000±286690	756114±419897	0.00229611	0.994672	NS	-1.01609	0.0330471	0.037079	0.154056	0.680041	NS	0	0	-1.02	0	0.148	NS	0.287	NS	0.115	NS
AT3G44890.1	17	2867390±1171959	5720233±1539407	2336920±1161423	4735083±2899877	0.996336	0.00101981	0.00773925	-0.29513	0.413145	NS	0.723651	0.122628	NS	0	1	0	0	0.000688	0.00176395	0.288	NS	0.746	NS
AT3G44910.1	2	175863±119072	125602±58643	5675±13900	66548±163009	-0.485592	0.325202	NS	-4.95376	0.00340619	0.00614833	-1.40198	0.169282	NS	0	0	-4.95	0	1	NS	0.008	0.0113272	0.183	NS
AT3G45030.1	4	12542972±1577869	11142444±2862619	15471961±3661784	6195057±6488580	-0.170814	0.252457	NS	0.302777	0.0633164	NS	-1.01769	0.0191544	0.0221612	0	0	0	-1.02	0.003	0.00548195	0.556	NS	0.015	0.0201779
AT3G45140.1	50	2897728±1245995	4771609±1832056	3379403±1232009	2598771±1724827	0.719554	0.0336792	0.0404267	0.221846	0.482729	NS	-0.157092	0.712352	NS	0	0.72	0	0	0.263	NS	0.181	NS	0.033	0.03696
AT3G45450.1	2	296617±97542	385827±225994	1011980±197863	414438±311805	0.379351	0.327845	NS	1.77051	4.1137e-07	8.211e-06	0.482552	0.334575	NS	0	0	1.77	0	0.013	0.0173333	0.0001	0.000333967	0.000336	0.0010949
AT3G45780.1	4	112381±75545	114987±81113	25659±29918	40846±49286	0.0330645	0.949507	NS	-2.13087	0.0178698	0.0226606	-1.46013	0.061661	NS	0	0	-2.13	0	0.739	NS	0.003	0.00510665	0.802	NS
AT3G45980.1	3	20006997±3884101	12620239±4153468	28338754±4251225	6418428±1764455	-0.664765	0.00286047	0.012533	0.502272	0.00187661	0.00385121	-1.64021	1.29715e-06	1.32088e-05	0	-0.66	0.5	-1.64	2.09e-10	1.01365e-08	0.386	NS	2.4e-05	0.000131478
AT3G46000.1	2	57513±69550	256872±110266	7737±18952	1870544±1893902	2.1591	0.000720724	0.00663102	-2.894	0.107048	NS	5.02344	0.0178026	0.0207344	0	2.16	0	5.02	0.011	0.0153525	0.038	0.0396788	0.025	0.0305331
AT3G46010.1	2	379198±114818	289523±198849	368320±201998	81192±99322	-0.389277	0.295588	NS	-0.0419945	0.900721	NS	-2.22355	0.000159626	0.000409412	0	0	0	-2.22	0.007	0.0109664	0.095	NS	0.122	NS
AT3G46040.1	3	230606±94479	379898±210913	446365±246388	730905±405773	0.720185	0.0917273	NS	0.952797	0.0407764	0.0432447	1.66426	0.00480833	0.00687425	0	0	0.95	1.66	0.041	0.0425348	0.008	0.0113272	0.499	NS
AT3G46100.1	2	18919±17302	23056±25239	3565±8733	0±0	0.285292	0.713945	NS	-2.40779	0.0645244	NS	-20.8514	0.0170471	0.0200373	0	0	0	-20.85	0.919	NS	0.006	0.00901467	0.549	NS
AT3G46530.1	2	15708±18414	44174±46709	1127695±711195	0±0	1.49165	0.133948	NS	6.16569	0.00062157	0.00174161	-20.5831	0.0532131	NS	0	0	6.17	0	0.000773	0.00194335	0.000268	0.000750278	0.00015	0.000569849
AT3G46560.1	7	2890655±1238354	1165372±377164	1598856±672765	554886±349565	-1.31061	0.00286329	0.012533	-0.854356	0.0353998	0.0391043	-2.38113	0.000471524	0.000988006	0	-1.31	-0.85	-2.38	6.77e-05	0.000274574	0.004	0.00642614	0.27	NS
AT3G46740.1	32	4363805±1045961	2963209±1114347	222167198±79533838	1693284±1133364	-0.558426	0.0240243	0.0350967	5.66992	2.1821e-06	2.6061e-05	-1.36576	0.000438141	0.000929415	0	-0.56	5.67	-1.37	2.04e-07	2.52613e-06	3.55e-08	9.48467e-07	4.71e-08	8.68478e-07
AT3G46780.1	21	3189706±686960	3436510±958247	1152893±492802	1810953±990508	0.10752	0.572006	NS	-1.46817	2.30981e-05	0.000142632	-0.816674	0.00830519	0.0108717	0	0	-1.47	-0.82	0.175	NS	2.85e-06	2.04833e-05	0.516	NS
AT3G46790.1	2	972421±841564	723257±492856	43818±75783	995999±1123792	-0.427072	0.501574	NS	-4.47197	0.01652	0.0213213	0.0345635	0.964837	NS	0	0	-4.47	0	0.314	NS	0.243	NS	0.047	0.0479514
AT3G46940.2	3	204083±143470	237114±171207	6235±15271	101151±125822	0.216421	0.690219	NS	-5.03274	0.00433033	0.00752718	-1.01266	0.181959	NS	0	0	-5.03	0	0.237	NS	0.003	0.00510665	0.547	NS
AT3G46970.1	20	13020525±10585577	43943231±43730028	2116915±591767	9991576±6479970	1.75485	0.0727268	NS	-2.62075	0.0232912	0.0279557	-0.382003	0.543207	NS	0	0	-2.62	0	0.03	0.0331624	0.02	0.0235215	0.209	NS
AT3G47070.1	7	1834996±859360	2226210±855263	1364585±805299	1211884±1429091	0.278813	0.391684	NS	-0.427315	0.314056	NS	-0.598526	0.329199	NS	0	0	0	0
AT3G47090.1	2	27845±67929	121903±192103	0±0	68332±167379	2.13023	0.215949	NS	-21.409	0.327566	NS	1.29514	0.547369	NS	0	0	0	0
AT3G47370.3	2	4952935±2341794	2046058±1911556	1132569±985277	1066538±1575978	-1.27544	0.0195628	0.0324062	-2.12869	0.00200832	0.00405407	-2.21535	0.00331736	0.0050233	0	-1.28	-2.13	-2.22	0.029	0.0322715	0.002	0.00362537	0.054	NS
AT3G47470.1	5	283367±338537	628563±508163	371108±353791	1347515±1560779	1.14938	0.138814	NS	0.389166	0.644437	NS	2.24955	0.0843319	NS	0	0	0	0
AT3G47520.1	21	3212354±1110580	4511476±1563111	3359666±815548	4244505±2156048	0.489968	0.0810647	NS	0.0646867	0.786927	NS	0.401965	0.265433	NS	0	0	0	0
AT3G47560.2	2	191325±112459	78594±91068	297717±89412	32606±69057	-1.28353	0.0513983	NS	0.637916	0.0758693	NS	-2.55281	0.00828943	0.0108558	0	0	0	-2.55	2.61e-05	0.000127649	0.38	NS	0.044	0.0455671
AT3G47650.1	2	216542±174537	429851±350196	83939±83086	327856±320238	0.989193	0.149931	NS	-1.36722	0.104933	NS	0.598416	0.420591	NS	0	0	0	0
AT3G47780.1	2	403955±137712	313149±281570	15931±19095	213100±136896	-0.367343	0.432438	NS	-4.66426	7.07477e-06	5.84959e-05	-0.922661	0.0218473	0.0247517	0	0	-4.66	-0.92	0.561	NS	0.001	0.00202471	0.042	0.0443464
AT3G47800.1	4	184847±82863	238448±115166	11333±17928	174182±73685	0.367343	0.313633	NS	-4.02779	0.000164548	0.000593365	-0.0857376	0.805725	NS	0	0	-4.03	0	0.003	0.00548195	0.000757	0.00176538	0.096	NS
AT3G47860.1	2	299385±356797	1207542±1826149	99009±139500	66565±98456	2.012	0.190156	NS	-1.59637	0.209984	NS	-2.16918	0.138938	NS	0	0	0	0
AT3G48000.1	12	2089096±656069	2014115±827107	2150754±412314	2513766±2395213	-0.0527329	0.847638	NS	0.0419635	0.841724	NS	0.266972	0.642004	NS	0	0	0	0
AT3G48110.1	12	387411±221298	587514±348194	58567±75778	547526±467986	0.600758	0.199287	NS	-2.72571	0.00339353	0.0061207	0.499064	0.411693	NS	0	0	-2.73	0	0.01	0.0142298	0.128	NS	0.239	NS
AT3G48140.1	2	204901±76661	203073±121138	500826±88829	107915±121195	-0.0129318	0.972293	NS	1.28938	1.04093e-05	7.91488e-05	-0.925035	0.0894312	NS	0	0	1.29	0	0.000114	0.000422599	0.013	0.0166427	3.89e-05	0.000193418
AT3G48170.1	3	18252±35646	64805±70071	10597±25957	10726±26272	1.82804	0.12021	NS	-0.784424	0.661557	NS	-0.76701	0.667967	NS	0	0	0	0
AT3G48420.1	7	1277866±435946	1069909±442852	1955193±405046	188177±116795	-0.256248	0.374512	NS	0.613574	0.0100518	0.0146899	-2.76357	3.14255e-05	0.000115023	0	0	0.61	-2.76	1.23e-06	1.11888e-05	0.586	NS	1.46e-05	8.55628e-05
AT3G48500.2	12	236782±156506	301887±241335	50957±71022	256653±211996	0.350452	0.540498	NS	-2.21621	0.0163311	0.0211254	0.11626	0.843055	NS	0	0	-2.22	0	0.079	NS	0.109	NS	0.329	NS
AT3G48560.1	19	6742534±2318254	5879693±1300949	907182±277024	2033963±2411198	-0.19755	0.395862	NS	-2.89383	2.3327e-05	0.000143191	-1.729	0.0023571	0.00379344	0	0	-2.89	-1.73	0.958	NS	2.07e-07	3.12433e-06	0.17	NS
AT3G48680.1	7	350305±206498	472885±292514	236707±180794	249834±129691	0.432879	0.359492	NS	-0.56551	0.299423	NS	-0.487639	0.310022	NS	0	0	0	0
AT3G48690.1	4	59909±66559	148493±89342	6687±16380	86118±106854	1.30955	0.0445472	0.0469765	-3.16327	0.0735981	NS	0.523546	0.582854	NS	0	1.31	0	0	0.009	0.0131443	0.065	NS	0.88	NS
AT3G48710.1	2	14712±13590	35781±30848	0±0	23663±37420	1.28224	0.101657	NS	-20.4885	0.0179772	0.0227213	0.685706	0.544738	NS	0	0	-20.49	0	0.028	0.0313084	0.173	NS	0.894	NS
AT3G48730.1	14	11181160±2447636	11666096±4344389	10513832±2309705	5344851±2515406	0.0612519	0.790826	NS	-0.0887813	0.612109	NS	-1.06485	0.000637627	0.00126329	0	0	0	-1.06	0.088	NS	0.007	0.0101331	0.023	0.0286458
AT3G48870.3	21	2999567±850505	2552808±1563533	3222382±1192902	613576±360847	-0.232669	0.496191	NS	0.103373	0.689718	NS	-2.28944	1.39568e-05	6.20637e-05	0	0	0	-2.29	0.002	0.00389298	0.06	NS	0.016	0.0213333
AT3G48930.1	8	18857161±4256163	13485395±4641187	27701159±7208084	5096269±2733815	-0.483715	0.0336519	0.0404267	0.554834	0.0125722	0.0173981	-1.8876	6.6335e-06	3.50911e-05	0	0	0.55	-1.89	1.84e-07	2.34052e-06	0.812	NS	0.00011	0.000444706
AT3G48990.1	3	65029±68212	81022±68081	51114±96325	177778±177606	0.317228	0.656576	NS	-0.347361	0.756594	NS	1.45093	0.12468	NS	0	0	0	0
AT3G49080.1	2	640160±216678	377844±207032	1573264±663581	222417±136153	-0.760643	0.0304268	0.038047	1.29726	0.00237479	0.00460286	-1.52517	0.000937792	0.00173399	0	-0.76	1.3	-1.53	8.64e-06	5.15742e-05	0.007	0.0101331	0.000538	0.001614
AT3G49100.2	2	22871±25605	57447±34705	7969±19519	77201±96765	1.32869	0.0429852	0.0462784	-1.52113	0.251796	NS	1.75508	0.153501	NS	0	1.33	0	0	0.018	0.0222894	0.923	NS	0.397	NS
AT3G49142.1	2	423371±256911	299470±253360	29277±45495	38428±94130	-0.499513	0.362913	NS	-3.85408	0.00214946	0.00426417	-3.46168	0.00333996	0.00504808	0	0	-3.85	-3.46	0.405	NS	0.000172	0.00052066	0.387	NS
AT3G49430.5	4	52469±44574	223612±86256	422316±102837	53219±88120	2.09146	0.000191199	0.0030498	3.00879	3.13689e-07	7.15436e-06	0.0204793	0.98376	NS	0	2.09	3.01	0	0.027	0.0303652	0.002	0.00362537	3.51e-09	1.0206e-07
AT3G49470.1	11	923414±299807	829597±353462	1185807±354391	559232±436106	-0.154566	0.586376	NS	0.36082	0.155971	NS	-0.72353	0.0857998	NS	0	0	0	0
AT3G49560.1	6	367749±96000	322892±173227	473115±162651	135992±82380	-0.18767	0.538753	NS	0.363471	0.15308	NS	-1.4352	0.000302264	0.000685781	0	0	0	-1.44	0.002	0.00389298	0.483	NS	0.009	0.0133412
AT3G49680.1	10	1358732±371947	1347483±540633	837696±328144	501598±505425	-0.0119942	0.962846	NS	-0.697763	0.0160736	0.0209492	-1.43766	0.00260419	0.00410806	0	0	-0.7	-1.44	0.364	NS	0.000506	0.00125873	0.353	NS
AT3G49720.1	6	699520±446071	1128225±631373	157685±46440	1002566±1175849	0.689618	0.146531	NS	-2.14932	0.00967357	0.0141906	0.519261	0.51724	NS	0	0	-2.15	0	0.028	0.0313084	0.213	NS	0.441	NS
AT3G49910.1	14	47880239±21092403	26080325±28085655	9635551±2607004	28332249±42549717	-0.876469	0.107698	NS	-2.31299	0.000537914	0.00156151	-0.756985	0.279974	NS	0	0	-2.31	0	0.743	NS	0.09	NS	0.066	NS
AT3G50670.1	4	34977493±16623130	37779595±37211098	111926119±65890702	343516523±189252930	0.11118	0.850497	NS	1.67805	0.00708024	0.0111659	3.29588	0.000451543	0.000950429	0	0	1.68	3.3	0.009	0.0131443	3.11e-05	0.000138485	0.005	0.00849438
AT3G50820.1	12	29490204±7787404	36163204±12323882	34020353±14031700	19832754±13379413	0.294287	0.224297	NS	0.206162	0.455937	NS	-0.572351	0.113047	NS	0	0	0	0
AT3G51140.1	4	1188522±350989	942186±409854	36978±34002	464348±304170	-0.335085	0.229129	NS	-5.00636	1.20157e-06	1.70739e-05	-1.35589	0.00117695	0.00207919	0	0	-5.01	-1.36	0.635	NS	3.22e-07	4.12227e-06	0.011	0.0158099
AT3G51160.1	4	211151±57692	48392±33571	3279±8031	45769±52929	-2.12542	8.86331e-06	0.000537802	-6.00898	4.14327e-07	8.211e-06	-2.20583	7.61159e-05	0.000223956	0	-2.13	-6.01	-2.21	0.000292	0.000903957	7.51e-07	7.50389e-06	1.73e-06	1.47802e-05
AT3G51240.1	9	127940±107900	289464±143227	108076±103730	89221±118922	1.17792	0.0253533	0.0353619	-0.243415	0.733374	NS	-0.520017	0.534511	NS	0	1.18	0	0	0.094	NS	0.028	0.0310858	0.062	NS
AT3G51260.2	14	703534±258083	1078464±658826	724650±289979	514805±531344	0.616287	0.159318	NS	0.0426644	0.88768	NS	-0.450593	0.397341	NS	0	0	0	0
AT3G51600.1	4	1676511±172009	1454401±675855	747256±179660	542771±332836	-0.205037	0.385393	NS	-1.16579	1.14901e-07	3.20287e-06	-1.62705	9.59189e-07	1.12172e-05	0	0	-1.17	-1.63	0.174	NS	2.28e-06	1.73729e-05	0.955	NS
AT3G51670.1	2	111991±42281	83521±61992	38020±32534	10453±25603	-0.423185	0.31096	NS	-1.55855	0.00299937	0.005602	-3.42146	0.000124491	0.000329405	0	0	-1.56	-3.42	0.106	NS	0.000168	0.000512337	0.979	NS
AT3G51730.1	2	40278±30963	237052±267196	0±0	711259±696266	2.55715	0.0572112	NS	-21.9415	0.00617815	0.0100492	4.14233	0.017226	0.0202216	0	0	-21.94	4.14	0.004	0.00703323	0.141	NS	0.074	NS
AT3G51800.1	18	3724405±1057001	3354024±1201153	4353316±847743	1586477±909773	-0.151117	0.534845	NS	0.225105	0.249225	NS	-1.23118	0.00134957	0.00232	0	0	0	-1.23	0.000993	0.00218797	0.186	NS	0.005	0.00849438
AT3G51820.1	2	291314±103718	271012±110728	433428±77684	45822±77585	-0.104214	0.719096	NS	0.573221	0.0133796	0.0182145	-2.66847	0.000238874	0.000565796	0	0	0.57	-2.67	2.33e-05	0.000117408	0.327	NS	3.05e-05	0.000156857
AT3G51840.1	3	495125±159851	431609±225222	160336±98562	74947±103170	-0.198069	0.535044	NS	-1.62669	0.000450582	0.00133868	-2.72386	5.95316e-05	0.0001856	0	0	-1.63	-2.72	0.24	NS	5.56e-06	3.50423e-05	0.86	NS
AT3G51880.2	3	148293±82816	44724±33576	100038±57718	8199±20083	-1.72934	0.00726311	0.0191519	-0.567906	0.239494	NS	-4.17685	0.00109489	0.00195526	0	-1.73	0	-4.18	9.88e-05	0.00037706	0.06	NS	0.788	NS
AT3G52140.4	17	1864244±438253	1556573±904387	1896762±834839	856381±439245	-0.260217	0.407263	NS	0.0249485	0.926497	NS	-1.12227	0.000785844	0.00150704	0	0	0	-1.12	0.022	0.025919	0.231	NS	0.178	NS
AT3G52150.1	23	19172183±3415055	13589697±5349277	11997942±3231823	3374852±2028602	-0.496501	0.0278433	0.0369706	-0.676228	0.0013379	0.00303471	-2.50612	7.8523e-08	2.23255e-06	0	-0.5	-0.68	-2.51	4.98e-05	0.000215491	2.31e-06	1.74171e-05	0.304	NS
AT3G52180.1	2	113786±30216	22160176±31697483	1208273186±606070431	761788±1847349	7.6055	0.0688448	NS	13.3743	6.61596e-05	0.000305126	2.74306	0.341728	NS	0	0	13.37	0	5.11e-05	0.000220298	8.78e-06	5.08992e-05	7.83e-06	5.42258e-05
AT3G52230.1	2	1487832±347505	1065984±660265	118422±161810	163241±236378	-0.481027	0.136783	NS	-3.65121	3.29143e-07	7.29934e-06	-3.18814	1.2027e-06	1.26545e-05	0	0	-3.65	-3.19	0.191	NS	8.6e-08	1.66299e-06	0.151	NS
AT3G52300.1	14	22942546±14145774	7006964±3545563	25595063±18927738	30383547±41437462	-1.71116	0.0107133	0.0237908	0.15784	0.768567	NS	0.405265	0.645632	NS	0	-1.71	0	0	0.466	NS	0.164	NS	0.255	NS
AT3G52380.1	14	1765194±434087	1449212±900364	2757545±560361	1032553±756391	-0.284558	0.392463	NS	0.643558	0.00222367	0.00436989	-0.773611	0.0389221	0.0402593	0	0	0.64	-0.77	0.001	0.00218797	0.255	NS	0.013	0.0181328
AT3G52500.1	4	600328±216571	529179±319598	345421±130451	219562±85377	-0.181995	0.617872	NS	-0.797394	0.0221292	0.026786	-1.45112	0.00106139	0.0019113	0	0	-0.8	-1.45	0.253	NS	0.002	0.00362537	0.743	NS
AT3G52560.1	3	345081±78839	284931±157468	655376±114769	36105±60508	-0.276325	0.356823	NS	0.925387	3.33655e-05	0.000189833	-3.25668	1.30678e-06	1.32139e-05	0	0	0.93	-3.26	5.58e-08	1.04021e-06	0.376	NS	4.51e-07	5.24548e-06
AT3G52580.1	3	612717±274295	496789±293780	315757±245337	1125623±876211	-0.302586	0.441768	NS	-0.956405	0.0539653	NS	0.877433	0.143912	NS	0	0	0	0
AT3G52590.1	4	1369208±891975	3199602±1167319	2161199±2781772	2660286±2761879	1.22455	0.00369987	0.0143051	0.658491	0.465166	NS	0.95824	0.238307	NS	0	1.22	0	0	0.125	NS	0.855	NS	0.4	NS
AT3G52720.1	2	756341±244882	467101±364851	698125±314711	6470±15849	-0.695301	0.0887803	NS	-0.115551	0.702944	NS	-6.86908	2.60453e-06	2.04108e-05	0	0	0	-6.87	0.000119	0.000432863	0.023	0.0264672	0.067	NS
AT3G52730.1	2	172471±72911	116864±121346	151777±155276	0±0	-0.561517	0.293342	NS	-0.184403	0.746195	NS	-24.0398	4.18722e-05	0.000144012	0	0	0	-24.04	0.02	0.0241244	0.105	NS	0.242	NS
AT3G52880.1	22	2811277±791686	2674339±1735113	2836352±1572506	748182±478845	-0.0720433	0.84402	NS	0.0128108	0.96955	NS	-1.90976	5.57893e-05	0.000176933	0	0	0	-1.91	0.044	0.0453239	0.067	NS	0.054	NS
AT3G52930.1	22	25522697±6152521	24834149±9744238	24547515±6337801	14755620±6419685	-0.0394555	0.870798	NS	-0.0562038	0.775808	NS	-0.790516	0.00658805	0.00889746	0	0	0	-0.79	0.101	NS	0.068	NS	0.121	NS
AT3G52960.1	16	17377789±9059113	10877104±3124745	90679170±90494684	9121831±4292519	-0.67595	0.0898818	NS	2.38353	0.0403952	0.0430298	-0.929849	0.0562679	NS	0	0	2.38	0	0.022	0.025919	0.037	0.0389324	0.034	0.0379675
AT3G52990.1	4	1497508±806538	2720748±738804	8416675±9051173	3317505±2353070	0.86144	0.00810945	0.0205115	2.49069	0.0509787	0.051	1.14754	0.0625929	NS	0	0.86	2.49	0	0.351	NS	0.035	0.0371459	0.079	NS
AT3G53020.1	5	21545121±13634246	29164089±25682289	84735853±58921160	5070490±4097617	0.436832	0.477556	NS	1.97561	0.0113905	0.0160804	-2.08716	0.0118592	0.0147112	0	0	1.98	-2.09	0.015	0.0195084	0.104	NS	0.001	0.00231902
AT3G53110.1	3	35530±30683	112510±89156	20751±32869	56836±89879	1.66294	0.0372419	0.0427659	-0.775842	0.400817	NS	0.677762	0.544984	NS	0	1.66	0	0	0.03	0.0331624	0.187	NS	0.432	NS
AT3G53130.1	2	280128±177304	274953±263371	252153±223505	10472±25651	-0.0268977	0.964656	NS	-0.151783	0.797791	NS	-4.74148	0.00222402	0.00359749	0	0	0	-4.74	0.149	NS	0.07	NS	0.131	NS
AT3G53260.1	3	307921±299655	783881±358868	25211±29213	704572±616820	1.34807	0.0135166	0.0261805	-3.61044	0.0355278	0.0391487	1.19418	0.136286	NS	0	1.35	-3.61	0	0.00063	0.00165162	0.224	NS	0.497	NS
AT3G53420.2	2	1156864±363717	647575±455022	767391±377729	259819±596706	-0.837099	0.0294887	0.0375398	-0.592186	0.0709379	NS	-2.15464	0.00374904	0.00556503	0	-0.84	0	-2.15	0.007	0.0109664	0.035	0.0371459	0.996	NS
AT3G53460.3	2	26464660±5346841	21523895±7800796	31009321±4200046	16278037±6364554	-0.298128	0.169399	NS	0.228635	0.105755	NS	-0.70114	0.00578832	0.00796411	0	0	0	-0.7	0.000453	0.00127058	0.926	NS	0.048	0.0484486
AT3G53480.1	3	1269687±341455	851276±212583	4816351±861085	547101±545752	-0.576774	0.0132524	0.0258753	1.92347	4.84048e-08	1.8634e-06	-1.21459	0.00899299	0.0116086	0	-0.58	1.92	-1.21	4.05e-11	2.94637e-09	9.02e-09	3.82261e-07	5.28e-10	2.17251e-08
AT3G53560.2	8	406328±248232	525567±415423	663535±419664	380044±563681	0.37123	0.5049	NS	0.707529	0.175108	NS	-0.0964764	0.90847	NS	0	0	0	0
AT3G53580.1	6	804870±381572	599398±431374	516564±420329	284672±369489	-0.425241	0.343158	NS	-0.639809	0.201199	NS	-1.49945	0.0224227	0.0252886	0	0	0	-1.5	0.171	NS	0.063	NS	0.933	NS
AT3G53700.1	3	22899±30137	85273±32202	0±0	33430±52879	1.89679	0.00149921	0.00919697	-21.1269	0.0810104	NS	0.545843	0.64603	NS	0	1.9	0	0	0.000852	0.00208346	0.009	0.0124141	0.282	NS
AT3G53740.4	2	6889907±1501490	4778732±2129492	6092042±2375544	740691±438179	-0.527857	0.0408717	0.0450568	-0.177559	0.456346	NS	-3.21754	1.17555e-07	2.88168e-06	0	-0.53	0	-3.22	1.61e-05	8.59651e-05	0.002	0.00362537	0.026	0.0315
AT3G53870.1	5	973177±782729	2044182±910886	418276±241014	1739492±2145732	1.07075	0.0271029	0.0364468	-1.21825	0.112541	NS	0.837892	0.370079	NS	0	1.07	0	0	0.016	0.0204211	0.36	NS	0.79	NS
AT3G53890.2	3	1218517±556095	2166464±794545	414885±359755	2448189±2907895	0.830216	0.0164737	0.0294574	-1.55434	0.00773215	0.0119042	1.00659	0.265554	NS	0	0.83	-1.55	0	0.018	0.0222894	0.634	NS	0.352	NS
AT3G53900.1	13	808327±462442	921454±592974	784354±322878	377423±405656	0.188973	0.684547	NS	-0.0434346	0.914556	NS	-1.09876	0.0895682	NS	0	0	0	0
AT3G53990.1	5	76408±68604	726578±828166	82147±75066	126686±135140	3.24931	0.0435744	0.0466758	0.104471	0.883709	NS	0.72945	0.380861	NS	0	3.25	0	0	0.031	0.0339454	0.093	NS	0.079	NS
AT3G54050.2	14	3365382±1576380	4130151±2561706	2695762±1785980	1545394±1543978	0.295424	0.491914	NS	-0.320077	0.46937	NS	-1.1228	0.0483919	0.0488917	0	0	0	-1.12	0.891	NS	0.04	0.0415554	0.208	NS
AT3G54090.1	7	400489±75964	378091±288456	360202±278833	132177±185416	-0.083028	0.835924	NS	-0.152956	0.704289	NS	-1.59929	0.00245935	0.00392247	0	0	0	-1.6	0.185	NS	0.111	NS	0.238	NS
AT3G54110.1	3	178327±61213	107034±81361	95710±104593	40113±54900	-0.736465	0.0727244	NS	-0.897782	0.0859969	NS	-2.15238	0.000625147	0.00124108	0	0	0	-2.15	0.04	0.0418705	0.018	0.0215824	0.795	NS
AT3G54210.1	9	2644150±500811	2467047±1007387	1897376±892405	1074562±1360721	-0.100018	0.667468	NS	-0.478798	0.0675618	NS	-1.29906	0.00979512	0.0125038	0	0	0	-1.3	0.218	NS	0.008	0.0113272	0.395	NS
AT3G54280.2	2	534408±333846	751929±809758	101715±66659	1073704±1402613	0.492656	0.49855	NS	-2.39341	0.00696536	0.0110457	1.00658	0.315201	NS	0	0	-2.39	0	0.082	NS	0.835	NS	0.236	NS
AT3G54400.1	16	2318126±742957	2196323±1270420	680013±355407	679106±455447	-0.0778685	0.821507	NS	-1.76932	0.000184808	0.000645773	-1.77125	0.000281081	0.000645465	0	0	-1.77	-1.77	0.831	NS	2.63e-05	0.000121514	0.848	NS
AT3G54470.1	21	2559108±752247	1871840±971287	1881080±579889	903152±681432	-0.451184	0.1442	NS	-0.44408	0.0863324	NS	-1.5026	0.00079801	0.00152794	0	0	0	-1.5	0.01	0.0142298	0.01	0.0135055	0.628	NS
AT3G54540.2	4	2448367±605193	1708464±625675	263884±124930	718266±400255	-0.51912	0.0344422	0.0410232	-3.21385	4.50838e-07	8.4337e-06	-1.76923	2.6895e-05	0.000101202	0	-0.52	-3.21	-1.77	0.307	NS	6.02e-09	2.84561e-07	0.004	0.00728675
AT3G54640.1	3	36198±73887	164290±140969	6364±15587	90050±164393	2.18226	0.040817	0.0450568	-2.50801	0.342545	NS	1.31481	0.426486	NS	0	2.18	0	0	0.02	0.0241244	0.251	NS	0.617	NS
AT3G54660.1	7	1295509±259391	1247203±591643	259166±125151	209588±105684	-0.0548233	0.837543	NS	-2.32157	2.97111e-07	6.98912e-06	-2.62789	1.2762e-07	3.01993e-06	0	0	-2.32	-2.63	0.712	NS	1.83e-08	5.86138e-07	0.996	NS
AT3G54760.1	4	178473±69938	132373±102316	196019±138459	0±0	-0.4311	0.320259	NS	0.135284	0.762187	NS	-24.0892	1.9049e-05	7.96627e-05	0	0	0	-24.09	0.003	0.00548195	0.131	NS	0.045	0.0462228
AT3G54890.1	7	3909800±2236234	5040044±2342518	2804009±1193180	6532313±3853359	0.366341	0.354511	NS	-0.479604	0.286817	NS	0.740499	0.132935	NS	0	0	0	0
AT3G54900.1	4	50982±98922	227401±187046	58664±57616	306776±315382	2.15718	0.0349771	0.0414133	0.202476	0.866712	NS	2.58913	0.0500313	0.0500719	0	2.16	0	2.59	0.007	0.0109664	0.562	NS	0.625	NS
AT3G55120.1	2	67385±49741	96222±110121	50332±88169	27108±46977	0.513947	0.515826	NS	-0.420937	0.65454	NS	-1.31371	0.145896	NS	0	0	0	0
AT3G55200.3	6	128130±129256	121258±105826	14839±23465	197250±139460	-0.0795183	0.912463	NS	-3.11014	0.050269	0.0504155	0.622419	0.353946	NS	0	0	-3.11	0	0.076	NS	0.625	NS	0.036	0.0396157
AT3G55250.1	5	367611±256173	974595±588609	579630±1008962	318594±254138	1.40662	0.0186166	0.0317064	0.656951	0.579907	NS	-0.206461	0.726856	NS	0	1.41	0	0	0.358	NS	0.368	NS	0.07	NS
AT3G55260.1	2	140400±50633	87235±69556	126031±59085	0±0	-0.686565	0.108832	NS	-0.155758	0.632115	NS	-23.743	7.77529e-06	3.92383e-05	0	0	0	-23.74	0.000234	0.000758708	0.021	0.0244635	0.085	NS
AT3G55280.2	18	12486795±3351125	11555817±3712944	21775786±10438366	9034310±3386536	-0.111784	0.617194	NS	0.802322	0.034184	0.0381327	-0.466917	0.0777427	NS	0	0	0.8	0	0.009	0.0131443	0.128	NS	0.014	0.0192087
AT3G55330.1	6	379841±55102	406304±158299	271863±88896	52933±108054	0.097164	0.664843	NS	-0.482513	0.0144992	0.0194273	-2.84315	3.62094e-06	2.52776e-05	0	0	0	-2.84	0.053	NS	9.92e-06	5.67055e-05	0.007	0.011048
AT3G55360.1	5	509639±138895	560162±275367	314094±220460	524002±264445	0.136368	0.654999	NS	-0.698282	0.0623304	NS	0.0400948	0.89768	NS	0	0	0	0
AT3G55400.1	4	172449±111603	169228±96845	101381±97573	75089±93763	-0.0272025	0.953456	NS	-0.766387	0.232475	NS	-1.19949	0.104739	NS	0	0	0	0
AT3G55410.1	8	600767±113598	663567±205145	572806±86233	798942±449413	0.143435	0.468463	NS	-0.0687589	0.620592	NS	0.411284	0.254005	NS	0	0	0	0
AT3G55440.1	16	8805647±4012824	11767287±7073818	11582411±1897790	7970245±4564931	0.418281	0.328073	NS	0.395435	0.136298	NS	-0.143805	0.721495	NS	0	0	0	0
AT3G55460.1	5	158746±49378	151803±76552	67559±92634	6600±16166	-0.0645223	0.835766	NS	-1.23249	0.0330616	0.0371276	-4.58815	3.75371e-06	2.55882e-05	0	0	-1.23	-4.59	0.22	NS	7.27e-05	0.000264289	0.292	NS
AT3G55610.1	4	165618±40342	83795±57484	332589±252375	0±0	-0.982931	0.00575229	0.0171492	1.00588	0.089117	NS	-23.9814	7.66817e-08	2.23255e-06	0	-0.98	0	-23.98	0.000393	0.00115227	0.362	NS	0.015	0.0201779
AT3G55620.1	3	317637±106899	339500±338777	455627±171567	111791±258505	0.096033	0.865383	NS	0.520477	0.0865393	NS	-1.50657	0.0625775	NS	0	0	0	0
AT3G55770.5	3	158051±77527	271045±148758	120381±55969	80527±100955	0.778142	0.080639	NS	-0.392776	0.327619	NS	-0.972838	0.126423	NS	0	0	0	0
AT3G55800.1	23	10146694±2425152	10321119±4454395	6236536±1361974	5297296±2824473	0.0245896	0.925136	NS	-0.702193	0.00304127	0.00562317	-0.937682	0.0038876	0.0057119	0	0	-0.7	-0.94	0.778	NS	0.000701	0.00165679	0.636	NS
AT3G56070.1	11	2546116±710515	2328576±816132	2413113±418085	1606636±1973927	-0.12885	0.589178	NS	-0.0774026	0.687148	NS	-0.664255	0.236585	NS	0	0	0	0
AT3G56130.1	6	307641±157271	408092±226864	426426±141597	93502±151136	0.407647	0.330713	NS	0.471046	0.165314	NS	-1.71818	0.0222067	0.0250831	0	0	0	-1.72	0.164	NS	0.181	NS	0.003	0.00581538
AT3G56150.2	24	8253095±1024838	5641287±2075353	2678809±538245	3215525±987468	-0.548911	0.00672088	0.0186258	-1.62334	7.44696e-09	5.01783e-07	-1.35988	2.36794e-07	4.62067e-06	0	-0.55	-1.62	-1.36	0.026	0.0294397	1.32e-08	4.77141e-07	0.004	0.00728675
AT3G56190.1	9	1040787±266575	783774±427101	863967±287844	89504±134414	-0.409165	0.177782	NS	-0.268627	0.254294	NS	-3.53957	1.23763e-06	1.28812e-05	0	0	0	-3.54	0.000235	0.000759833	0.001	0.00202471	0.035	0.0387977
AT3G56240.3	6	984518±405228	628610±224126	1169597±717172	63397±83555	-0.647253	0.0562264	NS	0.248522	0.551776	NS	-3.95694	7.35087e-05	0.000219084	0	0	0	-3.96	0.000214	0.000705654	0.28	NS	0.03	0.034732
AT3G56310.1	2	68151±48592	85741±79911	9144±14993	0±0	0.331239	0.609793	NS	-2.89781	0.0116447	0.0162923	-22.7003	0.00374452	0.00555612	0	0	-2.9	-22.7	0.773	NS	0.000726	0.00170603	0.485	NS
AT3G56340.1	3	3641651±2093052	5336990±2411302	2768353±1071621	2669587±1477893	0.551434	0.165567	NS	-0.395564	0.362602	NS	-0.447976	0.345781	NS	0	0	0	0
AT3G56490.1	6	234592±173175	373846±213067	48631±36270	611763±668543	0.672292	0.183339	NS	-2.27019	0.0204378	0.0251921	1.38282	0.151011	NS	0	0	-2.27	0	0.02	0.0241244	0.881	NS	0.128	NS
AT3G56650.1	7	272763±110297	299968±138236	371906±116455	58591±109180	0.137162	0.678055	NS	0.447293	0.125796	NS	-2.21889	0.00278456	0.00435294	0	0	0	-2.22	0.01	0.0142298	0.16	NS	0.001	0.00231902
AT3G56910.1	3	993799±319429	814560±236633	795002±360919	403887±214453	-0.286933	0.240482	NS	-0.321996	0.293677	NS	-1.299	0.00150151	0.00254945	0	0	0	-1.3	0.02	0.0241244	0.012	0.0155899	0.353	NS
AT3G56940.1	16	8481741±4127280	25373553±17857484	3263722±880582	13364447±17260855	1.58089	0.0205453	0.0330066	-1.37784	0.00823168	0.0124978	0.655968	0.456305	NS	0	1.58	-1.38	0	0.008	0.012031	0.088	NS	0.487	NS
AT3G57050.1	2	794316±201340	434785±327262	69715±65593	32317±55372	-0.869409	0.0203935	0.032933	-3.51018	6.17248e-07	1.02897e-05	-4.61937	2.95472e-07	5.30031e-06	0	-0.87	-3.51	-4.62	0.011	0.0153525	8.66e-08	1.66299e-06	0.05	NS
AT3G57150.1	21	2851445±794111	2270151±873787	1834635±318780	1437218±931319	-0.328905	0.197123	NS	-0.6362	0.00979608	0.0143332	-0.988414	0.00841971	0.0110053	0	0	-0.64	-0.99	0.106	NS	0.005	0.00776865	0.761	NS
AT3G57180.1	4	74903±57440	79621±49014	491432±61136	66454±99779	0.0881404	0.867234	NS	2.7139	3.05527e-09	2.8611e-07	-0.172654	0.845148	NS	0	0	2.71	0	9.49e-08	1.55583e-06	1.96e-08	5.87522e-07	1e-08	2.43871e-07
AT3G57290.1	13	927275±522286	1045225±603952	535377±316739	1073991±1045560	0.172745	0.69078	NS	-0.792443	0.123792	NS	0.211912	0.736964	NS	0	0	0	0
AT3G57300.2	2	153777±198369	422168±235111	32517±42781	196221±255267	1.45698	0.0299906	0.0377801	-2.24158	0.159393	NS	0.35164	0.731486	NS	0	1.46	0	0	0.008	0.012031	0.036	0.0379777	0.509	NS
AT3G57560.1	5	304280±116333	255078±154088	92985±50669	195296±189188	-0.254459	0.493203	NS	-1.71033	0.000897162	0.00229331	-0.639739	0.206046	NS	0	0	-1.71	0	0.716	NS	0.015	0.0187348	0.164	NS
AT3G57610.1	23	1948073±605547	2175883±846245	2909616±479242	1144433±1139333	0.159553	0.554691	NS	0.578781	0.00613931	0.0100215	-0.767415	0.112126	NS	0	0	0.58	0	0.037	0.039224	0.978	NS	0.003	0.00581538
AT3G57870.1	2	32347±21992	35504±30154	0±0	0±0	0.134363	0.818617	NS	-21.6252	0.00267683	0.00509161	-21.6252	0.00267683	0.00421056	0	0	-21.63	-21.63	0.819	NS	0.00011	0.00036244	0.835	NS
AT3G57890.2	5	105253±112267	323316±221793	17692±31800	138189±279623	1.61908	0.0275209	0.0366868	-2.57268	0.0821445	NS	0.392776	0.767967	NS	0	1.62	0	0	0.022	0.025919	0.07	NS	0.502	NS
AT3G58140.1	9	599349±142908	455910±280983	366095±146717	16815±41189	-0.394648	0.22479	NS	-0.71118	0.00965732	0.0141906	-5.15554	1.2337e-07	2.952e-06	0	0	-0.71	-5.16	0.002	0.00389298	4.53e-05	0.000185579	0.146	NS
AT3G58510.3	8	823707±331299	1128120±729022	592484±301740	500094±401105	0.453718	0.30592	NS	-0.475355	0.199488	NS	-0.719932	0.120671	NS	0	0	0	0
AT3G58610.3	33	11692393±3160904	11358619±4142261	5553548±2090321	7137313±6470488	-0.0417828	0.862262	NS	-1.07409	0.000977826	0.0024572	-0.712117	0.105947	NS	0	0	-1.07	0	0.745	NS	0.004	0.00642614	0.562	NS
AT3G58660.1	3	76088±33253	80827±61565	4130±10116	28692±47165	0.0871594	0.853243	NS	-4.2035	0.000141509	0.000529567	-1.40704	0.044876	0.0456543	0	0	-4.2	-1.41	0.412	NS	0.00081	0.00186421	0.554	NS
AT3G58730.1	4	214426±126861	305499±122918	527151±316144	218036±289691	0.510689	0.179454	NS	1.29774	0.0241877	0.028798	0.0240854	0.975457	NS	0	0	1.3	0	0.306	NS	0.184	NS	0.029	0.0340964
AT3G58750.1	3	39024±27895	46784±49145	33672±39600	0±0	0.261632	0.708414	NS	-0.212815	0.771314	NS	-21.8959	0.00381003	0.00563605	0	0	0	-21.9	0.418	NS	0.068	NS	0.134	NS
AT3G59020.2	2	68417±38321	72043±45920	32155±21274	131719±139732	0.0745049	0.869891	NS	-1.08933	0.0539993	NS	0.945032	0.24485	NS	0	0	0	0
AT3G59400.1	3	119760±96056	176226±143851	40304±40968	160549±156929	0.557276	0.380963	NS	-1.57114	0.0759973	NS	0.42286	0.558608	NS	0	0	0	0
AT3G59760.1	9	394455±290274	708487±558187	150696±242738	166656±239887	0.844881	0.185343	NS	-1.38822	0.116592	NS	-1.24299	0.138834	NS	0	0	0	0
AT3G59780.1	7	541018±245997	541780±214027	248047±166533	314562±212352	0.00203095	0.995006	NS	-1.12506	0.023997	0.028586	-0.782331	0.0913647	NS	0	0	-1.13	0	0.714	NS	0.004	0.00642614	0.695	NS
AT3G59920.1	11	1177917±322825	1050111±708848	478638±152872	345625±245845	-0.165696	0.653861	NS	-1.29923	0.000214714	0.000729106	-1.76896	0.000112814	0.000304837	0	0	-1.3	-1.77	0.431	NS	0.000205	0.000601301	0.987	NS
AT3G59970.3	16	3400813±1051449	3598475±1409142	2359794±812363	1297742±1011588	0.0815062	0.760857	NS	-0.527218	0.0623812	NS	-1.38988	0.00205143	0.00334537	0	0	0	-1.39	0.388	NS	0.000605	0.00145793	0.151	NS
AT3G59980.1	4	171237±97442	366487±156912	440169±53151	253110±275206	1.09777	0.0103795	0.0233807	1.36206	2.49625e-05	0.000150115	0.563768	0.451381	NS	0	1.1	1.36	0	0.727	NS	0.202	NS	0.006	0.00977586
AT3G59990.2	4	365434±171916	298937±229382	133719±146462	199891±145818	-0.28977	0.532149	NS	-1.4504	0.0184127	0.0231815	-0.870394	0.0770726	NS	0	0	-1.45	0	0.926	NS	0.022	0.0255075	0.345	NS
AT3G60190.1	3	29924±52686	136859±96143	50438±123547	262197±193668	2.19332	0.0161367	0.0289991	0.753212	0.681225	NS	3.13128	0.00621812	0.00845531	0	2.19	0	3.13	0.003	0.00548195	0.144	NS	0.28	NS
AT3G60210.1	3	114059±54015	137093±66280	10114±16034	5698±13958	0.265369	0.470203	NS	-3.4954	0.000406765	0.00123325	-4.32313	0.000261746	0.00061398	0	0	-3.5	-4.32	0.551	NS	3.95e-07	4.57976e-06	0.444	NS
AT3G60240.4	8	411025±131725	437425±262983	199056±98920	206336±193574	0.0898091	0.806114	NS	-1.04605	0.00505341	0.00855168	-0.99423	0.0340076	0.0360183	0	0	-1.05	-0.99	0.803	NS	0.004	0.00642614	0.894	NS
AT3G60245.1	6	3555446±763527	2091390±1045914	4451963±1143227	573158±398448	-0.765568	0.00703934	0.0189855	0.324411	0.10122	NS	-2.63302	4.55424e-07	6.81032e-06	0	-0.77	0	-2.63	4.54e-08	8.95688e-07	0.423	NS	0.002	0.0042117
AT3G60340.1	2	376821±348450	371292±171144	24665±60418	1094758±1361457	-0.0213231	0.969992	NS	-3.93331	0.0268572	0.0313275	1.53866	0.177155	NS	0	0	-3.93	0	0.077	NS	0.52	NS	0.051	NS
AT3G60370.2	3	77261±46223	68426±76371	46538±53254	89848±106959	-0.175193	0.78757	NS	-0.73132	0.267881	NS	0.217748	0.771164	NS	0	0	0	0
AT3G60570.1	2	730090±451803	249272±166163	1235943±336073	982029±977450	-1.55035	0.0174281	0.0306139	0.759465	0.0361715	0.0396866	0.42769	0.532096	NS	0	-1.55	0.76	0	0.088	NS	0.008	0.0113272	0.601	NS
AT3G60600.1	2	69921±38813	58484±60679	41886±37480	0±0	-0.257684	0.666539	NS	-0.739233	0.195045	NS	-22.7373	0.000540643	0.00110909	0	0	0	-22.74	0.125	NS	0.012	0.0155899	0.349	NS
AT3G60750.1	38	32005548±6297503	32901832±12534303	23159827±8885986	13958020±5167542	0.0398459	0.861235	NS	-0.466698	0.0470351	0.0480648	-1.19723	5.06127e-05	0.000165341	0	0	0	-1.2	0.284	NS	0.000356	0.000936882	0.146	NS
AT3G60770.1	2	12768786±2316651	8280896±4007267	6605007±1926231	3927444±2068224	-0.624763	0.0167761	0.0298175	-0.950989	0.000110135	0.00043766	-1.70096	3.24656e-06	2.36859e-05	0	-0.62	-0.95	-1.7	0.002	0.00389298	3.18e-05	0.00014052	0.401	NS
AT3G60820.2	9	1346462±266870	1102730±893198	711361±271515	114203±153550	-0.288093	0.474837	NS	-0.920519	0.000624025	0.00174161	-3.5595	7.38894e-08	2.23255e-06	0	0	-0.92	-3.56	0.045	0.0460686	0.000271	0.000756952	0.368	NS
AT3G60830.1	3	53879±42861	62650±52024	12964±24564	43034±60665	0.217584	0.72552	NS	-2.05518	0.0534893	NS	-0.324237	0.701313	NS	0	0	0	0
AT3G60900.1	3	428268±161420	366893±197667	1054955±232015	58588±74660	-0.223156	0.518397	NS	1.30059	3.54152e-05	0.000195522	-2.86984	0.000123279	0.000328	0	0	1.3	-2.87	1.13e-07	1.73068e-06	0.018	0.0215824	2.31e-07	3.06379e-06
AT3G61110.1	4	45031865±16760269	39559172±18775601	96297163±26911774	13712454±9006922	-0.186934	0.559765	NS	1.09655	0.000644898	0.00178878	-1.71546	0.00092745	0.00171822	0	0	1.1	-1.72	6.7e-06	4.28505e-05	0.07	NS	1.39e-05	8.20969e-05
AT3G61140.1	2	1000069±607754	393664±199031	1932608±647036	695399±846532	-1.34506	0.0229601	0.0342181	0.950449	0.015089	0.0199656	-0.524188	0.446523	NS	0	-1.35	0.95	0	0.000777	0.0019492	0.013	0.0166427	0.194	NS
AT3G61260.1	5	264425±82865	211746±116333	165319±75971	48420±56757	-0.320525	0.324744	NS	-0.677606	0.0372312	0.0404106	-2.44919	7.52117e-05	0.00022272	0	0	-0.68	-2.45	0.021	0.0250451	0.000597	0.00144148	0.347	NS
AT3G61440.1	9	530849±233612	795277±552533	334055±347541	336979±402324	0.583155	0.237439	NS	-0.668216	0.226944	NS	-0.655643	0.277695	NS	0	0	0	0
AT3G61470.1	2	177681±243884	459846±241071	804680±341151	1540012±861668	1.37186	0.0399848	0.044963	2.17912	0.00129919	0.00295948	3.11558	0.000849064	0.00160572	0	1.37	2.18	3.12	0.013	0.0173333	8.78e-05	0.000303453	0.229	NS
AT3G61570.1	2	6502±12392	371074±201634	176823±90503	131940±127999	5.83472	0.000134533	0.00256078	4.76532	0.000130075	0.000496122	4.3429	0.0161542	0.0192574	0	5.83	4.77	4.34	0.001	0.00218797	0.56	NS	0.000281	0.000935841
AT3G61650.1	2	45710±22103	59908±47539	5895±14439	73079±96191	0.390228	0.462049	NS	-2.95503	0.00172317	0.00363729	0.676941	0.452579	NS	0	0	-2.96	0	0.075	NS	0.504	NS	0.212	NS
AT3G61820.1	8	378797±146928	412226±267052	379731±177452	12718±31153	0.122012	0.764803	NS	0.00355551	0.991554	NS	-4.89645	2.93052e-05	0.000108762	0	0	0	-4.9	0.041	0.0425348	0.009	0.0124141	0.007	0.011048
AT3G61870.1	3	131351±70023	132407±123525	26467±32967	0±0	0.0115523	0.9838	NS	-2.31119	0.00411496	0.00722146	-23.6469	0.000380516	0.0008352	0	0	-2.31	-23.65	0.696	NS	0.000355	0.000936255	0.639	NS
AT3G62030.3	18	15554961±5867837	22723276±7174575	15242849±4569362	14331645±11187766	0.546796	0.0504386	0.0508186	-0.0292421	0.915128	NS	-0.11817	0.795829	NS	0	0.55	0	0	0.235	NS	0.155	NS	0.175	NS
AT3G62120.2	20	1655565±281000	2422495±328051	2713232±926606	1973191±1597688	0.54917	0.000201524	0.0030498	0.712688	0.00901633	0.0133865	0.253207	0.592913	NS	0	0.55	0.71	0	0.809	NS	0.363	NS	0.041	0.0435337
AT3G62240.1	2	1775818±578055	1170572±547357	2574698±539134	761739±536218	-0.60127	0.0555864	NS	0.53592	0.0193465	0.0241296	-1.22112	0.00466628	0.00672944	0	0	0.54	-1.22	1e-05	5.87879e-05	0.332	NS	0.009	0.0133412
AT3G62250.1	3	14154959±3591371	12322812±3906201	7819642±2222213	6587327±6387533	-0.199976	0.358997	NS	-0.856133	0.00183034	0.00377834	-1.10354	0.0140846	0.017082	0	0	-0.86	-1.1	0.348	NS	0.001	0.00202471	0.856	NS
AT3G62310.1	5	231129±170230	249976±194720	117278±157855	33454±42923	0.11309	0.844166	NS	-0.978764	0.220906	NS	-2.78845	0.0140317	0.0169756	0	0	0	-2.79	0.649	NS	0.011	0.0145522	0.402	NS
AT3G62360.1	11	728590±153812	615251±252764	905386±320357	39966±64898	-0.243933	0.305184	NS	0.313425	0.195275	NS	-4.18827	5.84244e-08	2.13928e-06	0	0	0	-4.19	1.03e-05	6.02472e-05	0.033	0.0355451	0.00013	0.000504
AT3G62410.1	2	668025±447612	1284589±774325	967824±179960	997618±650818	0.943332	0.075043	NS	0.534843	0.140531	NS	0.578585	0.281286	NS	0	0	0	0
AT3G62530.1	20	3514749±918311	3264924±1489562	2975252±943340	2747198±2041790	-0.106372	0.697994	NS	-0.24041	0.299464	NS	-0.35546	0.363267	NS	0	0	0	0
AT3G62700.1	3	141312±66936	114400±47154	193330±113792	23383±39281	-0.304799	0.387608	NS	0.452184	0.303929	NS	-2.59534	0.00169128	0.0028309	0	0	0	-2.6	0.003	0.00548195	0.531	NS	0.016	0.0213333
AT3G62790.1	3	243582±67658	228741±246607	440326±176474	0±0	-0.0906928	0.872821	NS	0.854162	0.0123729	0.0171945	-24.5379	3.82427e-07	6.36112e-06	0	0	0.85	-24.54	0.002	0.00389298	0.865	NS	0.001	0.00231902
AT3G62870.1	4	13351315±3572907	14138141±6695231	31439128±12240136	2273520±1372569	0.0826106	0.777132	NS	1.23558	0.00148969	0.00329461	-2.55398	4.11048e-06	2.66099e-05	0	0	1.24	-2.55	6.67e-05	0.000271464	0.208	NS	8.01e-06	5.427e-05
AT3G62910.1	7	888472±573674	664671±358097	117363±138252	1057706±1318373	-0.418686	0.38582	NS	-2.92035	0.00576733	0.0095245	0.251541	0.751436	NS	0	0	-2.92	0	0.288	NS	0.472	NS	0.048	0.0484486
AT3G62940.2	2	217145±70904	176101±116462	128179±68968	27761±46843	-0.302256	0.417198	NS	-0.760501	0.0335179	0.0375441	-2.96753	5.37482e-05	0.000171054	0	0	-0.76	-2.97	0.038	0.0401744	0.00081	0.00186421	0.351	NS
AT3G63130.2	9	347295±132946	313342±199557	267538±160064	131275±140888	-0.148421	0.700888	NS	-0.376415	0.325984	NS	-1.40356	0.0108002	0.0135194	0	0	0	-1.4	0.205	NS	0.046	0.0468384	0.417	NS
AT3G63140.1	20	3402873±707679	3173141±1239138	2169337±385633	1312767±852158	-0.100842	0.661361	NS	-0.649499	0.00163945	0.00351928	-1.37414	0.000190599	0.00046891	0	0	-0.65	-1.37	0.133	NS	8.33e-05	0.000291669	0.355	NS
AT3G63160.1	3	723710±143381	376839±163486	1209076±457265	30994±75918	-0.941462	0.000540447	0.00602025	0.740422	0.0139977	0.0189514	-4.54537	3.43385e-08	1.5399e-06	0	-0.94	0.74	-4.55	3.79e-08	7.73958e-07	0.407	NS	0.000182	0.000664696
AT3G63170.1	5	198600±75156	184964±90706	156130±61222	53592±85056	-0.102623	0.754707	NS	-0.347114	0.275113	NS	-1.88977	0.00449054	0.00653091	0	0	0	-1.89	0.088	NS	0.009	0.0124141	0.158	NS
AT3G63190.1	17	4104102±879772	3658607±1384412	2420490±776498	1767165±986401	-0.165772	0.463717	NS	-0.761767	0.00220784	0.00435676	-1.21563	0.000357986	0.000793529	0	0	-0.76	-1.22	0.188	NS	0.000134	0.000421192	0.798	NS
AT3G63250.1	3	218506±96593	158063±106018	120781±79685	22210±36135	-0.467171	0.266041	NS	-0.855276	0.0624064	NS	-3.29841	0.000295499	0.000672079	0	0	0	-3.3	0.026	0.0294397	0.002	0.00362537	0.57	NS
AT3G63410.1	9	801088±253107	1013247±520328	704519±480162	617938±521783	0.338954	0.323385	NS	-0.185321	0.635563	NS	-0.374498	0.402642	NS	0	0	0	0
AT3G63460.1	11	678079±218931	711553±461601	730859±399513	249058±301161	0.0695179	0.857591	NS	0.10814	0.757484	NS	-1.44497	0.00807316	0.0106076	0	0	0	-1.44	0.155	NS	0.16	NS	0.071	NS
AT3G63490.1	22	8629840±2395569	7964942±3709201	5748732±2401037	4792545±2872660	-0.11567	0.682769	NS	-0.58609	0.0426189	0.0448259	-0.848542	0.0164728	0.0195472	0	0	-0.59	-0.85	0.481	NS	0.012	0.0155899	0.898	NS
AT3G63540.1	2	253255±59226	116206±72426	174791±51830	9310±22805	-1.12391	0.00109455	0.00806866	-0.534958	0.0211576	0.0259353	-4.76566	1.44546e-07	3.30885e-06	0	-1.12	-0.53	-4.77	1.62e-07	2.0952e-06	0.000206	0.000601363	0.515	NS
AT4G00100.1	2	1880028±479745	1151704±579495	633263±290070	206062±245049	-0.706983	0.017783	0.0310437	-1.56988	5.73015e-05	0.000275756	-3.18961	1.64777e-06	1.57315e-05	0	-0.71	-1.57	-3.19	0.001	0.00218797	4.5e-07	5.10423e-06	0.375	NS
AT4G00570.1	8	160989±104543	158581±113444	103813±64912	64945±88304	-0.0217398	0.966448	NS	-0.632966	0.254908	NS	-1.30968	0.0896655	NS	0	0	0	0
AT4G00620.1	5	86961±29868	127944±89333	22661±28385	80990±160125	0.557072	0.241867	NS	-1.94016	0.00111777	0.00268022	-0.102622	0.919909	NS	0	0	-1.94	0	0.175	NS	0.124	NS	0.807	NS
AT4G00680.2	2	1038301±274482	2218429±1327882	964682±76199	550414±460927	1.09531	0.0272363	0.0364468	-0.1061	0.529515	NS	-0.915636	0.0274176	0.0301032	0	1.1	0	-0.92	0.112	NS	0.005	0.00776865	0.008	0.0121935
AT4G00810.1	3	43983±82049	1118912±538819	1610683±550267	1841607±1165490	4.66902	5.56091e-05	0.0016071	5.1946	1.63688e-06	2.1255e-05	5.38789	0.000713177	0.00138811	0	4.67	5.19	5.39	0.013	0.0173333	0.000136	0.000425303	0.116	NS
AT4G00830.1	2	33735±25322	46714±45126	13141±20889	13273±32513	0.469621	0.496769	NS	-1.36017	0.125899	NS	-1.34571	0.206792	NS	0	0	0	0
AT4G01037.1	4	87930±66634	133074±153999	44683±53165	28888±46317	0.597792	0.4644	NS	-0.976626	0.210089	NS	-1.6059	0.0825986	NS	0	0	0	0
AT4G01050.2	15	4247040±1359576	4087037±2223134	1496452±1237688	1256091±660098	-0.0554025	0.867161	NS	-1.50491	0.0015881	0.00345159	-1.75752	0.000192724	0.000470501	0	0	-1.5	-1.76	0.737	NS	5.21e-05	0.000205887	0.945	NS
AT4G01060.1	2	749±1435	649860±731678	15575±30749	477893±750092	9.76157	0.0245056	0.0351572	4.37874	0.198059	NS	9.31813	0.0959222	NS	0	9.76	0	0	0.008	0.012031	0.706	NS	0.643	NS
AT4G01090.1	2	248944±89826	94730±112232	0±0	117524±287874	-1.39392	0.00989495	0.0227395	-24.5693	7.82177e-06	6.27999e-05	-1.08287	0.247154	NS	0	-1.39	-24.57	0	0.607	NS	0.064	NS	0.033	0.03696
AT4G01100.2	3	880211±282836	602492±328086	229497±184898	0±0	-0.546907	0.0987065	NS	-1.93937	0.000220398	0.000736522	-26.3913	2.12427e-06	1.78851e-05	0	0	-1.94	-26.39	0.011	0.0153525	3.51e-07	4.40183e-06	0.799	NS
AT4G01150.1	5	220760±125169	279199±211273	90667±126823	155877±221820	0.338817	0.519267	NS	-1.28383	0.0757339	NS	-0.502069	0.50061	NS	0	0	0	0
AT4G01310.1	19	9906338±4178791	10075424±5437583	13984262±1457767	4591242±3898236	0.0244167	0.946745	NS	0.49738	0.0367626	0.0401092	-1.10947	0.0290927	0.031671	0	0	0.5	-1.11	0.013	0.0173333	0.718	NS	0.005	0.00849438
AT4G01370.1	5	61674±51065	180364±122007	9043±14683	194466±182414	1.54817	0.0242367	0.0350967	-2.76976	0.0268545	0.0313275	1.65678	0.0718668	NS	0	1.55	-2.77	0	0.002	0.00389298	0.64	NS	0.441	NS
AT4G01610.1	3	62658±27300	98506±60801	81731±38561	49683±70584	0.652718	0.154352	NS	0.383397	0.297349	NS	-0.334726	0.643929	NS	0	0	0	0
AT4G01660.1	2	124200±82583	204033±95612	2554±6257	223338±197722	0.716136	0.103244	NS	-5.60359	0.0026913	0.00509582	0.846566	0.224216	NS	0	0	-5.6	0	0.003	0.00548195	0.243	NS	0.124	NS
AT4G01690.1	19	1079401±448725	1487667±792001	1462743±242453	857205±370051	0.462821	0.23219	NS	0.438445	0.0770243	NS	-0.332519	0.338465	NS	0	0	0	0
AT4G01800.2	12	557497±268058	599985±356650	686742±275245	310580±304668	0.105961	0.796505	NS	0.300805	0.391363	NS	-0.843999	0.12969	NS	0	0	0	0
AT4G01850.2	10	14005645±1521310	12164489±3107620	14038780±3355417	4252361±3640641	-0.203333	0.159112	NS	0.00340917	0.980685	NS	-1.71967	8.68227e-06	4.26946e-05	0	0	0	-1.72	5.44e-05	0.000231101	0.002	0.00362537	0.002	0.0042117
AT4G01900.1	7	544740±285351	641195±315848	887005±323939	255624±312801	0.235197	0.543693	NS	0.703376	0.054554	NS	-1.09154	0.0929808	NS	0	0	0	0
AT4G01940.1	3	133079±54437	121736±115525	900576±535401	0±0	-0.128523	0.807884	NS	2.75857	0.00132569	0.00302252	-23.6658	2.98646e-05	0.000110694	0	0	2.76	-23.67	0.000352	0.001056	0.003	0.00510665	0.000164	0.000607765
AT4G02230.1	3	268514±187117	140894±131273	117167±92597	0±0	-0.930387	0.151475	NS	-1.19644	0.087892	NS	-24.6785	0.00319167	0.00485298	0	0	0	-24.68	0.02	0.0241244	0.007	0.0101331	0.917	NS
AT4G02450.1	14	2346826±819940	1794075±724648	1577944±602326	1642546±1399555	-0.387471	0.189017	NS	-0.572665	0.0717857	NS	-0.514777	0.259104	NS	0	0	0	0
AT4G02510.4	25	3476597±597543	2976060±1315177	1932113±655481	1133199±597350	-0.224272	0.349285	NS	-0.847496	0.000414415	0.00124581	-1.61727	4.03001e-06	2.63439e-05	0	0	-0.85	-1.62	0.064	NS	2.21e-05	0.000105684	0.655	NS
AT4G02520.1	5	179497±124432	488880±269317	39875±46351	304447±386744	1.44552	0.0108408	0.0239255	-2.1704	0.01947	0.02431	0.762234	0.408693	NS	0	1.45	-2.17	0	0.004	0.00703323	0.093	NS	0.811	NS
AT4G02530.2	8	1466175±194953	1603763±688210	388253±172410	639470±446401	0.129404	0.597424	NS	-1.91699	3.61336e-08	1.57516e-06	-1.19711	0.000369976	0.000816228	0	0	-1.92	-1.2	0.264	NS	1.44e-06	1.23759e-05	0.735	NS
AT4G02580.1	5	146578±101394	468428±418982	66082±72980	234789±184697	1.67616	0.053381	NS	-1.14934	0.119381	NS	0.679695	0.274294	NS	0	0	0	0
AT4G02770.1	2	1656233±471762	1737357±794129	1964328±494127	847466±545802	0.0689886	0.810874	NS	0.24613	0.254881	NS	-0.966678	0.0101408	0.0128277	0	0	0	-0.97	0.053	NS	0.24	NS	0.014	0.0192087
AT4G02930.1	19	1530908±488121	1563953±903117	1039499±547632	663741±544191	0.0308096	0.929904	NS	-0.558499	0.0983001	NS	-1.20569	0.00730428	0.00968694	0	0	0	-1.21	0.545	NS	0.01	0.0135055	0.419	NS
AT4G03080.1	4	5168±12880	56051±55665	0±0	0±0	3.43919	0.0244222	0.0350967	-18.9791	0.337591	NS	-18.9791	0.337591	NS	0	3.44	0	0	0.02	0.0241244	0.013	0.0166427	0.032	0.0361075
AT4G03110.1	3	73579±57049	98035±81391	37996±60661	68297±93660	0.414011	0.50715	NS	-0.953422	0.27911	NS	-0.10746	0.898257	NS	0	0	0	0
AT4G03280.1	8	621117±245399	1195323±562606	752401±383790	1561004±698977	0.944464	0.0196911	0.0324062	0.276638	0.449991	NS	1.32954	0.00349427	0.00526336	0	0.94	0	1.33	0.001	0.00218797	0.209	NS	0.544	NS
AT4G03430.3	2	211642±40235	127531±79162	2407898±731529	434934±356128	-0.73078	0.0187225	0.0317064	3.50808	7.63045e-07	1.23305e-05	1.03917	0.10284	NS	0	-0.73	3.51	0	1.07e-06	1.01259e-05	4.32e-09	2.12371e-07	1.05e-06	1.01438e-05
AT4G03520.1	3	1107416±601477	2153853±1132166	321237±250733	2552776±2076299	0.959722	0.0384444	0.0437313	-1.78549	0.00889032	0.013254	1.20487	0.0846342	NS	0	0.96	-1.79	0	0.002	0.00389298	0.654	NS	0.21	NS
AT4G03560.1	2	118677±87719	43927±35146	66402±42256	3071±7523	-1.43384	0.0512929	NS	-0.837745	0.196121	NS	-5.27201	0.00578569	0.00796411	0	0	0	-5.27	0.003	0.00548195	0.035	0.0371459	0.789	NS
AT4G04020.1	3	982026±327190	742071±433786	161742±108452	32283±42829	-0.404203	0.242325	NS	-2.60207	3.51463e-05	0.000195241	-4.9269	5.04053e-06	2.94776e-05	0	0	-2.6	-4.93	0.098	NS	2.11e-07	3.12433e-06	0.624	NS
AT4G04640.1	30	8673763±2310030	8569567±2935082	6720530±1429039	4116798±2891660	-0.0174357	0.939799	NS	-0.368083	0.0875273	NS	-1.07514	0.00550204	0.00761034	0	0	0	-1.08	0.206	NS	0.003	0.00510665	0.203	NS
AT4G04770.1	3	41581±43978	88645±63934	0±0	43851±56908	1.09211	0.114488	NS	-21.9875	0.0346166	0.0384151	0.0767014	0.934084	NS	0	0	-21.99	0	0.021	0.0250451	0.029	0.032109	0.932	NS
AT4G04910.1	4	239481±67221	307356±100246	5725408±395511	189371±163181	0.360003	0.140815	NS	4.5794	1.46105e-15	1.91114e-12	-0.338692	0.447942	NS	0	0	4.58	0	2.59e-22	3.01476e-19	1.54e-23	1.89266e-20	1.03e-23	7.7868e-21
AT4G04950.1	6	82086±53849	101595±72464	20017±49031	25076±61423	0.307617	0.560169	NS	-2.03593	0.0430875	0.0450982	-1.71086	0.0859503	NS	0	0	-2.04	0	0.579	NS	0.006	0.00901467	0.758	NS
AT4G05180.2	16	7507036±2883459	9877325±4828688	5984596±3725367	3870572±3627827	0.395877	0.260798	NS	-0.326989	0.403242	NS	-0.955697	0.0553936	NS	0	0	0	0
AT4G05400.3	2	110098±76929	84942±46820	0±0	215170±210048	-0.374236	0.462785	NS	-23.3923	0.00325253	0.00590049	0.966694	0.215792	NS	0	0	-23.39	0	0.06	NS	0.874	NS	0.009	0.0133412
AT4G05410.1	3	82560±45612	96216±110801	46474±29224	21077±38664	0.220831	0.754652	NS	-0.829014	0.110335	NS	-1.9698	0.0182302	0.0211296	0	0	0	-1.97	0.875	NS	0.039	0.0405851	0.448	NS
AT4G08390.1	8	611615±234030	1080723±345161	357050±232533	1311442±1319763	0.821302	0.00717838	0.0190317	-0.776496	0.0624107	NS	1.10046	0.166673	NS	0	0.82	0	0	0.013	0.0173333	0.944	NS	0.359	NS
AT4G08520.1	3	372929±128075	264643±151910	399418±208304	105010±162163	-0.494852	0.155042	NS	0.0989984	0.774018	NS	-1.82838	0.00387505	0.00570323	0	0	0	-1.83	0.005	0.00836207	0.317	NS	0.151	NS
AT4G08870.1	2	19894±17633	43012±39756	8417±13646	4261±10438	1.11239	0.15884	NS	-1.24093	0.204611	NS	-2.22292	0.0721365	NS	0	0	0	0
AT4G08990.1	2	1394880±927280	1659139±762407	2328141±591180	217958±274044	0.250294	0.55849	NS	0.739038	0.0475994	0.048489	-2.67802	0.00882998	0.0114338	0	0	0.74	-2.68	0.006	0.00967313	0.421	NS	0.000171	0.000627553
AT4G09000.1	7	1915534±967009	1654189±1001054	1179054±439691	981412±1255676	-0.211622	0.614836	NS	-0.700117	0.102089	NS	-0.964816	0.138161	NS	0	0	0	0
AT4G09010.3	19	2723447±1035334	3076885±1289904	4043175±805543	1590169±791844	0.176037	0.565319	NS	0.570055	0.0209282	0.0256402	-0.776253	0.0413754	0.0425305	0	0	0.57	-0.78	0.027	0.0303652	0.907	NS	0.001	0.00231902
AT4G09020.1	2	31518±36500	64835±23593	6575±16104	45077±75045	1.0406	0.0560351	NS	-2.26121	0.137311	NS	0.516207	0.663844	NS	0	0	0	0
AT4G09040.1	10	872967±323483	1100462±555511	491123±394564	1635496±918996	0.33411	0.341742	NS	-0.829843	0.066602	NS	0.905729	0.0483706	0.0488917	0	0	0	0.91	0.008	0.012031	0.776	NS	0.051	NS
AT4G09320.1	17	8897753±2222933	9335503±3026723	8741226±2956030	4624678±1549711	0.0692868	0.75225	NS	-0.0256054	0.91158	NS	-0.944088	0.00118704	0.00209152	0	0	0	-0.94	0.105	NS	0.021	0.0244635	0.027	0.0324515
AT4G09520.1	2	349202±440803	245992±235511	3302±8088	32139±78724	-0.505448	0.586696	NS	-6.7246	0.0725608	NS	-3.44167	0.100498	NS	0	0	0	0
AT4G09650.1	16	2785282±1242368	4194196±2112509	3148204±2993534	2540437±2139063	0.590571	0.131642	NS	0.176706	0.76274	NS	-0.132747	0.792408	NS	0	0	0	0
AT4G09670.1	9	334242±267369	493783±321111	132818±89071	431687±610954	0.562986	0.310592	NS	-1.33144	0.0952912	NS	0.369095	0.694517	NS	0	0	0	0
AT4G09720.3	2	1266566±1318327	3473013±1884091	0±0	2784552±3764901	1.45527	0.0181891	0.0312073	-26.9163	0.0322143	0.036336	1.13652	0.310795	NS	0	1.46	-26.92	0	0.006	0.00967313	0.247	NS	0.731	NS
AT4G09730.1	6	467275±238271	447883±204914	121229±101542	498867±508075	-0.0611504	0.868859	NS	-1.94653	0.00462822	0.00796409	0.0943829	0.879759	NS	0	0	-1.95	0	0.172	NS	0.194	NS	0.095	NS
AT4G09800.1	17	13235236±5367411	18272956±4421975	12615995±3252768	16500517±13381743	0.465326	0.0676684	NS	-0.0691299	0.804841	NS	0.318127	0.5431	NS	0	0	0	0
AT4G10060.1	2	6050±10334	26475±15636	0±0	21019±38983	2.12967	0.00871402	0.0214917	-19.2065	0.169405	NS	1.79671	0.319589	NS	0	2.13	0	0	0.016	0.0204211	0.482	NS	0.971	NS
AT4G10300.1	4	458769±109917	416795±152500	139218±62825	67510±86978	-0.138432	0.547002	NS	-1.72042	1.58754e-05	0.000110708	-2.7646	4.39581e-06	2.74655e-05	0	0	-1.72	-2.76	0.202	NS	1.95e-08	5.87522e-07	0.73	NS
AT4G10320.1	10	539416±365906	993162±616889	215280±124378	632548±673285	0.880632	0.099756	NS	-1.32518	0.0543312	NS	0.229778	0.74594	NS	0	0	0	0
AT4G10340.1	18	9037418±2239629	11564643±3102278	14326678±3168950	8200694±3099350	0.355738	0.0883464	NS	0.664722	0.00259875	0.00498302	-0.140165	0.5672	NS	0	0	0.66	0	0.224	NS	0.344	NS	0.000636	0.00180758
AT4G10450.1	3	330342±140084	177300±97970	401956±88894	66132±88128	-0.897766	0.0284986	0.036987	0.283077	0.288179	NS	-2.32053	0.00112158	0.00199366	0	-0.9	0	-2.32	5.29e-06	3.57998e-05	0.682	NS	0.038	0.0413948
AT4G10480.1	10	4007401±1312780	3568045±2417642	4176638±2567427	1627980±1032932	-0.167533	0.663539	NS	0.0596752	0.875145	NS	-1.29958	0.00244731	0.00391101	0	0	0	-1.3	0.072	NS	0.262	NS	0.17	NS
AT4G10710.1	4	219522±87140	233110±191505	258505±93941	0±0	0.0866411	0.859512	NS	0.235827	0.435734	NS	-24.3879	2.18241e-05	8.74513e-05	0	0	0	-24.39	0.022	0.025919	0.049	0.0492404	0.006	0.00977586
AT4G10840.1	2	154004±107715	149794±108836	113142±73275	0±0	-0.0399932	0.941052	NS	-0.444838	0.434229	NS	-23.8765	0.00327536	0.00497359	0	0	0	-23.88	0.124	NS	0.01	0.0135055	0.119	NS
AT4G11010.1	6	583376±172363	6127941±5726477	667166±398907	9804022±9381684	3.3929	0.0155875	0.028436	0.193619	0.60487	NS	4.07088	0.015417	0.0184165	0	3.39	0	4.07	0.002	0.00389298	0.382	NS	0.391	NS
AT4G11120.1	2	425943±143672	470892±134523	86624±86867	434246±263659	0.144735	0.542551	NS	-2.29782	0.000145442	0.000534662	0.027852	0.941136	NS	0	0	-2.3	0	0.009	0.0131443	0.006	0.00901467	0.027	0.0324515
AT4G11150.1	14	3249113±780932	2560808±1058939	2399853±537346	470265±271832	-0.343447	0.169647	NS	-0.4371	0.0372865	0.0404521	-2.7885	7.52426e-07	9.43049e-06	0	0	0	-2.79	0.00016	0.000541395	2.5e-05	0.000116383	0.039	0.0421803
AT4G11175.1	4	56997±46195	352439±244970	10760±26357	582294±692890	2.62842	0.00454468	0.0158378	-2.40516	0.0440351	0.0457111	3.3528	0.052218	NS	0	2.63	-2.41	0	0.005	0.00836207	0.524	NS	0.321	NS
AT4G11260.1	7	1022080±677758	1795473±1473503	158381±95572	1435305±1892620	0.812856	0.203607	NS	-2.69004	0.00738299	0.0115005	0.489849	0.579239	NS	0	0	-2.69	0	0.043	0.0443723	0.203	NS	0.6	NS
AT4G11380.2	2	104674±47368	89688±67532	145881±38549	13664±33471	-0.222919	0.623141	NS	0.478886	0.102157	NS	-2.9374	0.00122747	0.00214826	0	0	0	-2.94	0.001	0.00218797	0.412	NS	0.005	0.00849438
AT4G11420.1	29	6354118±2990228	15371343±3702427	2229099±753724	18381740±17709530	1.27448	0.000105254	0.00220543	-1.51123	0.00493046	0.00837013	1.53251	0.0822617	NS	0	1.27	-1.51	0	0.001	0.00218797	0.849	NS	0.303	NS
AT4G11600.1	4	233032±112232	223842±193945	211646±145956	23569±39769	-0.0580471	0.910903	NS	-0.138871	0.761193	NS	-3.30559	0.000594781	0.00119343	0	0	0	-3.31	0.097	NS	0.049	0.0492404	0.101	NS
AT4G11790.1	2	506949±442940	18742±33511	91144±53757	26255±49572	-4.75749	0.0105374	0.023432	-2.47562	0.0366441	0.0400246	-4.27118	0.018199	0.0211296	0	-4.76	-2.48	-4.27	0.004	0.00703323	0.033	0.0355451	0.032	0.0361075
AT4G11820.2	4	81394±48650	165072±127720	20720±25893	181305±226039	1.02011	0.107515	NS	-1.97386	0.0143483	0.0192579	1.15543	0.248169	NS	0	0	-1.97	0	0.024	0.0276868	0.645	NS	0.447	NS
AT4G11830.2	2	53525±12000	24153±21911	436037±360369	7192±17617	-1.14798	0.00520577	0.0165204	3.02618	0.0100056	0.0145606	-2.89569	4.2865e-05	0.000146365	0	-1.15	3.03	-2.9	0.004	0.00703323	0.009	0.0124141	0.006	0.00977586
AT4G12060.1	3	273640±36466	257872±204896	133670±121790	15005±36754	-0.0856217	0.834123	NS	-1.0336	0.00858296	0.0128798	-4.18877	2.95374e-09	4.1064e-07	0	0	-1.03	-4.19	0.196	NS	0.000411	0.00106341	0.285	NS
AT4G12420.2	7	1103791±653321	1909004±1590183	40602±42438	1390790±1826719	0.790353	0.21052	NS	-4.76478	0.00126317	0.00289358	0.333437	0.689033	NS	0	0	-4.76	0	0.036	0.0383736	0.107	NS	0.574	NS
AT4G12590.1	2	31882±35797	75378±65684	2328±5703	36844±63719	1.24141	0.127012	NS	-3.77533	0.0625621	NS	0.208682	0.856416	NS	0	0	0	0
AT4G12650.1	3	28446±58136	126188±100116	9588±23486	51521±87001	2.1493	0.0333591	0.0403058	-1.56888	0.462059	NS	0.856961	0.562474	NS	0	2.15	0	0	0.016	0.0204211	0.117	NS	0.335	NS
AT4G12730.1	2	47331±31199	78130±54271	2912±7133	13844±33910	0.723106	0.192245	NS	-4.02266	0.00387383	0.00685498	-1.77355	0.0757861	NS	0	0	-4.02	0	0.13	NS	0.000645	0.00154223	0.485	NS
AT4G12800.2	6	2764014±604398	2319777±466830	1396501±549033	660878±651731	-0.252779	0.135282	NS	-0.984948	0.000640561	0.00178146	-2.06431	2.16103e-05	8.68994e-05	0	0	-0.98	-2.06	0.014	0.0184553	2.45e-07	3.50122e-06	0.515	NS
AT4G13010.1	8	120612±87663	194547±124725	39908±97755	52539±84963	0.689739	0.200428	NS	-1.59562	0.126569	NS	-1.1989	0.166131	NS	0	0	0	0
AT4G13170.1	3	121103±38516	63564±66136	14996±36733	6377±15621	-0.929947	0.054487	NS	-3.01355	0.000130302	0.000496122	-4.24719	6.85951e-06	3.5631e-05	0	0	-3.01	-4.25	0.045	0.0460686	4.49e-05	0.000184556	0.161	NS
AT4G13200.1	2	10667±17957	25414±20946	29602±37921	10998±26939	1.25244	0.162791	NS	1.47251	0.237326	NS	0.0440093	0.978481	NS	0	0	0	0
AT4G13360.1	2	82542±56765	99085±70644	12154±19281	26026±63750	0.263541	0.622783	NS	-2.76367	0.010762	0.0154	-1.66519	0.10187	NS	0	0	-2.76	0	0.489	NS	0.003	0.00510665	0.952	NS
AT4G13430.1	16	1349108±454372	1634146±765259	883422±323622	694851±565718	0.276531	0.388465	NS	-0.61083	0.0497101	0.0501598	-0.95723	0.0308992	0.0332402	0	0	-0.61	-0.96	0.743	NS	0.003	0.00510665	0.279	NS
AT4G13615.1	3	212698±63131	165306±132772	45653±31211	12723±31164	-0.363665	0.383316	NS	-2.22001	3.23934e-05	0.00018659	-4.06332	4.65211e-06	2.83871e-05	0	0	-2.22	-4.06	0.187	NS	1.45e-05	7.68125e-05	0.813	NS
AT4G13670.1	3	151528±35139	153227±75933	72234±38044	29482±46982	0.0160817	0.955621	NS	-1.06883	0.0012187	0.00283655	-2.36168	7.03183e-05	0.0002109	0	0	-1.07	-2.36	0.363	NS	2.68e-05	0.00012336	0.276	NS
AT4G13720.2	3	29667±36999	84420±74986	6603±16173	20655±33236	1.50873	0.0882857	NS	-2.16774	0.171994	NS	-0.522389	0.64384	NS	0	0	0	0
AT4G13780.1	12	1070547±386698	902362±344536	2543538±1160274	1385979±1012738	-0.246569	0.390234	NS	1.24849	0.00493222	0.00837013	0.372557	0.435903	NS	0	0	1.25	0	0.05	NS	0.003	0.00510665	0.113	NS
AT4G13840.1	2	123840±49269	157638±142088	12933±20548	39681±46892	0.348132	0.538747	NS	-3.25933	0.000127738	0.000495716	-1.64196	0.0059533	0.00814395	0	0	-3.26	-1.64	0.333	NS	0.001	0.00202471	0.911	NS
AT4G13850.2	9	3016121±776116	2781134±762418	4362987±388395	2327397±1454929	-0.117021	0.563855	NS	0.532622	0.00151228	0.00332759	-0.373977	0.274768	NS	0	0	0.53	0	0.006	0.00967313	0.195	NS	0.017	0.0224293
AT4G13890.1	3	122326±105937	230439±183028	26087±31512	51313±81799	0.913654	0.176464	NS	-2.22931	0.0472846	0.0483339	-1.25334	0.191878	NS	0	0	-2.23	0	0.128	NS	0.005	0.00776865	0.367	NS
AT4G13930.1	28	5817876±1096285	4989508±2483901	2925647±1022800	2122973±951953	-0.221595	0.408071	NS	-0.991737	0.000179989	0.000635094	-1.45441	1.14654e-05	5.30066e-05	0	0	-0.99	-1.45	0.181	NS	4.9e-05	0.000196801	0.983	NS
AT4G13940.1	20	32731314±7182587	31617304±10528977	24083413±5451149	19828022±9892689	-0.0499572	0.812394	NS	-0.442632	0.0266596	0.0312056	-0.723131	0.013477	0.0164266	0	0	0	-0.72	0.446	NS	0.005	0.00776865	0.637	NS
AT4G14030.1	6	378441±164372	618278±234467	354571±325947	4525565±5426471	0.708186	0.0353141	0.0415254	-0.0939966	0.860959	NS	3.57996	0.0501313	0.0501	0	0.71	0	3.58	0.053	NS	0.07	NS	0.06	NS
AT4G14040.1	5	276910±156908	513834±257415	205145±185774	351488±396271	0.891885	0.0457657	0.0477674	-0.432771	0.446716	NS	0.344059	0.637392	NS	0	0.89	0	0	0.061	NS	0.259	NS	0.656	NS
AT4G14160.1	4	144795±55585	293837±140526	270211±31784	70482±99741	1.021	0.0147065	0.0273709	0.90007	0.000199664	0.000690765	-1.03869	0.098922	NS	0	1.02	0.9	0	0.807	NS	0.224	NS	4.02e-05	0.000196072
AT4G14210.1	5	1072251±117935	546352±386324	127527±110461	156140±119930	-0.972738	0.00237189	0.0119883	-3.07176	3.96711e-10	6.49591e-08	-2.77973	9.4562e-10	2.63366e-07	0	-0.97	-3.07	-2.78	0.003	0.00548195	1.65e-08	5.58032e-07	0.003	0.00581538
AT4G14300.2	3	59225±33360	114303±77298	138560±28447	62434±66911	0.948572	0.0878653	NS	1.22622	0.000338704	0.00106928	0.0761165	0.908408	NS	0	0	1.23	0	0.842	NS	0.476	NS	0.005	0.00849438
AT4G14342.1	3	34465±40329	45727±37860	0±0	21978±36542	0.40792	0.586691	NS	-21.7167	0.0528459	NS	-0.64908	0.558977	NS	0	0	0	0
AT4G14800.2	2	35000926±16513824	38037445±37085914	111646134±65805782	343722841±189006211	0.120027	0.837541	NS	1.67347	0.00718112	0.011285	3.29578	0.000443958	0.000939283	0	0	1.67	3.3	0.008	0.012031	3.09e-05	0.000138485	0.005	0.00849438
AT4G14880.4	19	6244639±2110368	7391859±4406550	8863022±5486752	2080366±1695027	0.243319	0.522949	NS	0.50518	0.239865	NS	-1.58578	0.0013552	0.00232856	0	0	0	-1.59	0.099	NS	0.395	NS	0.01	0.0146512
AT4G14890.1	2	36064±32700	71193±66348	16568±26565	0±0	0.981196	0.205882	NS	-1.12211	0.250271	NS	-21.7821	0.0162891	0.0193597	0	0	0	-21.78	0.454	NS	0.008	0.0113272	0.107	NS
AT4G14970.1	2	110344±115063	119527±163958	321209±304209	135413±214115	0.115322	0.900938	NS	1.5415	0.0954854	NS	0.295351	0.783145	NS	0	0	0	0
AT4G15000.1	4	3538310±959784	2613571±1309149	4428430±785860	548873±232500	-0.437038	0.136947	NS	0.323735	0.083903	NS	-2.68852	2.71628e-06	2.11522e-05	0	0	0	-2.69	9.02e-07	8.89769e-06	0.139	NS	0.000328	0.00107812
AT4G15110.1	3	27563±47515	78365±54484	5602±13723	43883±107492	1.50746	0.0728857	NS	-2.29865	0.286334	NS	0.670929	0.708997	NS	0	0	0	0
AT4G15230.1	2	66388±63600	78086±70894	0±0	258708±340160	0.234132	0.740898	NS	-22.6625	0.021667	0.0263745	1.96232	0.142948	NS	0	0	-22.66	0	0.069	NS	0.418	NS	0.07	NS
AT4G15410.1	3	163368±84314	176828±81159	265613±116416	132426±60522	0.114224	0.757778	NS	0.701202	0.0775717	NS	-0.302941	0.455591	NS	0	0	0	0
AT4G15510.1	4	142889±49388	150401±101721	28264±33247	47840±45772	0.0739178	0.855698	NS	-2.33786	0.000217824	0.000733578	-1.5786	0.0024353	0.00389952	0	0	-2.34	-1.58	0.603	NS	0.000157	0.00048118	0.81	NS
AT4G15560.1	7	791364±279168	916469±394089	1459512±198660	207041±125370	0.211744	0.485469	NS	0.883073	0.000188459	0.0006545	-1.93442	0.000274124	0.000634622	0	0	0.88	-1.93	6.52e-05	0.000267228	0.983	NS	5.86e-07	6.42052e-06
AT4G15802.1	6	318287±83307	243647±179281	215680±85004	38593±73419	-0.385536	0.309298	NS	-0.561434	0.0398436	0.0425291	-3.04392	1.26889e-05	5.73974e-05	0	0	-0.56	-3.04	0.011	0.0153525	0.002	0.00362537	0.259	NS
AT4G15900.1	4	269646±74961	206142±203575	483660±289038	0±0	-0.387424	0.425707	NS	0.842928	0.0660732	NS	-24.6846	3.86353e-07	6.36112e-06	0	0	0	-24.68	0.000906	0.00218797	0.89	NS	0.005	0.00849438
AT4G15940.1	2	616895±201699	386066±239132	26321±41791	67331±63093	-0.676177	0.0607867	NS	-4.55074	5.10461e-06	4.73468e-05	-3.19567	1.40089e-05	6.20637e-05	0	0	-4.55	-3.2	0.105	NS	1.25e-07	2.22645e-06	0.045	0.0462228
AT4G16130.1	2	6526±7793	17828±23841	0±0	58474±71802	1.44984	0.226167	NS	-19.3159	0.057165	NS	3.16348	0.063517	NS	0	0	0	0
AT4G16143.1	6	1078770±674339	1274274±630224	388801±191029	723764±493778	0.240289	0.571885	NS	-1.47228	0.027683	0.0320312	-0.575796	0.292204	NS	0	0	-1.47	0	0.229	NS	0.007	0.0101331	0.744	NS
AT4G16155.1	9	559154±238586	1149850±597207	869055±370871	818794±1016593	1.04013	0.0214878	0.0335367	0.636203	0.0790102	NS	0.550256	0.499878	NS	0	1.04	0	0	0.212	NS	0.993	NS	0.186	NS
AT4G16390.1	14	709622±231617	785376±522659	271989±225828	483571±517417	0.146334	0.716812	NS	-1.3835	0.00322875	0.00587232	-0.553322	0.292746	NS	0	0	-1.38	0	0.378	NS	0.023	0.0264672	0.662	NS
AT4G16450.2	2	971082±556314	1192484±801343	1137020±201645	320833±444869	0.296306	0.540114	NS	0.227593	0.493486	NS	-1.59777	0.0330684	0.0352526	0	0	0	-1.6	0.257	NS	0.127	NS	0.023	0.0286458
AT4G16720.1	23	19904362±2859887	12280991±4465738	11223116±1111996	4891839±3441147	-0.696658	0.00120902	0.00854035	-0.826611	5.28427e-06	4.86069e-05	-2.02464	3.82538e-07	6.36112e-06	0	-0.7	-0.83	-2.02	5.42e-06	3.64675e-05	6.85e-07	6.95756e-06	0.61	NS
AT4G16760.1	2	149874±21155	82858±43917	156738±68746	0±0	-0.85503	0.00164175	0.00957192	0.0646026	0.795218	NS	-23.8372	6.3509e-11	8.8392e-08	0	-0.86	0	-23.84	2.75e-07	3.16931e-06	0.029	0.032109	0.009	0.0133412
AT4G16830.1	2	1444143±833241	1339011±894400	3283272±1622478	1060388±1350574	-0.109046	0.816916	NS	1.18492	0.0156801	0.0205925	-0.445622	0.524105	NS	0	0	1.18	0	0.028	0.0313084	0.09	NS	0.029	0.0340964
AT4G17040.1	11	4628798±1627560	1769242±663550	1094426±544836	1251707±926374	-1.38751	0.000563248	0.00602025	-2.08046	0.000146297	0.000536837	-1.88674	0.000420826	0.000905768	0	-1.39	-2.08	-1.89	0.001	0.00218797	3.09e-05	0.000138485	0.001	0.00231902
AT4G17090.1	4	98059±56980	37855±28378	120900±12069	25521±62514	-1.37315	0.0225987	0.0339559	0.302092	0.34601	NS	-1.94196	0.0399659	0.0413363	0	-1.37	0	-1.94	0.000176	0.000590386	0.747	NS	0.326	NS
AT4G17300.2	4	73233±40938	49826±46025	2799±6855	0±0	-0.555609	0.313706	NS	-4.70965	0.000869469	0.00223043	-22.8041	0.000573985	0.00115966	0	0	-4.71	-22.8	0.268	NS	4.78e-05	0.000193882	0.417	NS
AT4G17510.1	2	91754±35436	106146±40823	0±0	12714±31143	0.21021	0.476106	NS	-23.1293	1.63225e-05	0.000111909	-2.85136	0.000649372	0.00127961	0	0	-23.13	-2.85	0.276	NS	4.39e-08	1.0579e-06	0.946	NS
AT4G17520.1	14	1718271±636642	1960576±662070	2808258±534864	965535±725013	0.19032	0.481376	NS	0.708718	0.0042742	0.00744265	-0.831557	0.0579968	NS	0	0	0.71	0	0.009	0.0131443	0.765	NS	0.00027	0.00091125
AT4G17560.1	7	2942266±1002821	2805908±1302734	601833±301009	633664±293833	-0.0684598	0.82236	NS	-2.28949	6.73922e-05	0.000309567	-2.21514	7.59931e-05	0.000223956	0	0	-2.29	-2.22	0.86	NS	3.86e-07	4.51804e-06	0.806	NS
AT4G17600.1	4	338932±122016	303010±153095	300447±133759	41661±54619	-0.161631	0.62092	NS	-0.173884	0.583533	NS	-3.02424	6.44977e-05	0.000197762	0	0	0	-3.02	0.008	0.012031	0.005	0.00776865	0.027	0.0324515
AT4G17720.1	3	54347±32577	47857±37549	0±0	108707±111798	-0.183452	0.725059	NS	-22.3738	0.00102316	0.00253355	1.00018	0.216064	NS	0	0	-22.37	0	0.055	NS	0.941	NS	0.018	0.0234621
AT4G18030.1	8	96090±72070	142561±68080	26012±41752	151277±163237	0.569123	0.220218	NS	-1.88521	0.0501682	0.0503925	0.65474	0.410505	NS	0	0	-1.89	0	0.034	0.0366784	0.398	NS	0.296	NS
AT4G18100.1	5	4031396±1005917	2856529±846879	3576051±701408	1031497±719419	-0.497016	0.0280967	0.0369706	-0.172912	0.356123	NS	-1.96654	2.15323e-05	8.67478e-05	0	-0.5	0	-1.97	7.16e-06	4.50499e-05	0.002	0.00362537	0.045	0.0462228
AT4G18440.1	3	1393903±388524	223411±130775	109956±88810	368496±253849	-2.64136	1.53705e-06	0.000116847	-3.66413	1.33527e-06	1.86602e-05	-1.91941	5.89224e-05	0.000184659	0	-2.64	-3.66	-1.92	1.19e-05	6.75688e-05	2.2e-06	1.71127e-05	8.16e-08	1.26823e-06
AT4G18480.1	16	9274597±2299035	10606024±3567965	18034897±1966899	5787173±3190752	0.193527	0.398973	NS	0.959435	2.75953e-06	2.93727e-05	-0.680426	0.0323673	0.03456	0	0	0.96	-0.68	0.000145	0.000502321	0.06	NS	1.23e-06	1.148e-05
AT4G18810.2	8	511476±295202	670825±406395	121422±87278	207809±298601	0.39127	0.395214	NS	-2.07464	0.00689305	0.0109854	-1.29941	0.0782591	NS	0	0	-2.07	0	0.283	NS	0.001	0.00202471	0.755	NS
AT4G18970.2	3	13366±22046	55032±34218	11780±28854	37914±59947	2.04174	0.0125887	0.0253582	-0.182247	0.908839	NS	1.50418	0.306817	NS	0	2.04	0	0	0.025	0.0286136	0.539	NS	0.602	NS
AT4G19210.1	11	558603±143597	431832±243563	789999±210058	99459±80895	-0.371353	0.232731	NS	0.500027	0.0284103	0.0327827	-2.48965	5.4483e-06	3.10918e-05	0	0	0.5	-2.49	8.46e-06	5.15573e-05	0.544	NS	0.000414	0.0013041
AT4G19410.2	6	932839±477080	978252±740783	1335118±754401	91273±69081	0.0685769	0.888466	NS	0.517267	0.244064	NS	-3.35338	0.000691548	0.0013548	0	0	0	-3.35	0.023	0.026772	0.325	NS	0.008	0.0121935
AT4G19710.2	12	1197260±376666	1796050±1653380	1723434±324544	1009202±768132	0.585091	0.33692	NS	0.52555	0.0155634	0.0205024	-0.246521	0.557796	NS	0	0	0.53	0	0.99	NS	0.761	NS	0.086	NS
AT4G19860.1	2	53041±113949	302656±290630	190057±193274	290324±694657	2.5125	0.0410699	0.0451134	1.84126	0.120391	NS	2.45249	0.361965	NS	0	2.51	0	0	0.222	NS	0.664	NS	0.614	NS
AT4G20020.2	2	89586±48339	30142±20194	21759±34991	0±0	-1.57151	0.00827192	0.0207433	-2.04165	0.0110364	0.0155833	-23.0948	0.000423096	0.000908667	0	-1.57	-2.04	-23.09	0.002	0.00389298	0.000535	0.00131767	0.146	NS
AT4G20130.1	8	476055±168917	399042±133961	25106±39990	1261829±920348	-0.254588	0.347371	NS	-4.24504	1.479e-05	0.000105289	1.40632	0.0342459	0.0361751	0	0	-4.25	1.41	0.006	0.00967313	0.291	NS	0.000848	0.00220825
AT4G20150.1	2	825846±255083	592056±280609	32172±28686	154078±209678	-0.48014	0.111665	NS	-4.682	2.25244e-06	2.65338e-05	-2.42221	0.000116972	0.000313803	0	0	-4.68	-2.42	0.402	NS	9.1e-08	1.7206e-06	0.048	0.0484486
AT4G20260.4	5	732414±416930	565947±195485	953587±545170	353379±317906	-0.371993	0.34732	NS	0.380705	0.40421	NS	-1.05144	0.0829749	NS	0	0	0	0
AT4G20360.1	42	23118930±6350516	34328023±4520771	24386644±2289451	27610367±10047212	0.570312	0.00143928	0.00891918	0.0770166	0.645022	NS	0.256135	0.325192	NS	0	0.57	0	0	0.005	0.00836207	0.3	NS	0.119	NS
AT4G20850.1	13	526649±177025	621542±340370	214799±183268	243519±288158	0.239008	0.50201	NS	-1.29385	0.00617413	0.0100492	-1.11281	0.040099	0.0414089	0	0	-1.29	-1.11	0.515	NS	0.002	0.00362537	0.741	NS
AT4G20890.1	4	521257±120347	388050±281347	753168±439751	12197±29877	-0.425752	0.243141	NS	0.530979	0.179374	NS	-5.41737	7.07515e-08	2.23255e-06	0	0	0	-5.42	0.000389	0.00114342	0.533	NS	0.006	0.00977586
AT4G20960.1	2	28912±40779	80558±43701	0±0	28038±44799	1.47838	0.0318064	0.0388382	-21.4632	0.101171	NS	-0.0442773	0.970155	NS	0	1.48	0	0	0.009	0.0131443	0.01	0.0135055	0.427	NS
AT4G20980.3	7	588504±347815	1056132±500911	218687±112358	576782±509013	0.843665	0.0512597	NS	-1.42819	0.0239969	0.028586	-0.0290284	0.959976	NS	0	0	-1.43	0	0.012	0.0164717	0.011	0.0145522	0.727	NS
AT4G21100.1	2	36978±37067	35489±38511	7458±11819	0±0	-0.0593233	0.940205	NS	-2.30984	0.0785894	NS	-21.8182	0.0270376	0.0297342	0	0	0	-21.82	0.706	NS	0.007	0.0101331	0.789	NS
AT4G21105.1	2	438496±129106	263464±168956	475408±191974	77546±111484	-0.734957	0.0385323	0.0437631	0.116601	0.674413	NS	-2.49944	7.7576e-05	0.000226931	0	-0.73	0	-2.5	7.06e-05	0.000283374	0.237	NS	0.07	NS
AT4G21150.3	13	565391±231228	604382±340412	393439±194356	426272±451097	0.096213	0.796968	NS	-0.523106	0.161418	NS	-0.407474	0.466699	NS	0	0	0	0
AT4G21210.1	2	38841±33411	43819±49983	65447±77695	210580±346731	0.173962	0.822015	NS	0.75273	0.40229	NS	2.43871	0.188708	NS	0	0	0	0
AT4G21230.1	2	722023±406659	3773370±2455875	254855±164402	8437902±6505862	2.38574	0.00358282	0.0141502	-1.50237	0.0180156	0.0227213	3.54677	0.00505855	0.00714353	0	2.39	-1.5	3.55	0.000279	0.00087066	0.128	NS	0.058	NS
AT4G21280.1	2	15596594±5098680	16255067±7759809	11785501±3705979	7016728±3311475	0.0596585	0.847099	NS	-0.404218	0.141692	NS	-1.15236	0.00282024	0.00441061	0	0	0	-1.15	0.391	NS	0.004	0.00642614	0.201	NS
AT4G21280.2	2	73822±73000	101660±93373	59861±65526	74294±125361	0.461627	0.527586	NS	-0.302447	0.716104	NS	0.00918327	0.993098	NS	0	0	0	0
AT4G21445.1	3	32351±37069	84843±44896	10246±16261	102680±94013	1.391	0.0255591	0.0354776	-1.65866	0.190333	NS	1.6663	0.0759472	NS	0	1.39	0	0	0.002	0.00389298	0.9	NS	0.352	NS
AT4G21710.1	3	2437469±589332	1328179±359782	2941946±434200	925181±756711	-0.875934	0.000589755	0.00602025	0.271387	0.0973846	NS	-1.39758	0.000884032	0.00165616	0	-0.88	0	-1.4	1.15e-07	1.73844e-06	0.771	NS	0.043	0.0449006
AT4G21770.1	2	3022±8547	11154±14583	0±0	8017279±10135893	1.88411	0.2019	NS	-18.205	0.396337	NS	11.3735	0.0435335	0.044393	0	0	0	11.37	0.061	NS	0.046	0.0468384	0.041	0.0435337
AT4G21860.1	3	333242±127843	376342±280940	37628±52625	164100±169824	0.175473	0.702496	NS	-3.1467	9.71928e-05	0.000401372	-1.022	0.0517942	NS	0	0	-3.15	0	0.253	NS	0.001	0.00202471	0.554	NS
AT4G21960.1	9	186002±113482	255336±124891	245353±165419	127599±100704	0.457078	0.277677	NS	0.399541	0.440038	NS	-0.543697	0.332871	NS	0	0	0	0
AT4G22010.1	5	217353±130419	319708±183500	106435±110398	208804±260398	0.556717	0.228617	NS	-1.03006	0.113816	NS	-0.0578923	0.93728	NS	0	0	0	0
AT4G22240.1	4	283098±127577	253385±245651	162383±192002	0±0	-0.159971	0.769374	NS	-0.801904	0.180614	NS	-24.7548	7.93796e-05	0.000231223	0	0	0	-24.75	0.18	NS	0.009	0.0124141	0.32	NS
AT4G22485.1	6	1018679±490046	2698051±668119	95136±158099	2853423±2092706	1.40522	5.15371e-05	0.00156303	-3.42057	0.000512646	0.00150228	1.48599	0.0322004	0.0343994	0	1.41	-3.42	1.49	1.88e-05	9.76929e-05	0.351	NS	0.21	NS
AT4G22490.1	2	110768±71018	186179±131211	6382±15632	168125±227693	0.749158	0.180506	NS	-4.11747	0.00306983	0.00562833	0.602002	0.515947	NS	0	0	-4.12	0	0.034	0.0366784	0.236	NS	0.409	NS
AT4G22505.1	4	121512±132924	375613±246986	209693±261124	487324±468211	1.62815	0.0236565	0.0348327	0.787177	0.425545	NS	2.00378	0.0556507	NS	0	1.63	0	0	0.027	0.0303652	0.387	NS	0.918	NS
AT4G22670.1	12	1758868±1789534	1126914±585053	2017277±307600	592124±362303	-0.64227	0.384091	NS	0.197762	0.729101	NS	-1.57068	0.134506	NS	0	0	0	0
AT4G22890.3	8	617029±160234	550222±382800	928620±544157	282549±350476	-0.165325	0.6595	NS	0.58975	0.149732	NS	-1.12684	0.0322167	0.0343994	0	0	0	-1.13	0.031	0.0339454	0.839	NS	0.056	NS
AT4G22930.2	7	258368±56450	353461±209991	64403±122538	971943±1097782	0.452125	0.238658	NS	-2.00423	0.0014887	0.00329461	1.91145	0.0900412	NS	0	0	-2	0	0.034	0.0366784	0.34	NS	0.061	NS
AT4G23050.2	2	281514±102532	218629±177391	178426±79547	0±0	-0.364717	0.407793	NS	-0.657877	0.0591879	NS	-24.7467	8.66615e-06	4.26946e-05	0	0	0	-24.75	0.013	0.0173333	0.001	0.00202471	0.195	NS
AT4G23100.3	10	2862647±2684412	932588±537550	5201755±1655754	670184±403878	-1.61804	0.0800957	NS	0.861649	0.0790196	NS	-2.09472	0.0648415	NS	0	0	0	0
AT4G23250.2	2	41620±24076	50802±42352	19815±31628	0±0	0.287608	0.608475	NS	-1.07067	0.165128	NS	-21.9889	0.000764903	0.0014688	0	0	0	-21.99	0.73	NS	0.004	0.00642614	0.212	NS
AT4G23430.2	2	44307±43535	95527±92547	25777±40871	4209±10311	1.10836	0.183171	NS	-0.781438	0.430727	NS	-3.39591	0.0425234	0.043532	0	0	0	-3.4	0.406	NS	0.02	0.0235215	0.106	NS
AT4G23510.1	2	96218±42526	43393±40097	333241±224541	0±0	-1.14883	0.0261742	0.035738	1.79219	0.0117295	0.0163975	-23.1979	6.55089e-05	0.000199378	0	-1.15	1.79	-23.2	0.000259	0.000815741	0.027	0.0302489	0.003	0.00581538
AT4G23630.2	6	7183306±3970147	543096±262076	1204636±174299	1912573±2771250	-3.72537	0.000481864	0.00583196	-2.57605	0.00226641	0.00444825	-1.90913	0.0142374	0.0171732	0	-3.73	-2.58	-1.91	0.002	0.00389298	0.02	0.0235215	0.000807	0.00214067
AT4G23650.1	2	44737±32823	54019±52295	31508±38781	0±0	0.271992	0.683054	NS	-0.505788	0.501035	NS	-22.0931	0.00454886	0.00658378	0	0	0	-22.09	0.524	NS	0.028	0.0310858	0.164	NS
AT4G23670.1	12	8645638±1951575	8297180±3161092	7102363±2530146	6012548±3028625	-0.0593514	0.79849	NS	-0.283673	0.218485	NS	-0.523996	0.0689563	NS	0	0	0	0
AT4G23850.1	3	96042±38844	57794±61261	17626±24761	0±0	-0.732755	0.164926	NS	-2.44593	0.000659504	0.001815	-23.1952	2.65466e-05	0.000100512	0	0	-2.45	-23.2	0.067	NS	0.000118	0.000382644	0.504	NS
AT4G23890.1	2	75245±93420	731490±665694	88053±215684	330544±634968	3.28116	0.0149542	0.0277591	0.226765	0.883237	NS	2.13517	0.28449	NS	0	3.28	0	0	0.015	0.0195084	0.306	NS	0.263	NS
AT4G24190.1	31	4959142±978374	4400823±966133	6743077±529093	1988278±619018	-0.172317	0.284612	NS	0.443317	0.00114058	0.00270337	-1.31857	1.26474e-05	5.71309e-05	0	0	0	-1.32	2.18e-08	5.2865e-07	0.421	NS	4.09e-07	4.83131e-06
AT4G24280.1	14	4586329±1340938	4608488±2394760	5109467±1548403	3223251±1389612	0.00695365	0.982409	NS	0.155833	0.509756	NS	-0.508823	0.0844712	NS	0	0	0	0
AT4G24520.1	2	14810±20667	44404±37563	0±0	34776±45911	1.58411	0.0744148	NS	-20.4982	0.0978909	NS	1.2315	0.295414	NS	0	0	0	0
AT4G24620.1	14	2613038±620527	2177736±1133528	2338322±928130	426729±291305	-0.262899	0.364168	NS	-0.160254	0.518776	NS	-2.61434	1.26151e-06	1.28965e-05	0	0	0	-2.61	0.002	0.00389298	0.004	0.00642614	0.026	0.0315
AT4G24680.1	2	18223±14481	72463±58797	57668±39166	19705±32194	1.99148	0.023781	0.0348952	1.662	0.0207176	0.0254664	0.112763	0.910049	NS	0	1.99	1.66	0	0.414	NS	0.723	NS	0.005	0.00849438
AT4G24750.1	7	203611±217518	380519±287378	57191±107248	199012±202899	0.902155	0.196176	NS	-1.83196	0.148849	NS	-0.0329577	0.968339	NS	0	0	0	0
AT4G24770.1	14	9096423±1718299	9499656±3990272	17189522±2634955	6784514±3476270	0.062576	0.799132	NS	0.918158	6.9782e-06	5.81963e-05	-0.423054	0.125806	NS	0	0	0.92	0	0.000698	0.00178565	0.023	0.0264672	9.21e-05	0.000378411
AT4G24800.3	8	176569±132447	302911±193829	16310±25810	276229±295119	0.778661	0.157657	NS	-3.43637	0.0105191	0.0150873	0.645635	0.412543	NS	0	0	-3.44	0	0.015	0.0195084	0.197	NS	0.362	NS
AT4G24820.1	4	636480±201725	529557±287942	1062380±222198	103730±160152	-0.265331	0.414135	NS	0.739113	0.00216223	0.00427106	-2.61728	0.000101688	0.000281714	0	0	0.74	-2.62	4.61e-06	3.19407e-05	0.897	NS	3.84e-05	0.000192254
AT4G24830.1	20	2784080±669641	2556141±871887	2674590±985844	1524507±884245	-0.123233	0.576335	NS	-0.0578832	0.808554	NS	-0.868858	0.00895175	0.0115784	0	0	0	-0.87	0.059	NS	0.101	NS	0.172	NS
AT4G24930.1	4	79595±64726	105713±91153	21443±31091	35176±45121	0.409395	0.528691	NS	-1.89221	0.0598638	NS	-1.17809	0.169954	NS	0	0	0	0
AT4G25050.2	2	939354±779289	2556406±1005495	176767±307217	2730405±2710485	1.44438	0.00321749	0.0133873	-2.40982	0.0382443	0.0411215	1.53937	0.099704	NS	0	1.44	-2.41	0	0.001	0.00218797	0.59	NS	0.413	NS
AT4G25080.6	14	1652484±410801	1701133±659501	1141024±419845	787862±687392	0.0418596	0.864625	NS	-0.534307	0.0381521	0.0411215	-1.06862	0.0111451	0.0138452	0	0	-0.53	-1.07	0.538	NS	0.003	0.00510665	0.358	NS
AT4G25100.2	3	1662157±1291488	3824388±2282562	3512183±2112947	2184001±1515868	1.20217	0.0370089	0.0427319	1.07931	0.0630099	NS	0.393917	0.498551	NS	0	1.2	0	0	0.416	NS	0.833	NS	0.021	0.026593
AT4G25130.1	7	1741893±813724	936235±608098	3846725±1189634	78035±95912	-0.895714	0.0482403	0.0495888	1.14297	0.00152978	0.00335472	-4.4804	0.000182857	0.000455699	0	-0.9	1.14	-4.48	1.13e-07	1.73068e-06	0.037	0.0389324	3.94e-05	0.000193418
AT4G25370.1	10	12965573±6469989	23237249±21876296	52317196±38049003	769256±749328	0.841753	0.226047	NS	2.0126	0.0128543	0.0177003	-4.07508	0.000381445	0.0008352	0	0	2.01	-4.08	0.042	0.043456	0.275	NS	0.000941	0.00231902
AT4G25450.1	2	79957±37659	61400±42936	141726±88538	12063±19377	-0.380981	0.386617	NS	0.825811	0.0996298	NS	-2.72863	0.00116295	0.00204654	0	0	0	-2.73	0.002	0.00389298	0.707	NS	0.011	0.0158099
AT4G25550.1	4	484428±343165	649528±479198	199750±241002	273147±267933	0.42311	0.451441	NS	-1.27809	0.102812	NS	-0.826605	0.230027	NS	0	0	0	0
AT4G25630.1	3	7782505±1253101	5490549±2012445	14133981±20565308	3038047±1618111	-0.503284	0.0171988	0.03035	0.860861	0.401814	NS	-1.35709	2.38255e-05	9.20267e-05	0	-0.5	0	-1.36	0.111	NS	0.593	NS	0.26	NS
AT4G25740.1	3	215738±61785	135840±92259	250177±96478	120380±106584	-0.667373	0.0651869	NS	0.213667	0.431186	NS	-0.84168	0.0545325	NS	0	0	0	0
AT4G25890.1	3	297914±121624	219259±118661	324808±77785	54574±123170	-0.442264	0.225314	NS	0.124691	0.640958	NS	-2.44861	0.00240999	0.00386044	0	0	0	-2.45	0.000739	0.00186999	0.14	NS	0.037	0.0405391
AT4G26110.1	9	2326014±438764	2118875±422214	554576±387300	691935±517107	-0.134561	0.367625	NS	-2.0684	1.6215e-06	2.12058e-05	-1.74915	1.68107e-05	7.21778e-05	0	0	-2.07	-1.75	0.766	NS	5.75e-10	5.04768e-08	0.324	NS
AT4G26270.1	2	43454±58261	79059±64012	26378±43126	3801±9311	0.863444	0.277161	NS	-0.720167	0.553306	NS	-3.51499	0.117535	NS	0	0	0	0
AT4G26300.4	13	1436718±326369	1292140±777579	682412±425507	236899±233797	-0.153014	0.639076	NS	-1.07406	0.00213787	0.00425077	-2.60043	2.15684e-06	1.80877e-05	0	0	-1.07	-2.6	0.149	NS	5.95e-05	0.000228517	0.435	NS
AT4G26370.1	3	82297±27878	53718±47559	63414±40662	0±0	-0.61544	0.170937	NS	-0.376037	0.320989	NS	-22.9724	3.87343e-06	2.57753e-05	0	0	0	-22.97	0.002	0.00389298	0.012	0.0155899	0.202	NS
AT4G26500.1	3	474971±135712	359091±138323	283350±127340	36446±76411	-0.403492	0.122693	NS	-0.745257	0.0175219	0.0222619	-3.70399	4.83867e-06	2.87918e-05	0	0	-0.75	-3.7	0.001	0.00218797	1.21e-05	6.66857e-05	0.182	NS
AT4G26510.3	3	1724558±468097	1079235±557991	1627467±620500	35879±57026	-0.676218	0.0278619	0.0369706	-0.0835987	0.743568	NS	-5.58696	3.99829e-07	6.37227e-06	0	-0.68	0	-5.59	3.69e-06	2.716e-05	0.006	0.00901467	0.017	0.0224293
AT4G26530.2	7	245421±219172	421455±219177	227427±155543	105420±105245	0.780117	0.141352	NS	-0.10986	0.865713	NS	-1.21911	0.167526	NS	0	0	0	0
AT4G26630.1	4	105461±65422	235045±144343	103029±98731	41358±54736	1.15622	0.0376447	0.0430626	-0.0336683	0.956697	NS	-1.35046	0.0713262	NS	0	1.16	0	0	0.262	NS	0.017	0.0206861	0.017	0.0224293
AT4G26760.1	2	247828±92424	164007±78501	84556±39962	10213±25016	-0.595579	0.0795559	NS	-1.55135	0.00111419	0.00268022	-4.60087	2.35833e-05	9.20202e-05	0	0	-1.55	-4.6	0.005	0.00836207	1.78e-06	1.43922e-05	0.858	NS
AT4G26780.1	4	242876±81943	167632±95001	254622±103584	19957±48885	-0.53492	0.120391	NS	0.0681417	0.816167	NS	-3.60523	3.49707e-05	0.000124923	0	0	0	-3.61	0.000118	0.000430571	0.056	NS	0.023	0.0286458
AT4G26840.1	2	586657±277950	294259±131860	290785±141870	324268±225830	-0.995432	0.0221377	0.0335367	-1.01256	0.0307345	0.0349142	-0.855329	0.0783538	NS	0	-1	-1.01	0	0.081	NS	0.098	NS	0.052	NS
AT4G26900.1	6	451196±191918	607249±282524	137350±128370	483494±266578	0.428533	0.225913	NS	-1.7159	0.00363582	0.00650923	0.0997431	0.796093	NS	0	0	-1.72	0	0.01	0.0142298	0.017	0.0206861	0.287	NS
AT4G27000.1	8	561408±144024	446615±249013	767848±145134	187674±138133	-0.330018	0.285596	NS	0.45177	0.0189698	0.0238228	-1.58082	0.000232843	0.000554421	0	0	0	-1.58	5.36e-05	0.000228536	0.771	NS	0.002	0.0042117
AT4G27090.1	10	12881682±4713691	11557458±2338374	9443594±1824699	9794841±5479473	-0.156497	0.50927	NS	-0.447913	0.109643	NS	-0.395227	0.276784	NS	0	0	0	0
AT4G27300.1	2	391783±766168	1112139±1351532	1209371±809941	832391±598440	1.50521	0.21753	NS	1.62613	0.0738958	NS	1.08721	0.260725	NS	0	0	0	0
AT4G27320.1	3	46456±40214	79757±61486	18059±28573	27354±45686	0.779756	0.229015	NS	-1.36312	0.160797	NS	-0.764096	0.420224	NS	0	0	0	0
AT4G27440.1	21	15030983±3483484	17787717±7297493	23037523±7199682	9071292±3138473	0.242942	0.357293	NS	0.616046	0.01608	0.0209492	-0.728559	0.00510702	0.00719223	0	0	0.62	-0.73	0.034	0.0366784	0.952	NS	0.000627	0.00179158
AT4G27500.1	11	1006212±195820	749375±346233	1109123±355538	227717±226975	-0.425174	0.0932233	NS	0.140485	0.502111	NS	-2.14362	7.5579e-06	3.85086e-05	0	0	0	-2.14	4.18e-05	0.000186151	0.081	NS	0.009	0.0133412
AT4G27520.1	7	985921±387436	1302858±1022748	958701±712763	179888±252774	0.402136	0.430433	NS	-0.0403904	0.928602	NS	-2.45437	0.000536095	0.00110046	0	0	0	-2.45	0.491	NS	0.038	0.0396788	0.043	0.0449006
AT4G27560.1	5	190701±81111	183410±105006	87444±42417	50959±114316	-0.05624	0.881713	NS	-1.12488	0.0125749	0.0173981	-1.9039	0.0182011	0.0211296	0	0	-1.12	-1.9	0.56	NS	0.002	0.00362537	0.679	NS
AT4G27585.1	5	553909±247597	777980±491145	280975±143069	613288±764965	0.490085	0.274698	NS	-0.979208	0.0291031	0.0334139	0.146916	0.840911	NS	0	0	-0.98	0	0.14	NS	0.232	NS	0.766	NS
AT4G27700.1	6	422648±162972	581753±239318	553989±133356	177085±268164	0.460951	0.149619	NS	0.3904	0.128102	NS	-1.25502	0.0527479	NS	0	0	0	0
AT4G27750.1	2	4350824±3817153	2001897±2735823	69024±82575	32778143±40856810	-1.11992	0.195585	NS	-5.97804	0.0148768	0.019761	2.91337	0.0725781	NS	0	0	-5.98	0	0.084	NS	0.103	NS	0.029	0.0340964
AT4G28080.1	27	2099559±309982	1876285±466020	2678601±145830	568666±233493	-0.162207	0.287324	NS	0.351394	0.000777262	0.00204646	-1.88443	7.4781e-08	2.23255e-06	0	0	0	-1.88	2.08e-09	7.78425e-08	0.01	0.0135055	3.02e-08	6.17059e-07
AT4G28440.1	9	1069651±257622	720881±389372	1326684±365054	94525±71677	-0.569307	0.0565349	NS	0.310684	0.145191	NS	-3.5003	2.97373e-07	5.30031e-06	0	0	0	-3.5	5.9e-07	6.02421e-06	0.147	NS	0.000727	0.00197702
AT4G28660.2	3	2012554±690533	1985817±1916803	8871820±4997653	143553±203056	-0.0192944	0.971194	NS	2.1402	0.0019311	0.00392904	-3.80938	1.43931e-05	6.34329e-05	0	0	2.14	-3.81	0.000486	0.00135013	0.014	0.0176653	0.000183	0.000665135
AT4G28706.4	3	18521716±10830836	26303834±17534110	12549082±14253705	16494065±27861162	0.506055	0.312049	NS	-0.561636	0.388074	NS	-0.167271	0.854436	NS	0	0	0	0
AT4G28750.1	7	8918425±1169530	6984003±2321058	7955870±2575364	4142667±1332599	-0.352735	0.055989	NS	-0.164769	0.36689	NS	-1.10623	5.10247e-06	2.958e-05	0	0	0	-1.11	0.000822	0.00202714	0.018	0.0215824	0.217	NS
AT4G28780.1	9	398758±135262	423258±315735	156636±150420	103980±124752	0.0860228	0.844876	NS	-1.3481	0.00691289	0.0110039	-1.93921	0.000918401	0.00170794	0	0	-1.35	-1.94	0.893	NS	0.001	0.00202471	0.621	NS
AT4G29010.1	6	269039±103450	273501±199452	336020±347023	28931±46156	0.0237333	0.956675	NS	0.320734	0.615861	NS	-3.21714	0.00010333	0.000282793	0	0	0	-3.22	0.092	NS	0.29	NS	0.057	NS
AT4G29040.1	15	4353539±1365746	3485577±1265956	5506921±598592	2422933±799699	-0.320791	0.22295	NS	0.339057	0.0715598	NS	-0.845434	0.00770182	0.0101596	0	0	0	-0.85	0.000127	0.000456259	0.86	NS	0.014	0.0192087
AT4G29060.1	39	50625224±21371745	29459995±26446198	13162897±1049428	29891823±42076773	-0.781099	0.107422	NS	-1.94338	0.000686725	0.00187742	-0.760105	0.250708	NS	0	0	-1.94	0	0.699	NS	0.077	NS	0.078	NS
AT4G29120.1	7	3761879±1470992	3347434±1807544	530992±127511	954465±968326	-0.168398	0.631833	NS	-2.82469	9.03015e-05	0.000380073	-1.97869	0.00111461	0.00197839	0	0	-2.82	-1.98	0.944	NS	5.81e-06	3.62461e-05	0.412	NS
AT4G29130.1	3	256632±257481	1139391±648935	4783±11716	1577864±1802964	2.15049	0.00301091	0.0129579	-5.74561	0.0297766	0.0340683	2.6202	0.0618052	NS	0	2.15	-5.75	0	0.002	0.00389298	0.817	NS	0.345	NS
AT4G29270.1	2	118993±89086	235784±153754	121449±59817	89503±121918	0.986592	0.0881841	NS	0.0294807	0.954004	NS	-0.410862	0.609369	NS	0	0	0	0
AT4G29350.1	4	1665982±1298783	4210705±2551579	200240±167249	9438070±11864149	1.33769	0.0258437	0.0356733	-3.05657	0.0148898	0.019761	2.50212	0.0895121	NS	0	1.34	-3.06	0	0.02	0.0241244	0.434	NS	0.149	NS
AT4G29390.1	5	5345437±2118091	3767051±1861752	3624490±1118947	367183±654566	-0.504872	0.148204	NS	-0.56053	0.0897695	NS	-3.86374	6.40727e-05	0.00019697	0	0	0	-3.86	0.000788	0.00197254	0.000351	0.000929696	0.188	NS
AT4G29410.2	7	2471533±697337	2224804±492137	2855987±764959	2546661±1575960	-0.151728	0.44603	NS	0.208583	0.343414	NS	0.0432009	0.906521	NS	0	0	0	0
AT4G29480.1	4	484598±112651	393206±226490	756730±85559	68582±104233	-0.301505	0.330489	NS	0.642991	0.000206713	0.000707475	-2.8209	5.49705e-06	3.10955e-05	0	0	0.64	-2.82	6.21e-07	6.2856e-06	0.747	NS	1.3e-05	7.92581e-05
AT4G29520.1	2	1088844±305916	867761±453286	781391±1169567	218651±188721	-0.327428	0.281313	NS	-0.478681	0.491018	NS	-2.31609	2.37798e-05	9.20267e-05	0	0	0	-2.32	0.133	NS	0.062	NS	0.49	NS
AT4G29670.2	4	47728±47882	459624±289409	318479±386213	68481±151334	3.26755	0.00128271	0.00860473	2.73829	0.0717346	NS	0.520864	0.722597	NS	0	3.27	0	0	0.248	NS	0.596	NS	0.002	0.0042117
AT4G29830.1	2	87784±68869	156733±134905	22779±33825	0±0	0.836278	0.224642	NS	-1.94627	0.0501131	0.0503694	-23.0655	0.00702715	0.00941844	0	0	-1.95	-23.07	0.379	NS	0.001	0.00202471	0.148	NS
AT4G29840.1	18	1998940±665929	2745705±1180706	821964±284987	1137267±1185981	0.457942	0.146948	NS	-1.28209	0.00109838	0.00268022	-0.813664	0.107475	NS	0	0	-1.28	0	0.127	NS	0.000507	0.00125873	0.544	NS
AT4G30010.1	6	867698±102692	734000±330107	3191332±1074972	110612±131913	-0.241412	0.295545	NS	1.87889	3.08799e-05	0.000178974	-2.97168	8.63794e-09	7.07464e-07	0	0	1.88	-2.97	1.6e-07	2.0952e-06	0.000244	0.000692554	1.6e-07	2.19927e-06
AT4G30160.2	6	4540062±1013372	4079492±4139289	5891972±2933364	2374261±2808044	-0.154323	0.765686	NS	0.376039	0.248466	NS	-0.935233	0.0649097	NS	0	0	0	0
AT4G30190.2	3	496187±274406	560650±360401	621093±595701	186088±296184	0.176218	0.70047	NS	0.323925	0.610136	NS	-1.4149	0.06229	NS	0	0	0	0
AT4G30210.3	2	82998±23104	41338±38522	0±0	0±0	-1.00562	0.021274	0.0334951	-22.9847	3.92524e-07	8.16567e-06	-22.9847	3.92524e-07	6.36112e-06	0	-1.01	-22.98	-22.98	0.017	0.0215087	1.63e-07	2.70712e-06	0.028	0.0333354
AT4G30220.1	3	253847±96284	203569±143734	228032±118349	114315±216459	-0.318442	0.4342	NS	-0.154726	0.659651	NS	-1.15095	0.128586	NS	0	0	0	0
AT4G30310.2	2	7455±12411	41794±32066	10207±17194	9960±24397	2.48698	0.0136869	0.0262331	0.453204	0.733371	NS	0.417875	0.806554	NS	0	2.49	0	0	0.041	0.0425348	0.119	NS	0.058	NS
AT4G30530.1	3	21151±35844	73866±73631	18146±44449	23326±41632	1.80422	0.0932138	NS	-0.221027	0.89067	NS	0.141228	0.917932	NS	0	0	0	0
AT4G30620.1	5	152573±146516	318007±231975	28592±33680	104595±169225	1.05956	0.115722	NS	-2.41583	0.0593092	NS	-0.54469	0.579196	NS	0	0	0	0
AT4G30720.1	5	383274±418927	617275±331064	230819±73950	214806±252688	0.687535	0.252527	NS	-0.731618	0.388537	NS	-0.835345	0.394412	NS	0	0	0	0
AT4G30800.1	2	190963±121219	163882±154186	88549±71107	0±0	-0.220637	0.709175	NS	-1.10875	0.0844502	NS	-24.1868	0.00160549	0.00270994	0	0	0	-24.19	0.196	NS	0.004	0.00642614	0.466	NS
AT4G30920.1	13	519858±236100	754896±464001	398967±451866	466205±746530	0.538162	0.228263	NS	-0.381847	0.528777	NS	-0.157151	0.852157	NS	0	0	0	0
AT4G30950.1	6	2144526±669789	1649683±550951	2628905±896095	735395±203647	-0.37847	0.141717	NS	0.293803	0.266557	NS	-1.54407	0.000184313	0.000456556	0	0	0	-1.54	8.18e-05	0.000318445	0.429	NS	0.008	0.0121935
AT4G31120.1	4	1843116±1056436	22349004±14231453	119672±106561	42933720±38430859	3.59999	0.00105177	0.00786852	-3.94499	0.00126158	0.00289358	4.54189	0.00957041	0.0122665	0	3.6	-3.94	4.54	0.000396	0.00115525	0.24	NS	0.154	NS
AT4G31180.1	4	282919±122601	286310±187137	60460±47889	301425±181189	0.0171858	0.967111	NS	-2.22634	0.000814743	0.00212941	0.0914092	0.823401	NS	0	0	-2.23	0	0.059	NS	0.069	NS	0.045	0.0462228
AT4G31300.2	8	1596162±365756	1240070±467306	1934259±327442	581689±533186	-0.364186	0.119265	NS	0.277174	0.094176	NS	-1.45629	0.000865788	0.0016309	0	0	0	-1.46	4.11e-05	0.000185345	0.383	NS	0.006	0.00977586
AT4G31340.1	2	47306±39943	57940±38522	0±0	31447±49727	0.292547	0.608376	NS	-22.1736	0.0109485	0.015492	-0.589077	0.518947	NS	0	0	-22.17	0	0.176	NS	0.016	0.0197232	0.479	NS
AT4G31480.3	8	541767±157786	455329±202067	304926±73587	298237±146582	-0.250761	0.367911	NS	-0.829211	0.00401807	0.00707282	-0.861211	0.0104478	0.0131368	0	0	-0.83	-0.86	0.405	NS	0.003	0.00510665	0.51	NS
AT4G31570.7	2	17309±21199	93659±150367	343316±231242	971972±1767898	2.43591	0.177452	NS	4.30995	0.00149497	0.00329461	5.81133	0.151963	NS	0	0	4.31	0	0.328	NS	0.082	NS	0.409	NS
AT4G31700.1	7	7070223±1573307	6427650±2364290	3753791±1273098	4319835±3176694	-0.137464	0.5409	NS	-0.913407	0.000813722	0.00212941	-0.710779	0.0525069	NS	0	0	-0.91	0	0.911	NS	0.003	0.00510665	0.482	NS
AT4G31840.1	6	656273±173776	522612±213891	651485±201747	71636±94208	-0.328556	0.202103	NS	-0.0105631	0.962676	NS	-3.19555	2.82766e-06	2.16448e-05	0	0	0	-3.2	4.13e-05	0.000185345	0.003	0.00510665	0.003	0.00581538
AT4G31880.1	4	82011±41811	66476±32243	137148±59991	11825±28966	-0.302986	0.43708	NS	0.74185	0.0625366	NS	-2.79393	0.0032323	0.00490312	0	0	0	-2.79	0.000426	0.00121238	0.918	NS	0.002	0.0042117
AT4G31985.1	4	3130624±834416	2306945±1036319	2876299±979791	634914±501355	-0.440466	0.109154	NS	-0.122237	0.608482	NS	-2.30182	1.31087e-05	5.88232e-05	0	0	0	-2.3	0.00016	0.000541395	0.009	0.0124141	0.044	0.0455671
AT4G31990.2	23	5954545±1358192	5105829±2768213	99823678±23806590	1599533±1023593	-0.221846	0.455323	NS	4.06732	2.70079e-08	1.309e-06	-1.89634	1.17205e-05	5.37505e-05	0	0	4.07	-1.9	9.37e-11	5.74036e-09	4.86e-11	6.6366e-09	1.76e-11	1.33056e-09
AT4G32200.1	2	357310±334470	480537±525990	1769055±104064	26667±41919	0.427472	0.592197	NS	2.30773	8.52866e-08	2.55255e-06	-3.74405	0.0290455	0.0315869	0	0	2.31	-3.74	4.35e-06	3.08744e-05	0.000459	0.00115834	6.17e-08	1.02553e-06
AT4G32260.1	9	4405210±703097	4500432±1128619	6594051±623992	1815823±1857425	0.0308527	0.845423	NS	0.581954	2.90058e-05	0.000169469	-1.27859	0.00292764	0.00455705	0	0	0.58	-1.28	6.25e-05	0.000257979	0.686	NS	9.34e-06	6.08031e-05
AT4G32330.4	2	49130±28201	38531±33141	0±0	0±0	-0.35058	0.513639	NS	-22.2282	0.000717322	0.00194317	-22.2282	0.000717322	0.00139006	0	0	-22.23	-22.23	0.512	NS	2.95e-05	0.00013428	0.551	NS
AT4G32470.1	5	304619±152249	314738±235565	176234±89835	81820±122924	0.0471475	0.921787	NS	-0.789514	0.0853348	NS	-1.89647	0.0105415	0.0132271	0	0	0	-1.9	0.557	NS	0.008	0.0113272	0.412	NS
AT4G32520.1	17	25262417±15098669	12533359±15292108	1502270±392758	14160913±20055604	-1.01122	0.126071	NS	-4.07178	0.00162212	0.00349931	-0.835078	0.257109	NS	0	0	-4.07	0	0.829	NS	0.056	NS	0.035	0.0387977
AT4G32590.3	3	80849±22763	110418±92675	29588±48980	0±0	0.449678	0.397963	NS	-1.4502	0.0210505	0.0258613	-22.9468	4.49865e-07	6.8087e-06	0	0	-1.45	-22.95	0.894	NS	0.000681	0.0016181	0.168	NS
AT4G32720.1	7	873039±194920	585715±369898	83112±88489	140774±165371	-0.575847	0.0753442	NS	-3.39292	2.24474e-07	5.55708e-06	-2.63266	3.13331e-06	2.30527e-05	0	0	-3.39	-2.63	0.155	NS	2.05e-07	3.12433e-06	0.066	NS
AT4G32915.1	2	40428±33145	88902±70224	0±0	78959±92441	1.13687	0.10243	NS	-21.9469	0.00920366	0.0135923	0.965749	0.296868	NS	0	0	-21.95	0	0.011	0.0153525	0.275	NS	0.513	NS
AT4G32930.2	2	27635±22121	74561±40044	0±0	50050±80818	1.43193	0.0121848	0.0248503	-21.3981	0.00796078	0.0121583	0.856874	0.469574	NS	0	1.43	-21.4	0	0.01	0.0142298	0.146	NS	0.929	NS
AT4G33010.1	30	31152564±24220074	11454368±4237489	9592109±3002215	6035011±4110598	-1.44345	0.0499478	0.0507358	-1.69943	0.045948	0.0473753	-2.36792	0.0236475	0.0264929	0	-1.44	-1.7	-2.37	0.024	0.0276868	0.014	0.0176653	0.133	NS
AT4G33030.1	16	730915±248564	919640±541014	585994±303322	581808±686594	0.331365	0.390813	NS	-0.31882	0.342669	NS	-0.32916	0.581825	NS	0	0	0	0
AT4G33090.1	16	2548471±555303	1755373±534400	7290470±3478549	404642±379810	-0.537854	0.0131846	0.0258753	1.51638	0.00209323	0.00417681	-2.65491	1.05381e-06	1.15087e-05	0	-0.54	1.52	-2.65	1.09e-05	6.31224e-05	0.012	0.0155899	8.92e-05	0.000370564
AT4G33250.1	2	99141±40761	142603±150425	5364±13139	0±0	0.524452	0.446082	NS	-4.20806	8.15377e-05	0.00035443	-23.2411	3.14708e-05	0.000115087	0	0	-4.21	-23.24	0.493	NS	0.000731	0.00171124	0.436	NS
AT4G33350.1	5	119372±66309	232283±151472	114500±92532	112469±134464	0.960416	0.0761009	NS	-0.060115	0.910337	NS	-0.0859362	0.901725	NS	0	0	0	0
AT4G33400.1	2	290626±79010	26428±27271	2420409±414194	239646±196094	-3.45904	4.37348e-07	5.30518e-05	3.05802	1.14689e-09	1.50535e-07	-0.278256	0.517739	NS	0	-3.46	3.06	0	2.68e-13	7.7988e-11	7.78e-14	2.3904e-11	1.34e-11	1.1424e-09
AT4G33500.1	2	81196±45669	24647±18523	215226±26242	9004±14238	-1.71998	0.00773521	0.0197403	1.40637	1.45153e-05	0.000104288	-3.17284	0.0020607	0.00335775	0	-1.72	1.41	-3.17	2.77e-11	2.30306e-09	1.42e-05	7.58774e-05	6.32e-07	6.8256e-06
AT4G33510.1	12	3555805±757379	2669294±879903	4561433±1158206	8677430±14119535	-0.413718	0.0533788	NS	0.359311	0.0705644	NS	1.28709	0.326849	NS	0	0	0	0
AT4G33580.2	4	117219±76269	238392±132724	32597±28524	142558±200807	1.02412	0.0441604	0.0469045	-1.84641	0.0206633	0.0254664	0.282336	0.749823	NS	0	1.02	-1.85	0	0.023	0.026772	0.073	NS	0.908	NS
AT4G33640.1	2	25721±61743	134562±147640	34913±85519	69929±111072	2.38726	0.0769676	NS	0.440827	0.81883	NS	1.44294	0.360742	NS	0	0	0	0
AT4G33670.1	4	107974±56343	112123±58565	170770±51166	20069±33724	0.0543926	0.890741	NS	0.661368	0.0492444	0.0497703	-2.42762	0.00418858	0.00613945	0	0	0.66	-2.43	0.003	0.00548195	0.534	NS	0.000603	0.00175334
AT4G33680.1	20	4365724±2579270	7411648±3890767	2068458±1942501	3535337±3051920	0.763573	0.0912414	NS	-1.07767	0.0876567	NS	-0.304373	0.590132	NS	0	0	0	0
AT4G33760.1	5	114750±57117	166980±58261	0±0	23378±42775	0.541181	0.100338	NS	-23.452	0.000204869	0.000704318	-2.29526	0.00522485	0.00730275	0	0	-23.45	-2.3	0.041	0.0425348	1.44e-07	2.49262e-06	0.437	NS
AT4G34050.3	12	703206±376116	1368067±1000866	591139±297262	183777±175453	0.96012	0.102524	NS	-0.25045	0.554889	NS	-1.93599	0.00694045	0.0093158	0	0	0	-1.94	0.421	NS	0.008	0.0113272	0.022	0.0276739
AT4G34090.3	6	140652±80702	601010±282472	104374±69083	383943±267756	2.09526	0.000521823	0.00597838	-0.430359	0.389596	NS	1.44877	0.0301197	0.0325304	0	2.1	0	1.45	3.69e-05	0.000171122	0.119	NS	0.252	NS
AT4G34110.1	21	1354617±230755	1254463±682030	1405718±636338	933835±739842	-0.110814	0.702385	NS	0.0534231	0.837898	NS	-0.536644	0.154623	NS	0	0	0	0
AT4G34120.1	10	431800±276832	634482±392096	302234±77020	248944±371134	0.555216	0.261826	NS	-0.514696	0.279529	NS	-0.794544	0.308996	NS	0	0	0	0
AT4G34200.1	22	4785837±803102	4187853±1653421	5388655±1299252	2348650±1382118	-0.19256	0.379256	NS	0.171154	0.30437	NS	-1.02694	0.00101628	0.00185358	0	0	0	-1.03	0.002	0.00389298	0.256	NS	0.023	0.0286458
AT4G34290.1	3	383136±166679	538742±254765	1089557±336437	339008±440519	0.491738	0.17776	NS	1.50781	0.000150996	0.000550582	-0.176538	0.799906	NS	0	0	1.51	0	0.041	0.0425348	0.034	0.0364625	0.000722	0.00197051
AT4G34350.1	14	1725312±517738	1773643±772280	2530532±575129	345685±205348	0.039859	0.887628	NS	0.552584	0.0156601	0.0205925	-2.31933	2.21839e-05	8.82926e-05	0	0	0.55	-2.32	0.000136	0.000479709	0.206	NS	2.13e-05	0.000118403
AT4G34450.1	24	1504446±291387	1688917±524418	2262288±445202	720848±612958	0.166866	0.406538	NS	0.58855	0.0018172	0.00376959	-1.06146	0.00698096	0.00936046	0	0	0.59	-1.06	0.003	0.00548195	0.658	NS	6.85e-05	0.000302842
AT4G34490.2	8	1195072±276417	967962±374937	1075373±336906	936398±727220	-0.304074	0.198719	NS	-0.15226	0.477441	NS	-0.351904	0.374835	NS	0	0	0	0
AT4G34555.1	2	102362±173807	376030±182106	0±0	260038±228992	1.87717	0.00941961	0.0224051	-23.2872	0.167029	NS	1.34504	0.165132	NS	0	1.88	0	0	0.000372	0.00110461	0.111	NS	0.919	NS
AT4G34620.1	6	2160922±711308	1927157±894505	3754245±793594	283929±203312	-0.165173	0.58179	NS	0.796876	0.00144725	0.00323348	-2.92805	1.85148e-05	7.80364e-05	0	0	0.8	-2.93	1.24e-06	1.11888e-05	0.948	NS	2.87e-06	2.30821e-05
AT4G34670.1	12	14556781±3092820	12665048±3607332	13933086±2557372	6626288±3396857	-0.200839	0.291498	NS	-0.0631765	0.692857	NS	-1.13542	0.000446613	0.000942764	0	0	0	-1.14	0.002	0.00389298	0.014	0.0176653	0.037	0.0405391
AT4G34700.1	5	318573±162297	417570±369044	237441±190788	10868±26622	0.390395	0.503745	NS	-0.424053	0.404862	NS	-4.87343	0.000379482	0.000833441	0	0	0	-4.87	0.584	NS	0.011	0.0145522	0.074	NS
AT4G34740.1	4	101830942±58131756	89547412±86774364	390613±176584	80628399±62951479	-0.185452	0.749537	NS	-8.02622	0.000707551	0.00193077	-0.336816	0.524468	NS	0	0	-8.03	0	0.225	NS	0.026	0.0294236	0.064	NS
AT4G34830.1	4	15885±12539	67425±52544	4745121±10913908	38351±62882	2.0856	0.0171435	0.0302615	8.22262	0.244089	NS	1.27159	0.344717	NS	0	2.09	0	0	0.302	NS	0.239	NS	0.246	NS
AT4G34870.1	21	13246599±2819461	11802708±4749821	5877012±2184446	5462529±4284924	-0.166504	0.479653	NS	-1.17247	0.000104113	0.000421474	-1.27798	0.00111227	0.00197839	0	0	-1.17	-1.28	0.493	NS	4.46e-05	0.000184556	0.719	NS
AT4G34980.1	4	215020±56732	209650±140377	232968±94966	134772±172235	-0.0364865	0.922389	NS	0.115661	0.667286	NS	-0.673946	0.240846	NS	0	0	0	0
AT4G35000.1	13	2012029±602450	2071560±893332	1175978±907299	800642±775610	0.0420661	0.880642	NS	-0.77479	0.0578719	NS	-1.32942	0.00537751	0.00747401	0	0	0	-1.33	0.658	NS	0.002	0.00362537	0.486	NS
AT4G35090.1	13	2313895±1238393	4051433±1949642	1199141±450941	2329339±1723984	0.808109	0.0547944	NS	-0.948322	0.0522503	NS	0.00959737	0.984724	NS	0	0	0	0
AT4G35100.2	2	185210±46579	79112±87971	513214±168610	0±0	-1.22719	0.00966793	0.0224892	1.4704	0.000132271	0.000499387	-24.1427	1.13936e-07	2.83371e-06	0	-1.23	1.47	-24.14	1.62e-08	4.3853e-07	0.002	0.00362537	7.36e-06	5.24921e-05
AT4G35250.1	9	2133544±541466	1724356±1059338	4036133±1082268	237518±202043	-0.307195	0.353775	NS	0.919722	0.00074657	0.00199149	-3.16714	9.80439e-07	1.12474e-05	0	0	0.92	-3.17	1.06e-06	1.01134e-05	0.424	NS	9.41e-06	6.08031e-05
AT4G35260.1	3	39065±29645	90552±82532	22488±44952	87803±113540	1.21287	0.121219	NS	-0.796711	0.421152	NS	1.16841	0.267402	NS	0	0	0	0
AT4G35450.5	13	2891110±956301	2078945±1148493	737923±349270	1130276±716869	-0.475772	0.156001	NS	-1.97008	0.000111354	0.0004403	-1.35495	0.00194559	0.00320094	0	0	-1.97	-1.35	0.43	NS	7.23e-05	0.000264034	0.083	NS
AT4G35460.1	2	9597±17292	32544±28530	0±0	6999±17144	1.76172	0.075917	NS	-19.8723	0.191165	NS	-0.455487	0.783604	NS	0	0	0	0
AT4G35570.2	2	107358±35128	48939±43636	148717±101695	0±0	-1.13338	0.011705	0.0246594	0.470136	0.305917	NS	-23.3559	2.61392e-06	2.04108e-05	0	-1.13	0	-23.36	9.78e-05	0.000374854	0.907	NS	0.048	0.0484486
AT4G35630.1	9	1365398±487713	1632410±684007	615711±302640	1734756±1505564	0.257682	0.39411	NS	-1.149	0.00488683	0.00833465	0.345411	0.528579	NS	0	0	-1.15	0	0.056	NS	0.317	NS	0.206	NS
AT4G35800.2	4	608888±408764	157791±104803	50529±56681	5329±13053	-1.94816	0.0121686	0.0248503	-3.591	0.00471114	0.00806988	-6.83617	0.00261024	0.00411918	0	-1.95	-3.59	-6.84	0.005	0.00836207	0.000353	0.000932983	0.03	0.034732
AT4G35830.1	16	4540090±1410364	4933043±2543099	3322063±441202	1998806±1434069	0.119757	0.712681	NS	-0.450641	0.0584522	NS	-1.18358	0.00505686	0.00714353	0	0	0	-1.18	0.554	NS	0.004	0.00642614	0.193	NS
AT4G36020.3	10	1542022±349555	1341174±534624	2571400±644003	665281±465496	-0.201327	0.398035	NS	0.737731	0.0018753	0.00385121	-1.21279	0.00125496	0.00217228	0	0	0.74	-1.21	2.81e-05	0.00013572	0.313	NS	0.000157	0.000590507
AT4G36130.1	4	1158635±321543	644176±434818	697355±360803	173159±119676	-0.846899	0.0191815	0.0320176	-0.73246	0.0243302	0.0288907	-2.74226	4.51709e-06	2.784e-05	0	-0.85	-0.73	-2.74	0.000404	0.00116976	0.001	0.00202471	0.97	NS
AT4G36210.3	2	5923±7117	169443±123399	170767±33767	448197±747431	4.83838	0.00202295	0.0110463	4.84962	2.41312e-09	2.42668e-07	6.24172	0.119051	NS	0	4.84	4.85	0	0.134	NS	0.126	NS	0.687	NS
AT4G36220.1	4	89204±34947	128034±143761	95488±85704	37096±48929	0.521339	0.472473	NS	0.0981999	0.854542	NS	-1.26585	0.035791	0.0376387	0	0	0	-1.27	0.881	NS	0.243	NS	0.169	NS
AT4G36250.1	6	291181±81835	161186±117784	30334±24836	14406±26038	-0.853192	0.0243252	0.0350967	-3.26293	2.40053e-06	2.71784e-05	-4.33713	1.2571e-06	1.28965e-05	0	-0.85	-3.26	-4.34	0.013	0.0173333	1.77e-07	2.86228e-06	0.064	NS
AT4G36390.1	2	21560±21329	61288±26032	0±0	52186±82674	1.50728	0.00542531	0.0168069	-21.0399	0.0253852	0.0299537	1.27534	0.335327	NS	0	1.51	-21.04	0	0.011	0.0153525	0.36	NS	0.711	NS
AT4G36690.1	2	21758±30245	44699±41682	0±0	0±0	1.03871	0.237954	NS	-21.0531	0.0967121	NS	-21.0531	0.0967121	NS	0	0	0	0
AT4G36800.2	2	30256±28505	310721±128004	24946±26188	14979±36691	3.36033	2.39298e-05	0.00103624	-0.278424	0.72552	NS	-1.01426	0.39542	NS	0	3.36	0	0	7.68e-06	4.77983e-05	1.03e-05	5.80674e-05	1.2e-05	7.49752e-05
AT4G36810.1	7	1241516±564948	2475859±1054555	591798±224762	761588±555704	0.995826	0.0117358	0.0246594	-1.06893	0.0177462	0.0224509	-0.70502	0.134577	NS	0	1	-1.07	0	0.008	0.012031	0.000135	0.000423253	0.053	NS
AT4G36910.1	2	24513±30345	46889±46217	0±0	29776±54059	0.93567	0.280503	NS	-21.2251	0.0653742	NS	0.280579	0.821065	NS	0	0	0	0
AT4G37000.1	3	110940±21320	92374±60292	212063±129968	42288±50260	-0.264216	0.429226	NS	0.934718	0.0498305	0.0501834	-1.39145	0.0038715	0.00569455	0	0	0.93	-1.39	0.005	0.00836207	0.344	NS	0.013	0.0181328
AT4G37040.1	3	99200±21126	56297±44617	16199±21070	0±0	-0.817279	0.0285954	0.036987	-2.61444	3.90279e-06	3.75375e-05	-23.2419	1.4101e-08	8.92145e-07	0	-0.82	-2.61	-23.24	0.007	0.0109664	4.04e-07	4.64034e-06	0.217	NS
AT4G37200.1	2	358725±112579	368573±155157	1079569±351283	102933±111173	0.0390734	0.889164	NS	1.58951	9.15715e-05	0.000381861	-1.80117	0.000823251	0.00156695	0	0	1.59	-1.8	5.69e-06	3.80641e-05	0.005	0.00776865	8.93e-07	8.883e-06
AT4G37210.1	2	4371092±872771	2486305±1101535	7545303±2655573	492040±429068	-0.81399	0.00217732	0.0114137	0.787585	0.0071889	0.011285	-3.15115	8.33935e-08	2.23255e-06	0	-0.81	0.79	-3.15	5.23e-08	9.97987e-07	0.258	NS	0.000106	0.000430839
AT4G37300.1	6	1119295±322604	1008943±611632	235877±117209	249069±195947	-0.149746	0.663581	NS	-2.24648	1.51266e-05	0.000106268	-2.16797	3.97093e-05	0.000137815	0	0	-2.25	-2.17	0.707	NS	4.47e-06	2.92214e-05	0.671	NS
AT4G37510.1	9	234006±137317	349853±269251	164313±112810	160818±203899	0.580204	0.303089	NS	-0.510098	0.326332	NS	-0.541111	0.436769	NS	0	0	0	0
AT4G37550.1	5	62782±44731	106969±68980	36466±46215	20766±34889	0.768761	0.157655	NS	-0.783799	0.300016	NS	-1.59612	0.0761115	NS	0	0	0	0
AT4G37870.1	8	569997±146726	465311±285564	614044±232857	261918±233217	-0.292759	0.378694	NS	0.107388	0.672384	NS	-1.12184	0.00921979	0.0118616	0	0	0	-1.12	0.02	0.0241244	0.393	NS	0.172	NS
AT4G37910.2	21	7886651±2034961	6122236±2691994	6885557±1287511	1951650±759769	-0.365354	0.170129	NS	-0.19584	0.305689	NS	-2.01472	7.85895e-06	3.94986e-05	0	0	0	-2.01	0.000157	0.000534351	0.002	0.00362537	0.039	0.0421803
AT4G37925.1	3	59481±57905	160014±90395	7840±13865	101606±123205	1.4277	0.0204085	0.032933	-2.92346	0.0486476	0.0492014	0.772494	0.41137	NS	0	1.43	-2.92	0	0.004	0.00703323	0.091	NS	0.915	NS
AT4G37930.1	28	30526493±9263316	52201826±36115690	70054776±37173553	85369509±106952751	0.774038	0.1235	NS	1.19842	0.0123144	0.0171102	1.48366	0.174066	NS	0	0	1.2	0	0.4	NS	0.11	NS	0.887	NS
AT4G37980.1	7	351388±130108	460089±176068	403992±220102	31071±53086	0.388851	0.191056	NS	0.201263	0.586244	NS	-3.49941	5.17562e-05	0.000168078	0	0	0	-3.5	0.081	NS	0.006	0.00901467	0.000472	0.00146243
AT4G38220.2	9	8228996±1438656	5942153±2463712	726255±303719	2384235±1519179	-0.469731	0.0419489	0.0454166	-3.50217	4.555e-09	3.73065e-07	-1.78719	3.57582e-06	2.52776e-05	0	0	-3.5	-1.79	0.436	NS	2.21e-09	1.35805e-07	0.005	0.00849438
AT4G38350.2	3	85076±60916	91898±67676	13985±34257	37530±60371	0.111282	0.839971	NS	-2.60484	0.0214934	0.0261557	-1.18072	0.167873	NS	0	0	-2.6	0	0.524	NS	0.009	0.0124141	0.712	NS
AT4G38370.1	4	160198±299413	751297±776516	12255±19947	1843516±2350677	2.22953	0.0656843	NS	-3.70847	0.242339	NS	3.52453	0.0666198	NS	0	0	0	0
AT4G38510.5	3	195412±179319	240862±116737	246055±41675	162093±213131	0.301692	0.574523	NS	0.332465	0.504698	NS	-0.269694	0.75561	NS	0	0	0	0
AT4G38600.3	3	97393±61669	100688±61731	276179±299310	150244±197836	0.0479955	0.919151	NS	1.5037	0.124901	NS	0.62541	0.491279	NS	0	0	0	0
AT4G38630.1	8	739525±298858	967447±259083	466228±278980	776288±453053	0.387584	0.137529	NS	-0.665563	0.10248	NS	0.0699929	0.857925	NS	0	0	0	0
AT4G38680.1	4	963971±501910	1468342±401676	774649±632871	804637±955130	0.607126	0.0500181	0.0507525	-0.315447	0.542527	NS	-0.260651	0.693642	NS	0	0.61	0	0	0.251	NS	0.102	NS	0.348	NS
AT4G38710.2	10	458682±185633	358452±332905	280911±84133	320160±335482	-0.355714	0.476477	NS	-0.707381	0.0450357	0.0466021	-0.518699	0.342999	NS	0	0	-0.71	0	0.71	NS	0.277	NS	0.488	NS
AT4G38740.1	10	3182469±976344	2933369±1904955	4152608±1084016	912898±570802	-0.117588	0.750598	NS	0.383871	0.100742	NS	-1.80162	0.000157772	0.000405039	0	0	0	-1.8	0.002	0.00389298	0.323	NS	0.004	0.00728675
AT4G38970.1	20	48783315±8135532	45420848±14834182	26593725±7476468	16505485±7230536	-0.103033	0.588986	NS	-0.875302	0.00012417	0.000483083	-1.56344	2.04344e-06	1.75289e-05	0	0	-0.88	-1.56	0.109	NS	4.81e-07	5.27812e-06	0.394	NS
AT4G39040.1	4	132578±93002	174448±146691	8179±20034	68352±89564	0.395959	0.514609	NS	-4.01877	0.00578727	0.00953347	-0.955796	0.213702	NS	0	0	-4.02	0	0.203	NS	0.006	0.00901467	0.815	NS
AT4G39080.1	3	295670±147234	439623±157816	224593±174381	295446±327050	0.572277	0.0876442	NS	-0.396674	0.422538	NS	-0.0010969	0.998654	NS	0	0	0	0
AT4G39090.1	2	23995±21471	39771±29871	3035±7434	0±0	0.728978	0.255014	NS	-2.98301	0.0366062	0.0400246	-21.1943	0.015169	0.01824	0	0	-2.98	-21.19	0.34	NS	0.00043	0.00110328	0.221	NS
AT4G39150.1	2	16604±31744	80697±62206	28839±70641	49718±86756	2.28094	0.0220476	0.0335367	0.796455	0.671576	NS	1.5822	0.339294	NS	0	2.28	0	0	0.083	NS	0.726	NS	0.392	NS
AT4G39200.1	2	1491509±1037997	2340944±980319	1937136±556517	1463842±967174	0.650317	0.125245	NS	0.377152	0.353083	NS	-0.027013	0.960073	NS	0	0	0	0
AT4G39260.1	6	4714146±483564	3195227±952193	4887788±1181680	2668148±791986	-0.561078	0.00126377	0.00860473	0.0521853	0.713966	NS	-0.821158	3.48383e-05	0.000124529	0	-0.56	0	-0.82	8.62e-06	5.15742e-05	0.623	NS	0.308	NS
AT4G39280.1	4	283669±257333	155168±73539	365643±52354	96765±87669	-0.870375	0.219635	NS	0.366228	0.450668	NS	-1.55165	0.10717	NS	0	0	0	0
AT4G39330.1	16	1532481±571963	1748805±972553	1719231±575215	843558±560189	0.1905	0.602637	NS	0.165894	0.555155	NS	-0.86131	0.0405984	0.0418321	0	0	0	-0.86	0.31	NS	0.211	NS	0.053	NS
AT4G39460.3	5	233831±44904	140373±74795	145479±88351	6923±16958	-0.736204	0.00953528	0.0224051	-0.684656	0.0290632	0.0334139	-5.07792	1.08114e-08	7.5168e-07	0	-0.74	-0.68	-5.08	5.82e-05	0.000242813	9.14e-05	0.000312899	0.356	NS
AT4G39510.1	3	41592±28566	50418±44863	28697±38727	20359±49869	0.277619	0.652528	NS	-0.535414	0.485306	NS	-1.03065	0.333336	NS	0	0	0	0
AT4G39520.1	5	262478±169929	504363±427835	199290±198478	618869±998749	0.942268	0.162693	NS	-0.397324	0.531865	NS	1.23744	0.342175	NS	0	0	0	0
AT4G39660.1	5	36359±52462	88342±94251	19149±31903	23773±46081	1.28077	0.200707	NS	-0.925058	0.486072	NS	-0.612993	0.646022	NS	0	0	0	0
AT4G39680.1	7	161097±74673	186027±100222	93808±62823	65731±99810	0.207587	0.590429	NS	-0.780144	0.0949336	NS	-1.29329	0.060165	NS	0	0	0	0
AT4G39710.1	3	93132±66737	171668±140692	38121±52613	99099±117940	0.882264	0.180332	NS	-1.28869	0.116123	NS	0.0895891	0.906585	NS	0	0	0	0
AT4G39730.1	4	3515688±317093	2513463±1096680	6185830±1718038	777647±511467	-0.48413	0.026405	0.0358497	0.81516	0.000779031	0.00204761	-2.17662	6.88114e-09	6.38464e-07	0	0	0.82	-2.18	4.19e-08	8.4089e-07	0.199	NS	7.65e-06	5.383e-05
AT4G39800.1	10	1140887±292833	1271509±453422	294538±286524	180981±229828	0.156386	0.513198	NS	-1.95363	9.10491e-05	0.000380572	-2.65625	1.05999e-05	5.00176e-05	0	0	-1.95	-2.66	0.875	NS	3.77e-08	9.58118e-07	0.347	NS
AT4G39860.3	5	270721±92285	204104±94806	22787±29357	52611±46355	-0.407502	0.188528	NS	-3.57055	1.64926e-05	0.000111909	-2.36338	0.000102827	0.000282793	0	0	-3.57	-2.36	0.427	NS	1.5e-07	2.56042e-06	0.104	NS
AT4G39960.2	7	1555290±364469	1795004±943264	172870±113997	612386±481546	0.206803	0.517604	NS	-3.16942	3.17267e-07	7.15436e-06	-1.34467	0.000944454	0.00173816	0	0	-3.17	-1.34	0.144	NS	3.22e-06	2.27436e-05	0.654	NS
AT4G39970.1	6	554037±208218	509563±364585	451591±315610	11589±19594	-0.120722	0.772773	NS	-0.294965	0.477787	NS	-5.57922	1.58597e-05	6.89495e-05	0	0	0	-5.58	0.037	0.039224	0.007	0.0101331	0.063	NS
AT4G39980.1	8	679367±168105	581699±236522	430621±147783	375275±415845	-0.223918	0.367498	NS	-0.657771	0.0117775	0.01652	-0.856243	0.0832103	NS	0	0	-0.66	0	0.437	NS	0.03	0.0329491	0.834	NS
AT4G40030.2	4	10805871±2367045	6595725±3273507	6346265±1443913	2387955±1284031	-0.712212	0.0115455	0.0246594	-0.767836	0.00106899	0.00263772	-2.17797	1.49563e-06	1.45e-05	0	-0.71	-0.77	-2.18	7.87e-05	0.000309482	3.99e-05	0.000168512	0.888	NS
AT5G01410.1	12	3387101±1209884	3432195±2169785	2450854±1627866	930536±743378	0.0190805	0.960461	NS	-0.466767	0.23746	NS	-1.86392	0.000584135	0.00117475	0	0	0	-1.86	0.273	NS	0.008	0.0113272	0.199	NS
AT5G01530.1	6	4933453±1252526	4327546±2054092	3262919±1863162	2141687±1973334	-0.189048	0.495867	NS	-0.596435	0.0651638	NS	-1.20385	0.00614162	0.00837929	0	0	0	-1.2	0.234	NS	0.01	0.0135055	0.713	NS
AT5G01590.1	3	133880±82691	106989±113447	54728±59634	22778±55796	-0.323478	0.604913	NS	-1.29059	0.0654159	NS	-2.5552	0.0126608	0.0155894	0	0	0	-2.56	0.367	NS	0.017	0.0206861	0.937	NS
AT5G01600.1	4	128401±40070	164772±188615	244213±260317	2906±7117	0.359811	0.603798	NS	0.927486	0.23901	NS	-5.46563	2.26963e-06	1.86973e-05	0	0	0	-5.47	0.154	NS	0.754	NS	0.031	0.0354018
AT5G01650.1	4	281886±234140	694208±393638	60005±91394	493589±608384	1.30026	0.0246777	0.035172	-2.23195	0.0436373	0.0455123	0.808199	0.385916	NS	0	1.3	-2.23	0	0.007	0.0109664	0.157	NS	0.942	NS
AT5G01750.2	4	89706±65879	124590±96760	40001±54866	62193±82873	0.473911	0.423048	NS	-1.16516	0.154565	NS	-0.528457	0.500245	NS	0	0	0	0
AT5G01770.1	2	242533±179579	220322±222122	27837±40616	12556±30757	-0.138567	0.833499	NS	-3.1231	0.0116034	0.0162923	-4.27169	0.0073224	0.00970423	0	0	-3.12	-4.27	0.745	NS	0.001	0.00202471	0.953	NS
AT5G02160.1	7	2129244±842133	3744093±3982910	5072937±915846	594309±417498	0.814275	0.282456	NS	1.25248	2.15035e-05	0.000134658	-1.84106	0.00101442	0.00184021	0	0	1.25	-1.84	0.175	NS	0.979	NS	0.000975	0.00231902
AT5G02240.1	16	2369676±574564	2307428±911427	2132016±1134944	1660220±1640194	-0.0384037	0.875023	NS	-0.152471	0.618245	NS	-0.513315	0.278244	NS	0	0	0	0
AT5G02400.1	2	445082±960239	286588±307275	1007471±819696	21485±52626	-0.635094	0.680554	NS	1.17859	0.266238	NS	-4.3727	0.293912	NS	0	0	0	0
AT5G02450.1	4	773777±410527	807372±512522	420318±285892	315811±529378	0.0613156	0.889924	NS	-0.880436	0.0908845	NS	-1.29286	0.0897068	NS	0	0	0	0
AT5G02500.1	15	41590047±13090285	40945901±14717786	37873010±9478341	19615256±10656983	-0.0225193	0.929702	NS	-0.135068	0.563101	NS	-1.08426	0.00453439	0.00656166	0	0	0	-1.08	0.08	NS	0.016	0.0197232	0.076	NS
AT5G02530.1	6	919021±314510	954579±359415	1762339±350765	365594±320472	0.0547667	0.840833	NS	0.939322	0.000321728	0.00102305	-1.32986	0.00593926	0.00813827	0	0	0.94	-1.33	6.31e-05	0.000259535	0.271	NS	7.89e-06	5.42258e-05
AT5G02790.1	5	151222±124146	327489±219225	68940±93567	189001±208481	1.11478	0.0711107	NS	-1.13325	0.193463	NS	0.321727	0.679827	NS	0	0	0	0
AT5G02870.2	2	4790318±1310176	3631109±2061711	2604651±686012	721593±466095	-0.399711	0.208635	NS	-0.879031	0.00216062	0.00427106	-2.73086	3.71449e-06	2.544e-05	0	0	-0.88	-2.73	0.007	0.0109664	3.41e-05	0.000148088	0.486	NS
AT5G02940.2	2	117673±43716	94495±71041	28745±31805	39717±63722	-0.316468	0.453307	NS	-2.03339	0.000828407	0.0021505	-1.56695	0.0169306	0.0199532	0	0	-2.03	-1.57	0.717	NS	0.002	0.00362537	0.428	NS
AT5G02960.1	16	15440658±3738886	46337056±30939271	80175643±44331745	7366444±3167106	1.58543	0.0136989	0.0262331	2.37643	0.00112706	0.0026943	-1.06769	0.000759992	0.00146324	0	1.59	2.38	-1.07	0.127	NS	0.174	NS	2.49e-05	0.00013446
AT5G03040.3	2	118582±40843	73676±34981	38306±50545	0±0	-0.686612	0.0381865	0.0435853	-1.63024	0.00541002	0.00903277	-23.4994	4.66997e-06	2.83871e-05	0	-0.69	-1.63	-23.5	0.007	0.0109664	1.14e-05	6.33964e-05	0.82	NS
AT5G03290.1	8	492466±155180	612815±533550	114161±61490	364988±426722	0.315428	0.552673	NS	-2.10896	5.52836e-05	0.000269099	-0.432176	0.451216	NS	0	0	-2.11	0	0.194	NS	0.028	0.0310858	0.634	NS
AT5G03300.1	12	4648203±1107813	3525332±1458262	7230747±2288620	1097235±529877	-0.398914	0.111768	NS	0.637471	0.014866	0.019761	-2.0828	3.85427e-06	2.57654e-05	0	0	0.64	-2.08	2.12e-06	1.71367e-05	0.802	NS	0.000147	0.000561273
AT5G03350.1	4	106826±96261	248303±195066	94110±96548	63266±94905	1.21684	0.0902461	NS	-0.182837	0.810111	NS	-0.755763	0.412248	NS	0	0	0	0
AT5G03630.1	4	140939±92620	116517±100104	27509±31966	25975±63625	-0.274523	0.630757	NS	-2.35711	0.0116511	0.0163975	-2.43988	0.019888	0.0228932	0	0	-2.36	-2.44	0.647	NS	0.002	0.00362537	0.711	NS
AT5G03650.1	4	297126±231128	604001±1221728	2925721±1865415	38725±67628	1.02348	0.498292	NS	3.29965	0.00155248	0.00339289	-2.93975	0.0179753	0.0209498	0	0	3.3	-2.94	0.012	0.0164717	0.017	0.0206861	0.000776	0.00207299
AT5G03740.1	5	920289±312841	1062626±261735	640786±293374	909334±601817	0.207476	0.357613	NS	-0.522244	0.110483	NS	-0.0172766	0.965521	NS	0	0	0	0
AT5G03850.1	4	4434021±1475256	3099931±1861266	2824036±1504419	829363±928058	-0.516379	0.142919	NS	-0.650857	0.0643179	NS	-2.41854	0.000114673	0.000309035	0	0	0	-2.42	0.009	0.0131443	0.002	0.00362537	0.573	NS
AT5G03880.1	6	287324±82281	325171±178256	191166±63829	131757±166757	0.178519	0.598897	NS	-0.587851	0.0316413	0.0357824	-1.12479	0.0384515	0.0399344	0	0	-0.59	-1.12	0.904	NS	0.009	0.0124141	0.349	NS
AT5G03900.2	3	16476±18029	60127±26955	34104±30465	14677±35952	1.86761	0.00204481	0.0110561	1.04955	0.198962	NS	-0.166824	0.904569	NS	0	1.87	0	0	0.173	NS	0.238	NS	0.007	0.011048
AT5G03940.1	25	2189662±764629	3626021±557595	2036177±982235	3038067±2172799	0.727679	0.000922316	0.00756289	-0.104845	0.747208	NS	0.472445	0.326081	NS	0	0.73	0	0	0.015	0.0195084	0.453	NS	0.654	NS
AT5G04130.1	5	11549611±3431986	143369±49433	39239±50726	190060±146700	-6.33196	2.50438e-07	3.79375e-05	-8.20133	8.90275e-07	1.3638e-05	-5.92525	1.04724e-06	1.15087e-05	0	-6.33	-8.2	-5.93	2.81e-09	9.62012e-08	7.96e-09	3.57288e-07	1.15e-08	2.71688e-07
AT5G04140.2	56	8124600±2559024	10909655±4457727	5458466±2003848	5999424±1871011	0.425237	0.153399	NS	-0.573801	0.0521921	NS	-0.437473	0.106093	NS	0	0	0	0
AT5G04280.1	7	393902±114869	384289±164315	1018187±211110	100166±81013	-0.0356442	0.896407	NS	1.37009	5.66134e-06	5.0401e-05	-1.97544	9.81229e-05	0.00027311	0	0	1.37	-1.98	7.41e-08	1.30685e-06	0.004	0.00642614	1.93e-08	4.29141e-07
AT5G04430.2	16	2379001±780353	2484426±1026028	1284987±780988	2644558±312143	0.062557	0.824736	NS	-0.888602	0.0209241	0.0256402	0.152671	0.440313	NS	0	0	-0.89	0	0.034	0.0366784	0.121	NS	0.047	0.0479514
AT5G04530.1	3	79947±50452	88184±49702	0±0	95888±121481	0.14147	0.755005	NS	-22.9306	0.00153484	0.00335472	0.262305	0.743959	NS	0	0	-22.93	0	0.081	NS	0.172	NS	0.11	NS
AT5G04590.1	18	2093729±767073	2702818±1282744	5620656±585710	1716189±1537898	0.36839	0.276238	NS	1.42466	1.90141e-07	5.07571e-06	-0.286866	0.558322	NS	0	0	1.42	0	0.002	0.00389298	0.004	0.00642614	1.33e-05	7.98e-05
AT5G04600.1	2	51476±36867	56694±42909	116238±57803	0±0	0.139285	0.8035	NS	1.17511	0.0232213	0.0279125	-22.2955	0.00386146	0.00568584	0	0	1.18	-22.3	0.003	0.00548195	0.72	NS	0.000586	0.00171341
AT5G04740.1	4	172932±46434	219267±138184	271071±134055	73726±118436	0.342488	0.387474	NS	0.648466	0.0765342	NS	-1.22996	0.0497083	0.0498432	0	0	0	-1.23	0.154	NS	0.644	NS	0.01	0.0146512
AT5G04900.1	2	169411±73857	78188±62938	8705±21323	4571±11197	-1.11552	0.0218392	0.0335367	-4.2825	0.000130082	0.000496122	-5.21186	8.18168e-05	0.00023722	0	-1.12	-4.28	-5.21	0.016	0.0204211	3.18e-06	2.25909e-05	0.041	0.0435337
AT5G05000.1	7	244586±102975	236685±117997	291442±141355	150273±168724	-0.0473694	0.891716	NS	0.252869	0.485057	NS	-0.702759	0.217992	NS	0	0	0	0
AT5G05010.2	10	646247±860238	1459108±1483396	146323±133438	857413±998340	1.17493	0.208161	NS	-2.14293	0.176071	NS	0.407906	0.677607	NS	0	0	0	0
AT5G05200.1	2	7918±19276	33013±36893	0±0	0±0	2.05982	0.114335	NS	-19.5948	0.326598	NS	-19.5948	0.326598	NS	0	0	0	0
AT5G05270.1	5	421781±109117	288387±140801	199753±72127	30059±48162	-0.548488	0.0569296	NS	-1.07828	0.000665296	0.00182492	-3.81061	9.16188e-07	1.08765e-05	0	0	-1.08	-3.81	0.00068	0.00175499	1.57e-06	1.3216e-05	0.647	NS
AT5G05730.1	2	69660±42783	90487±99307	25288±40410	0±0	0.377383	0.598778	NS	-1.46189	0.0686749	NS	-22.7319	0.00124184	0.00216301	0	0	0	-22.73	0.999	NS	0.007	0.0101331	0.319	NS
AT5G05780.1	6	549109±247084	560602±413100	285298±201306	3052±7476	0.0298829	0.948093	NS	-0.944623	0.049895	0.0502068	-7.49108	8.29105e-05	0.00023991	0	0	-0.94	-7.49	0.247	NS	0.000508	0.00125873	0.166	NS
AT5G06060.1	4	356463±77496	297959±156463	854699±523884	26675±48628	-0.258638	0.365692	NS	1.26166	0.0197061	0.024536	-3.74018	2.54624e-07	4.79676e-06	0	0	1.26	-3.74	0.000474	0.00132311	0.239	NS	0.000871	0.00224736
AT5G06160.1	2	114704±41309	65763±43703	168003±72995	4768±11678	-0.802561	0.0415598	0.0453618	0.550573	0.106609	NS	-4.58853	1.68011e-05	7.21778e-05	0	-0.8	0	-4.59	7.12e-06	4.50417e-05	0.899	NS	0.004	0.00728675
AT5G06290.1	6	1535554±1329460	3406945±1080174	1365574±220683	2435637±3190652	1.14972	0.00955899	0.0224051	-0.169251	0.758828	NS	0.66554	0.485899	NS	0	1.15	0	0	0.035	0.0374793	0.42	NS	0.563	NS
AT5G06360.1	3	225932±85688	60242±40559	125977±25589	13804±33813	-1.90705	0.000289569	0.00391178	-0.842731	0.0144125	0.0193131	-4.03273	4.71413e-05	0.000156063	0	-1.91	-0.84	-4.03	3.03e-07	3.39127e-06	0.002	0.00362537	0.215	NS
AT5G06460.1	2	168292±50730	161759±110997	0±0	0±0	-0.0571253	0.883336	NS	-24.0045	1.0113e-06	1.50237e-05	-24.0045	1.0113e-06	1.12474e-05	0	0	-24	-24	0.883	NS	2.58e-07	3.6032e-06	0.894	NS
AT5G06600.1	3	1931301±1633600	1183144±1302633	435471±546803	623890±871134	-0.706948	0.346182	NS	-2.14892	0.047399	0.0483983	-1.63021	0.0947008	NS	0	0	-2.15	0	0.491	NS	0.034	0.0364625	0.324	NS
AT5G07020.1	2	202270±135120	354882±238836	102241±142591	108410±171654	0.811058	0.143417	NS	-0.984306	0.201219	NS	-0.899789	0.271496	NS	0	0	0	0
AT5G07030.1	18	4820284±1089276	4917900±2140992	6878561±2975372	1918817±1572835	0.0289241	0.911474	NS	0.512989	0.0946088	NS	-1.3289	0.00114423	0.0020215	0	0	0	-1.33	0.009	0.0131443	0.61	NS	0.003	0.00581538
AT5G07090.1	26	18493186±3143429	13117090±4243082	8132924±3451459	5099995±2795392	-0.495546	0.0132586	0.0258753	-1.18515	4.14796e-05	0.000220102	-1.85843	8.93273e-07	1.0716e-05	0	-0.5	-1.19	-1.86	0.003	0.00548195	2.11e-07	3.12433e-06	0.389	NS
AT5G07340.2	2	76835±57525	155642±65085	42895±74012	190900±240065	1.01839	0.0250271	0.0352088	-0.840946	0.350706	NS	1.31298	0.219064	NS	0	1.02	0	0	0.034	0.0366784	0.996	NS	0.49	NS
AT5G07350.2	20	7894415±2524305	7887599±5303399	3325440±1001090	2796190±1186010	-0.00124615	0.997463	NS	-1.24729	0.000842826	0.0021765	-1.49737	0.000398827	0.000869183	0	0	-1.25	-1.5	0.841	NS	0.000428	0.00110044	0.83	NS
AT5G07470.1	2	46480±16680	50853±40870	362894±342093	26031±63762	0.129717	0.785788	NS	2.96487	0.0213214	0.026009	-0.836396	0.402764	NS	0	0	2.96	0	0.027	0.0303652	0.028	0.0310858	0.014	0.0192087
AT5G07760.2	2	31220±81331	21158±52720	8308±20349	682684±811594	-0.561301	0.782937	NS	-1.91	0.507067	NS	4.45065	0.0419802	0.0430833	0	0	0	4.45	0.056	NS	0.049	0.0492404	0.031	0.0354018
AT5G07940.3	2	1158145±706726	748761±755044	317736±280040	486259±445016	-0.62924	0.295349	NS	-1.86591	0.0148	0.0197283	-1.25202	0.0588208	NS	0	0	-1.87	0	0.525	NS	0.022	0.0255075	0.221	NS
AT5G08000.2	3	1284935±322668	679722±320623	64729±37544	175436±181899	-0.918679	0.0024352	0.0120413	-4.31114	2.24743e-07	5.55708e-06	-2.87268	2.40149e-06	1.9311e-05	0	-0.92	-4.31	-2.87	0.008	0.012031	1.74e-09	1.12551e-07	0.001	0.00231902
AT5G08040.1	2	255643±65027	216162±120049	428373±119481	87184±131010	-0.242021	0.434179	NS	0.744735	0.00388594	0.00687181	-1.55199	0.00716843	0.00956417	0	0	0.74	-1.55	0.000288	0.000893952	0.547	NS	0.001	0.00231902
AT5G08050.1	3	668215±214295	759222±565168	1574150±708916	2466820±1985533	0.184211	0.679721	NS	1.23619	0.0043786	0.00759393	1.88427	0.0243482	0.0271692	0	0	1.24	1.88	0.271	NS	0.004	0.00642614	0.332	NS
AT5G08060.1	6	268830±163493	289960±267431	558305±434754	10863±26608	0.109161	0.854306	NS	1.05436	0.107681	NS	-4.62922	0.00171487	0.00285753	0	0	0	-4.63	0.027	0.0303652	0.901	NS	0.009	0.0133412
AT5G08180.1	3	915240±300051	1066651±701364	206451±39644	99394±187321	0.220866	0.587751	NS	-2.14835	4.54793e-05	0.000230851	-3.20292	3.90289e-05	0.000136402	0	0	-2.15	-3.2	0.825	NS	1.13e-05	6.31259e-05	0.413	NS
AT5G08260.1	2	23814±37871	110888±79728	29776±48600	155954±287966	2.21922	0.0149306	0.0276584	0.322326	0.800187	NS	2.71124	0.223536	NS	0	2.22	0	0	0.073	NS	0.662	NS	0.732	NS
AT5G08280.1	26	17761527±4643313	13984758±7024940	8893511±3635196	5130271±2787815	-0.3449	0.233832	NS	-0.997931	0.00163492	0.00350933	-1.79165	3.54863e-05	0.000126061	0	0	-1	-1.79	0.055	NS	6.79e-05	0.000255196	0.997	NS
AT5G08300.1	5	14737945±3277978	15867285±7250788	1007813±338941	9445956±4326353	0.10652	0.697847	NS	-3.87024	6.28885e-08	2.35246e-06	-0.641767	0.0208281	0.023713	0	0	-3.87	-0.64	0.018	0.0222894	4.14e-06	2.75695e-05	0.049	0.0493262
AT5G08410.2	2	43476±14709	49217±44631	12923±17549	8526±20883	0.178946	0.736946	NS	-1.75026	0.0032558	0.00591044	-2.35034	0.00252393	0.00399982	0	0	-1.75	-2.35	0.913	NS	0.002	0.00362537	0.635	NS
AT5G08420.1	2	36909±30972	53092±55787	0±0	0±0	0.524536	0.491963	NS	-21.8155	0.010562	0.0152143	-21.8155	0.010562	0.013329	0	0	-21.82	-21.82	0.49	NS	0.002	0.00362537	0.53	NS
AT5G08450.3	2	23157±19844	13875±14974	18554±16716	30079±73679	-0.73895	0.327306	NS	-0.319684	0.652035	NS	0.37733	0.804581	NS	0	0	0	0
AT5G08530.1	13	4160410±938166	2874963±1576105	130889±91416	764811±575630	-0.533183	0.0709741	NS	-4.99031	4.56723e-08	1.81277e-06	-2.44355	1.63666e-06	1.57315e-05	0	0	-4.99	-2.44	0.282	NS	1.03e-08	4.21957e-07	0.018	0.0234621
AT5G08540.1	17	2269925±1324713	5072942±1330296	2782548±665264	3542738±4515458	1.16018	0.00098083	0.00760671	0.293762	0.39599	NS	0.642221	0.465333	NS	0	1.16	0	0	0.05	NS	0.605	NS	0.277	NS
AT5G08570.1	3	978787±136207	858640±185314	1429657±275515	601588±155664	-0.188942	0.170159	NS	0.546602	0.00130103	0.00295948	-0.702221	0.000268496	0.000625933	0	0	0.55	-0.7	2.38e-06	1.8797e-05	0.164	NS	5.75e-05	0.000261867
AT5G08590.1	3	33063±27412	71408±55366	3583±8775	4190±10263	1.11086	0.104533	NS	-3.20615	0.0226081	0.027291	-2.98029	0.0267071	0.0294504	0	0	-3.21	-2.98	0.1	NS	0.000719	0.00169607	0.144	NS
AT5G08610.1	23	5059855±1958628	4533434±2448602	6231782±3878764	985537±535797	-0.158492	0.65073	NS	0.300549	0.474001	NS	-2.36011	0.000192856	0.000470501	0	0	0	-2.36	0.009	0.0131443	0.25	NS	0.02	0.0256271
AT5G08640.1	5	17293±33472	38564±46233	13879±23617	123436±136889	1.15706	0.320103	NS	-0.31723	0.833412	NS	2.83551	0.0546509	NS	0	0	0	0
AT5G08680.1	34	9550543±4466493	15303245±8878870	7404774±3605325	12230475±6394790	0.680183	0.128048	NS	-0.367127	0.34918	NS	0.356826	0.37218	NS	0	0	0	0
AT5G09510.1	2	365475±138859	164822±117699	321483±110841	240657±195948	-1.14886	0.00898834	0.0219398	-0.185029	0.531796	NS	-0.602796	0.185213	NS	0	-1.15	0	0	0.013	0.0173333	0.798	NS	0.291	NS
AT5G09590.1	12	941499±226027	970908±156550	1066123±365607	534666±334924	0.044376	0.7762	NS	0.179343	0.446512	NS	-0.816321	0.0170186	0.0200373	0	0	0	-0.82	0.045	0.0460686	0.177	NS	0.014	0.0192087
AT5G09650.1	15	5178253±969243	4264799±2171315	9976945±3108072	1461070±748169	-0.279988	0.300889	NS	0.946133	0.00111468	0.00268022	-1.82544	1.71596e-06	1.58559e-05	0	0	0.95	-1.83	3.6e-06	2.68615e-05	0.157	NS	2.73e-05	0.000144327
AT5G09660.1	19	5471440±1779592	5912151±1423496	4339726±906765	3716056±2736025	0.111763	0.60704	NS	-0.334316	0.173085	NS	-0.558148	0.16937	NS	0	0	0	0
AT5G09790.2	2	2778136±699959	2296030±1157746	110243±47972	559097±600197	-0.274976	0.338912	NS	-4.65536	1.95858e-07	5.13128e-06	-2.31295	2.0983e-05	8.52245e-05	0	0	-4.66	-2.31	0.836	NS	3.72e-08	9.58118e-07	0.123	NS
AT5G09810.1	10	16069666±2402232	12617972±3946493	10391980±1697928	5559946±1377342	-0.34886	0.0560617	NS	-0.628869	0.000207985	0.000709042	-1.5312	1.42685e-07	3.30885e-06	0	0	-0.63	-1.53	0.000372	0.00110461	9.49e-07	8.70389e-06	0.499	NS
AT5G09900.1	13	2825830±1298841	2547598±1968950	2161520±357453	2017562±1664152	-0.149537	0.748722	NS	-0.386628	0.238932	NS	-0.486062	0.324722	NS	0	0	0	0
AT5G10010.1	3	45836±45296	72808±58075	37912±28217	24094±40525	0.667629	0.329233	NS	-0.273799	0.710073	NS	-0.927802	0.366846	NS	0	0	0	0
AT5G10020.1	2	50248±24575	26210±18542	0±0	0±0	-0.938931	0.0513208	NS	-22.2606	0.000173957	0.000617252	-22.2606	0.000173957	0.000437199	0	0	-22.26	-22.26	0.045	0.0460686	1.5e-06	1.28021e-05	0.067	NS
AT5G10360.1	7	23328567±3359012	18709597±3486057	23596371±6814614	10142167±4030477	-0.318319	0.019651	0.0324062	0.0164673	0.924674	NS	-1.20173	1.0559e-05	5.00176e-05	0	0	0	-1.2	3.66e-05	0.00017041	0.03	0.0329491	0.018	0.0234621
AT5G10450.2	9	2457232±865370	2228302±1407641	2582141±832502	746438±869545	-0.141089	0.706439	NS	0.0715336	0.789293	NS	-1.71894	0.00256424	0.00404945	0	0	0	-1.72	0.023	0.026772	0.11	NS	0.053	NS
AT5G10470.2	2	61471±18885	60231±37299	74975±47985	7013±17178	-0.0293879	0.935338	NS	0.286508	0.482663	NS	-3.1318	6.94381e-05	0.00020865	0	0	0	-3.13	0.018	0.0222894	0.142	NS	0.013	0.0181328
AT5G10540.1	8	106738±112784	201161±142640	55915±109062	75128±119278	0.914276	0.173408	NS	-0.932757	0.410401	NS	-0.506647	0.61988	NS	0	0	0	0
AT5G10860.1	12	3155807±715393	2952848±969375	1571353±529895	1330705±538187	-0.0959015	0.648891	NS	-1.006	0.00042119	0.00126397	-1.24582	0.000120362	0.000320614	0	0	-1.01	-1.25	0.435	NS	4.15e-06	2.75695e-05	0.947	NS
AT5G10920.1	11	710710±1222415	2462406±1916889	77236±71534	473081±391526	1.79274	0.0498498	0.0507358	-3.20192	0.221071	NS	-0.587174	0.650492	NS	0	1.79	0	0	0.02	0.0241244	0.009	0.0124141	0.153	NS
AT5G11210.11	2	296501±150765	516224±448159	139545±140668	948432±1148172	0.799958	0.212805	NS	-1.0873	0.0665445	NS	1.67751	0.137345	NS	0	0	0	0
AT5G11450.2	8	516945±203956	634638±385370	883261±378165	106857±107701	0.295923	0.464582	NS	0.77283	0.0360243	0.0395336	-2.27432	0.000488834	0.00101444	0	0	0.77	-2.27	0.017	0.0215087	0.548	NS	0.000499	0.00152115
AT5G11480.1	3	787019±264491	566061±315144	127770±116114	58807±72636	-0.475441	0.160684	NS	-2.62285	5.00176e-05	0.000250766	-3.74233	1.14645e-05	5.30066e-05	0	0	-2.62	-3.74	0.089	NS	2.98e-07	4.02464e-06	0.388	NS
AT5G11560.1	4	166061±100905	204106±158448	58930±96658	31690±57473	0.297608	0.583274	NS	-1.49463	0.0644377	NS	-2.38961	0.0106506	0.0134063	0	0	0	-2.39	0.844	NS	0.003	0.00510665	0.453	NS
AT5G11670.1	8	855612±623930	1798696±498300	821645±1604986	1486208±1540545	1.07192	0.0058655	0.017213	-0.0584413	0.957429	NS	0.796608	0.314233	NS	0	1.07	0	0	0.073	NS	0.703	NS	0.754	NS
AT5G11700.2	2	125433±202668	171295±197190	0±0	8119674±10055908	0.449565	0.664057	NS	-23.5804	0.147874	NS	6.01644	0.0426039	0.0436024	0	0	0	6.02	0.055	NS	0.049	0.0492404	0.038	0.0413948
AT5G11720.1	2	26805±19474	88142±87639	0±0	4219±10334	1.71734	0.0741232	NS	-21.3541	0.00425679	0.00743512	-2.66764	0.020984	0.0239019	0	0	-21.35	-2.67	0.055	NS	0.005	0.00776865	0.12	NS
AT5G11770.1	5	547530±122814	468354±196092	78395±58574	138413±154448	-0.225338	0.35827	NS	-2.8041	4.99191e-07	8.69796e-06	-1.98395	7.53869e-05	0.000222838	0	0	-2.8	-1.98	0.771	NS	8.43e-08	1.66299e-06	0.219	NS
AT5G11880.1	6	1160612±413453	1348522±808371	707438±345973	12717044±13538696	0.216493	0.573295	NS	-0.714211	0.0465901	0.0477677	3.45381	0.0312296	0.0334595	0	0	-0.71	3.45	0.034	0.0366784	0.043	0.0444092	0.025	0.0305331
AT5G11900.1	2	42758±42560	76726±46844	23448±21584	81124±106447	0.843512	0.161857	NS	-0.866753	0.322728	NS	0.923926	0.372561	NS	0	0	0	0
AT5G11950.3	4	46064±55916	82304±56757	20238±19979	57118±98216	0.837339	0.232559	NS	-1.18655	0.294032	NS	0.310312	0.794603	NS	0	0	0	0
AT5G12040.1	3	110994±66711	158691±100356	35525±46584	86814±112841	0.515741	0.290948	NS	-1.64358	0.0318302	0.0359777	-0.354475	0.6252	NS	0	0	-1.64	0	0.144	NS	0.034	0.0364625	0.957	NS
AT5G12140.1	8	1465610±454602	1563999±1012335	496348±370541	641365±576282	0.0937384	0.808054	NS	-1.56208	0.000755767	0.00200325	-1.19228	0.00971232	0.0124117	0	0	-1.56	-1.19	0.64	NS	0.000902	0.00202471	0.928	NS
AT5G12250.1	7	298005±79244	328320±158040	268533±109604	112426±185035	0.139764	0.640068	NS	-0.150236	0.568806	NS	-1.40636	0.0239487	0.0268081	0	0	0	-1.41	0.314	NS	0.031	0.0338057	0.09	NS
AT5G12470.1	3	92871±42154	60831±68563	3027±7416	83411±151158	-0.610423	0.287381	NS	-4.93905	0.000131579	0.000499387	-0.154988	0.86941	NS	0	0	-4.94	0	0.561	NS	0.284	NS	0.092	NS
AT5G13030.1	4	377889±283334	360563±366676	276879±110134	51012±93775	-0.0677104	0.919339	NS	-0.448707	0.417944	NS	-2.88905	0.0159288	0.0189493	0	0	0	-2.89	0.257	NS	0.046	0.0468384	0.292	NS
AT5G13120.1	10	700617±348490	1153055±789278	429646±263287	323027±339334	0.718762	0.164134	NS	-0.705478	0.131597	NS	-1.11697	0.0613137	NS	0	0	0	0
AT5G13280.1	3	632480±191198	480673±122273	505523±71428	88137±139660	-0.395963	0.090939	NS	-0.323244	0.140884	NS	-2.8432	3.71488e-05	0.000130084	0	0	0	-2.84	3.14e-05	0.000147377	7.21e-05	0.000264034	0.022	0.0276739
AT5G13410.1	4	2384914±1275786	1781217±1184350	2207636±841526	388958±260689	-0.421074	0.359122	NS	-0.111435	0.770633	NS	-2.61625	0.00191064	0.00314641	0	0	0	-2.62	0.006	0.00967313	0.058	NS	0.13	NS
AT5G13420.1	6	486821±108711	588273±213854	1550605±268681	214270±111545	0.273094	0.257647	NS	1.67137	8.27112e-08	2.55255e-06	-1.18396	0.000411889	0.000889153	0	0	1.67	-1.18	2.85e-08	6.25925e-07	2.47e-05	0.000116308	1.35e-10	6.804e-09
AT5G13450.1	11	998136±393484	1166080±712934	2560076±1003487	776613±962532	0.224359	0.575208	NS	1.35888	0.00133888	0.00303471	-0.36204	0.567233	NS	0	0	1.36	0	0.025	0.0286136	0.053	NS	0.003	0.00581538
[truncated: 529 more rows]

## Sheet: <2> L6 (L1.14)
							Ratio (compared to S)
Protein FDR Confidence: Combined	Accession	# Unique Peptides	Relative abundance Mean ± SD				C			LL			CLL			Log2 relative abundance				Light		Cold		Interaction		CLL:C
			S	C	LL	CLL	log2 ratio	p-value	adj. p-value	log2 ratio	p-value	adj. p-value	log2 ratio	p-value	adj. p-value	S	C	LL	CLL	p-value	FDR (0.05)	p-value	FDR (0.05)	p-value	FDR (0.05)	ratio	p-value	FDR (0.05)	Cold response attenuated (*)
High	AT1G50370.1	3	261495±3268	146954±88424	139150±78836	69747±8095	-0.831423	0.251121	NS	-0.910148	0.187874	NS	-1.90658	0.000146462	0.006162	0	0	0	-1.91	0.079	NS	0.101	NS	0.65	NS	0.474619	0.286203	NS
High	AT4G34260.1	2	452312±24809	49459±34973	238484±55741	0±0	-3.19301	0.00164422	0.0146839	-0.923428	0.0289538	0.0428108	-25.4308	0.000149783	0.006162	0	-3.19	-0.92	-25.43	0.003	0.00864706	9.19e-06	0.000376833	0.021	0.032708	2.02188e-07	0.116121	NS
High	AT3G24430.1	15	17348000±258579	5201636±1121738	12131238±7108242	5615829±572428	-1.73773	0.0013562	0.0146839	-0.516042	0.480406	NS	-1.6272	0.000234046	0.006162	0	-1.74	0	-1.63	0.491	NS	0.017	0.0321111	0.363	NS	1.07963	0.666035	NS
High	AT2G33150.1	24	8699669±90525	13088573±3333146	9600651±240846	19079035±536715	0.589275	0.244959	NS	0.142172	0.0295721	0.0428108	1.13296	0.000236656	0.006162	0	0	0	1.13	0.028	0.0431667	0.001	0.00653846	0.103	NS	1.45769	0.0661027	NS
High	AT4G29120.1	12	5110559±46607	1355374±247107	4313491±1715786	1421980±229574	-1.91479	0.000488637	0.0105605	-0.244625	0.645974	NS	-1.84558	0.000416281	0.00734933	0	-1.91	0	-1.85	0.663	NS	0.002	0.01	0.557	NS	1.04914	0.793883	NS
High	AT2G37620.1	6	3827831±87667	2181684±1726759	4169262±2124957	745157±182075	-0.811085	0.373439	NS	0.123265	0.871567	NS	-2.36091	0.000423709	0.00734933	0	0	0	-2.36	0.573	NS	0.047	0.0475595	0.446	NS	0.341552	0.306947	NS
High	AT1G14410.1	3	1953316±122130	298984±135831	417730±59271	218818±84317	-2.70778	0.00171914	0.0146839	-2.22528	0.00071106	0.0137143	-3.15813	0.000703963	0.0104594	0	-2.71	-2.23	-3.16	3.6e-05	0.000860767	1.33e-05	0.000376833	3.72e-05	0.0021824	0.73187	0.517383	NS
High	AT3G56190.1	8	3112267±54797	1219001±280908	999008±289763	643735±204854	-1.35227	0.00532623	0.023479	-1.6394	0.00423439	0.0282	-2.27343	0.00100636	0.012376	0	-1.35	-1.64	-2.27	0.000222	0.001624	0.000711	0.00653846	0.004	0.0143673	0.528084	0.0793777	NS
High	AT1G04420.1	15	3627528±61814	4282832±1411217	4346585±740274	2295080±104870	0.239578	0.646232	NS	0.260896	0.366313	NS	-0.660443	0.00109287	0.012376	0	0	0	-0.66	0.257	NS	0.224	NS	0.072	NS	0.535879	0.117922	NS
High	AT1G74090.1	8	1232935±4520	1097726±215189	1225301±229570	936288±26387	-0.167578	0.540771	NS	-0.00896057	0.973233	NS	-0.397073	0.00118673	0.012376	0	0	0	0	NS	NS	NS	NS	NS	NS	0.852934	0.351713	NS
High	AT1G07700.3	3	0±0	437893±264703	257294±234427	329407±31297	25.3841	0.167626	NS	24.6169	0.315493	NS	24.9734	0.00140072	0.0126533	0	0	0	24.97	0.713	NS	0.141	NS	0.24	NS	0.752254	0.59572	NS
High	AT1G73060.1	5	359282±28723	700898±449571	318279±62406	715762±27767	0.964087	0.466801	NS	-0.174823	0.548744	NS	0.994362	0.00172416	0.0126533	0	0	0	0.99	0.958	NS	0.079	NS	0.883	NS	1.02121	0.965015	NS
High	AT1G50900.1	2	413040±12624	117221±64203	179913±144507	164305±23949	-1.81705	0.0155323	0.0332963	-1.19898	0.176147	NS	-1.32991	0.00187026	0.0126533	0	-1.82	0	-1.33	0.264	NS	0.064	NS	0.066	NS	1.40167	0.386211	NS
High	AT5G13630.1	38	8425777±278541	12678916±1574190	12513947±3586129	16062032±790352	0.58955	0.0610373	NS	0.570655	0.301108	NS	0.930773	0.00202504	0.0126533	0	0	0	0.93	0.054	NS	0.046	0.0475595	0.832	NS	1.26683	0.0531959	NS
High	AT4G02930.1	17	18545139±1042738	5106256±526534	4379508±198955	3906784±1330088	-1.8607	0.000682021	0.0105605	-2.0822	0.000390009	0.0137143	-2.24699	0.0020352	0.0126533	0	-1.86	-2.08	-2.25	1.63e-05	0.0007987	3.36e-05	0.000714	2.71e-05	0.0021824	0.765098	0.301326	NS
High	AT1G74670.1	2	47453±6334	10286±14547	34395±8141	0±0	-2.20581	0.0778446	NS	-0.464296	0.23469	NS	-22.1781	0.00209672	0.0126533	0	0	0	-22.18	0.142	NS	0.001	0.00653846	0.849	NS	9.72181e-07	0.373901	NS
High	AT1G62640.2	7	318121±4961	1375539±118750	1405052±1161417	1602986±141893	2.11235	0.00229303	0.0155615	2.14298	0.380719	NS	2.33311	0.00218205	0.0126533	0	2.11	0	2.33	0.235	NS	0.256	NS	0.392	NS	1.16535	0.157126	NS
High	AT4G33350.1	8	2286225±153851	627261±156253	728707±142335	520653±149490	-1.86583	0.00283621	0.0167512	-1.64956	0.00290761	0.02328	-2.13457	0.00218868	0.0126533	0	-1.87	-1.65	-2.13	0.000317	0.00194162	0.000144	0.00153	0.000409	0.005104	0.830043	0.524077	NS
High	AT3G62360.1	3	575920±82029	463366±99127	465320±193313	0±0	-0.313715	0.378533	NS	-0.307646	0.595385	NS	-25.7794	0.00253532	0.0139032	0	0	0	-25.78	0.012	0.0226154	0.011	0.0239744	0.094	NS	2.15812e-08	0.00271429	0.022913
High	ATCG00800.1	12	9813594±608855	6562513±1196984	8090341±1381123	4748664±350309	-0.580533	0.0708764	NS	-0.278581	0.288701	NS	-1.04726	0.00278323	0.014456	0	0	0	-1.05	0.054	NS	0.004	0.0130769	0.955	NS	0.723604	0.108852	NS
High	AT3G23390.1	10	4996817±179482	1424920±202777	3765942±2722440	1736714±378824	-1.81013	0.000568132	0.0105605	-0.407999	0.654862	NS	-1.52465	0.00309956	0.0150327	0	-1.81	0	-1.52	0.744	NS	0.043	0.0475595	0.508	NS	1.21882	0.362794	NS
High	AT2G17190.1	2	95226±14664	20931±29602	24479±34618	0±0	-2.18568	0.0840333	NS	-1.95982	0.124687	NS	-23.1829	0.00318275	0.0150327	0	0	0	-23.18	0.055	NS	0.042	0.0475595	0.229	NS	4.7775e-07	0.373901	NS
High	AT4G29590.1	3	224972±5150	353086±124660	226919±14105	393335±21667	0.650272	0.342416	NS	0.0124305	0.893981	NS	0.806012	0.00359327	0.0156867	0	0	0	0.81	0.661	NS	0.022	0.035283	0.719	NS	1.11399	0.676108	NS
High	AT4G25370.1	6	4178436±15874	542798±450002	378557±375053	1090922±405667	-2.94448	0.0030445	0.0171755	-3.46438	0.00156993	0.0157	-1.93742	0.00362223	0.0156867	0	-2.94	-3.46	-1.94	0.002	0.00753846	0.004	0.0130769	0.000125	0.003784	2.00981	0.269916	NS
High	AT5G55070.1	7	4522543±325359	3293500±440851	3235431±454086	2014486±205380	-0.457513	0.0792902	NS	-0.483176	0.0750429	NS	-1.16672	0.0038195	0.0158912	0	0	0	-1.17	0.003	0.00864706	0.004	0.0130769	0.989	NS	0.611655	0.0204893	0.0416395
High	AT2G45770.1	8	1008044±15114	908218±191253	1091453±364840	732716±36451	-0.150449	0.608214	NS	0.11469	0.818523	NS	-0.460234	0.00432581	0.0170637	0	0	0	0	NS	NS	NS	NS	NS	NS	0.806762	0.271397	NS
High	AT5G14200.1	12	7917499±49655	5677955±1022228	7039039±661144	4887267±424974	-0.479673	0.0960415	NS	-0.169666	0.242228	NS	-0.696017	0.00442576	0.0170637	0	0	0	-0.7	0.151	NS	0.004	0.0130769	0.935	NS	0.860744	0.369597	NS
High	AT4G34090.3	11	4252714±77384	6008886±1136863	5723118±475537	2648409±220764	0.498714	0.189689	NS	0.428418	0.0438077	0.0493521	-0.683258	0.0046328	0.0171971	0	0	0	-0.68	0.045	0.0459375	0.106	NS	0.002	0.00951351	0.440749	0.0148088	0.0365319
High	AT4G17090.1	26	5014723±153712	3472593±514401	4667390±904429	3326602±217182	-0.530157	0.0496935	0.0500879	-0.103554	0.70492	NS	-0.592121	0.00515971	0.0185048	0	-0.53	0	-0.59	0.598	NS	0.012	0.024878	0.821	NS	0.957959	0.730307	NS
High	AT1G29880.1	23	5992116±438398	5196237±894984	3748781±453426	3350278±188594	-0.205598	0.432412	NS	-0.676644	0.0238125	0.0427723	-0.838785	0.00562722	0.0188877	0	0	-0.68	-0.84	0.002	0.00753846	0.224	NS	0.661	NS	0.644751	0.0461983	NS
High	AT4G02520.1	17	18799128±1700623	7327011±1273829	13369904±11499993	8327848±802529	-1.35937	0.00687327	0.02697	-0.491677	0.643066	NS	-1.17465	0.00562847	0.0188877	0	-1.36	0	-1.17	0.702	NS	0.133	NS	0.514	NS	1.1366	0.400386	NS
High	AT5G22880.1	2	149444±16910	0±0	44196±18051	11878±16797	-23.8331	0.00128981	0.0146839	-1.75761	0.0147906	0.03975	-3.65329	0.00615917	0.0200121	0	-23.83	-1.76	-3.65	0.009	0.0191739	0.000138	0.00153	0.001	0.00651852	1.18776e+06	0.373901	NS
High	AT1G02150.1	5	399801±22625	235226±96504	197234±45828	258636±12935	-0.765232	0.163881	NS	-1.01937	0.0206025	0.0427723	-0.628357	0.0063496	0.0200121	0	0	-1.02	-0.63	0.12	NS	0.399	NS	0.036	0.04224	1.09952	0.750948	NS
High	AT5G67500.2	14	4566137±158572	5017809±432544	4890490±837798	5789666±154892	0.136083	0.353236	NS	0.0990049	0.703325	NS	0.342506	0.00696219	0.0208843	0	0	0	0	NS	NS	NS	NS	NS	NS	1.15382	0.0763314	NS
High	AT4G26970.1	19	2747847±826	3652601±418777	3212535±389707	3385869±106046	0.410623	0.0988012	NS	0.22541	0.282606	NS	0.301225	0.00710923	0.0208843	0	0	0	0	NS	NS	NS	NS	NS	NS	0.926975	0.431843	NS
High	AT3G44310.1	28	35288985±1164860	28990730±2992479	29959146±3925182	28939864±475551	-0.283626	0.115467	NS	-0.236221	0.244049	NS	-0.28616	0.00726469	0.0208843	0	0	0	0	NS	NS	NS	NS	NS	NS	0.998245	0.982196	NS
High	AT5G65350.1	2	2655614±26230	2555006±1008793	2891380±331969	2050081±99947	-0.0557187	0.91992	NS	0.122713	0.494117	NS	-0.373364	0.00742868	0.0208843	0	0	0	0	NS	NS	NS	NS	NS	NS	0.802378	0.520033	NS
High	AT5G36790.1	19	27205593±1104570	24802224±2802251	27529980±3716765	21212175±556862	-0.133434	0.437038	NS	0.0171003	0.931832	NS	-0.359011	0.00847623	0.0232084	0	0	0	0	NS	NS	NS	NS	NS	NS	0.855253	0.150201	NS
High	AT5G41670.4	5	4059661±203709	2513355±314610	3262710±2215767	1843145±367698	-0.691745	0.0176057	0.0346045	-0.315288	0.72065	NS	-1.13919	0.00920123	0.0245333	0	-0.69	0	-1.14	0.449	NS	0.147	NS	0.947	NS	0.73334	0.121747	NS
High	AT1G06000.1	4	27211±27211	243530±172950	21915±30992	246072±34304	3.16186	0.2673	NS	-0.312273	0.888735	NS	3.17684	0.00987948	0.0256533	0	0	0	3.18	0.99	NS	0.018	0.0332609	0.958	NS	1.01044	0.984708	NS
High	AT2G21160.1	2	0±0	391489±173508	229397±167443	389540±73863	25.2225	0.0899308	NS	24.4513	0.230402	NS	25.2153	0.0103124	0.0256533	0	0	0	25.22	0.349	NS	0.035	0.0457692	0.29	NS	0.995021	0.989038	NS
High	AT5G66190.1	40	100382701±546688	90042279±3195957	92203522±4554622	83015889±3270915	-0.156836	0.039192	0.0470685	-0.122617	0.145161	NS	-0.274051	0.0103845	0.0256533	0	0	0	0	NS	NS	NS	NS	NS	NS	0.921966	0.0955002	NS
High	AT2G30970.1	22	9162824±68870	8277550±1094166	9349947±1407601	7807188±255323	-0.146588	0.441271	NS	0.0291659	0.893535	NS	-0.230989	0.0108128	0.0256533	0	0	0	0	NS	NS	NS	NS	NS	NS	0.943176	0.585668	NS
High	AT1G62180.1	6	410182±18580	158517±80779	140170±43650	241318±29202	-1.37163	0.0439223	0.0486535	-1.54909	0.00772483	0.0334	-0.765326	0.0111322	0.0256533	0	-1.37	-1.55	-0.77	0.099	NS	0.195	NS	0.003	0.012	1.52235	0.244488	NS
High	AT4G05530.1	3	499503±53142	424784±50929	513499±109171	243405±24663	-0.233764	0.308521	NS	0.0398684	0.904423	NS	-1.03713	0.0111337	0.0256533	0	0	0	-1.04	0.112	NS	0.01	0.0223684	0.104	NS	0.573009	0.0105531	0.0342983
High	AT1G23820.1	3	282791±14033	439675±387884	176036±129882	157344±22081	0.636702	0.687846	NS	-0.683867	0.435865	NS	-0.845815	0.0116872	0.0264522	0	0	0	-0.85	NS	NS	NS	NS	NS	NS	0.357864	0.36217	NS
High	AT3G04600.1	4	550974±39316	484671±55087	485290±200097	312733±37445	-0.184981	0.337352	NS	-0.183137	0.746045	NS	-0.817056	0.0131689	0.0282286	0	0	0	-0.82	0.186	NS	0.184	NS	0.554	NS	0.645248	0.0217608	0.0429415
High	AT4G11010.1	11	16727074±100554	8917486±780138	9492127±289122	12539172±864944	-0.907476	0.00165011	0.0146839	-0.817382	0.00011965	0.0096	-0.415743	0.0132465	0.0282286	0	-0.91	-0.82	0	0.04	0.0445455	0.008	0.0218571	9.76e-06	0.00171776	1.40613	0.0117166	0.0342983	*
High	ATCG00810.1	9	3995840±106502	8233505±3619482	9078515±1509584	7602821±744092	1.04301	0.289884	NS	1.18396	0.0347044	0.0455082	0.928036	0.0132878	0.0282286	0	0	1.18	0.93	0.269	NS	0.525	NS	0.117	NS	0.9234	0.821133	NS
High	AT1G10200.1	5	1016061±68141	774396±218034	960822±87448	644435±56281	-0.391843	0.324261	NS	-0.080646	0.600334	NS	-0.65688	0.0142369	0.029536	0	0	0	-0.66	0.36	NS	0.024	0.0370909	0.718	NS	0.832177	0.460202	NS
High	AT1G09640.1	20	15786373±1236760	10471451±889982	9046311±1513008	10643624±439426	-0.592218	0.022779	0.0395072	-0.803278	0.0269547	0.0427723	-0.56869	0.0144566	0.0295686	0	-0.59	-0.8	-0.57	0.01	0.0204167	0.117	NS	0.004	0.0143673	1.01644	0.818284	NS
High	AT3G10670.1	9	3708366±33715	3171734±220788	2823409±711516	2699657±218989	-0.225512	0.0775191	NS	-0.393346	0.266601	NS	-0.458008	0.0153382	0.0306	0	0	0	0	NS	NS	NS	NS	NS	NS	0.851161	0.098326	NS
High	AT5G10860.1	10	2455607±64908	2505018±100826	3153542±333710	3178485±151052	0.0287413	0.667105	NS	0.360894	0.108654	NS	0.37226	0.0158504	0.0306222	0	0	0	0	NS	NS	NS	NS	NS	NS	1.26885	0.00632162	0.0336942
High	AT3G02520.1	3	118905±878	867986±396698	466431±457247	276415±34931	2.86786	0.130428	NS	1.97185	0.466163	NS	1.21702	0.015923	0.0306222	0	0	0	1.22	0.494	NS	0.378	NS	0.095	NS	0.318455	0.10356	NS
High	AT4G37000.1	11	563262±87391	944326±206132	862207±219516	939724±45360	0.745479	0.151577	NS	0.614228	0.251019	NS	0.738432	0.0164738	0.0312	0	0	0	0.74	0.33	NS	0.132	NS	0.265	NS	0.995127	0.976879	NS
High	AT1G75280.1	13	3157813±121583	6631234±232308	3325984±217789	4390626±264926	1.07035	0.000635375	0.0105605	0.0748555	0.497537	NS	0.475501	0.0174698	0.0325	0	1.07	0	0	0.000232	0.001624	4.62e-06	0.000376833	0.000202	0.00436089	0.662113	0.000846375	0.0178509	*
[truncated: 1,926 more rows]

## Sheet: <3> (L1.06) pathway enrichment
Pathway	Total	Expected	Hits	Raw p	Holm adjust	FDR	Impact	DAP compared to S
[truncated: 137 more rows]

## Sheet: <4> (L1.14) pathway enrichment
		PC1	PC2
	Alanine, aspartate and glutamate metabolism	0.0661176	0.148394
[truncated: 21 more rows]

## Sheet: <5> Shared profile DAP-DEG
		Protein profile		UniProt
[truncated: 64 more rows]
