# Supplementary material for: Light Quantity Impacts Early Response to Cold and Cold Acclimation in Young Leaves of Arabidopsis
Source: Plant Cell Environ. 2025 Mar 27;48(7):5030–52. doi: 10.1111/pce.15481 (PMC12131964; doi:10.1111/pce.15481)
Supplement: Supplementary file 6 — Supporting Table S5. Analysis of publicly available data on cold response. [file PCE-48-5030-s004.xlsx]

## Sheet: Summary
<1> Genes associated with response to cold in arabidopsis genome based on gene ontology annotations (Feb 2025)
<2> Analysis of publicly available NGS data on cold response. Summary of collected data from publicly available NGS analyses of early cold response. Where available, fold change ratios and false discovery rates (FDR) were obtained from the corresponding publications (indicated by asterisks). For datasets without available statistical values, differential expression analysis was performed using ed…
<3> Metabolic pathways commonly identified in previous NGS studies investigating the early response to cold stress. Data are based on six studies (PRJNA411947, PRJNA324514, PRJNA525452, PRJNA267681, PRJNA338072, PRJEB19974). Numbers indicate the total count of differentially expressed genes (DEGs) encoding enzymes associated with each pathway across all studies. The up/down designation represents…
<4> Discovered early cold response genes and proteins and comparison with previous experiments.

## Sheet: <1>GO
AGI	GO	Annotation		GO						|response to cold|	|cellular response to cold|	|response to freezing|	|cellular response to freezing|	|cold acclimation|	|vernalization response
AT1G01060	|GO:0009409|	|response to cold|		|GO:0009409|	|response to cold|	358				AT1G01060	AT1G01120	AT1G12610	AT1G21910	AT1G06960	AT2G18870
AT1G01120	|GO:0009409||GO:0070417|	|response to cold||cellular response to cold|		|GO:0070417|	|cellular response to cold|	32				AT1G01120	AT1G05200	AT1G12860	AT3G55580	AT1G08780	AT2G18880
AT1G01140	|GO:0009409|	|response to cold|		|GO:0050826|	|response to freezing|	25				AT1G01140	AT1G10930	AT1G16670	AT5G13330	AT1G10760	AT2G23380
AT1G01860	|GO:0009409|	|response to cold|		|GO:0071497|	|cellular response to freezing|	3				AT1G01860	AT1G13980	AT1G31812		AT1G11760	AT3G18990
AT1G03680	|GO:0009409|	|response to cold|		|GO:0009631|	|cold acclimation|	65				AT1G03680	AT1G16390	AT1G52690		AT1G18740	AT3G20740
AT1G05140	|GO:0009409|	|response to cold|		|GO:0010048|	|vernalization response	18				AT1G05140	AT1G20823	AT2G31180		AT1G19120	AT3G24440
AT1G05200	|GO:0070417|	|cellular response to cold|								AT1G05260	AT1G27320	AT2G42540		AT1G20440	AT4G00650
AT1G05260	|GO:0009409|	|response to cold|								AT1G05690	AT1G29390	AT2G43790		AT1G20450	AT4G02020
AT1G05690	|GO:0009409|	|response to cold|								AT1G07720	AT1G29395	AT3G01570		AT1G28520	AT4G16845
AT1G06960	|GO:0009631|	|cold acclimation|								AT1G08780	AT1G54380	AT3G06510		AT1G29390	AT4G22950
AT1G07720	|GO:0009409|	|response to cold|								AT1G08810	AT1G60170	AT3G26744		AT1G29395	AT4G30200
AT1G08780	|GO:0009409||GO:0009631|	|response to cold||cold acclimation|								AT1G08930	AT1G60930	AT3G27660		AT1G36160	AT5G10140
AT1G08810	|GO:0009409|	|response to cold|								AT1G09340	AT1G66270	AT3G45640		AT1G56070	AT5G17690
AT1G08930	|GO:0009409|	|response to cold|								AT1G09350	AT1G66280	AT3G55990		AT1G74960	AT5G57380
AT1G09340	|GO:0009409|	|response to cold|								AT1G09530	AT1G79410	AT4G07395		AT1G76180	AT5G61150
AT1G09350	|GO:0009409|	|response to cold|								AT1G09570	AT2G18880	AT4G14400		AT1G77490	AT5G65050
AT1G09530	|GO:0009409|	|response to cold|								AT1G09780	AT2G22300	AT4G25140		AT2G03740	AT5G65060
AT1G09570	|GO:0009409|	|response to cold|								AT1G12080	AT2G46210	AT5G09410		AT2G03850	AT5G65080
AT1G09780	|GO:0009409|	|response to cold|								AT1G14140	AT3G05740	AT5G10450		AT2G15970
AT1G10760	|GO:0009631|	|cold acclimation|								AT1G15380	AT3G09260	AT5G38480		AT2G17870
AT1G10930	|GO:0070417|	|cellular response to cold|								AT1G15520	AT3G49530	AT5G40420		AT2G21490
AT1G11760	|GO:0009631|	|cold acclimation|								AT1G15950	AT3G61580	AT5G58070		AT2G24500
AT1G12080	|GO:0009409|	|response to cold|								AT1G16540	AT3G62410	AT5G60410		AT2G36640
AT1G12610	|GO:0050826|	|response to freezing|								AT1G16670	AT4G12470	AT5G63980		AT2G38170
AT1G12860	|GO:0050826|	|response to freezing|								AT1G16880	AT4G16150	AT5G65430		AT2G42530
AT1G13980	|GO:0070417|	|cellular response to cold|								AT1G17190	AT4G25380			AT2G42540
AT1G14140	|GO:0009409|	|response to cold|								AT1G17610	AT4G35450			AT2G42560
AT1G15380	|GO:0009409|	|response to cold|								AT1G18740	AT5G12140			AT2G46810
AT1G15520	|GO:0009409|	|response to cold|								AT1G20440	AT5G20230			AT3G02790
AT1G15950	|GO:0009409|	|response to cold|								AT1G20450	AT5G35750			AT3G04740
AT1G16390	|GO:0070417|	|cellular response to cold|								AT1G20620	AT5G57380			AT3G14080
AT1G16540	|GO:0009409|	|response to cold|								AT1G20840	AT5G62390			AT3G26420
AT1G16670	|GO:0009409||GO:0050826|	|response to cold||response to freezing|								AT1G21760				AT3G50970
AT1G16880	|GO:0009409|	|response to cold|								AT1G22190				AT3G50980
AT1G17190	|GO:0009409|	|response to cold|								AT1G22770				AT3G53460
AT1G17610	|GO:0009409|	|response to cold|								AT1G22882				AT3G55160
AT1G18740	|GO:0009409||GO:0009631|	|response to cold||cold acclimation|								AT1G22885				AT3G55580
AT1G19120	|GO:0009631|	|cold acclimation|								AT1G22890				AT3G61950
AT1G20440	|GO:0009409||GO:0009631|	|response to cold||cold acclimation|								AT1G23740				AT4G04800
AT1G20450	|GO:0009409||GO:0009631|	|response to cold||cold acclimation|								AT1G25450				AT4G04920
AT1G20620	|GO:0009409|	|response to cold|								AT1G27320				AT4G08500
AT1G20823	|GO:0070417|	|cellular response to cold|								AT1G27461				AT4G12470
AT1G20840	|GO:0009409|	|response to cold|								AT1G27730				AT4G13850
AT1G21760	|GO:0009409|	|response to cold|								AT1G29990				AT4G15910
AT1G21910	|GO:0071497|	|cellular response to freezing|								AT1G31812				AT4G16420
AT1G22190	|GO:0009409|	|response to cold|								AT1G32060				AT4G24770
AT1G22770	|GO:0009409|	|response to cold|								AT1G32070				AT4G25470
AT1G22882	|GO:0009409|	|response to cold|								AT1G33410				AT4G25480
AT1G22885	|GO:0009409|	|response to cold|								AT1G35460				AT4G25490
AT1G22890	|GO:0009409|	|response to cold|								AT1G35720				AT4G29810
AT1G23740	|GO:0009409|	|response to cold|								AT1G42970				AT4G31420
AT1G25450	|GO:0009409|	|response to cold|								AT1G43160				AT4G36020
AT1G27320	|GO:0009409||GO:0070417|	|response to cold||cellular response to cold|								AT1G45231				AT4G38410
AT1G27461	|GO:0009409|	|response to cold|								AT1G45474				AT4G38680
AT1G27730	|GO:0009409|	|response to cold|								AT1G46768				AT4G39130
AT1G28520	|GO:0009631|	|cold acclimation|								AT1G48500				AT5G15960
AT1G29390	|GO:0070417||GO:0009631|	|cellular response to cold||cold acclimation|								AT1G49230				AT5G23290
AT1G29395	|GO:0070417||GO:0009631|	|cellular response to cold||cold acclimation|								AT1G49480				AT5G38480
AT1G29990	|GO:0009409|	|response to cold|								AT1G50460				AT5G49510
AT1G31812	|GO:0009409||GO:0050826|	|response to cold||response to freezing|								AT1G51670				AT5G50950
AT1G32060	|GO:0009409|	|response to cold|								AT1G53240				AT5G54590
AT1G32070	|GO:0009409|	|response to cold|								AT1G55490				AT5G58220
AT1G33410	|GO:0009409|	|response to cold|								AT1G56070				AT5G59820
AT1G35460	|GO:0009409|	|response to cold|								AT1G56600				AT5G66400
AT1G35720	|GO:0009409|	|response to cold|								AT1G60170				AT5G67590
AT1G36160	|GO:0009631|	|cold acclimation|								AT1G60650
AT1G42970	|GO:0009409|	|response to cold|								AT1G61520
AT1G43160	|GO:0009409|	|response to cold|								AT1G63250
AT1G45231	|GO:0009409|	|response to cold|								AT1G63940
AT1G45474	|GO:0009409|	|response to cold|								AT1G65500
AT1G46768	|GO:0009409|	|response to cold|								AT1G66730
AT1G48500	|GO:0009409|	|response to cold|								AT1G67090
AT1G49230	|GO:0009409|	|response to cold|								AT1G67280
AT1G49480	|GO:0009409|	|response to cold|								AT1G68090
AT1G50460	|GO:0009409|	|response to cold|								AT1G68530
AT1G51670	|GO:0009409|	|response to cold|								AT1G69270
AT1G52690	|GO:0050826|	|response to freezing|								AT1G70200
AT1G53240	|GO:0009409|	|response to cold|								AT1G71730
AT1G54380	|GO:0070417|	|cellular response to cold|								AT1G71960
AT1G55490	|GO:0009409|	|response to cold|								AT1G74520
AT1G56070	|GO:0009409||GO:0009631|	|response to cold||cold acclimation|								AT1G74710
AT1G56600	|GO:0009409|	|response to cold|								AT1G76180
AT1G60170	|GO:0009409||GO:0070417|	|response to cold||cellular response to cold|								AT1G77030
AT1G60650	|GO:0009409|	|response to cold|								AT1G77120
AT1G60930	|GO:0070417|	|cellular response to cold|								AT1G78080
AT1G61520	|GO:0009409|	|response to cold|								AT1G79440
AT1G63250	|GO:0009409|	|response to cold|								AT1G80820
AT1G63940	|GO:0009409|	|response to cold|								AT2G01500
AT1G65500	|GO:0009409|	|response to cold|								AT2G01570
AT1G66270	|GO:0070417|	|cellular response to cold|								AT2G01918
AT1G66280	|GO:0070417|	|cellular response to cold|								AT2G03440
AT1G66730	|GO:0009409|	|response to cold|								AT2G05070
AT1G67090	|GO:0009409|	|response to cold|								AT2G05100
AT1G67280	|GO:0009409|	|response to cold|								AT2G07340
AT1G68090	|GO:0009409|	|response to cold|								AT2G16280
AT1G68530	|GO:0009409|	|response to cold|								AT2G16500
AT1G69270	|GO:0009409|	|response to cold|								AT2G17840
AT1G70200	|GO:0009409|	|response to cold|								AT2G17870
AT1G71730	|GO:0009409|	|response to cold|								AT2G18790
AT1G71960	|GO:0009409|	|response to cold|								AT2G18880
AT1G74520	|GO:0009409|	|response to cold|								AT2G19450
AT1G74710	|GO:0009409|	|response to cold|								AT2G19620
AT1G74960	|GO:0009631|	|cold acclimation|								AT2G20180
AT1G76180	|GO:0009409||GO:0009631|	|response to cold||cold acclimation|								AT2G20990
AT1G77030	|GO:0009409|	|response to cold|								AT2G21060
AT1G77120	|GO:0009409|	|response to cold|								AT2G21660
AT1G77490	|GO:0009631|	|cold acclimation|								AT2G22300
AT1G78080	|GO:0009409|	|response to cold|								AT2G22840
AT1G79410	|GO:0070417|	|cellular response to cold|								AT2G23400
AT1G79440	|GO:0009409|	|response to cold|								AT2G23410
AT1G80820	|GO:0009409|	|response to cold|								AT2G25930
AT2G01500	|GO:0009409|	|response to cold|								AT2G26250
AT2G01570	|GO:0009409|	|response to cold|								AT2G26640
AT2G01918	|GO:0009409|	|response to cold|								AT2G27710
AT2G03440	|GO:0009409|	|response to cold|								AT2G28200
AT2G03740	|GO:0009631|	|cold acclimation|								AT2G28900
AT2G03850	|GO:0009631|	|cold acclimation|								AT2G30250
AT2G05070	|GO:0009409|	|response to cold|								AT2G31180
AT2G05100	|GO:0009409|	|response to cold|								AT2G32273
AT2G07340	|GO:0009409|	|response to cold|								AT2G33380
AT2G15970	|GO:0009631|	|cold acclimation|								AT2G33800
AT2G16280	|GO:0009409|	|response to cold|								AT2G35040
AT2G16500	|GO:0009409|	|response to cold|								AT2G36400
AT2G17840	|GO:0009409|	|response to cold|								AT2G36530
AT2G17870	|GO:0009409||GO:0009631|	|response to cold||cold acclimation|								AT2G37220
AT2G18790	|GO:0009409|	|response to cold|								AT2G37230
AT2G18870	|GO:0010048|	|vernalization response								AT2G37760
AT2G18880	|GO:0009409||GO:0070417||GO:0010048|	|response to cold||cellular response to cold||vernalization response								AT2G37770
AT2G19450	|GO:0009409|	|response to cold|								AT2G38470
AT2G19620	|GO:0009409|	|response to cold|								AT2G38750
AT2G20180	|GO:0009409|	|response to cold|								AT2G38760
AT2G20990	|GO:0009409|	|response to cold|								AT2G39460
AT2G21060	|GO:0009409|	|response to cold|								AT2G39730
AT2G21490	|GO:0009631|	|cold acclimation|								AT2G39810
AT2G21660	|GO:0009409|	|response to cold|								AT2G40140
AT2G22300	|GO:0009409||GO:0070417|	|response to cold||cellular response to cold|								AT2G40880
AT2G22840	|GO:0009409|	|response to cold|								AT2G40970
AT2G23380	|GO:0010048|	|vernalization response								AT2G42200
AT2G23400	|GO:0009409|	|response to cold|								AT2G42530
AT2G23410	|GO:0009409|	|response to cold|								AT2G42540
AT2G24500	|GO:0009631|	|cold acclimation|								AT2G43010
AT2G25930	|GO:0009409|	|response to cold|								AT2G43790
AT2G26250	|GO:0009409|	|response to cold|								AT2G45660
AT2G26640	|GO:0009409|	|response to cold|								AT2G46090
AT2G27710	|GO:0009409|	|response to cold|								AT2G46590
AT2G28200	|GO:0009409|	|response to cold|								AT2G46830
AT2G28900	|GO:0009409|	|response to cold|								AT2G47180
AT2G30250	|GO:0009409|	|response to cold|								AT2G47730
AT2G31180	|GO:0009409||GO:0050826|	|response to cold||response to freezing|								AT3G01500
AT2G32273	|GO:0009409|	|response to cold|								AT3G02130
AT2G33380	|GO:0009409|	|response to cold|								AT3G02870
AT2G33800	|GO:0009409|	|response to cold|								AT3G03050
AT2G35040	|GO:0009409|	|response to cold|								AT3G05880
AT2G36400	|GO:0009409|	|response to cold|								AT3G05890
AT2G36530	|GO:0009409|	|response to cold|								AT3G06510
AT2G36640	|GO:0009631|	|cold acclimation|								AT3G07740
AT2G37220	|GO:0009409|	|response to cold|								AT3G08720
AT2G37230	|GO:0009409|	|response to cold|								AT3G08730
AT2G37760	|GO:0009409|	|response to cold|								AT3G08920
AT2G37770	|GO:0009409|	|response to cold|								AT3G11170
AT2G38170	|GO:0009631|	|cold acclimation|								AT3G11410
AT2G38470	|GO:0009409|	|response to cold|								AT3G11630
AT2G38750	|GO:0009409|	|response to cold|								AT3G12490
AT2G38760	|GO:0009409|	|response to cold|								AT3G12780
AT2G39460	|GO:0009409|	|response to cold|								AT3G13960
AT2G39730	|GO:0009409|	|response to cold|								AT3G16690
AT2G39810	|GO:0009409|	|response to cold|								AT3G16840
AT2G40140	|GO:0009409|	|response to cold|								AT3G17020
AT2G40880	|GO:0009409|	|response to cold|								AT3G17390
AT2G40970	|GO:0009409|	|response to cold|								AT3G19600
AT2G42200	|GO:0009409|	|response to cold|								AT3G20740
AT2G42530	|GO:0009409||GO:0009631|	|response to cold||cold acclimation|								AT3G20930
AT2G42540	|GO:0009409||GO:0050826||GO:0009631|	|response to cold||response to freezing||cold acclimation|								AT3G21300
AT2G42560	|GO:0009631|	|cold acclimation|								AT3G22310
AT2G43010	|GO:0009409|	|response to cold|								AT3G22330
AT2G43790	|GO:0009409||GO:0050826|	|response to cold||response to freezing|								AT3G22370
AT2G45660	|GO:0009409|	|response to cold|								AT3G22480
AT2G46090	|GO:0009409|	|response to cold|								AT3G22690
AT2G46210	|GO:0070417|	|cellular response to cold|								AT3G22840
AT2G46590	|GO:0009409|	|response to cold|								AT3G23000
AT2G46810	|GO:0009631|	|cold acclimation|								AT3G23250
AT2G46830	|GO:0009409|	|response to cold|								AT3G23830
AT2G47180	|GO:0009409|	|response to cold|								AT3G24440
AT2G47730	|GO:0009409|	|response to cold|								AT3G25770
AT3G01500	|GO:0009409|	|response to cold|								AT3G26420
AT3G01570	|GO:0050826|	|response to freezing|								AT3G26650
AT3G02130	|GO:0009409|	|response to cold|								AT3G26744
AT3G02790	|GO:0009631|	|cold acclimation|								AT3G27690
AT3G02870	|GO:0009409|	|response to cold|								AT3G45640
AT3G03050	|GO:0009409|	|response to cold|								AT3G47470
AT3G04740	|GO:0009631|	|cold acclimation|								AT3G47520
AT3G05740	|GO:0070417|	|cellular response to cold|								AT3G48360
AT3G05880	|GO:0009409|	|response to cold|								AT3G48750
AT3G05890	|GO:0009409|	|response to cold|								AT3G49260
AT3G06510	|GO:0009409||GO:0050826|	|response to cold||response to freezing|								AT3G50260
AT3G07740	|GO:0009409|	|response to cold|								AT3G50310
AT3G08720	|GO:0009409|	|response to cold|								AT3G50970
AT3G08730	|GO:0009409|	|response to cold|								AT3G51780
AT3G08920	|GO:0009409|	|response to cold|								AT3G52150
AT3G09260	|GO:0070417|	|cellular response to cold|								AT3G53110
AT3G11170	|GO:0009409|	|response to cold|								AT3G53460
AT3G11410	|GO:0009409|	|response to cold|								AT3G53600
AT3G11630	|GO:0009409|	|response to cold|								AT3G53990
AT3G12490	|GO:0009409|	|response to cold|								AT3G54050
AT3G12780	|GO:0009409|	|response to cold|								AT3G54890
AT3G13960	|GO:0009409|	|response to cold|								AT3G55280
AT3G14080	|GO:0009631|	|cold acclimation|								AT3G55990
AT3G16690	|GO:0009409|	|response to cold|								AT3G56200
AT3G16840	|GO:0009409|	|response to cold|								AT3G57260
AT3G17020	|GO:0009409|	|response to cold|								AT3G59060
AT3G17390	|GO:0009409|	|response to cold|								AT3G59370
AT3G18990	|GO:0010048|	|vernalization response								AT3G59770
AT3G19600	|GO:0009409|	|response to cold|								AT3G61190
AT3G20740	|GO:0009409||GO:0010048|	|response to cold||vernalization response								AT3G61350
AT3G20930	|GO:0009409|	|response to cold|								AT3G61470
AT3G21300	|GO:0009409|	|response to cold|								AT4G01370
AT3G22310	|GO:0009409|	|response to cold|								AT4G02330
AT3G22330	|GO:0009409|	|response to cold|								AT4G02380
AT3G22370	|GO:0009409|	|response to cold|								AT4G02520
AT3G22480	|GO:0009409|	|response to cold|								AT4G03430
AT3G22690	|GO:0009409|	|response to cold|								AT4G04020
AT3G22840	|GO:0009409|	|response to cold|								AT4G04330
AT3G23000	|GO:0009409|	|response to cold|								AT4G04650
AT3G23250	|GO:0009409|	|response to cold|								AT4G08500
AT3G23830	|GO:0009409|	|response to cold|								AT4G09650
AT3G24440	|GO:0009409||GO:0010048|	|response to cold||vernalization response								AT4G10030
AT3G25770	|GO:0009409|	|response to cold|								AT4G11070
AT3G26420	|GO:0009409||GO:0009631|	|response to cold||cold acclimation|								AT4G11150
AT3G26650	|GO:0009409|	|response to cold|								AT4G11890
AT3G26744	|GO:0009409||GO:0050826|	|response to cold||response to freezing|								AT4G12480
AT3G27660	|GO:0050826|	|response to freezing|								AT4G13850
AT3G27690	|GO:0009409|	|response to cold|								AT4G15910
AT3G45640	|GO:0009409||GO:0050826|	|response to cold||response to freezing|								AT4G16150
AT3G47470	|GO:0009409|	|response to cold|								AT4G16845
AT3G47520	|GO:0009409|	|response to cold|								AT4G16860
AT3G48360	|GO:0009409|	|response to cold|								AT4G17090
AT3G48750	|GO:0009409|	|response to cold|								AT4G17615
AT3G49260	|GO:0009409|	|response to cold|								AT4G20260
AT3G49530	|GO:0070417|	|cellular response to cold|								AT4G20350
AT3G50260	|GO:0009409|	|response to cold|								AT4G20380
AT3G50310	|GO:0009409|	|response to cold|								AT4G21150
AT3G50970	|GO:0009409||GO:0009631|	|response to cold||cold acclimation|								AT4G24500
AT3G50980	|GO:0009631|	|cold acclimation|								AT4G24770
AT3G51780	|GO:0009409|	|response to cold|								AT4G24960
AT3G52150	|GO:0009409|	|response to cold|								AT4G25470
AT3G53110	|GO:0009409|	|response to cold|								AT4G25480
AT3G53460	|GO:0009409||GO:0009631|	|response to cold||cold acclimation|								AT4G25490
AT3G53600	|GO:0009409|	|response to cold|								AT4G26080
AT3G53990	|GO:0009409|	|response to cold|								AT4G26440
AT3G54050	|GO:0009409|	|response to cold|								AT4G27310
AT3G54890	|GO:0009409|	|response to cold|								AT4G28210
AT3G55160	|GO:0009631|	|cold acclimation|								AT4G29760
AT3G55280	|GO:0009409|	|response to cold|								AT4G29810
AT3G55580	|GO:0071497||GO:0009631|	|cellular response to freezing||cold acclimation|								AT4G30200
AT3G55990	|GO:0009409||GO:0050826|	|response to cold||response to freezing|								AT4G31690
AT3G56200	|GO:0009409|	|response to cold|								AT4G31990
AT3G57260	|GO:0009409|	|response to cold|								AT4G33980
AT3G59060	|GO:0009409|	|response to cold|								AT4G34150
AT3G59370	|GO:0009409|	|response to cold|								AT4G34710
AT3G59770	|GO:0009409|	|response to cold|								AT4G35090
AT3G61190	|GO:0009409|	|response to cold|								AT4G35300
AT3G61350	|GO:0009409|	|response to cold|								AT4G35790
AT3G61470	|GO:0009409|	|response to cold|								AT4G35985
AT3G61580	|GO:0070417|	|cellular response to cold|								AT4G35987
AT3G61950	|GO:0009631|	|cold acclimation|								AT4G36020
AT3G62410	|GO:0070417|	|cellular response to cold|								AT4G36930
AT4G00650	|GO:0010048|	|vernalization response								AT4G37610
AT4G01370	|GO:0009409|	|response to cold|								AT4G37840
AT4G02020	|GO:0010048|	|vernalization response								AT4G37930
AT4G02330	|GO:0009409|	|response to cold|								AT4G38680
AT4G02380	|GO:0009409|	|response to cold|								AT4G38840
AT4G02520	|GO:0009409|	|response to cold|								AT4G39260
AT4G03430	|GO:0009409|	|response to cold|								AT4G39730
AT4G04020	|GO:0009409|	|response to cold|								AT5G01600
AT4G04330	|GO:0009409|	|response to cold|								AT5G01675
AT4G04650	|GO:0009409|	|response to cold|								AT5G01820
AT4G04800	|GO:0009631|	|cold acclimation|								AT5G03740
AT4G04920	|GO:0009631|	|cold acclimation|								AT5G04280
AT4G07395	|GO:0050826|	|response to freezing|								AT5G04530
AT4G08500	|GO:0009409||GO:0009631|	|response to cold||cold acclimation|								AT5G04590
AT4G09650	|GO:0009409|	|response to cold|								AT5G05220
AT4G10030	|GO:0009409|	|response to cold|								AT5G06070
AT4G11070	|GO:0009409|	|response to cold|								AT5G06290
AT4G11150	|GO:0009409|	|response to cold|								AT5G06760
AT4G11890	|GO:0009409|	|response to cold|								AT5G08620
AT4G12470	|GO:0070417||GO:0009631|	|cellular response to cold||cold acclimation|								AT5G09410
AT4G12480	|GO:0009409|	|response to cold|								AT5G10220
AT4G13850	|GO:0009409||GO:0009631|	|response to cold||cold acclimation|								AT5G10230
AT4G14400	|GO:0050826|	|response to freezing|								AT5G10450
AT4G15910	|GO:0009409||GO:0009631|	|response to cold||cold acclimation|								AT5G11260
AT4G16150	|GO:0009409||GO:0070417|	|response to cold||cellular response to cold|								AT5G11790
AT4G16420	|GO:0009631|	|cold acclimation|								AT5G12250
AT4G16845	|GO:0009409||GO:0010048|	|response to cold||vernalization response								AT5G12380
AT4G16860	|GO:0009409|	|response to cold|								AT5G13650
AT4G17090	|GO:0009409|	|response to cold|								AT5G15090
AT4G17615	|GO:0009409|	|response to cold|								AT5G15960
AT4G20260	|GO:0009409|	|response to cold|								AT5G15970
AT4G20350	|GO:0009409|	|response to cold|								AT5G16910
AT4G20380	|GO:0009409|	|response to cold|								AT5G17030
AT4G21150	|GO:0009409|	|response to cold|								AT5G17040
AT4G22950	|GO:0010048|	|vernalization response								AT5G17890
AT4G24500	|GO:0009409|	|response to cold|								AT5G18040
AT4G24770	|GO:0009409||GO:0009631|	|response to cold||cold acclimation|								AT5G20250
AT4G24960	|GO:0009409|	|response to cold|								AT5G20720
AT4G25140	|GO:0050826|	|response to freezing|								AT5G20830
AT4G25380	|GO:0070417|	|cellular response to cold|								AT5G23070
AT4G25470	|GO:0009409||GO:0009631|	|response to cold||cold acclimation|								AT5G23290
AT4G25480	|GO:0009409||GO:0009631|	|response to cold||cold acclimation|								AT5G24090
AT4G25490	|GO:0009409||GO:0009631|	|response to cold||cold acclimation|								AT5G36925
AT4G26080	|GO:0009409|	|response to cold|								AT5G37500
AT4G26440	|GO:0009409|	|response to cold|								AT5G37770
AT4G27310	|GO:0009409|	|response to cold|								AT5G38470
AT4G28210	|GO:0009409|	|response to cold|								AT5G38480
AT4G29760	|GO:0009409|	|response to cold|								AT5G38820
AT4G29810	|GO:0009409||GO:0009631|	|response to cold||cold acclimation|								AT5G40010
AT4G30200	|GO:0009409||GO:0010048|	|response to cold||vernalization response								AT5G42900
AT4G31420	|GO:0009631|	|cold acclimation|								AT5G43170
AT4G31690	|GO:0009409|	|response to cold|								AT5G43760
AT4G31990	|GO:0009409|	|response to cold|								AT5G44610
AT4G33980	|GO:0009409|	|response to cold|								AT5G47230
AT4G34150	|GO:0009409|	|response to cold|								AT5G49510
AT4G34710	|GO:0009409|	|response to cold|								AT5G50720
AT4G35090	|GO:0009409|	|response to cold|								AT5G51820
AT4G35300	|GO:0009409|	|response to cold|								AT5G52300
AT4G35450	|GO:0070417|	|cellular response to cold|								AT5G52310
AT4G35790	|GO:0009409|	|response to cold|								AT5G52370
AT4G35985	|GO:0009409|	|response to cold|								AT5G52440
AT4G35987	|GO:0009409|	|response to cold|								AT5G53000
AT4G36020	|GO:0009409||GO:0009631|	|response to cold||cold acclimation|								AT5G53470
AT4G36930	|GO:0009409|	|response to cold|								AT5G54470
AT4G37610	|GO:0009409|	|response to cold|								AT5G54590
AT4G37840	|GO:0009409|	|response to cold|								AT5G54770
AT4G37930	|GO:0009409|	|response to cold|								AT5G57380
AT4G38410	|GO:0009631|	|cold acclimation|								AT5G57560
AT4G38680	|GO:0009409||GO:0009631|	|response to cold||cold acclimation|								AT5G58070
AT4G38840	|GO:0009409|	|response to cold|								AT5G58670
AT4G39130	|GO:0009631|	|cold acclimation|								AT5G58770
AT4G39260	|GO:0009409|	|response to cold|								AT5G58780
AT4G39730	|GO:0009409|	|response to cold|								AT5G58782
AT5G01600	|GO:0009409|	|response to cold|								AT5G58784
AT5G01675	|GO:0009409|	|response to cold|								AT5G58940
AT5G01820	|GO:0009409|	|response to cold|								AT5G59010
AT5G03740	|GO:0009409|	|response to cold|								AT5G59820
AT5G04280	|GO:0009409|	|response to cold|								AT5G61030
AT5G04530	|GO:0009409|	|response to cold|								AT5G61410
AT5G04590	|GO:0009409|	|response to cold|								AT5G62470
AT5G05220	|GO:0009409|	|response to cold|								AT5G63320
AT5G06070	|GO:0009409|	|response to cold|								AT5G63770
AT5G06290	|GO:0009409|	|response to cold|								AT5G63980
AT5G06760	|GO:0009409|	|response to cold|								AT5G64220
AT5G08620	|GO:0009409|	|response to cold|								AT5G65020
AT5G09410	|GO:0009409||GO:0050826|	|response to cold||response to freezing|								AT5G65075
AT5G10140	|GO:0010048|	|vernalization response								AT5G65430
AT5G10220	|GO:0009409|	|response to cold|								AT5G65940
AT5G10230	|GO:0009409|	|response to cold|								AT5G67320
AT5G10450	|GO:0009409||GO:0050826|	|response to cold||response to freezing|								AT5G67450
AT5G11260	|GO:0009409|	|response to cold|								ATCG00120
AT5G11790	|GO:0009409|	|response to cold|								ATCG00480
AT5G12140	|GO:0070417|	|cellular response to cold|
AT5G12250	|GO:0009409|	|response to cold|
AT5G12380	|GO:0009409|	|response to cold|
AT5G13330	|GO:0071497|	|cellular response to freezing|
AT5G13650	|GO:0009409|	|response to cold|
AT5G15090	|GO:0009409|	|response to cold|
AT5G15960	|GO:0009409||GO:0009631|	|response to cold||cold acclimation|
AT5G15970	|GO:0009409|	|response to cold|
AT5G16910	|GO:0009409|	|response to cold|
AT5G17030	|GO:0009409|	|response to cold|
AT5G17040	|GO:0009409|	|response to cold|
AT5G17690	|GO:0010048|	|vernalization response
AT5G17890	|GO:0009409|	|response to cold|
AT5G18040	|GO:0009409|	|response to cold|
AT5G20230	|GO:0070417|	|cellular response to cold|
AT5G20250	|GO:0009409|	|response to cold|
AT5G20720	|GO:0009409|	|response to cold|
AT5G20830	|GO:0009409|	|response to cold|
AT5G23070	|GO:0009409|	|response to cold|
AT5G23290	|GO:0009409||GO:0009631|	|response to cold||cold acclimation|
AT5G24090	|GO:0009409|	|response to cold|
AT5G35750	|GO:0070417|	|cellular response to cold|
AT5G36925	|GO:0009409|	|response to cold|
AT5G37500	|GO:0009409|	|response to cold|
AT5G37770	|GO:0009409|	|response to cold|
AT5G38470	|GO:0009409|	|response to cold|
AT5G38480	|GO:0009409||GO:0050826||GO:0009631|	|response to cold||response to freezing||cold acclimation|
AT5G38820	|GO:0009409|	|response to cold|
AT5G40010	|GO:0009409|	|response to cold|
AT5G40420	|GO:0050826|	|response to freezing|
AT5G42900	|GO:0009409|	|response to cold|
AT5G43170	|GO:0009409|	|response to cold|
AT5G43760	|GO:0009409|	|response to cold|
AT5G44610	|GO:0009409|	|response to cold|
AT5G47230	|GO:0009409|	|response to cold|
AT5G49510	|GO:0009409||GO:0009631|	|response to cold||cold acclimation|
AT5G50720	|GO:0009409|	|response to cold|
AT5G50950	|GO:0009631|	|cold acclimation|
AT5G51820	|GO:0009409|	|response to cold|
AT5G52300	|GO:0009409|	|response to cold|
AT5G52310	|GO:0009409|	|response to cold|
AT5G52370	|GO:0009409|	|response to cold|
AT5G52440	|GO:0009409|	|response to cold|
AT5G53000	|GO:0009409|	|response to cold|
AT5G53470	|GO:0009409|	|response to cold|
AT5G54470	|GO:0009409|	|response to cold|
AT5G54590	|GO:0009409||GO:0009631|	|response to cold||cold acclimation|
AT5G54770	|GO:0009409|	|response to cold|
AT5G57380	|GO:0009409||GO:0070417||GO:0010048|	|response to cold||cellular response to cold||vernalization response
AT5G57560	|GO:0009409|	|response to cold|
AT5G58070	|GO:0009409||GO:0050826|	|response to cold||response to freezing|
AT5G58220	|GO:0009631|	|cold acclimation|
AT5G58670	|GO:0009409|	|response to cold|
AT5G58770	|GO:0009409|	|response to cold|
AT5G58780	|GO:0009409|	|response to cold|
AT5G58782	|GO:0009409|	|response to cold|
AT5G58784	|GO:0009409|	|response to cold|
AT5G58940	|GO:0009409|	|response to cold|
AT5G59010	|GO:0009409|	|response to cold|
AT5G59820	|GO:0009409||GO:0009631|	|response to cold||cold acclimation|
AT5G60410	|GO:0050826|	|response to freezing|
AT5G61030	|GO:0009409|	|response to cold|
AT5G61150	|GO:0010048|	|vernalization response
AT5G61410	|GO:0009409|	|response to cold|
AT5G62390	|GO:0070417|	|cellular response to cold|
AT5G62470	|GO:0009409|	|response to cold|
AT5G63320	|GO:0009409|	|response to cold|
AT5G63770	|GO:0009409|	|response to cold|
AT5G63980	|GO:0009409||GO:0050826|	|response to cold||response to freezing|
AT5G64220	|GO:0009409|	|response to cold|
AT5G65020	|GO:0009409|	|response to cold|
AT5G65050	|GO:0010048|	|vernalization response
AT5G65060	|GO:0010048|	|vernalization response
AT5G65075	|GO:0009409|	|response to cold|
AT5G65080	|GO:0010048|	|vernalization response
AT5G65430	|GO:0009409||GO:0050826|	|response to cold||response to freezing|
AT5G65940	|GO:0009409|	|response to cold|
AT5G66400	|GO:0009631|	|cold acclimation|
AT5G67320	|GO:0009409|	|response to cold|
AT5G67450	|GO:0009409|	|response to cold|
AT5G67590	|GO:0009631|	|cold acclimation|
ATCG00120	|GO:0009409|	|response to cold|
ATCG00480	|GO:0009409|	|response to cold|

## Sheet: <2>NGS
Table S5. Analysis of publicly available NGS data on cold response. Summary of collected data from publicly available NGS analyses of early cold response. Where available, fold change ratios and false discovery rates (FDR) were obtained from the corresponding publications (indicated by asterisks). For datasets without available statistical values, differential expression analysis was performed us…
	Early response		Delayed response		GO	PRJNA411947								PRJNA324514								PRJNA401073		PRJNA494179		PRJNA525452				PRJNA416120								PRJNA445300*				PRJNA513852		PRJNA267681				PRJNA338072*
					Feb 2025	4°C Leaf, 3h		4°C Leaf, 27h		4°C Cotyledon, 3h		4°C Cotyledon, 27h		4°C, 3h		4°C, 6h		4°C, 12h		4°C, 24h		?		4°C, 20 days		4°C, 3h		4°C, 24h		4°C, 14 days		4°C, 24 days		4°C, 14 days		4°C, 24 days		4°C, 3 days		4°C, 3 days				10°C, 1h		10°C, 24h		10°C, 24h
AGI	N. experiments /7	Median logFC2	N. experiments /18	Median logFC2		log2FC	FDR	log2FC	FDR	log2FC	FDR	log2FC	FDR	log2FC	FDR	log2FC	FDR	log2FC	FDR	log2FC	FDR	log2FC	FDR	log2FC	FDR	log2FC	FDR	log2FC	FDR	log2FC	FDR	log2FC	FDR	log2FC	FDR	log2FC	FDR	log2FC	FDR	log2FC	FDR	log2FC	FDR	log2FC	FDR	log2FC	FDR	log2FC	FDR
AT1G01010			6	0.882954		N/A	N/A	1.06509	0.0236195	N/A	N/A	N/A	N/A	N/A	N/A	N/A	N/A	N/A	N/A	1.39002	0.0195938	N/A	N/A	-0.919811	0.00962562	N/A	N/A	0.700819	0.0379042	-1.24729	0.0198176	N/A	N/A	N/A	N/A	1.30156	0.00495956	N/A	N/A	N/A	N/A	N/A	N/A	N/A	N/A	N/A	N/A	N/A	N/A
AT1G01020			1	-0.821993		N/A	N/A	N/A	N/A	N/A	N/A	N/A	N/A	N/A	N/A	N/A	N/A	N/A	N/A	N/A	N/A	-0.821993	0.0312216	N/A	N/A	N/A	N/A	N/A	N/A	N/A	N/A	N/A	N/A	N/A	N/A	N/A	N/A	N/A	N/A	N/A	N/A	N/A	N/A	N/A	N/A	N/A	N/A	N/A	N/A
AT1G01030			1	-1.16197		N/A	N/A	N/A	N/A	N/A	N/A	N/A	N/A	N/A	N/A	N/A	N/A	N/A	N/A	N/A	N/A	N/A	N/A	N/A	N/A	N/A	N/A	N/A	N/A	N/A	N/A	N/A	N/A	N/A	N/A	N/A	N/A	N/A	N/A	N/A	N/A	-1.16197	0.0395882	N/A	N/A	N/A	N/A	N/A	N/A
AT1G01040	1	0.684354				N/A	N/A	N/A	N/A	N/A	N/A	N/A	N/A	N/A	N/A	N/A	N/A	N/A	N/A	N/A	N/A	N/A	N/A	N/A	N/A	N/A	N/A	N/A	N/A	N/A	N/A	N/A	N/A	N/A	N/A	N/A	N/A	N/A	N/A	N/A	N/A	N/A	N/A	N/A	N/A	N/A	N/A	N/A	N/A
AT1G01046	1	0.912589				N/A	N/A	N/A	N/A	N/A	N/A	N/A	N/A	N/A	N/A	N/A	N/A	N/A	N/A	N/A	N/A	N/A	N/A	N/A	N/A	N/A	N/A	N/A	N/A	N/A	N/A	N/A	N/A	N/A	N/A	N/A	N/A	N/A	N/A	N/A	N/A	N/A	N/A	N/A	N/A	N/A	N/A	N/A	N/A
AT1G01050			1	0.663354		N/A	N/A	0.663354	0.000339936	N/A	N/A	N/A	N/A	N/A	N/A	N/A	N/A	N/A	N/A	N/A	N/A	N/A	N/A	N/A	N/A	N/A	N/A	N/A	N/A	N/A	N/A	N/A	N/A	N/A	N/A	N/A	N/A	N/A	N/A	N/A	N/A	N/A	N/A	N/A	N/A	N/A	N/A	N/A	N/A
AT1G01060	3	3.27031	11	2.76111	|response to cold|	3.54355	1.82648e-18	5.0765	3.73145e-70	3.27031	3.65306e-10	4.98912	1.79982e-46	N/A	N/A	N/A	N/A	-0.979493	6.56222e-09	-0.683775	3.52082e-05	-0.889615	1.27247e-09	-2.02928	0.010199	N/A	N/A	2.76111	2.82755e-41	N/A	N/A	N/A	N/A	N/A	N/A	0.637391	0.0010699	4.8679	2.1e-38	4.303	8.9e-29	N/A	N/A	N/A	N/A	N/A	N/A	N/A	N/A
AT1G01070			1	-3.08664		N/A	N/A	N/A	N/A	N/A	N/A	N/A	N/A	N/A	N/A	N/A	N/A	-3.08664	0.00104224	N/A	N/A	N/A	N/A	N/A	N/A	N/A	N/A	N/A	N/A	N/A	N/A	N/A	N/A	N/A	N/A	N/A	N/A	N/A	N/A	N/A	N/A	N/A	N/A	N/A	N/A	N/A	N/A	N/A	N/A
AT1G01080			3	-1.75441		N/A	N/A	-2.14769	2.02085e-09	N/A	N/A	N/A	N/A	N/A	N/A	N/A	N/A	N/A	N/A	N/A	N/A	-1.75441	1.72865e-11	N/A	N/A	N/A	N/A	N/A	N/A	N/A	N/A	N/A	N/A	N/A	N/A	N/A	N/A	N/A	N/A	N/A	N/A	N/A	N/A	N/A	N/A	N/A	N/A	-1.15577	1.78809e-15
AT1G01100	1	0.677052	2	0.700492		0.677052	0.0437823	0.812895	0.00140968	N/A	N/A	N/A	N/A	N/A	N/A	N/A	N/A	N/A	N/A	N/A	N/A	N/A	N/A	N/A	N/A	N/A	N/A	N/A	N/A	N/A	N/A	N/A	N/A	N/A	N/A	N/A	N/A	N/A	N/A	N/A	N/A	N/A	N/A	N/A	N/A	N/A	N/A	N/A	N/A
AT1G01110			2	-4.2015		N/A	N/A	N/A	N/A	N/A	N/A	N/A	N/A	N/A	N/A	N/A	N/A	-4.74816	0.0187526	-3.65485	0.0389415	N/A	N/A	N/A	N/A	N/A	N/A	N/A	N/A	N/A	N/A	N/A	N/A	N/A	N/A	N/A	N/A	N/A	N/A	N/A	N/A	N/A	N/A	N/A	N/A	N/A	N/A	N/A	N/A
AT1G01120	5	0.660583	7	-1.58257	|response to cold||cellular response to cold|	-2.30431	4.19173e-08	1.44055	1.97166e-12	-0.869205	7.31254e-05	N/A	N/A	N/A	N/A	-2.76381	3.34328e-08	N/A	N/A	-1.02005	0.0446844	N/A	N/A	N/A	N/A	N/A	N/A	N/A	N/A	-0.714247	0.0117883	-1.75488	1.21221e-09	-1.58257	5.36649e-10	-1.75506	1.36651e-11	N/A	N/A	N/A	N/A	N/A	N/A	0.660583	0.00313092	N/A	N/A	N/A	N/A
AT1G01130	3	1.39191	7	-1.7757		N/A	N/A	N/A	N/A	N/A	N/A	N/A	N/A	N/A	N/A	-1.80268	0.0226706	-2.30568	0.00398045	-1.7757	0.0178034	N/A	N/A	N/A	N/A	N/A	N/A	N/A	N/A	N/A	N/A	N/A	N/A	N/A	N/A	-5.0687	0.00781337	N/A	N/A	2.3054	0.036	N/A	N/A	1.07881	0.00679336	1.01772	0.00359427	1.25335	8.48511e-06
AT1G01140	1	0.642141	3	0.937353	|response to cold|	N/A	N/A	1.07418	2.5131e-08	N/A	N/A	N/A	N/A	N/A	N/A	N/A	N/A	N/A	N/A	N/A	N/A	N/A	N/A	N/A	N/A	N/A	N/A	N/A	N/A	N/A	N/A	N/A	N/A	N/A	N/A	0.937353	7.86502e-07	N/A	N/A	N/A	N/A	N/A	N/A	N/A	N/A	N/A	N/A	N/A	N/A
AT1G01160	1	0.627317	1	-0.600257		N/A	N/A	N/A	N/A	N/A	N/A	N/A	N/A	N/A	N/A	N/A	N/A	N/A	N/A	N/A	N/A	-0.600257	0.00500507	N/A	N/A	N/A	N/A	N/A	N/A	N/A	N/A	N/A	N/A	N/A	N/A	N/A	N/A	N/A	N/A	N/A	N/A	N/A	N/A	N/A	N/A	N/A	N/A	N/A	N/A
AT1G01170	1	-0.619402	10	-1.49855		N/A	N/A	N/A	N/A	N/A	N/A	-1.32071	7.56736e-12	N/A	N/A	N/A	N/A	N/A	N/A	-0.601451	0.00991993	-2.0596	3.90922e-24	N/A	N/A	N/A	N/A	-0.643552	0.00152403	N/A	N/A	N/A	N/A	N/A	N/A	-0.688272	0.000971203	-2.0949	6.3e-07	-1.7069	0.005	N/A	N/A	N/A	N/A	-1.64716	2.95605e-14	-1.70971	1.01939e-22
AT1G01180	3	-2.24003	11	-2.4282		N/A	N/A	-2.49425	5.5461e-09	-2.93796	1.41801e-06	-2.4282	5.98681e-06	-2.24003	0.0087409	-2.65667	0.00110521	N/A	N/A	N/A	N/A	-2.63869	1.36231e-17	N/A	N/A	N/A	N/A	-2.36239	8.87643e-06	N/A	N/A	N/A	N/A	N/A	N/A	-1.48286	0.00547028	-3.2038	3.3e-13	-2.9139	2.2e-11	-1.07315	0.0253618	N/A	N/A	-1.00702	0.0028556	-1.49376	1.22702e-17
AT1G01190			6	-2.14258		N/A	N/A	N/A	N/A	N/A	N/A	N/A	N/A	N/A	N/A	N/A	N/A	N/A	N/A	-2.18118	0.0350497	N/A	N/A	N/A	N/A	N/A	N/A	N/A	N/A	-2.41528	0.000254966	-1.57672	0.013253	-3.87794	8.41585e-06	-2.10397	0.00221556	N/A	N/A	N/A	N/A	-1.35152	0.0115246	N/A	N/A	N/A	N/A	N/A	N/A
AT1G01200	1	0.865161	2	1.03469		N/A	N/A	N/A	N/A	N/A	N/A	N/A	N/A	N/A	N/A	N/A	N/A	N/A	N/A	N/A	N/A	N/A	N/A	N/A	N/A	N/A	N/A	1.15219	0.0499424	N/A	N/A	N/A	N/A	N/A	N/A	N/A	N/A	N/A	N/A	N/A	N/A	N/A	N/A	N/A	N/A	N/A	N/A	N/A	N/A
AT1G01210			3	1.07982		N/A	N/A	1.07982	3.10579e-05	N/A	N/A	0.866877	0.00316489	N/A	N/A	N/A	N/A	N/A	N/A	N/A	N/A	N/A	N/A	N/A	N/A	N/A	N/A	1.22617	7.21188e-08	N/A	N/A	N/A	N/A	N/A	N/A	N/A	N/A	N/A	N/A	N/A	N/A	N/A	N/A	N/A	N/A	N/A	N/A	N/A	N/A
AT1G01220			2	0.854836		N/A	N/A	N/A	N/A	N/A	N/A	N/A	N/A	N/A	N/A	N/A	N/A	N/A	N/A	N/A	N/A	0.807922	0.0125393	N/A	N/A	N/A	N/A	N/A	N/A	0.90175	0.0226512	N/A	N/A	N/A	N/A	N/A	N/A	N/A	N/A	N/A	N/A	N/A	N/A	N/A	N/A	N/A	N/A	N/A	N/A
AT1G01230			3	0.775265		N/A	N/A	N/A	N/A	N/A	N/A	N/A	N/A	N/A	N/A	0.816243	0.00256883	0.775265	0.00418215	0.625031	0.0318522	N/A	N/A	N/A	N/A	N/A	N/A	N/A	N/A	N/A	N/A	N/A	N/A	N/A	N/A	N/A	N/A	N/A	N/A	N/A	N/A	N/A	N/A	N/A	N/A	N/A	N/A	N/A	N/A
AT1G01240	4	-0.768571	9	-2.43889		N/A	N/A	-1.15939	7.00146e-08	-1.02582	0.0092874	-2.10071	5.23421e-08	N/A	N/A	N/A	N/A	N/A	N/A	N/A	N/A	-0.954845	0.000334634	N/A	N/A	-0.670571	0.0451795	-2.63673	2.38133e-16	N/A	N/A	N/A	N/A	N/A	N/A	N/A	N/A	-3.5142	1.2e-06	-2.7378	0.0024	N/A	N/A	N/A	N/A	-2.43889	6.43871e-07	-2.86257	3.53968e-38
AT1G01250	1	-3.1775	8	1.47615		N/A	N/A	1.52978	0.000118067	N/A	N/A	2.35387	1.44622e-07	N/A	N/A	-1.13185	0.0102531	N/A	N/A	N/A	N/A	2.51255	1.13082e-13	N/A	N/A	N/A	N/A	2.37903	1.42982e-10	N/A	N/A	N/A	N/A	N/A	N/A	N/A	N/A	N/A	N/A	N/A	N/A	N/A	N/A	N/A	N/A	1.1119	0.000191077	1.33179	8.53383e-07
AT1G01290			2	-1.09		N/A	N/A	N/A	N/A	N/A	N/A	N/A	N/A	N/A	N/A	N/A	N/A	N/A	N/A	N/A	N/A	-1.13756	0.000828128	N/A	N/A	N/A	N/A	N/A	N/A	N/A	N/A	-1.04243	0.0472598	N/A	N/A	N/A	N/A	N/A	N/A	N/A	N/A	N/A	N/A	N/A	N/A	N/A	N/A	N/A	N/A
AT1G01300	6	1.075	4	1.17369		1.10814	5.10697e-05	N/A	N/A	0.859277	1.09395e-05	N/A	N/A	1.13744	2.48417e-07	1.53598	1.45352e-15	0.690939	0.00695586	N/A	N/A	1.14256	1.43963e-05	N/A	N/A	0.615724	0.0145189	N/A	N/A	N/A	N/A	N/A	N/A	N/A	N/A	N/A	N/A	N/A	N/A	N/A	N/A	N/A	N/A	N/A	N/A	N/A	N/A	1.20482	1.04286e-17
AT1G01310			1	1.678		N/A	N/A	1.678	0.0444162	N/A	N/A	N/A	N/A	N/A	N/A	N/A	N/A	N/A	N/A	N/A	N/A	N/A	N/A	N/A	N/A	N/A	N/A	N/A	N/A	N/A	N/A	N/A	N/A	N/A	N/A	N/A	N/A	N/A	N/A	N/A	N/A	N/A	N/A	N/A	N/A	N/A	N/A	N/A	N/A
AT1G01320			1	1.8574		N/A	N/A	N/A	N/A	N/A	N/A	N/A	N/A	N/A	N/A	N/A	N/A	N/A	N/A	N/A	N/A	N/A	N/A	N/A	N/A	N/A	N/A	N/A	N/A	N/A	N/A	N/A	N/A	N/A	N/A	N/A	N/A	1.8574	0.02	N/A	N/A	N/A	N/A	N/A	N/A	N/A	N/A	N/A	N/A
AT1G01340	1	2.27707	6	1.4134		N/A	N/A	2.18487	2.22571e-06	N/A	N/A	N/A	N/A	N/A	N/A	N/A	N/A	N/A	N/A	N/A	N/A	1.1243	5.14129e-06	-1.56652	0.00180501	N/A	N/A	N/A	N/A	-1.2341	0.0043743	N/A	N/A	N/A	N/A	N/A	N/A	N/A	N/A	N/A	N/A	N/A	N/A	N/A	N/A	1.80549	0.00289865	1.70249	1.06299e-11
AT1G01350	1	0.697476				N/A	N/A	N/A	N/A	N/A	N/A	N/A	N/A	N/A	N/A	N/A	N/A	N/A	N/A	N/A	N/A	N/A	N/A	N/A	N/A	N/A	N/A	N/A	N/A	N/A	N/A	N/A	N/A	N/A	N/A	N/A	N/A	N/A	N/A	N/A	N/A	N/A	N/A	N/A	N/A	N/A	N/A	N/A	N/A
AT1G01355			1	5.78663		N/A	N/A	N/A	N/A	N/A	N/A	N/A	N/A	N/A	N/A	N/A	N/A	N/A	N/A	N/A	N/A	N/A	N/A	N/A	N/A	N/A	N/A	N/A	N/A	N/A	N/A	N/A	N/A	5.78663	0.000412371	N/A	N/A	N/A	N/A	N/A	N/A	N/A	N/A	N/A	N/A	N/A	N/A	N/A	N/A
AT1G01360			4	-0.820819		N/A	N/A	N/A	N/A	N/A	N/A	N/A	N/A	N/A	N/A	0.830295	0.0155586	N/A	N/A	N/A	N/A	-1.02203	0.000191393	N/A	N/A	N/A	N/A	N/A	N/A	N/A	N/A	N/A	N/A	N/A	N/A	N/A	N/A	N/A	N/A	N/A	N/A	-0.730188	0.0438254	N/A	N/A	N/A	N/A	-0.91145	4.61759e-06
AT1G01370			1	1.34104		N/A	N/A	N/A	N/A	N/A	N/A	N/A	N/A	N/A	N/A	N/A	N/A	N/A	N/A	N/A	N/A	1.34104	0.0221503	N/A	N/A	N/A	N/A	N/A	N/A	N/A	N/A	N/A	N/A	N/A	N/A	N/A	N/A	N/A	N/A	N/A	N/A	N/A	N/A	N/A	N/A	N/A	N/A	N/A	N/A
AT1G01390	3	1.1043				1.42786	0.000331275	N/A	N/A	N/A	N/A	N/A	N/A	N/A	N/A	N/A	N/A	N/A	N/A	N/A	N/A	N/A	N/A	N/A	N/A	N/A	N/A	N/A	N/A	N/A	N/A	N/A	N/A	N/A	N/A	N/A	N/A	N/A	N/A	N/A	N/A	N/A	N/A	N/A	N/A	N/A	N/A	N/A	N/A
AT1G01420	4	1.33779	10	1.13195		1.74306	4.80773e-07	2.39258	1.40429e-17	1.63855	4.09469e-05	1.67022	6.12868e-06	1.03702	0.000588837	1.11341	5.41935e-05	1.37314	4.41378e-08	N/A	N/A	N/A	N/A	-0.938827	0.00558961	0.899727	0.00961151	1.15048	1.85156e-05	N/A	N/A	N/A	N/A	N/A	N/A	0.725329	0.0389151	N/A	N/A	N/A	N/A	N/A	N/A	N/A	N/A	0.721249	0.0402837	0.743762	0.000338286
AT1G01430	2	-0.900999	10	-1.08833		-1.04857	0.00414961	-2.16529	2.30601e-09	N/A	N/A	-1.42428	6.6897e-09	N/A	N/A	N/A	N/A	N/A	N/A	N/A	N/A	-1.5883	4.86573e-07	N/A	N/A	N/A	N/A	-1.09203	4.03874e-05	N/A	N/A	-0.905112	0.015921	-0.794458	0.00837413	-0.701732	0.0161198	-1.3206	0.098	N/A	N/A	N/A	N/A	N/A	N/A	-0.769684	0.00782856	-1.08464	8.72767e-14
AT1G01440	1	1.01312				N/A	N/A	N/A	N/A	N/A	N/A	N/A	N/A	N/A	N/A	N/A	N/A	N/A	N/A	N/A	N/A	N/A	N/A	N/A	N/A	N/A	N/A	N/A	N/A	N/A	N/A	N/A	N/A	N/A	N/A	N/A	N/A	N/A	N/A	N/A	N/A	N/A	N/A	N/A	N/A	N/A	N/A	N/A	N/A
AT1G01448	1	-0.680471	5	-1.04869		N/A	N/A	-2.23961	3.11352e-05	N/A	N/A	N/A	N/A	N/A	N/A	N/A	N/A	N/A	N/A	N/A	N/A	-1.51507	0.00320601	N/A	N/A	N/A	N/A	-1.04869	0.0279174	N/A	N/A	N/A	N/A	N/A	N/A	N/A	N/A	N/A	N/A	N/A	N/A	N/A	N/A	N/A	N/A	N/A	N/A	-0.749093	0.00136452
AT1G01470	4	0.654512	11	0.93519		0.702347	0.000285364	1.5944	1.91822e-30	N/A	N/A	0.679391	0.000628149	0.720837	0.0021619	1.1817	1.24933e-10	0.93519	2.11392e-06	N/A	N/A	0.762185	9.20633e-07	N/A	N/A	0.606677	0.0208222	0.869513	6.41271e-06	N/A	N/A	0.885508	4.03079e-05	0.966758	0.000334872	1.61687	5.57333e-14	N/A	N/A	N/A	N/A	0.91233	4.9147e-05	N/A	N/A	N/A	N/A	1.42939	5.89523e-13
AT1G01480			4	2.99357		N/A	N/A	N/A	N/A	N/A	N/A	4.46092	0.027289	N/A	N/A	N/A	N/A	N/A	N/A	N/A	N/A	1.75875	2.94013e-05	N/A	N/A	N/A	N/A	N/A	N/A	-2.09107	0.00277193	N/A	N/A	N/A	N/A	4.22838	1.36722e-05	N/A	N/A	N/A	N/A	N/A	N/A	N/A	N/A	N/A	N/A	N/A	N/A
AT1G01490	1	1.06398	7	-0.930028		N/A	N/A	N/A	N/A	N/A	N/A	N/A	N/A	N/A	N/A	-0.966327	0.000483799	N/A	N/A	-0.638434	0.0198962	-0.930028	1.11472e-08	N/A	N/A	N/A	N/A	N/A	N/A	N/A	N/A	N/A	N/A	N/A	N/A	-0.698517	0.034199	-1.5036	0.027	-1.5614	0.01	N/A	N/A	N/A	N/A	N/A	N/A	-0.753564	4.21118e-08
AT1G01500	4	0.87084	11	1.21071		N/A	N/A	0.65689	0.00966706	0.923902	0.00164975	0.812555	0.00346163	1.55337	1.26054e-07	1.82864	7.30737e-12	1.56963	3.14799e-08	1.28852	2.55237e-05	1.69447	1.16381e-14	N/A	N/A	0.687322	0.0363578	0.735734	0.00420765	N/A	N/A	N/A	N/A	N/A	N/A	0.856677	0.0117844	N/A	N/A	N/A	N/A	0.981839	0.0162248	N/A	N/A	1.21071	5.75268e-07	1.65093	7.21698e-26
AT1G01510			1	0.629437		N/A	N/A	N/A	N/A	N/A	N/A	0.629437	0.0499637	N/A	N/A	N/A	N/A	N/A	N/A	N/A	N/A	N/A	N/A	N/A	N/A	N/A	N/A	N/A	N/A	N/A	N/A	N/A	N/A	N/A	N/A	N/A	N/A	N/A	N/A	N/A	N/A	N/A	N/A	N/A	N/A	N/A	N/A	N/A	N/A
AT1G01520	3	-2.02449	14	1.61091		N/A	N/A	5.29447	5.94512e-36	N/A	N/A	4.19747	2.11953e-08	-2.02449	2.29293e-06	-4.22595	6.2699e-15	-0.968543	0.0170247	N/A	N/A	2.13876	6.02731e-17	N/A	N/A	N/A	N/A	4.09407	9.59067e-28	N/A	N/A	-2.08126	6.9904e-05	1.30038	0.00732273	1.93087	3.38335e-07	2.6887	0.053	N/A	N/A	-0.961067	3.68617e-06	N/A	N/A	-1.36123	0.00567481	-1.25416	4.71542e-06
AT1G01530			1	5.20431		N/A	N/A	N/A	N/A	N/A	N/A	N/A	N/A	N/A	N/A	N/A	N/A	N/A	N/A	N/A	N/A	N/A	N/A	N/A	N/A	N/A	N/A	N/A	N/A	N/A	N/A	N/A	N/A	5.20431	0.00688303	N/A	N/A	N/A	N/A	N/A	N/A	N/A	N/A	N/A	N/A	N/A	N/A	N/A	N/A
AT1G01540	2	1.06256	1	0.673289		N/A	N/A	0.673289	0.00153638	N/A	N/A	N/A	N/A	N/A	N/A	N/A	N/A	N/A	N/A	N/A	N/A	N/A	N/A	N/A	N/A	N/A	N/A	N/A	N/A	N/A	N/A	N/A	N/A	N/A	N/A	N/A	N/A	N/A	N/A	N/A	N/A	N/A	N/A	N/A	N/A	N/A	N/A	N/A	N/A
AT1G01550	1	0.848142				N/A	N/A	N/A	N/A	N/A	N/A	N/A	N/A	N/A	N/A	N/A	N/A	N/A	N/A	N/A	N/A	N/A	N/A	N/A	N/A	N/A	N/A	N/A	N/A	N/A	N/A	N/A	N/A	N/A	N/A	N/A	N/A	N/A	N/A	N/A	N/A	N/A	N/A	N/A	N/A	N/A	N/A	N/A	N/A
AT1G01560	3	1.81197	8	1.40899		3.01102	0.0373052	2.70266	0.0230681	N/A	N/A	N/A	N/A	N/A	N/A	N/A	N/A	N/A	N/A	N/A	N/A	2.11574	2.45166e-26	-1.68599	0.0114181	1.58796	0.0260947	N/A	N/A	-1.4851	1.89125e-06	0.702239	0.0033556	-0.931433	0.0343009	N/A	N/A	N/A	N/A	N/A	N/A	N/A	N/A	N/A	N/A	3.67029	8.76672e-06	3.95324	7.19056e-25
AT1G01570	1	-1.43058	1	1.86773		N/A	N/A	N/A	N/A	N/A	N/A	N/A	N/A	N/A	N/A	N/A	N/A	N/A	N/A	N/A	N/A	1.86773	0.00481907	N/A	N/A	N/A	N/A	N/A	N/A	N/A	N/A	N/A	N/A	N/A	N/A	N/A	N/A	N/A	N/A	N/A	N/A	N/A	N/A	N/A	N/A	N/A	N/A	N/A	N/A
AT1G01580	1	-1.24896	5	2.11122		N/A	N/A	2.11122	0.00330207	N/A	N/A	N/A	N/A	N/A	N/A	N/A	N/A	1.58615	0.0128986	1.6531	0.00848273	2.79207	3.12464e-16	N/A	N/A	N/A	N/A	N/A	N/A	N/A	N/A	N/A	N/A	N/A	N/A	2.76311	5.47643e-07	N/A	N/A	N/A	N/A	N/A	N/A	N/A	N/A	N/A	N/A	N/A	N/A
AT1G01600			5	1.09926		N/A	N/A	N/A	N/A	N/A	N/A	4.00521	0.00228603	N/A	N/A	N/A	N/A	N/A	N/A	N/A	N/A	1.77999	0.00195942	N/A	N/A	N/A	N/A	1.09926	0.0103091	N/A	N/A	N/A	N/A	N/A	N/A	N/A	N/A	N/A	N/A	N/A	N/A	N/A	N/A	N/A	N/A	0.799324	0.0220436	0.852304	3.52033e-05
AT1G01610	2	0.947029	1	1.19281		N/A	N/A	1.19281	9.14328e-07	N/A	N/A	N/A	N/A	N/A	N/A	N/A	N/A	N/A	N/A	N/A	N/A	N/A	N/A	N/A	N/A	N/A	N/A	N/A	N/A	N/A	N/A	N/A	N/A	N/A	N/A	N/A	N/A	N/A	N/A	N/A	N/A	N/A	N/A	N/A	N/A	N/A	N/A	N/A	N/A
AT1G01620	3	0.745928	12	-0.918944		-0.614682	0.00495946	-2.64989	2.29686e-27	N/A	N/A	-1.67315	9.43474e-23	N/A	N/A	N/A	N/A	-0.863896	1.28635e-05	-0.792682	4.75724e-05	-2.61569	9.65567e-20	N/A	N/A	N/A	N/A	N/A	N/A	N/A	N/A	N/A	N/A	-0.853846	0.00015495	-0.84683	0.000131329	-2.2539	1.6e-07	-1.7499	0.0081	N/A	N/A	N/A	N/A	-0.720242	0.000297045	-0.973992	7.14097e-07
AT1G01630			5	-0.62057		N/A	N/A	0.73486	0.00444197	N/A	N/A	N/A	N/A	N/A	N/A	N/A	N/A	N/A	N/A	N/A	N/A	-0.61612	0.00115115	N/A	N/A	N/A	N/A	N/A	N/A	N/A	N/A	-0.725187	0.0155581	-0.62057	0.0207204	-0.873067	0.000457061	N/A	N/A	N/A	N/A	N/A	N/A	N/A	N/A	N/A	N/A	N/A	N/A
AT1G01640			5	2.04832		N/A	N/A	N/A	N/A	N/A	N/A	2.04832	0.0412474	N/A	N/A	N/A	N/A	N/A	N/A	N/A	N/A	-1.14066	0.000972094	N/A	N/A	N/A	N/A	N/A	N/A	1.81006	0.0493441	N/A	N/A	2.72347	1.42125e-06	2.4292	5.84607e-05	N/A	N/A	N/A	N/A	N/A	N/A	N/A	N/A	N/A	N/A	N/A	N/A
AT1G01650			6	0.909591		N/A	N/A	0.626748	0.00428625	N/A	N/A	N/A	N/A	N/A	N/A	0.896414	0.00125021	1.0204	9.70912e-05	N/A	N/A	0.947255	2.26108e-08	N/A	N/A	N/A	N/A	0.684331	0.00530868	N/A	N/A	N/A	N/A	N/A	N/A	0.922769	0.00110846	N/A	N/A	N/A	N/A	N/A	N/A	N/A	N/A	N/A	N/A	N/A	N/A
AT1G01670	1	-1.20799				N/A	N/A	N/A	N/A	N/A	N/A	N/A	N/A	N/A	N/A	N/A	N/A	N/A	N/A	N/A	N/A	N/A	N/A	N/A	N/A	N/A	N/A	N/A	N/A	N/A	N/A	N/A	N/A	N/A	N/A	N/A	N/A	N/A	N/A	N/A	N/A	N/A	N/A	N/A	N/A	N/A	N/A	N/A	N/A
AT1G01680			7	1.19943		N/A	N/A	N/A	N/A	N/A	N/A	N/A	N/A	N/A	N/A	N/A	N/A	N/A	N/A	N/A	N/A	2.48702	1.21196e-21	-3.90169	2.77193e-06	N/A	N/A	1.19943	0.0449548	-3.27206	1.17818e-20	N/A	N/A	-2.38653	1.33504e-05	N/A	N/A	N/A	N/A	N/A	N/A	N/A	N/A	N/A	N/A	5.31635	2.9888e-11	4.93674	3.58586e-35
AT1G01690			1	-4.59257		N/A	N/A	-4.59257	0.0168522	N/A	N/A	N/A	N/A	N/A	N/A	N/A	N/A	N/A	N/A	N/A	N/A	N/A	N/A	N/A	N/A	N/A	N/A	N/A	N/A	N/A	N/A	N/A	N/A	N/A	N/A	N/A	N/A	N/A	N/A	N/A	N/A	N/A	N/A	N/A	N/A	N/A	N/A	N/A	N/A
AT1G01700	1	-1.00851				N/A	N/A	N/A	N/A	N/A	N/A	N/A	N/A	N/A	N/A	N/A	N/A	N/A	N/A	N/A	N/A	N/A	N/A	N/A	N/A	N/A	N/A	N/A	N/A	N/A	N/A	N/A	N/A	N/A	N/A	N/A	N/A	N/A	N/A	N/A	N/A	N/A	N/A	N/A	N/A	N/A	N/A	N/A	N/A
AT1G01715			1	1.78912		N/A	N/A	N/A	N/A	N/A	N/A	1.78912	0.00782964	N/A	N/A	N/A	N/A	N/A	N/A	N/A	N/A	N/A	N/A	N/A	N/A	N/A	N/A	N/A	N/A	N/A	N/A	N/A	N/A	N/A	N/A	N/A	N/A	N/A	N/A	N/A	N/A	N/A	N/A	N/A	N/A	N/A	N/A	N/A	N/A
AT1G01720	3	-1.10174	6	0.745473		N/A	N/A	1.77382	2.50134e-24	-1.5424	0.00131038	0.698682	0.0287893	-1.10174	0.0246249	N/A	N/A	N/A	N/A	N/A	N/A	0.624242	0.000356855	N/A	N/A	N/A	N/A	0.792264	3.5978e-05	N/A	N/A	N/A	N/A	N/A	N/A	1.88688	7.165e-09	N/A	N/A	N/A	N/A	N/A	N/A	N/A	N/A	N/A	N/A	-0.746136	9.31357e-08
AT1G01725			1	-0.613104		N/A	N/A	N/A	N/A	N/A	N/A	N/A	N/A	N/A	N/A	N/A	N/A	N/A	N/A	N/A	N/A	-0.613104	0.0493972	N/A	N/A	N/A	N/A	N/A	N/A	N/A	N/A	N/A	N/A	N/A	N/A	N/A	N/A	N/A	N/A	N/A	N/A	N/A	N/A	N/A	N/A	N/A	N/A	N/A	N/A
AT1G01730	1	0.74325	4	0.996146		N/A	N/A	N/A	N/A	N/A	N/A	N/A	N/A	N/A	N/A	N/A	N/A	0.886349	0.0260997	1.02184	0.00571492	N/A	N/A	N/A	N/A	N/A	N/A	N/A	N/A	N/A	N/A	N/A	N/A	N/A	N/A	0.970454	0.0116846	N/A	N/A	N/A	N/A	N/A	N/A	N/A	N/A	N/A	N/A	1.06893	3.95081e-05
AT1G01750			3	-1.40412		N/A	N/A	-4.41924	0.0301805	N/A	N/A	N/A	N/A	N/A	N/A	N/A	N/A	N/A	N/A	N/A	N/A	N/A	N/A	N/A	N/A	N/A	N/A	-1.40412	0.000284096	N/A	N/A	N/A	N/A	N/A	N/A	N/A	N/A	N/A	N/A	N/A	N/A	N/A	N/A	N/A	N/A	N/A	N/A	-0.901556	0.00677762
AT1G01770	1	-0.765288	7	-1.39336		N/A	N/A	-2.04545	7.80846e-09	N/A	N/A	-2.59267	4.00039e-06	N/A	N/A	N/A	N/A	N/A	N/A	N/A	N/A	-1.39336	0.000105857	N/A	N/A	N/A	N/A	-1.84711	5.72243e-08	N/A	N/A	N/A	N/A	N/A	N/A	-1.16183	0.0063209	N/A	N/A	N/A	N/A	N/A	N/A	N/A	N/A	-0.87022	0.0305863	-1.19727	1.00281e-12
AT1G01780			6	-1.30499		N/A	N/A	-1.18806	0.00181644	N/A	N/A	-1.52566	0.0149317	N/A	N/A	N/A	N/A	N/A	N/A	N/A	N/A	-1.42192	0.000202752	N/A	N/A	N/A	N/A	-1.10962	0.000286127	N/A	N/A	N/A	N/A	N/A	N/A	N/A	N/A	-1.6144	0.081	N/A	N/A	N/A	N/A	N/A	N/A	N/A	N/A	-0.698466	0.000740844
AT1G01800			4	-0.629905		N/A	N/A	-0.910368	0.000381018	N/A	N/A	N/A	N/A	N/A	N/A	N/A	N/A	N/A	N/A	-0.608456	0.0136537	N/A	N/A	N/A	N/A	N/A	N/A	N/A	N/A	N/A	N/A	N/A	N/A	N/A	N/A	-0.616657	0.0171332	N/A	N/A	N/A	N/A	N/A	N/A	N/A	N/A	N/A	N/A	-0.643153	1.4307e-05
AT1G01820			1	0.619787		N/A	N/A	N/A	N/A	N/A	N/A	N/A	N/A	N/A	N/A	N/A	N/A	0.619787	0.0374291	N/A	N/A	N/A	N/A	N/A	N/A	N/A	N/A	N/A	N/A	N/A	N/A	N/A	N/A	N/A	N/A	N/A	N/A	N/A	N/A	N/A	N/A	N/A	N/A	N/A	N/A	N/A	N/A	N/A	N/A
AT1G01830			3	1.43071		N/A	N/A	1.79066	7.77097e-16	N/A	N/A	1.43071	0.00153747	N/A	N/A	N/A	N/A	N/A	N/A	N/A	N/A	-0.600538	0.00974087	N/A	N/A	N/A	N/A	N/A	N/A	N/A	N/A	N/A	N/A	N/A	N/A	N/A	N/A	N/A	N/A	N/A	N/A	N/A	N/A	N/A	N/A	N/A	N/A	N/A	N/A
AT1G01840			1	-4.47509		N/A	N/A	N/A	N/A	N/A	N/A	N/A	N/A	N/A	N/A	-4.47509	0.0468038	N/A	N/A	N/A	N/A	N/A	N/A	N/A	N/A	N/A	N/A	N/A	N/A	N/A	N/A	N/A	N/A	N/A	N/A	N/A	N/A	N/A	N/A	N/A	N/A	N/A	N/A	N/A	N/A	N/A	N/A	N/A	N/A
AT1G01860			3	-1.3437	|response to cold|	N/A	N/A	-1.81402	1.30842e-06	N/A	N/A	N/A	N/A	N/A	N/A	N/A	N/A	N/A	N/A	N/A	N/A	-1.3437	0.000418003	N/A	N/A	N/A	N/A	N/A	N/A	N/A	N/A	N/A	N/A	N/A	N/A	-1.33594	8.75471e-05	N/A	N/A	N/A	N/A	N/A	N/A	N/A	N/A	N/A	N/A	N/A	N/A
AT1G01900			1	1.36994		N/A	N/A	N/A	N/A	N/A	N/A	N/A	N/A	N/A	N/A	N/A	N/A	N/A	N/A	N/A	N/A	1.36994	0.0284502	N/A	N/A	N/A	N/A	N/A	N/A	N/A	N/A	N/A	N/A	N/A	N/A	N/A	N/A	N/A	N/A	N/A	N/A	N/A	N/A	N/A	N/A	N/A	N/A	N/A	N/A
AT1G01910			2	0.705608		N/A	N/A	N/A	N/A	N/A	N/A	N/A	N/A	N/A	N/A	0.66042	0.0165498	0.750797	0.00326535	N/A	N/A	N/A	N/A	N/A	N/A	N/A	N/A	N/A	N/A	N/A	N/A	N/A	N/A	N/A	N/A	N/A	N/A	N/A	N/A	N/A	N/A	N/A	N/A	N/A	N/A	N/A	N/A	N/A	N/A
AT1G01920			1	-0.924214		N/A	N/A	N/A	N/A	N/A	N/A	N/A	N/A	N/A	N/A	N/A	N/A	N/A	N/A	N/A	N/A	-0.924214	0.0133292	N/A	N/A	N/A	N/A	N/A	N/A	N/A	N/A	N/A	N/A	N/A	N/A	N/A	N/A	N/A	N/A	N/A	N/A	N/A	N/A	N/A	N/A	N/A	N/A	N/A	N/A
AT1G01940			11	1.15533		N/A	N/A	1.02203	0.00156576	N/A	N/A	1.41716	3.53913e-07	N/A	N/A	0.885856	0.0472546	1.30096	0.000307893	1.15533	0.00217943	N/A	N/A	N/A	N/A	N/A	N/A	1.20884	2.76801e-07	N/A	N/A	1.3231	1.71945e-05	N/A	N/A	0.968518	0.000225234	N/A	N/A	N/A	N/A	0.633424	0.0206522	N/A	N/A	0.819892	0.00056854	1.302	1.0805e-15
AT1G01950	1	0.672234	2	-0.976128		N/A	N/A	N/A	N/A	N/A	N/A	N/A	N/A	N/A	N/A	N/A	N/A	-1.08454	0.00872438	-0.867715	0.0342577	N/A	N/A	N/A	N/A	N/A	N/A	N/A	N/A	N/A	N/A	N/A	N/A	N/A	N/A	N/A	N/A	N/A	N/A	N/A	N/A	N/A	N/A	N/A	N/A	N/A	N/A	N/A	N/A
AT1G01960			1	-1.40635		N/A	N/A	-1.40635	3.65036e-05	N/A	N/A	N/A	N/A	N/A	N/A	N/A	N/A	N/A	N/A	N/A	N/A	N/A	N/A	N/A	N/A	N/A	N/A	N/A	N/A	N/A	N/A	N/A	N/A	N/A	N/A	N/A	N/A	N/A	N/A	N/A	N/A	N/A	N/A	N/A	N/A	N/A	N/A	N/A	N/A
AT1G01990	1	0.62848	1	0.61177		N/A	N/A	N/A	N/A	N/A	N/A	N/A	N/A	N/A	N/A	N/A	N/A	N/A	N/A	N/A	N/A	N/A	N/A	N/A	N/A	N/A	N/A	N/A	N/A	N/A	N/A	N/A	N/A	N/A	N/A	N/A	N/A	N/A	N/A	N/A	N/A	N/A	N/A	N/A	N/A	N/A	N/A	0.61177	0.00100145
AT1G02000			1	0.910412		N/A	N/A	N/A	N/A	N/A	N/A	N/A	N/A	N/A	N/A	N/A	N/A	N/A	N/A	N/A	N/A	0.910412	0.000978488	N/A	N/A	N/A	N/A	N/A	N/A	N/A	N/A	N/A	N/A	N/A	N/A	N/A	N/A	N/A	N/A	N/A	N/A	N/A	N/A	N/A	N/A	N/A	N/A	N/A	N/A
AT1G02010			1	0.823447		N/A	N/A	N/A	N/A	N/A	N/A	N/A	N/A	N/A	N/A	N/A	N/A	N/A	N/A	N/A	N/A	0.823447	0.0318654	N/A	N/A	N/A	N/A	N/A	N/A	N/A	N/A	N/A	N/A	N/A	N/A	N/A	N/A	N/A	N/A	N/A	N/A	N/A	N/A	N/A	N/A	N/A	N/A	N/A	N/A
AT1G02060			1	-1.19796		N/A	N/A	N/A	N/A	N/A	N/A	N/A	N/A	N/A	N/A	N/A	N/A	N/A	N/A	N/A	N/A	-1.19796	0.0143422	N/A	N/A	N/A	N/A	N/A	N/A	N/A	N/A	N/A	N/A	N/A	N/A	N/A	N/A	N/A	N/A	N/A	N/A	N/A	N/A	N/A	N/A	N/A	N/A	N/A	N/A
AT1G02070			1	-2.6661		N/A	N/A	N/A	N/A	N/A	N/A	N/A	N/A	N/A	N/A	N/A	N/A	N/A	N/A	N/A	N/A	N/A	N/A	N/A	N/A	N/A	N/A	N/A	N/A	N/A	N/A	N/A	N/A	N/A	N/A	N/A	N/A	N/A	N/A	-2.6661	0.07	N/A	N/A	N/A	N/A	N/A	N/A	N/A	N/A
AT1G02090			4	0.704531		N/A	N/A	1.30181	3.74195e-08	N/A	N/A	0.664418	0.00835228	N/A	N/A	N/A	N/A	N/A	N/A	N/A	N/A	0.628369	0.00119753	N/A	N/A	N/A	N/A	N/A	N/A	N/A	N/A	N/A	N/A	N/A	N/A	N/A	N/A	N/A	N/A	N/A	N/A	N/A	N/A	N/A	N/A	N/A	N/A	0.744643	4.85925e-08
AT1G02110			6	-1.24202		N/A	N/A	-2.18525	3.72226e-05	N/A	N/A	N/A	N/A	N/A	N/A	-1.30206	0.00223857	-1.27981	0.00210109	-1.20423	0.00319052	-1.18765	0.000101969	N/A	N/A	N/A	N/A	N/A	N/A	N/A	N/A	N/A	N/A	N/A	N/A	-0.995541	0.0098906	N/A	N/A	N/A	N/A	N/A	N/A	N/A	N/A	N/A	N/A	N/A	N/A
AT1G02130	1	0.704829				N/A	N/A	N/A	N/A	N/A	N/A	N/A	N/A	N/A	N/A	N/A	N/A	N/A	N/A	N/A	N/A	N/A	N/A	N/A	N/A	N/A	N/A	N/A	N/A	N/A	N/A	N/A	N/A	N/A	N/A	N/A	N/A	N/A	N/A	N/A	N/A	N/A	N/A	N/A	N/A	N/A	N/A	N/A	N/A
AT1G02136			1	2.71177		N/A	N/A	N/A	N/A	N/A	N/A	N/A	N/A	N/A	N/A	N/A	N/A	N/A	N/A	N/A	N/A	N/A	N/A	N/A	N/A	N/A	N/A	N/A	N/A	N/A	N/A	N/A	N/A	N/A	N/A	N/A	N/A	N/A	N/A	N/A	N/A	N/A	N/A	N/A	N/A	N/A	N/A	N/A	N/A
AT1G02140			1	0.70545		N/A	N/A	0.70545	1.01164e-05	N/A	N/A	N/A	N/A	N/A	N/A	N/A	N/A	N/A	N/A	N/A	N/A	N/A	N/A	N/A	N/A	N/A	N/A	N/A	N/A	N/A	N/A	N/A	N/A	N/A	N/A	N/A	N/A	N/A	N/A	N/A	N/A	N/A	N/A	N/A	N/A	N/A	N/A	N/A	N/A
AT1G02145			2	-1.14502		N/A	N/A	-1.44478	2.98526e-05	N/A	N/A	N/A	N/A	N/A	N/A	N/A	N/A	N/A	N/A	N/A	N/A	-0.845269	0.00376833	N/A	N/A	N/A	N/A	N/A	N/A	N/A	N/A	N/A	N/A	N/A	N/A	N/A	N/A	N/A	N/A	N/A	N/A	N/A	N/A	N/A	N/A	N/A	N/A	N/A	N/A
AT1G02150			2	-0.886989		N/A	N/A	-0.63841	0.00805508	N/A	N/A	N/A	N/A	N/A	N/A	N/A	N/A	N/A	N/A	N/A	N/A	-1.13557	2.14408e-10	N/A	N/A	N/A	N/A	N/A	N/A	N/A	N/A	N/A	N/A	N/A	N/A	N/A	N/A	N/A	N/A	N/A	N/A	N/A	N/A	N/A	N/A	N/A	N/A	N/A	N/A
AT1G02160			2	-0.959303		N/A	N/A	-0.922123	0.000202252	N/A	N/A	-0.996482	9.91643e-05	N/A	N/A	N/A	N/A	N/A	N/A	N/A	N/A	N/A	N/A	N/A	N/A	N/A	N/A	N/A	N/A	N/A	N/A	N/A	N/A	N/A	N/A	N/A	N/A	N/A	N/A	N/A	N/A	N/A	N/A	N/A	N/A	N/A	N/A	N/A	N/A
AT1G02180	1	-0.644846	3	-2.27567		N/A	N/A	N/A	N/A	N/A	N/A	N/A	N/A	N/A	N/A	-2.27567	0.0108222	-2.41534	0.00605272	N/A	N/A	N/A	N/A	N/A	N/A	N/A	N/A	N/A	N/A	N/A	N/A	N/A	N/A	N/A	N/A	N/A	N/A	N/A	N/A	N/A	N/A	N/A	N/A	N/A	N/A	N/A	N/A	-0.757552	0.00365095
AT1G02205			7	1.62327		N/A	N/A	3.4097	5.19518e-29	N/A	N/A	2.04178	3.05572e-08	N/A	N/A	N/A	N/A	N/A	N/A	N/A	N/A	5.88717	4.41563e-57	1.62327	2.97981e-06	N/A	N/A	N/A	N/A	N/A	N/A	N/A	N/A	N/A	N/A	N/A	N/A	N/A	N/A	N/A	N/A	N/A	N/A	N/A	N/A	-0.591083	0.0116529	-0.883477	6.38876e-08
AT1G02220			4	1.15969		N/A	N/A	N/A	N/A	N/A	N/A	N/A	N/A	N/A	N/A	N/A	N/A	N/A	N/A	N/A	N/A	1.60939	6.85763e-17	N/A	N/A	N/A	N/A	N/A	N/A	N/A	N/A	N/A	N/A	N/A	N/A	1.57246	0.0310077	N/A	N/A	N/A	N/A	-2.85396	9.8309e-06	N/A	N/A	N/A	N/A	0.74692	0.00501682
AT1G02230			3	-1.37519		N/A	N/A	N/A	N/A	N/A	N/A	N/A	N/A	N/A	N/A	N/A	N/A	N/A	N/A	N/A	N/A	1.835	5.0022e-05	N/A	N/A	N/A	N/A	N/A	N/A	-1.37519	0.00496694	-1.45203	0.00355109	N/A	N/A	N/A	N/A	N/A	N/A	N/A	N/A	N/A	N/A	N/A	N/A	N/A	N/A	N/A	N/A
AT1G02260			1	1.50698		N/A	N/A	N/A	N/A	N/A	N/A	N/A	N/A	N/A	N/A	N/A	N/A	N/A	N/A	1.50698	0.00346951	N/A	N/A	N/A	N/A	N/A	N/A	N/A	N/A	N/A	N/A	N/A	N/A	N/A	N/A	N/A	N/A	N/A	N/A	N/A	N/A	N/A	N/A	N/A	N/A	N/A	N/A	N/A	N/A
AT1G02270	2	0.827122	8	1.08405		N/A	N/A	N/A	N/A	N/A	N/A	N/A	N/A	1.03752	0.0114465	1.96467	6.93078e-11	1.73871	2.1556e-08	0.905141	0.0171442	2.55199	4.91368e-51	N/A	N/A	0.616722	0.0208486	N/A	N/A	N/A	N/A	N/A	N/A	N/A	N/A	0.651486	0.00135613	N/A	N/A	N/A	N/A	N/A	N/A	N/A	N/A	0.966119	0.000114005	1.20198	2.99258e-18
AT1G02280			1	0.733542		N/A	N/A	N/A	N/A	N/A	N/A	N/A	N/A	N/A	N/A	N/A	N/A	N/A	N/A	N/A	N/A	N/A	N/A	N/A	N/A	N/A	N/A	N/A	N/A	N/A	N/A	N/A	N/A	N/A	N/A	N/A	N/A	N/A	N/A	N/A	N/A	N/A	N/A	N/A	N/A	N/A	N/A	N/A	N/A
AT1G02290			2	-1.75113		N/A	N/A	-1.70483	0.0047872	N/A	N/A	N/A	N/A	N/A	N/A	N/A	N/A	N/A	N/A	N/A	N/A	-1.79742	0.00388487	N/A	N/A	N/A	N/A	N/A	N/A	N/A	N/A	N/A	N/A	N/A	N/A	N/A	N/A	N/A	N/A	N/A	N/A	N/A	N/A	N/A	N/A	N/A	N/A	N/A	N/A
AT1G02300	1	-1.32319	7	-0.665574		N/A	N/A	-0.929263	2.39645e-05	N/A	N/A	-1.16635	4.60722e-06	N/A	N/A	2.32917	3.44705e-12	1.17855	0.0124732	1.15315	0.0143829	-0.665574	0.000372793	N/A	N/A	N/A	N/A	-0.78399	0.00480005	N/A	N/A	N/A	N/A	N/A	N/A	N/A	N/A	N/A	N/A	N/A	N/A	N/A	N/A	N/A	N/A	N/A	N/A	N/A	N/A
AT1G02305	1	-0.627417	2	-0.705784		N/A	N/A	-0.804944	1.09975e-05	N/A	N/A	N/A	N/A	N/A	N/A	N/A	N/A	N/A	N/A	N/A	N/A	N/A	N/A	N/A	N/A	N/A	N/A	N/A	N/A	N/A	N/A	N/A	N/A	N/A	N/A	N/A	N/A	N/A	N/A	N/A	N/A	N/A	N/A	N/A	N/A	N/A	N/A	-0.606623	4.6605e-06
AT1G02310	2	2.03323	11	4.84506		5.56448	0.00180163	9.26363	1.27359e-45	N/A	N/A	N/A	N/A	N/A	N/A	6.04148	0.00085617	6.06413	0.000741518	5.11206	0.00955845	4.84506	1.41703e-53	-2.17798	0.0198987	N/A	N/A	2.70404	1.07243e-08	N/A	N/A	3.42504	6.08138e-11	N/A	N/A	5.9451	5.16763e-14	N/A	N/A	3.6657	0.065	N/A	N/A	N/A	N/A	2.02479	0.0344028	N/A	N/A
AT1G02320	1	3.29931	1	3.67257		N/A	N/A	N/A	N/A	N/A	N/A	N/A	N/A	N/A	N/A	N/A	N/A	N/A	N/A	N/A	N/A	N/A	N/A	N/A	N/A	N/A	N/A	N/A	N/A	N/A	N/A	N/A	N/A	N/A	N/A	N/A	N/A	N/A	N/A	N/A	N/A	N/A	N/A	N/A	N/A	N/A	N/A	N/A	N/A
AT1G02330	1	0.627877	6	0.773649		N/A	N/A	0.989115	0.000123467	N/A	N/A	0.81216	0.00301647	N/A	N/A	0.653776	0.0405316	0.822234	0.00338519	N/A	N/A	N/A	N/A	N/A	N/A	N/A	N/A	0.602423	0.00664954	N/A	N/A	N/A	N/A	N/A	N/A	N/A	N/A	N/A	N/A	N/A	N/A	N/A	N/A	N/A	N/A	N/A	N/A	0.735139	4.22503e-08
AT1G02335	1	0.900794	6	-1.32681		N/A	N/A	N/A	N/A	N/A	N/A	N/A	N/A	N/A	N/A	N/A	N/A	N/A	N/A	N/A	N/A	N/A	N/A	1.06409	0.0013204	N/A	N/A	-1.18318	0.00347647	-1.47043	0.00540314	N/A	N/A	-1.51146	0.000265756	N/A	N/A	-1.7362	0.0067	N/A	N/A	N/A	N/A	N/A	N/A	N/A	N/A	0.621517	0.00657816
AT1G02340	1	0.900722	3	-2.9496		0.900722	1.69112e-05	0.897162	3.11077e-06	N/A	N/A	N/A	N/A	N/A	N/A	N/A	N/A	N/A	N/A	N/A	N/A	N/A	N/A	N/A	N/A	N/A	N/A	N/A	N/A	N/A	N/A	N/A	N/A	N/A	N/A	N/A	N/A	-4.691	4.7e-11	-2.9496	0.0012	N/A	N/A	N/A	N/A	N/A	N/A	N/A	N/A
AT1G02350	1	3.00509	7	-2.84534		N/A	N/A	N/A	N/A	N/A	N/A	-2.84534	0.00106735	N/A	N/A	N/A	N/A	-5.01261	0.00819105	N/A	N/A	N/A	N/A	N/A	N/A	N/A	N/A	-1.59093	0.0231032	N/A	N/A	-3.10996	0.0237834	5.35236	0.0097773	N/A	N/A	-2.8037	0.0089	-3.193	0.00063	N/A	N/A	N/A	N/A	N/A	N/A	N/A	N/A
AT1G02360	2	2.18052	4	-1.57776		2.73152	0.00700791	N/A	N/A	N/A	N/A	N/A	N/A	N/A	N/A	N/A	N/A	3.02528	3.17595e-06	N/A	N/A	-0.84143	0.0291182	N/A	N/A	N/A	N/A	N/A	N/A	N/A	N/A	N/A	N/A	N/A	N/A	N/A	N/A	-2.3141	0.002	-2.4872	0.00033	N/A	N/A	N/A	N/A	N/A	N/A	N/A	N/A
AT1G02370			9	1.5467		N/A	N/A	N/A	N/A	N/A	N/A	2.05687	4.00039e-06	N/A	N/A	N/A	N/A	2.31149	0.000168864	2.52886	1.08797e-05	N/A	N/A	N/A	N/A	N/A	N/A	1.45402	0.00013357	N/A	N/A	N/A	N/A	N/A	N/A	1.06363	0.0292646	N/A	N/A	N/A	N/A	1.29838	0.000114827	N/A	N/A	1.5467	1.83787e-05	1.68544	2.57713e-20
AT1G02380	1	1.38127	3	-2.92004		N/A	N/A	N/A	N/A	N/A	N/A	N/A	N/A	N/A	N/A	-4.1428	0.00376321	-2.92004	0.0148358	N/A	N/A	N/A	N/A	N/A	N/A	N/A	N/A	N/A	N/A	N/A	N/A	N/A	N/A	N/A	N/A	N/A	N/A	N/A	N/A	N/A	N/A	-1.14557	0.0274908	N/A	N/A	N/A	N/A	N/A	N/A
AT1G02390	2	-2.54281	5	-1.38396		N/A	N/A	N/A	N/A	N/A	N/A	N/A	N/A	-2.9638	0.000171907	-2.74161	0.000192112	-1.38396	0.0293934	-1.5793	0.012054	1.65917	1.14416e-05	N/A	N/A	N/A	N/A	N/A	N/A	N/A	N/A	N/A	N/A	N/A	N/A	N/A	N/A	N/A	N/A	N/A	N/A	N/A	N/A	N/A	N/A	N/A	N/A	N/A	N/A
AT1G02400	3	1.25095	9	0.791567		2.67553	4.12768e-07	3.56195	6.66249e-17	N/A	N/A	-1.56721	0.0257388	N/A	N/A	N/A	N/A	0.791567	0.0288729	-1.69449	0.00081862	2.33937	6.90036e-12	N/A	N/A	1.09404	0.0194035	N/A	N/A	N/A	N/A	1.47472	0.00046886	N/A	N/A	4.39917	7.9177e-07	-2.9431	0.00018	-2.5757	0.0025	N/A	N/A	N/A	N/A	N/A	N/A	N/A	N/A
AT1G02405			2	2.45167		N/A	N/A	N/A	N/A	N/A	N/A	N/A	N/A	N/A	N/A	N/A	N/A	N/A	N/A	N/A	N/A	2.28052	9.31994e-08	N/A	N/A	N/A	N/A	N/A	N/A	N/A	N/A	N/A	N/A	N/A	N/A	N/A	N/A	N/A	N/A	N/A	N/A	N/A	N/A	N/A	N/A	2.62282	0.0278226	N/A	N/A
AT1G02410			1	0.660791		N/A	N/A	0.660791	0.0362142	N/A	N/A	N/A	N/A	N/A	N/A	N/A	N/A	N/A	N/A	N/A	N/A	N/A	N/A	N/A	N/A	N/A	N/A	N/A	N/A	N/A	N/A	N/A	N/A	N/A	N/A	N/A	N/A	N/A	N/A	N/A	N/A	N/A	N/A	N/A	N/A	N/A	N/A	N/A	N/A
AT1G02420			1	2.00354		N/A	N/A	N/A	N/A	N/A	N/A	N/A	N/A	N/A	N/A	N/A	N/A	N/A	N/A	N/A	N/A	N/A	N/A	N/A	N/A	N/A	N/A	N/A	N/A	N/A	N/A	N/A	N/A	N/A	N/A	2.00354	0.0088699	N/A	N/A	N/A	N/A	N/A	N/A	N/A	N/A	N/A	N/A	N/A	N/A
AT1G02430			1	-4.59864		N/A	N/A	N/A	N/A	N/A	N/A	N/A	N/A	N/A	N/A	N/A	N/A	N/A	N/A	N/A	N/A	N/A	N/A	N/A	N/A	N/A	N/A	N/A	N/A	-4.59864	0.0414349	N/A	N/A	N/A	N/A	N/A	N/A	N/A	N/A	N/A	N/A	N/A	N/A	N/A	N/A	N/A	N/A	N/A	N/A
AT1G02440	1	1.89791				N/A	N/A	N/A	N/A	N/A	N/A	N/A	N/A	N/A	N/A	N/A	N/A	N/A	N/A	N/A	N/A	N/A	N/A	N/A	N/A	N/A	N/A	N/A	N/A	N/A	N/A	N/A	N/A	N/A	N/A	N/A	N/A	N/A	N/A	N/A	N/A	N/A	N/A	N/A	N/A	N/A	N/A	N/A	N/A
AT1G02450	1	3.94012	4	-1.90981		3.94012	0.00993327	N/A	N/A	N/A	N/A	N/A	N/A	N/A	N/A	N/A	N/A	N/A	N/A	N/A	N/A	0.648193	0.0422415	N/A	N/A	N/A	N/A	N/A	N/A	-3.18998	5.55696e-25	N/A	N/A	-2.07927	2.33575e-07	N/A	N/A	N/A	N/A	N/A	N/A	N/A	N/A	N/A	N/A	N/A	N/A	N/A	N/A
AT1G02460	3	2.05066	16	2.78479		N/A	N/A	2.92669	1.64049e-07	2.05066	0.000129064	1.68744	0.00217024	3.30664	1.34583e-06	4.06731	3.40546e-12	3.47372	5.5856e-08	3.34961	3.04292e-07	2.44018	1.69079e-09	N/A	N/A	N/A	N/A	1.63084	0.000228326	N/A	N/A	1.97928	1.5566e-06	2.71143	2.70365e-09	3.27748	1.38453e-16	3.1663	6.2e-06	2.8927	0.00026	2.85814	1.01731e-09	N/A	N/A	2.32906	1.52872e-05	2.617	3.11121e-30
AT1G02470			4	0.29156		N/A	N/A	1.23977	0.000273787	N/A	N/A	N/A	N/A	N/A	N/A	N/A	N/A	N/A	N/A	N/A	N/A	-0.656652	0.00213373	-2.80269	0.000963831	N/A	N/A	N/A	N/A	N/A	N/A	N/A	N/A	N/A	N/A	5.24626	0.00420828	N/A	N/A	N/A	N/A	N/A	N/A	N/A	N/A	N/A	N/A	N/A	N/A
AT1G02475			3	-0.919386		N/A	N/A	N/A	N/A	N/A	N/A	-0.652979	0.00445649	N/A	N/A	N/A	N/A	N/A	N/A	N/A	N/A	N/A	N/A	N/A	N/A	N/A	N/A	N/A	N/A	N/A	N/A	N/A	N/A	N/A	N/A	N/A	N/A	N/A	N/A	N/A	N/A	N/A	N/A	N/A	N/A	-0.919386	8.20907e-05	-1.3403	9.26927e-20
AT1G02500			1	-0.679568		N/A	N/A	N/A	N/A	N/A	N/A	N/A	N/A	N/A	N/A	N/A	N/A	N/A	N/A	N/A	N/A	N/A	N/A	N/A	N/A	N/A	N/A	N/A	N/A	N/A	N/A	N/A	N/A	-0.679568	0.00290252	N/A	N/A	N/A	N/A	N/A	N/A	N/A	N/A	N/A	N/A	N/A	N/A	N/A	N/A
AT1G02520			3	1.89772		N/A	N/A	N/A	N/A	N/A	N/A	N/A	N/A	N/A	N/A	N/A	N/A	N/A	N/A	N/A	N/A	N/A	N/A	-1.70565	0.00381106	N/A	N/A	N/A	N/A	N/A	N/A	N/A	N/A	N/A	N/A	N/A	N/A	N/A	N/A	N/A	N/A	N/A	N/A	N/A	N/A	1.92186	1.73957e-06	1.89772	1.65871e-23
AT1G02610	2	3.14182	8	0.3949		N/A	N/A	-0.709147	0.0211077	N/A	N/A	-1.51957	0.0263966	3.00846	3.93339e-05	3.12182	5.50379e-06	2.3426	0.00277797	N/A	N/A	-0.956412	0.00458884	N/A	N/A	N/A	N/A	-2.65981	3.14939e-07	N/A	N/A	N/A	N/A	N/A	N/A	2.50596	0.023929	N/A	N/A	N/A	N/A	1.49895	0.00117932	N/A	N/A	N/A	N/A	N/A	N/A
AT1G02620			3	-3.41416		N/A	N/A	-3.41416	3.53973e-07	N/A	N/A	-2.54577	0.0334055	N/A	N/A	N/A	N/A	N/A	N/A	N/A	N/A	N/A	N/A	N/A	N/A	N/A	N/A	-4.07257	0.00271738	N/A	N/A	N/A	N/A	N/A	N/A	N/A	N/A	N/A	N/A	N/A	N/A	N/A	N/A	N/A	N/A	N/A	N/A	N/A	N/A
AT1G02640	3	1.54753	4	-2.54334		N/A	N/A	-2.83774	0.0110589	N/A	N/A	N/A	N/A	N/A	N/A	N/A	N/A	N/A	N/A	-2.62971	0.00323192	N/A	N/A	N/A	N/A	N/A	N/A	-2.45698	1.56064e-05	N/A	N/A	N/A	N/A	N/A	N/A	N/A	N/A	N/A	N/A	-2.4277	0.086	N/A	N/A	1.26113	7.25468e-06	N/A	N/A	N/A	N/A
AT1G02650	1	2.36576				N/A	N/A	N/A	N/A	N/A	N/A	N/A	N/A	N/A	N/A	N/A	N/A	N/A	N/A	N/A	N/A	N/A	N/A	N/A	N/A	N/A	N/A	N/A	N/A	N/A	N/A	N/A	N/A	N/A	N/A	N/A	N/A	N/A	N/A	N/A	N/A	N/A	N/A	N/A	N/A	N/A	N/A	N/A	N/A
AT1G02660	3	1.63285	6	-1.02095		N/A	N/A	N/A	N/A	N/A	N/A	N/A	N/A	N/A	N/A	N/A	N/A	-2.28376	9.88334e-11	-2.93061	6.1703e-15	2.42343	1.18257e-11	N/A	N/A	N/A	N/A	-1.11633	0.0241787	N/A	N/A	N/A	N/A	N/A	N/A	2.20497	0.00193216	N/A	N/A	N/A	N/A	N/A	N/A	1.48178	0.000752445	N/A	N/A	-0.925567	4.44512e-05
AT1G02670			2	0.208887		N/A	N/A	N/A	N/A	N/A	N/A	N/A	N/A	N/A	N/A	N/A	N/A	N/A	N/A	N/A	N/A	2.43896	0.01783	-2.02118	0.00168434	N/A	N/A	N/A	N/A	N/A	N/A	N/A	N/A	N/A	N/A	N/A	N/A	N/A	N/A	N/A	N/A	N/A	N/A	N/A	N/A	N/A	N/A	N/A	N/A
AT1G02690			1	1.24074		N/A	N/A	N/A	N/A	N/A	N/A	1.24074	0.0381312	N/A	N/A	N/A	N/A	N/A	N/A	N/A	N/A	N/A	N/A	N/A	N/A	N/A	N/A	N/A	N/A	N/A	N/A	N/A	N/A	N/A	N/A	N/A	N/A	N/A	N/A	N/A	N/A	N/A	N/A	N/A	N/A	N/A	N/A	N/A	N/A
AT1G02700	1	0.906502	1	-2.89627		N/A	N/A	-2.89627	0.0192542	N/A	N/A	N/A	N/A	N/A	N/A	N/A	N/A	N/A	N/A	N/A	N/A	N/A	N/A	N/A	N/A	N/A	N/A	N/A	N/A	N/A	N/A	N/A	N/A	N/A	N/A	N/A	N/A	N/A	N/A	N/A	N/A	N/A	N/A	N/A	N/A	N/A	N/A	N/A	N/A
AT1G02705	3	0.905111	8	-1.35148		-3.5414	0.000162768	-6.54702	2.60932e-07	N/A	N/A	N/A	N/A	N/A	N/A	-0.925854	0.0385956	-1.46017	0.000740279	-1.16168	0.00592691	-1.27314	0.0042866	N/A	N/A	N/A	N/A	N/A	N/A	N/A	N/A	N/A	N/A	-1.42983	0.000436995	-1.62594	5.81952e-05	N/A	N/A	N/A	N/A	N/A	N/A	0.905111	1.8623e-05	0.650785	0.00305596	N/A	N/A
AT1G02710	1	1.30335	1	0.923498		N/A	N/A	N/A	N/A	N/A	N/A	N/A	N/A	N/A	N/A	N/A	N/A	N/A	N/A	N/A	N/A	N/A	N/A	N/A	N/A	N/A	N/A	N/A	N/A	N/A	N/A	N/A	N/A	N/A	N/A	N/A	N/A	N/A	N/A	N/A	N/A	N/A	N/A	N/A	N/A	N/A	N/A	0.923498	7.46083e-07
AT1G02720			6	-1.40208		N/A	N/A	-2.49204	0.020148	N/A	N/A	-1.05161	0.0315157	N/A	N/A	-1.2687	0.047884	-1.69383	0.00700048	-1.31228	0.0301527	N/A	N/A	N/A	N/A	N/A	N/A	N/A	N/A	N/A	N/A	N/A	N/A	N/A	N/A	-1.49188	0.00023098	N/A	N/A	N/A	N/A	N/A	N/A	N/A	N/A	N/A	N/A	N/A	N/A
AT1G02730			1	-0.602184		N/A	N/A	N/A	N/A	N/A	N/A	N/A	N/A	N/A	N/A	N/A	N/A	N/A	N/A	N/A	N/A	N/A	N/A	N/A	N/A	N/A	N/A	-0.602184	0.0394269	N/A	N/A	N/A	N/A	N/A	N/A	N/A	N/A	N/A	N/A	N/A	N/A	N/A	N/A	N/A	N/A	N/A	N/A	N/A	N/A
AT1G02740			1	1.3854		N/A	N/A	N/A	N/A	N/A	N/A	N/A	N/A	N/A	N/A	N/A	N/A	N/A	N/A	N/A	N/A	1.3854	5.47692e-08	N/A	N/A	N/A	N/A	N/A	N/A	N/A	N/A	N/A	N/A	N/A	N/A	N/A	N/A	N/A	N/A	N/A	N/A	N/A	N/A	N/A	N/A	N/A	N/A	N/A	N/A
AT1G02750			2	0.871784		N/A	N/A	1.10706	2.00813e-05	N/A	N/A	N/A	N/A	N/A	N/A	N/A	N/A	N/A	N/A	N/A	N/A	N/A	N/A	N/A	N/A	N/A	N/A	0.636504	0.0261716	N/A	N/A	N/A	N/A	N/A	N/A	N/A	N/A	N/A	N/A	N/A	N/A	N/A	N/A	N/A	N/A	N/A	N/A	N/A	N/A
AT1G02780			3	0.826611		N/A	N/A	0.819071	1.37736e-10	N/A	N/A	N/A	N/A	N/A	N/A	N/A	N/A	N/A	N/A	N/A	N/A	N/A	N/A	N/A	N/A	N/A	N/A	N/A	N/A	N/A	N/A	N/A	N/A	N/A	N/A	N/A	N/A	N/A	N/A	N/A	N/A	N/A	N/A	N/A	N/A	N/A	N/A	0.912443	2.16383e-09
AT1G02790			1	1.80528		N/A	N/A	1.80528	7.55527e-08	N/A	N/A	N/A	N/A	N/A	N/A	N/A	N/A	N/A	N/A	N/A	N/A	N/A	N/A	N/A	N/A	N/A	N/A	N/A	N/A	N/A	N/A	N/A	N/A	N/A	N/A	N/A	N/A	N/A	N/A	N/A	N/A	N/A	N/A	N/A	N/A	N/A	N/A	N/A	N/A
AT1G02800	1	0.954611	8	-2.80003		N/A	N/A	N/A	N/A	N/A	N/A	N/A	N/A	N/A	N/A	N/A	N/A	N/A	N/A	N/A	N/A	N/A	N/A	3.48354	7.61993e-06	N/A	N/A	-1.94119	0.030473	N/A	N/A	N/A	N/A	-5.64399	0.0146699	-4.03401	0.0358585	-3.1903	4.3e-05	-3.2285	2.7e-05	-2.01181	0.010019	N/A	N/A	N/A	N/A	N/A	N/A
AT1G02810	1	0.81571	2	-1.04336		N/A	N/A	N/A	N/A	N/A	N/A	N/A	N/A	N/A	N/A	N/A	N/A	N/A	N/A	N/A	N/A	N/A	N/A	N/A	N/A	N/A	N/A	-1.46132	0.00279757	N/A	N/A	N/A	N/A	N/A	N/A	N/A	N/A	N/A	N/A	N/A	N/A	N/A	N/A	N/A	N/A	N/A	N/A	-0.625405	0.00313537
AT1G02816			5	-1.15586		N/A	N/A	N/A	N/A	N/A	N/A	N/A	N/A	N/A	N/A	-1.89985	4.13137e-05	N/A	N/A	N/A	N/A	N/A	N/A	N/A	N/A	N/A	N/A	N/A	N/A	N/A	N/A	N/A	N/A	N/A	N/A	N/A	N/A	N/A	N/A	N/A	N/A	-0.826956	0.0144033	N/A	N/A	-1.15586	0.0144976	-1.48466	5.43146e-10
AT1G02820	3	2.57882	9	2.13208		2.57882	1.43181e-36	3.5492	2.52048e-100	3.12006	4.11444e-13	4.18446	5.93982e-36	N/A	N/A	N/A	N/A	N/A	N/A	N/A	N/A	2.76533	1.82235e-39	N/A	N/A	1.10123	4.62209e-05	2.13208	2.0198e-27	-2.12031	8.39188e-14	N/A	N/A	-1.65518	8.30244e-05	1.5356	5.76314e-12	N/A	N/A	N/A	N/A	N/A	N/A	N/A	N/A	N/A	N/A	-0.722728	0.00312864
AT1G02830			2	4.72196		N/A	N/A	4.94205	0.00509275	N/A	N/A	N/A	N/A	N/A	N/A	N/A	N/A	N/A	N/A	N/A	N/A	N/A	N/A	N/A	N/A	N/A	N/A	4.50187	7.92815e-05	N/A	N/A	N/A	N/A	N/A	N/A	N/A	N/A	N/A	N/A	N/A	N/A	N/A	N/A	N/A	N/A	N/A	N/A	N/A	N/A
AT1G02850			8	1.04895		N/A	N/A	1.01778	0.000223958	N/A	N/A	6.64226	3.36034e-25	N/A	N/A	N/A	N/A	N/A	N/A	2.56615	0.00250115	-0.838048	0.000273604	N/A	N/A	N/A	N/A	1.08012	1.40793e-07	-4.11467	1.90625e-07	-3.21389	6.65572e-06	N/A	N/A	N/A	N/A	2.3025	0.034	N/A	N/A	N/A	N/A	N/A	N/A	N/A	N/A	N/A	N/A
AT1G02860	2	1.99868	4	1.60087		N/A	N/A	N/A	N/A	N/A	N/A	N/A	N/A	1.38036	0.00930203	2.05467	1.0267e-07	1.86432	4.04427e-06	N/A	N/A	N/A	N/A	N/A	N/A	N/A	N/A	N/A	N/A	N/A	N/A	1.07861	0.0361158	N/A	N/A	1.33742	0.00605255	N/A	N/A	N/A	N/A	N/A	N/A	N/A	N/A	N/A	N/A	N/A	N/A
AT1G02870			12	1.42643		N/A	N/A	1.89329	5.67449e-13	N/A	N/A	1.9282	1.80959e-17	N/A	N/A	N/A	N/A	1.0783	0.00219808	1.5548	1.7355e-07	N/A	N/A	N/A	N/A	N/A	N/A	1.29806	8.31516e-11	N/A	N/A	0.682569	0.00727626	N/A	N/A	0.687916	0.00557005	N/A	N/A	1.6303	0.011	0.998563	1.27195e-07	N/A	N/A	1.65583	7.12989e-15	2.21678	6.82121e-43
AT1G02880			4	0.779083		N/A	N/A	1.08808	0.000138353	N/A	N/A	0.695409	0.0468816	N/A	N/A	N/A	N/A	N/A	N/A	N/A	N/A	0.862757	2.45655e-05	N/A	N/A	N/A	N/A	0.598788	0.0128961	N/A	N/A	N/A	N/A	N/A	N/A	N/A	N/A	N/A	N/A	N/A	N/A	N/A	N/A	N/A	N/A	N/A	N/A	N/A	N/A
AT1G02890	1	0.809112				N/A	N/A	N/A	N/A	N/A	N/A	N/A	N/A	N/A	N/A	N/A	N/A	N/A	N/A	N/A	N/A	N/A	N/A	N/A	N/A	N/A	N/A	N/A	N/A	N/A	N/A	N/A	N/A	N/A	N/A	N/A	N/A	N/A	N/A	N/A	N/A	N/A	N/A	N/A	N/A	N/A	N/A	N/A	N/A
AT1G02900	1	1.62101	1	-1.79015		N/A	N/A	N/A	N/A	N/A	N/A	N/A	N/A	N/A	N/A	N/A	N/A	N/A	N/A	N/A	N/A	-1.79015	0.0421149	N/A	N/A	N/A	N/A	N/A	N/A	N/A	N/A	N/A	N/A	N/A	N/A	N/A	N/A	N/A	N/A	N/A	N/A	N/A	N/A	N/A	N/A	N/A	N/A	N/A	N/A
AT1G02920	3	1.94826	9	2.09737		2.13901	3.16617e-09	2.59433	5.11255e-15	N/A	N/A	2.84353	0.00289442	N/A	N/A	2.09737	0.00052624	3.01292	1.82162e-08	2.69794	1.15289e-06	N/A	N/A	N/A	N/A	N/A	N/A	N/A	N/A	N/A	N/A	N/A	N/A	0.778662	0.0011474	1.2122	1.03459e-09	N/A	N/A	N/A	N/A	N/A	N/A	N/A	N/A	0.958664	0.000118782	1.37832	7.23236e-20
AT1G02930	4	1.03731	12	1.75033		2.8388	4.71058e-38	3.68569	9.17258e-84	2.81051	7.5791e-08	3.40069	1.03774e-14	N/A	N/A	2.35181	2.45016e-06	2.35837	2.33985e-06	1.94642	0.000176138	N/A	N/A	N/A	N/A	N/A	N/A	N/A	N/A	N/A	N/A	N/A	N/A	0.960087	9.38889e-06	1.55425	4.99375e-18	1.9813	0.01	N/A	N/A	0.730308	0.000283654	-0.735883	0.0282176	0.983954	8.07749e-08	1.49965	1.89109e-31
AT1G02940	1	-1.68363				N/A	N/A	N/A	N/A	N/A	N/A	N/A	N/A	N/A	N/A	N/A	N/A	N/A	N/A	N/A	N/A	N/A	N/A	N/A	N/A	N/A	N/A	N/A	N/A	N/A	N/A	N/A	N/A	N/A	N/A	N/A	N/A	N/A	N/A	N/A	N/A	N/A	N/A	N/A	N/A	N/A	N/A	N/A	N/A
AT1G02960			8	-1.05184		N/A	N/A	-1.93327	2.48501e-07	N/A	N/A	-0.917265	0.0412634	N/A	N/A	N/A	N/A	N/A	N/A	N/A	N/A	-1.01544	0.00405195	-0.891427	0.0273189	N/A	N/A	-1.08824	0.00073109	N/A	N/A	N/A	N/A	N/A	N/A	-1.2087	0.0244035	N/A	N/A	N/A	N/A	N/A	N/A	N/A	N/A	-0.873801	0.0331772	-1.12635	1.87272e-07
AT1G02970			1	1.6649		N/A	N/A	N/A	N/A	N/A	N/A	N/A	N/A	N/A	N/A	N/A	N/A	N/A	N/A	N/A	N/A	N/A	N/A	N/A	N/A	N/A	N/A	N/A	N/A	N/A	N/A	N/A	N/A	N/A	N/A	N/A	N/A	N/A	N/A	1.6649	0.039	N/A	N/A	N/A	N/A	N/A	N/A	N/A	N/A
AT1G02990			1	1.0755		N/A	N/A	N/A	N/A	N/A	N/A	N/A	N/A	N/A	N/A	N/A	N/A	N/A	N/A	N/A	N/A	1.0755	0.00141973	N/A	N/A	N/A	N/A	N/A	N/A	N/A	N/A	N/A	N/A	N/A	N/A	N/A	N/A	N/A	N/A	N/A	N/A	N/A	N/A	N/A	N/A	N/A	N/A	N/A	N/A
AT1G03000			3	-1.09155		N/A	N/A	-1.92468	4.46524e-06	N/A	N/A	N/A	N/A	N/A	N/A	N/A	N/A	N/A	N/A	N/A	N/A	-1.09155	0.00809214	N/A	N/A	N/A	N/A	-0.775077	0.0217986	N/A	N/A	N/A	N/A	N/A	N/A	N/A	N/A	N/A	N/A	N/A	N/A	N/A	N/A	N/A	N/A	N/A	N/A	N/A	N/A
AT1G03010			1	-2.1602		N/A	N/A	N/A	N/A	N/A	N/A	N/A	N/A	N/A	N/A	N/A	N/A	N/A	N/A	N/A	N/A	N/A	N/A	N/A	N/A	N/A	N/A	N/A	N/A	N/A	N/A	N/A	N/A	N/A	N/A	N/A	N/A	N/A	N/A	-2.1602	0.062	N/A	N/A	N/A	N/A	N/A	N/A	N/A	N/A
AT1G03020			4	0.396843		N/A	N/A	N/A	N/A	N/A	N/A	2.8691	0.0320372	N/A	N/A	N/A	N/A	N/A	N/A	N/A	N/A	N/A	N/A	N/A	N/A	N/A	N/A	N/A	N/A	N/A	N/A	1.80495	0.00725406	N/A	N/A	N/A	N/A	N/A	N/A	N/A	N/A	N/A	N/A	N/A	N/A	N/A	N/A	-1.01127	0.0445584
AT1G03030			1	-1.19498		N/A	N/A	N/A	N/A	N/A	N/A	N/A	N/A	N/A	N/A	N/A	N/A	N/A	N/A	N/A	N/A	-1.19498	1.0546e-06	N/A	N/A	N/A	N/A	N/A	N/A	N/A	N/A	N/A	N/A	N/A	N/A	N/A	N/A	N/A	N/A	N/A	N/A	N/A	N/A	N/A	N/A	N/A	N/A	N/A	N/A
AT1G03040	1	0.605553	1	0.983884		N/A	N/A	0.983884	4.10047e-07	N/A	N/A	N/A	N/A	N/A	N/A	N/A	N/A	N/A	N/A	N/A	N/A	N/A	N/A	N/A	N/A	N/A	N/A	N/A	N/A	N/A	N/A	N/A	N/A	N/A	N/A	N/A	N/A	N/A	N/A	N/A	N/A	N/A	N/A	N/A	N/A	N/A	N/A	N/A	N/A
AT1G03050			1	2.97457		N/A	N/A	N/A	N/A	N/A	N/A	N/A	N/A	N/A	N/A	N/A	N/A	N/A	N/A	N/A	N/A	2.97457	0.00419607	N/A	N/A	N/A	N/A	N/A	N/A	N/A	N/A	N/A	N/A	N/A	N/A	N/A	N/A	N/A	N/A	N/A	N/A	N/A	N/A	N/A	N/A	N/A	N/A	N/A	N/A
AT1G03055	1	1.05013	6	-0.918086		N/A	N/A	N/A	N/A	1.05013	0.0273668	1.167	0.00265358	N/A	N/A	N/A	N/A	-0.769239	0.0260499	N/A	N/A	N/A	N/A	N/A	N/A	N/A	N/A	0.643066	0.0308441	-1.06693	0.026009	N/A	N/A	N/A	N/A	N/A	N/A	N/A	N/A	N/A	N/A	N/A	N/A	N/A	N/A	-1.10588	0.00298466	-1.42116	3.70476e-10
AT1G03060			1	-1.14624		N/A	N/A	-1.14624	0.0481745	N/A	N/A	N/A	N/A	N/A	N/A	N/A	N/A	N/A	N/A	N/A	N/A	N/A	N/A	N/A	N/A	N/A	N/A	N/A	N/A	N/A	N/A	N/A	N/A	N/A	N/A	N/A	N/A	N/A	N/A	N/A	N/A	N/A	N/A	N/A	N/A	N/A	N/A	N/A	N/A
AT1G03070			1	-4.47035		N/A	N/A	-4.47035	0.0230959	N/A	N/A	N/A	N/A	N/A	N/A	N/A	N/A	N/A	N/A	N/A	N/A	N/A	N/A	N/A	N/A	N/A	N/A	N/A	N/A	N/A	N/A	N/A	N/A	N/A	N/A	N/A	N/A	N/A	N/A	N/A	N/A	N/A	N/A	N/A	N/A	N/A	N/A	N/A	N/A
AT1G03080			2	0.0121943		N/A	N/A	N/A	N/A	N/A	N/A	N/A	N/A	N/A	N/A	-0.843885	0.0236071	N/A	N/A	N/A	N/A	0.868274	0.00056163	N/A	N/A	N/A	N/A	N/A	N/A	N/A	N/A	N/A	N/A	N/A	N/A	N/A	N/A	N/A	N/A	N/A	N/A	N/A	N/A	N/A	N/A	N/A	N/A	N/A	N/A
AT1G03090	1	-0.793972	9	-2.28276		N/A	N/A	-1.83024	2.63296e-10	N/A	N/A	-3.17587	2.22077e-07	N/A	N/A	N/A	N/A	N/A	N/A	N/A	N/A	-2.53095	7.66397e-07	N/A	N/A	N/A	N/A	-2.14577	8.07752e-11	N/A	N/A	N/A	N/A	N/A	N/A	N/A	N/A	-2.7905	0.03	-3.0969	0.0073	N/A	N/A	N/A	N/A	-2.04371	9.87485e-09	-2.28276	2.04108e-51
AT1G03100			3	1.7378		N/A	N/A	N/A	N/A	N/A	N/A	N/A	N/A	N/A	N/A	N/A	N/A	N/A	N/A	N/A	N/A	N/A	N/A	N/A	N/A	N/A	N/A	N/A	N/A	N/A	N/A	N/A	N/A	N/A	N/A	N/A	N/A	1.7378	0.0087	1.8459	0.0066	1.23419	0.0490958	N/A	N/A	N/A	N/A	N/A	N/A
AT1G03106			1	-2.94279		N/A	N/A	N/A	N/A	N/A	N/A	N/A	N/A	N/A	N/A	N/A	N/A	N/A	N/A	N/A	N/A	N/A	N/A	N/A	N/A	N/A	N/A	N/A	N/A	N/A	N/A	-2.94279	0.0302384	N/A	N/A	N/A	N/A	N/A	N/A	N/A	N/A	N/A	N/A	N/A	N/A	N/A	N/A	N/A	N/A
AT1G03110			3	0.749209		N/A	N/A	N/A	N/A	N/A	N/A	1.47912	2.10085e-05	N/A	N/A	N/A	N/A	N/A	N/A	N/A	N/A	N/A	N/A	N/A	N/A	N/A	N/A	0.675326	0.038181	N/A	N/A	N/A	N/A	N/A	N/A	N/A	N/A	N/A	N/A	N/A	N/A	N/A	N/A	N/A	N/A	N/A	N/A	0.749209	2.41872e-06
AT1G03120			3	-1.78314		N/A	N/A	N/A	N/A	N/A	N/A	N/A	N/A	N/A	N/A	-2.72207	0.0354073	N/A	N/A	N/A	N/A	N/A	N/A	N/A	N/A	N/A	N/A	N/A	N/A	N/A	N/A	N/A	N/A	N/A	N/A	N/A	N/A	N/A	N/A	N/A	N/A	N/A	N/A	N/A	N/A	-1.4908	0.0134371	-1.78314	3.87684e-07
AT1G03130	2	-0.71326	12	-1.13504		N/A	N/A	-1.93248	9.80219e-33	N/A	N/A	-0.972298	4.95841e-14	N/A	N/A	N/A	N/A	N/A	N/A	-0.679638	1.79061e-05	-2.92961	4.62649e-40	N/A	N/A	N/A	N/A	-1.04085	2.26996e-12	N/A	N/A	N/A	N/A	-0.697522	4.18324e-07	-1.15488	2.28796e-16	-2.9444	3.3e-30	-2.3125	1.4e-13	N/A	N/A	-0.591849	0.0205077	-1.1152	1.47755e-08	-3.04124	6.31078e-97
AT1G03140			1	-1.01562		N/A	N/A	-1.01562	7.41191e-07	N/A	N/A	N/A	N/A	N/A	N/A	N/A	N/A	N/A	N/A	N/A	N/A	N/A	N/A	N/A	N/A	N/A	N/A	N/A	N/A	N/A	N/A	N/A	N/A	N/A	N/A	N/A	N/A	N/A	N/A	N/A	N/A	N/A	N/A	N/A	N/A	N/A	N/A	N/A	N/A
AT1G03150	1	-0.703127	1	-0.830716		-0.703127	0.012001	-0.830716	0.000423806	N/A	N/A	N/A	N/A	N/A	N/A	N/A	N/A	N/A	N/A	N/A	N/A	N/A	N/A	N/A	N/A	N/A	N/A	N/A	N/A	N/A	N/A	N/A	N/A	N/A	N/A	N/A	N/A	N/A	N/A	N/A	N/A	N/A	N/A	N/A	N/A	N/A	N/A	N/A	N/A
AT1G03160	1	-0.838504	1	-0.909786		N/A	N/A	-0.909786	0.000966859	N/A	N/A	N/A	N/A	N/A	N/A	N/A	N/A	N/A	N/A	N/A	N/A	N/A	N/A	N/A	N/A	N/A	N/A	N/A	N/A	N/A	N/A	N/A	N/A	N/A	N/A	N/A	N/A	N/A	N/A	N/A	N/A	N/A	N/A	N/A	N/A	N/A	N/A	N/A	N/A
AT1G03165	2	-2.93256	1	-5.68834		N/A	N/A	-5.68834	0.000213534	-4.70702	0.041629	N/A	N/A	N/A	N/A	N/A	N/A	N/A	N/A	N/A	N/A	N/A	N/A	N/A	N/A	N/A	N/A	N/A	N/A	N/A	N/A	N/A	N/A	N/A	N/A	N/A	N/A	N/A	N/A	N/A	N/A	N/A	N/A	N/A	N/A	N/A	N/A	N/A	N/A
AT1G03180			1	2.83002		N/A	N/A	N/A	N/A	N/A	N/A	N/A	N/A	N/A	N/A	N/A	N/A	N/A	N/A	N/A	N/A	2.83002	0.00412083	N/A	N/A	N/A	N/A	N/A	N/A	N/A	N/A	N/A	N/A	N/A	N/A	N/A	N/A	N/A	N/A	N/A	N/A	N/A	N/A	N/A	N/A	N/A	N/A	N/A	N/A
AT1G03190			1	1.09277		N/A	N/A	N/A	N/A	N/A	N/A	N/A	N/A	N/A	N/A	N/A	N/A	N/A	N/A	N/A	N/A	1.09277	0.0013046	N/A	N/A	N/A	N/A	N/A	N/A	N/A	N/A	N/A	N/A	N/A	N/A	N/A	N/A	N/A	N/A	N/A	N/A	N/A	N/A	N/A	N/A	N/A	N/A	N/A	N/A
AT1G03200	1	-0.811877	2	-3.25422		N/A	N/A	N/A	N/A	N/A	N/A	-5.43431	0.00163439	N/A	N/A	N/A	N/A	N/A	N/A	N/A	N/A	N/A	N/A	N/A	N/A	N/A	N/A	-1.07414	0.0338078	N/A	N/A	N/A	N/A	N/A	N/A	N/A	N/A	N/A	N/A	N/A	N/A	N/A	N/A	N/A	N/A	N/A	N/A	N/A	N/A
AT1G03210			4	-1.06276		N/A	N/A	N/A	N/A	N/A	N/A	N/A	N/A	N/A	N/A	N/A	N/A	N/A	N/A	N/A	N/A	-1.60988	9.28232e-09	N/A	N/A	N/A	N/A	-0.747276	0.0260703	N/A	N/A	N/A	N/A	N/A	N/A	N/A	N/A	N/A	N/A	N/A	N/A	N/A	N/A	N/A	N/A	N/A	N/A	-0.780505	8.98118e-05
AT1G03220	1	1.04849	5	-1.13159		N/A	N/A	-2.2363	4.7289e-05	N/A	N/A	-1.74494	1.04828e-05	N/A	N/A	N/A	N/A	N/A	N/A	N/A	N/A	N/A	N/A	N/A	N/A	N/A	N/A	-0.664779	0.00135082	N/A	N/A	N/A	N/A	N/A	N/A	N/A	N/A	N/A	N/A	N/A	N/A	N/A	N/A	N/A	N/A	N/A	N/A	-0.590216	0.000187775
AT1G03230	1	0.71277	5	-1.7027		N/A	N/A	-3.12619	0.000364216	N/A	N/A	-3.26354	8.62876e-09	N/A	N/A	N/A	N/A	N/A	N/A	N/A	N/A	-1.50161	0.0110687	N/A	N/A	N/A	N/A	N/A	N/A	N/A	N/A	N/A	N/A	N/A	N/A	N/A	N/A	-1.7027	0.051	N/A	N/A	N/A	N/A	N/A	N/A	N/A	N/A	N/A	N/A
AT1G03250			4	0.691095		N/A	N/A	1.0135	2.36653e-06	N/A	N/A	N/A	N/A	N/A	N/A	0.670095	0.00973066	N/A	N/A	N/A	N/A	N/A	N/A	N/A	N/A	N/A	N/A	N/A	N/A	N/A	N/A	N/A	N/A	N/A	N/A	N/A	N/A	N/A	N/A	N/A	N/A	N/A	N/A	N/A	N/A	0.593909	0.0236091	0.712095	1.30388e-06
AT1G03270			2	-4.58476		N/A	N/A	N/A	N/A	N/A	N/A	N/A	N/A	N/A	N/A	-5.81312	0.000257912	-3.35639	0.00341371	N/A	N/A	N/A	N/A	N/A	N/A	N/A	N/A	N/A	N/A	N/A	N/A	N/A	N/A	N/A	N/A	N/A	N/A	N/A	N/A	N/A	N/A	N/A	N/A	N/A	N/A	N/A	N/A	N/A	N/A
AT1G03290			2	0.753103		N/A	N/A	0.783304	0.00106746	N/A	N/A	N/A	N/A	N/A	N/A	N/A	N/A	N/A	N/A	N/A	N/A	0.722902	0.000140404	N/A	N/A	N/A	N/A	N/A	N/A	N/A	N/A	N/A	N/A	N/A	N/A	N/A	N/A	N/A	N/A	N/A	N/A	N/A	N/A	N/A	N/A	N/A	N/A	N/A	N/A
AT1G03310	2	-1.16408	7	-0.704313		-0.908124	0.0129413	-2.8053	9.17348e-13	N/A	N/A	-1.19741	3.36814e-06	N/A	N/A	N/A	N/A	N/A	N/A	N/A	N/A	-0.666543	0.0154247	N/A	N/A	N/A	N/A	-0.604866	0.00933816	N/A	N/A	-0.704313	0.0269144	-0.660816	0.0141464	-1.10824	1.24171e-05	N/A	N/A	N/A	N/A	N/A	N/A	N/A	N/A	N/A	N/A	N/A	N/A
AT1G03330			1	0.625008		N/A	N/A	N/A	N/A	N/A	N/A	0.625008	0.00969059	N/A	N/A	N/A	N/A	N/A	N/A	N/A	N/A	N/A	N/A	N/A	N/A	N/A	N/A	N/A	N/A	N/A	N/A	N/A	N/A	N/A	N/A	N/A	N/A	N/A	N/A	N/A	N/A	N/A	N/A	N/A	N/A	N/A	N/A	N/A	N/A
AT1G03340	2	-0.989313	5	1.62997		N/A	N/A	N/A	N/A	N/A	N/A	N/A	N/A	N/A	N/A	1.62997	0.0273756	1.73726	0.0118146	1.66306	0.0177405	N/A	N/A	N/A	N/A	N/A	N/A	N/A	N/A	N/A	N/A	N/A	N/A	1.30287	0.0456454	N/A	N/A	N/A	N/A	N/A	N/A	N/A	N/A	N/A	N/A	N/A	N/A	-0.863816	0.0062468
AT1G03350	1	0.617471	1	0.812369		N/A	N/A	N/A	N/A	N/A	N/A	N/A	N/A	N/A	N/A	N/A	N/A	N/A	N/A	N/A	N/A	0.812369	5.23669e-06	N/A	N/A	N/A	N/A	N/A	N/A	N/A	N/A	N/A	N/A	N/A	N/A	N/A	N/A	N/A	N/A	N/A	N/A	N/A	N/A	N/A	N/A	N/A	N/A	N/A	N/A
AT1G03360			7	1.3414		N/A	N/A	1.52545	0.0171875	N/A	N/A	1.9306	1.88341e-10	N/A	N/A	N/A	N/A	1.21147	0.013099	1.5842	0.000171802	N/A	N/A	N/A	N/A	N/A	N/A	1.3414	8.47875e-07	N/A	N/A	N/A	N/A	N/A	N/A	N/A	N/A	N/A	N/A	N/A	N/A	N/A	N/A	N/A	N/A	1.05446	1.23233e-05	1.32035	7.36047e-19
AT1G03365			1	-1.49782		N/A	N/A	-1.49782	0.0017905	N/A	N/A	N/A	N/A	N/A	N/A	N/A	N/A	N/A	N/A	N/A	N/A	N/A	N/A	N/A	N/A	N/A	N/A	N/A	N/A	N/A	N/A	N/A	N/A	N/A	N/A	N/A	N/A	N/A	N/A	N/A	N/A	N/A	N/A	N/A	N/A	N/A	N/A	N/A	N/A
AT1G03370	1	0.79303	1	-0.828516		N/A	N/A	N/A	N/A	N/A	N/A	N/A	N/A	N/A	N/A	N/A	N/A	N/A	N/A	N/A	N/A	N/A	N/A	N/A	N/A	N/A	N/A	N/A	N/A	N/A	N/A	N/A	N/A	N/A	N/A	N/A	N/A	N/A	N/A	N/A	N/A	N/A	N/A	N/A	N/A	N/A	N/A	N/A	N/A
AT1G03380	1	-0.634784	1	-0.945177		N/A	N/A	N/A	N/A	N/A	N/A	N/A	N/A	N/A	N/A	N/A	N/A	N/A	N/A	N/A	N/A	N/A	N/A	N/A	N/A	N/A	N/A	N/A	N/A	N/A	N/A	N/A	N/A	N/A	N/A	N/A	N/A	N/A	N/A	N/A	N/A	N/A	N/A	N/A	N/A	N/A	N/A	-0.945177	3.37456e-12
AT1G03400			4	-1.71767		N/A	N/A	N/A	N/A	N/A	N/A	-1.1585	0.00153601	N/A	N/A	N/A	N/A	N/A	N/A	N/A	N/A	N/A	N/A	N/A	N/A	N/A	N/A	N/A	N/A	N/A	N/A	N/A	N/A	N/A	N/A	N/A	N/A	N/A	N/A	N/A	N/A	N/A	N/A	N/A	N/A	-1.62529	3.36107e-06	-2.16593	1.87295e-30
AT1G03410	4	-2.01682	11	-4.50755		N/A	N/A	-4.50755	1.14e-11	-2.48103	0.000424085	-4.68387	1.02066e-07	-4.07164	0.000610948	-3.24834	0.00142964	-5.42871	3.68398e-05	-2.24621	0.0107258	-4.94439	1.13708e-07	N/A	N/A	N/A	N/A	-2.52624	0.00966703	N/A	N/A	N/A	N/A	N/A	N/A	N/A	N/A	-1.5537	0.051	N/A	N/A	-4.88197	1.41463e-06	-1.17599	0.0338773	-6.12703	3.10521e-15	N/A	N/A
AT1G03420			3	0.871767		N/A	N/A	N/A	N/A	N/A	N/A	N/A	N/A	N/A	N/A	N/A	N/A	N/A	N/A	N/A	N/A	N/A	N/A	N/A	N/A	N/A	N/A	N/A	N/A	N/A	N/A	N/A	N/A	N/A	N/A	N/A	N/A	N/A	N/A	N/A	N/A	0.742023	0.00258685	N/A	N/A	2.2387	0.000842021	N/A	N/A
AT1G03430			3	-1.4763		N/A	N/A	N/A	N/A	N/A	N/A	-1.83838	4.66797e-06	N/A	N/A	N/A	N/A	N/A	N/A	N/A	N/A	N/A	N/A	N/A	N/A	N/A	N/A	-1.02151	0.00129401	N/A	N/A	N/A	N/A	N/A	N/A	N/A	N/A	N/A	N/A	-1.4763	0.058	N/A	N/A	N/A	N/A	N/A	N/A	N/A	N/A
AT1G03440	1	-1.01485	9	-1.06752		N/A	N/A	-1.21941	0.00844573	N/A	N/A	N/A	N/A	-1.01485	0.0177549	-2.11179	3.31855e-07	-1.34333	0.000370589	-1.01903	0.00567011	-2.06575	3.50486e-11	N/A	N/A	N/A	N/A	-0.763827	0.0263732	N/A	N/A	-1.06752	0.0424272	-0.936392	0.0202627	-0.814533	0.034824	N/A	N/A	N/A	N/A	N/A	N/A	N/A	N/A	N/A	N/A	N/A	N/A
AT1G03457	5	1.68325	5	-1.73584		N/A	N/A	N/A	N/A	1.68325	2.3295e-06	-2.13196	0.0020244	2.99709	5.81468e-08	N/A	N/A	-4.1014	0.0415086	N/A	N/A	N/A	N/A	N/A	N/A	N/A	N/A	N/A	N/A	N/A	N/A	N/A	N/A	-1.31155	0.0469387	-1.73584	0.00601286	N/A	N/A	N/A	N/A	-1.15372	0.0284784	1.13218	0.0339515	N/A	N/A	N/A	N/A
AT1G03470	1	-1.53865	3	-3.53632		N/A	N/A	-3.53632	4.68501e-07	-1.53865	0.0208292	N/A	N/A	N/A	N/A	N/A	N/A	N/A	N/A	N/A	N/A	-4.08338	3.38275e-07	N/A	N/A	N/A	N/A	N/A	N/A	N/A	N/A	N/A	N/A	N/A	N/A	N/A	N/A	N/A	N/A	N/A	N/A	N/A	N/A	N/A	N/A	N/A	N/A	-0.638094	0.00989322
AT1G03475			3	-0.853591		N/A	N/A	-1.06174	1.40093e-06	N/A	N/A	N/A	N/A	N/A	N/A	N/A	N/A	N/A	N/A	N/A	N/A	-0.763653	2.06227e-07	N/A	N/A	N/A	N/A	N/A	N/A	N/A	N/A	N/A	N/A	N/A	N/A	N/A	N/A	N/A	N/A	N/A	N/A	N/A	N/A	N/A	N/A	N/A	N/A	-0.853591	7.43392e-12
AT1G03495	2	-1.52809	11	1.33009		N/A	N/A	N/A	N/A	N/A	N/A	1.56086	0.000404222	N/A	N/A	N/A	N/A	-2.05385	0.0161943	-1.81311	0.0295373	2.40261	3.95672e-23	N/A	N/A	N/A	N/A	1.87695	2.01983e-07	-2.27055	0.00956862	N/A	N/A	-2.23956	0.0436357	N/A	N/A	5.0401	3.6e-07	3.0122	0.056	N/A	N/A	N/A	N/A	N/A	N/A	0.652287	5.63921e-05
AT1G03502	1	-1.85459	3	-1.99023		-1.85459	0.0275431	N/A	N/A	N/A	N/A	N/A	N/A	N/A	N/A	N/A	N/A	N/A	N/A	N/A	N/A	-1.92335	0.000171063	N/A	N/A	N/A	N/A	N/A	N/A	N/A	N/A	-1.99023	0.0160609	N/A	N/A	-2.2965	0.0065242	N/A	N/A	N/A	N/A	N/A	N/A	N/A	N/A	N/A	N/A	N/A	N/A
AT1G03506			3	-1.8532		N/A	N/A	N/A	N/A	N/A	N/A	N/A	N/A	N/A	N/A	N/A	N/A	N/A	N/A	N/A	N/A	-1.99169	0.00289723	N/A	N/A	N/A	N/A	N/A	N/A	N/A	N/A	N/A	N/A	N/A	N/A	N/A	N/A	N/A	N/A	N/A	N/A	-1.8532	0.0181002	N/A	N/A	3.79802	0.0486481	N/A	N/A
AT1G03510			3	1.8151		N/A	N/A	N/A	N/A	N/A	N/A	N/A	N/A	N/A	N/A	N/A	N/A	N/A	N/A	N/A	N/A	N/A	N/A	N/A	N/A	N/A	N/A	N/A	N/A	N/A	N/A	N/A	N/A	N/A	N/A	2.07672	0.02908	N/A	N/A	1.8151	0.095	1.55773	0.00827167	N/A	N/A	N/A	N/A	N/A	N/A
AT1G03530	1	0.700047	14	1.63814		N/A	N/A	1.12397	0.0086853	N/A	N/A	2.29066	8.34333e-15	N/A	N/A	N/A	N/A	2.23918	1.09856e-09	2.11901	1.77548e-08	1.32146	1.87968e-05	N/A	N/A	N/A	N/A	1.75278	8.76339e-11	N/A	N/A	1.00226	0.0152541	N/A	N/A	1.29193	9.07077e-06	2.6478	8.8e-10	2.0766	0.00029	0.964484	0.000225766	N/A	N/A	1.52349	3.25809e-13	2.04688	3.29258e-65
AT1G03560	2	0.757571				N/A	N/A	N/A	N/A	N/A	N/A	N/A	N/A	N/A	N/A	N/A	N/A	N/A	N/A	N/A	N/A	N/A	N/A	N/A	N/A	N/A	N/A	N/A	N/A	N/A	N/A	N/A	N/A	N/A	N/A	N/A	N/A	N/A	N/A	N/A	N/A	N/A	N/A	N/A	N/A	N/A	N/A	N/A	N/A
AT1G03570	1	3.43449				N/A	N/A	N/A	N/A	N/A	N/A	N/A	N/A	N/A	N/A	N/A	N/A	N/A	N/A	N/A	N/A	N/A	N/A	N/A	N/A	N/A	N/A	N/A	N/A	N/A	N/A	N/A	N/A	N/A	N/A	N/A	N/A	N/A	N/A	N/A	N/A	N/A	N/A	N/A	N/A	N/A	N/A	N/A	N/A
AT1G03580	1	2.72756	5	-4.2551		N/A	N/A	-0.737449	0.025127	N/A	N/A	N/A	N/A	N/A	N/A	N/A	N/A	N/A	N/A	N/A	N/A	-4.94713	0.000364013	N/A	N/A	N/A	N/A	-4.99811	4.56444e-06	N/A	N/A	N/A	N/A	N/A	N/A	N/A	N/A	-4.2551	0.0097	-3.9849	0.0014	N/A	N/A	N/A	N/A	N/A	N/A	N/A	N/A
AT1G03590	1	0.969639	2	-0.224334		N/A	N/A	N/A	N/A	N/A	N/A	N/A	N/A	N/A	N/A	N/A	N/A	N/A	N/A	N/A	N/A	0.607627	0.0342137	N/A	N/A	N/A	N/A	N/A	N/A	N/A	N/A	-1.0563	0.01657	N/A	N/A	N/A	N/A	N/A	N/A	N/A	N/A	N/A	N/A	N/A	N/A	N/A	N/A	N/A	N/A
AT1G03600	1	-0.670984	8	-0.776094		N/A	N/A	-0.646919	0.00110863	N/A	N/A	N/A	N/A	N/A	N/A	N/A	N/A	N/A	N/A	N/A	N/A	-0.62056	0.000255979	N/A	N/A	N/A	N/A	N/A	N/A	N/A	N/A	N/A	N/A	N/A	N/A	-0.611474	0.0012932	-1.9337	4.9e-06	-1.4784	0.09	N/A	N/A	N/A	N/A	-0.89307	2.94235e-07	-1.74523	2.90691e-23
AT1G03610			9	-0.982703		N/A	N/A	N/A	N/A	N/A	N/A	-1.40248	0.000192749	N/A	N/A	-0.690895	0.0263981	N/A	N/A	-0.825126	0.00477008	N/A	N/A	N/A	N/A	N/A	N/A	-1.42248	2.35509e-07	N/A	N/A	N/A	N/A	N/A	N/A	N/A	N/A	-2.8034	2.8e-10	-2.4428	1.2e-06	N/A	N/A	N/A	N/A	-0.75519	0.0315466	-0.982703	3.95807e-09
AT1G03620			1	-1.93833		N/A	N/A	N/A	N/A	N/A	N/A	N/A	N/A	N/A	N/A	N/A	N/A	N/A	N/A	N/A	N/A	N/A	N/A	N/A	N/A	N/A	N/A	-1.93833	0.00926571	N/A	N/A	N/A	N/A	N/A	N/A	N/A	N/A	N/A	N/A	N/A	N/A	N/A	N/A	N/A	N/A	N/A	N/A	N/A	N/A
AT1G03630			5	-0.801127		N/A	N/A	-2.63231	9.25344e-20	N/A	N/A	N/A	N/A	N/A	N/A	N/A	N/A	N/A	N/A	N/A	N/A	-0.820038	3.51576e-06	N/A	N/A	N/A	N/A	N/A	N/A	N/A	N/A	-0.650604	0.00181435	N/A	N/A	-0.801127	8.7423e-06	N/A	N/A	N/A	N/A	N/A	N/A	N/A	N/A	N/A	N/A	-0.712859	5.58897e-05
AT1G03650	1	0.648977	5	1.35879		N/A	N/A	N/A	N/A	N/A	N/A	N/A	N/A	N/A	N/A	N/A	N/A	N/A	N/A	1.46844	0.0211426	N/A	N/A	N/A	N/A	N/A	N/A	N/A	N/A	N/A	N/A	N/A	N/A	N/A	N/A	1.32304	0.038561	N/A	N/A	N/A	N/A	1.35879	0.00176585	N/A	N/A	1.66632	0.00487611	1.29202	5.91694e-05
AT1G03687			3	-0.962698		N/A	N/A	N/A	N/A	N/A	N/A	N/A	N/A	N/A	N/A	N/A	N/A	N/A	N/A	N/A	N/A	-0.962698	0.00642275	N/A	N/A	N/A	N/A	N/A	N/A	N/A	N/A	N/A	N/A	N/A	N/A	-1.10191	0.00546315	N/A	N/A	N/A	N/A	N/A	N/A	N/A	N/A	N/A	N/A	0.636134	0.000694462
AT1G03730	1	0.610389	1	0.655522		N/A	N/A	N/A	N/A	N/A	N/A	N/A	N/A	N/A	N/A	N/A	N/A	N/A	N/A	N/A	N/A	N/A	N/A	N/A	N/A	N/A	N/A	N/A	N/A	N/A	N/A	N/A	N/A	N/A	N/A	N/A	N/A	N/A	N/A	N/A	N/A	N/A	N/A	N/A	N/A	N/A	N/A	0.655522	4.25399e-05
AT1G03740	4	0.863974	4	0.586428		0.746636	0.000197426	N/A	N/A	N/A	N/A	-0.971572	0.00857894	0.981313	0.0286661	2.57356	1.3746e-25	1.94474	6.54411e-12	N/A	N/A	N/A	N/A	N/A	N/A	N/A	N/A	-0.771887	0.00273242	N/A	N/A	N/A	N/A	N/A	N/A	N/A	N/A	N/A	N/A	N/A	N/A	N/A	N/A	N/A	N/A	N/A	N/A	N/A	N/A
AT1G03746			1	4.00013		N/A	N/A	N/A	N/A	N/A	N/A	N/A	N/A	N/A	N/A	N/A	N/A	N/A	N/A	N/A	N/A	4.00013	0.0155587	N/A	N/A	N/A	N/A	N/A	N/A	N/A	N/A	N/A	N/A	N/A	N/A	N/A	N/A	N/A	N/A	N/A	N/A	N/A	N/A	N/A	N/A	N/A	N/A	N/A	N/A
AT1G03750			1	1.05566		N/A	N/A	N/A	N/A	N/A	N/A	N/A	N/A	N/A	N/A	N/A	N/A	N/A	N/A	N/A	N/A	1.05566	0.00645202	N/A	N/A	N/A	N/A	N/A	N/A	N/A	N/A	N/A	N/A	N/A	N/A	N/A	N/A	N/A	N/A	N/A	N/A	N/A	N/A	N/A	N/A	N/A	N/A	N/A	N/A
AT1G03760			7	0.995409		N/A	N/A	N/A	N/A	N/A	N/A	1.69562	4.73391e-05	N/A	N/A	N/A	N/A	N/A	N/A	1.49389	0.00481615	N/A	N/A	N/A	N/A	N/A	N/A	0.78412	0.0213133	N/A	N/A	N/A	N/A	N/A	N/A	0.995409	0.018163	N/A	N/A	N/A	N/A	1.1751	0.000304921	N/A	N/A	0.786118	0.0256603	0.960416	5.18314e-07
AT1G03770			2	0.921048		N/A	N/A	N/A	N/A	N/A	N/A	N/A	N/A	N/A	N/A	N/A	N/A	N/A	N/A	N/A	N/A	N/A	N/A	N/A	N/A	N/A	N/A	N/A	N/A	N/A	N/A	N/A	N/A	N/A	N/A	N/A	N/A	N/A	N/A	N/A	N/A	N/A	N/A	N/A	N/A	0.846627	0.0396877	0.995469	6.08928e-07
AT1G03820	2	1.06004	4	-0.895995		3.04959	0.00699541	N/A	N/A	N/A	N/A	N/A	N/A	N/A	N/A	N/A	N/A	N/A	N/A	N/A	N/A	-1.15018	0.0260604	0.62579	0.0166259	N/A	N/A	N/A	N/A	N/A	N/A	N/A	N/A	N/A	N/A	-1.35888	0.00797464	N/A	N/A	N/A	N/A	N/A	N/A	N/A	N/A	N/A	N/A	N/A	N/A
AT1G03830			4	1.10766		N/A	N/A	N/A	N/A	N/A	N/A	1.19694	0.011882	N/A	N/A	N/A	N/A	N/A	N/A	N/A	N/A	N/A	N/A	N/A	N/A	N/A	N/A	N/A	N/A	N/A	N/A	N/A	N/A	N/A	N/A	N/A	N/A	N/A	N/A	N/A	N/A	1.41697	0.00175201	N/A	N/A	1.01839	0.0136382	0.847351	1.99571e-08
AT1G03840			1	0.834742		N/A	N/A	N/A	N/A	N/A	N/A	N/A	N/A	N/A	N/A	N/A	N/A	N/A	N/A	N/A	N/A	N/A	N/A	N/A	N/A	N/A	N/A	N/A	N/A	N/A	N/A	N/A	N/A	N/A	N/A	N/A	N/A	N/A	N/A	N/A	N/A	N/A	N/A	N/A	N/A	N/A	N/A	0.834742	0.00131076
AT1G03850	2	0.247878	6	-1.57721		N/A	N/A	-6.5193	1.46905e-05	N/A	N/A	-3.83361	0.007959	N/A	N/A	N/A	N/A	N/A	N/A	N/A	N/A	-1.26214	5.71383e-06	N/A	N/A	N/A	N/A	-1.16293	0.0133841	N/A	N/A	N/A	N/A	N/A	N/A	N/A	N/A	N/A	N/A	N/A	N/A	-1.89228	0.0269711	N/A	N/A	N/A	N/A	-0.981864	0.000402573
AT1G03860			3	0.755449		N/A	N/A	0.755449	0.00400283	N/A	N/A	0.585478	0.0126744	N/A	N/A	N/A	N/A	N/A	N/A	N/A	N/A	N/A	N/A	N/A	N/A	N/A	N/A	N/A	N/A	N/A	N/A	N/A	N/A	N/A	N/A	N/A	N/A	N/A	N/A	N/A	N/A	N/A	N/A	N/A	N/A	N/A	N/A	0.986076	1.18869e-11
AT1G03870	3	1.99054	11	-2.559		-1.23538	0.00743151	-3.05104	1.39055e-09	N/A	N/A	-3.4047	4.01796e-26	N/A	N/A	-1.45177	0.000105018	-2.28257	5.01581e-09	-3.24937	3.70763e-14	-4.31672	2.3767e-40	N/A	N/A	N/A	N/A	-0.902328	0.0010068	N/A	N/A	-2.559	4.81377e-11	-1.38491	6.39119e-07	-2.96053	3.51104e-18	N/A	N/A	N/A	N/A	-1.16998	1.49562e-10	N/A	N/A	N/A	N/A	N/A	N/A
AT1G03900	1	0.761978				N/A	N/A	N/A	N/A	N/A	N/A	N/A	N/A	N/A	N/A	N/A	N/A	N/A	N/A	N/A	N/A	N/A	N/A	N/A	N/A	N/A	N/A	N/A	N/A	N/A	N/A	N/A	N/A	N/A	N/A	N/A	N/A	N/A	N/A	N/A	N/A	N/A	N/A	N/A	N/A	N/A	N/A	N/A	N/A
AT1G03905	1	1.24698	16	2.16002		N/A	N/A	2.65827	0.00107435	N/A	N/A	2.57351	1.42229e-06	N/A	N/A	1.51505	0.0196677	2.22803	9.81076e-06	1.81712	0.0012518	3.51092	1.67127e-22	N/A	N/A	N/A	N/A	1.90116	5.63527e-12	N/A	N/A	1.18862	0.000295937	4.45916	0.00038534	5.48679	6.22174e-09	2.8683	1.2e-14	2.2559	6.2e-08	1.85531	7.65187e-06	N/A	N/A	1.87715	0.000132828	2.09201	2.01626e-14
AT1G03910			3	0.599707		N/A	N/A	N/A	N/A	N/A	N/A	N/A	N/A	N/A	N/A	N/A	N/A	0.648923	0.0216869	N/A	N/A	0.599707	0.00441341	N/A	N/A	N/A	N/A	N/A	N/A	N/A	N/A	N/A	N/A	N/A	N/A	N/A	N/A	N/A	N/A	N/A	N/A	N/A	N/A	N/A	N/A	N/A	N/A	0.593612	7.57875e-06
AT1G03930			1	0.62545		N/A	N/A	N/A	N/A	N/A	N/A	N/A	N/A	N/A	N/A	N/A	N/A	N/A	N/A	N/A	N/A	N/A	N/A	N/A	N/A	N/A	N/A	N/A	N/A	0.62545	0.0360042	N/A	N/A	N/A	N/A	N/A	N/A	N/A	N/A	N/A	N/A	N/A	N/A	N/A	N/A	N/A	N/A	N/A	N/A
AT1G03935	1	-1.42945	6	-1.55913		-1.42945	0.0450542	N/A	N/A	N/A	N/A	-1.594	0.0189748	N/A	N/A	N/A	N/A	2.07006	0.0399976	N/A	N/A	-2.11356	1.34243e-07	-1.1157	0.00677796	N/A	N/A	N/A	N/A	N/A	N/A	N/A	N/A	N/A	N/A	N/A	N/A	N/A	N/A	-3.0016	0.011	-1.52427	0.00135301	N/A	N/A	N/A	N/A	N/A	N/A
AT1G03940	1	-2.24029	11	1.55253		N/A	N/A	N/A	N/A	N/A	N/A	2.16542	1.29647e-06	N/A	N/A	N/A	N/A	N/A	N/A	N/A	N/A	3.05812	2.35053e-43	N/A	N/A	N/A	N/A	2.50358	1.19034e-15	-1.86509	0.00517295	-1.56325	0.0198793	-2.60267	0.00595739	N/A	N/A	6.4122	1.1e-11	4.653	1.9e-05	N/A	N/A	N/A	N/A	1.03892	7.31559e-05	1.30308	8.64632e-16
AT1G03950			2	0.828954		N/A	N/A	0.91087	9.83199e-05	N/A	N/A	N/A	N/A	N/A	N/A	N/A	N/A	N/A	N/A	0.747038	0.0190572	N/A	N/A	N/A	N/A	N/A	N/A	N/A	N/A	N/A	N/A	N/A	N/A	N/A	N/A	N/A	N/A	N/A	N/A	N/A	N/A	N/A	N/A	N/A	N/A	N/A	N/A	N/A	N/A
AT1G03960			6	1.46397		N/A	N/A	N/A	N/A	N/A	N/A	N/A	N/A	N/A	N/A	1.54046	0.00374598	1.41447	0.00963108	1.77163	0.000213479	1.51347	6.49493e-05	N/A	N/A	N/A	N/A	N/A	N/A	N/A	N/A	N/A	N/A	N/A	N/A	0.908113	0.0470117	N/A	N/A	N/A	N/A	0.923034	0.0304958	N/A	N/A	N/A	N/A	N/A	N/A
AT1G03970			1	-0.638869		N/A	N/A	-0.638869	0.014495	N/A	N/A	N/A	N/A	N/A	N/A	N/A	N/A	N/A	N/A	N/A	N/A	N/A	N/A	N/A	N/A	N/A	N/A	N/A	N/A	N/A	N/A	N/A	N/A	N/A	N/A	N/A	N/A	N/A	N/A	N/A	N/A	N/A	N/A	N/A	N/A	N/A	N/A	N/A	N/A
AT1G03980	1	0.694157	1	2.98195		N/A	N/A	N/A	N/A	N/A	N/A	N/A	N/A	N/A	N/A	N/A	N/A	N/A	N/A	N/A	N/A	N/A	N/A	N/A	N/A	N/A	N/A	N/A	N/A	N/A	N/A	N/A	N/A	2.98195	0.0411572	N/A	N/A	N/A	N/A	N/A	N/A	N/A	N/A	N/A	N/A	N/A	N/A	N/A	N/A
AT1G04000	4	-0.787002	4	-1.0344		N/A	N/A	N/A	N/A	N/A	N/A	N/A	N/A	-1.27803	0.0370022	-1.72964	0.00154136	-1.05916	0.0418961	N/A	N/A	N/A	N/A	N/A	N/A	N/A	N/A	N/A	N/A	N/A	N/A	N/A	N/A	N/A	N/A	N/A	N/A	N/A	N/A	N/A	N/A	N/A	N/A	-0.671548	0.0285446	-0.725321	0.00344461	-1.00963	1.05906e-10
AT1G04007			2	-1.30116		N/A	N/A	N/A	N/A	N/A	N/A	N/A	N/A	N/A	N/A	-1.64882	0.0454513	N/A	N/A	N/A	N/A	N/A	N/A	N/A	N/A	N/A	N/A	-0.953502	0.0492595	N/A	N/A	N/A	N/A	N/A	N/A	N/A	N/A	N/A	N/A	N/A	N/A	N/A	N/A	N/A	N/A	N/A	N/A	N/A	N/A
AT1G04010			3	0.976934		N/A	N/A	N/A	N/A	N/A	N/A	N/A	N/A	N/A	N/A	N/A	N/A	N/A	N/A	N/A	N/A	N/A	N/A	-0.982829	0.0161775	N/A	N/A	N/A	N/A	N/A	N/A	N/A	N/A	N/A	N/A	N/A	N/A	1.555	0.0077	N/A	N/A	N/A	N/A	N/A	N/A	N/A	N/A	0.976934	7.74453e-08
AT1G04013			4	-2.73597		N/A	N/A	-4.83231	3.59716e-10	N/A	N/A	-1.76298	0.000477594	N/A	N/A	N/A	N/A	N/A	N/A	N/A	N/A	-3.70897	4.56906e-08	N/A	N/A	N/A	N/A	-1.49714	0.00911176	N/A	N/A	N/A	N/A	N/A	N/A	N/A	N/A	N/A	N/A	N/A	N/A	N/A	N/A	N/A	N/A	N/A	N/A	N/A	N/A
AT1G04020	1	-0.61299				N/A	N/A	N/A	N/A	N/A	N/A	N/A	N/A	N/A	N/A	N/A	N/A	N/A	N/A	N/A	N/A	N/A	N/A	N/A	N/A	N/A	N/A	N/A	N/A	N/A	N/A	N/A	N/A	N/A	N/A	N/A	N/A	N/A	N/A	N/A	N/A	N/A	N/A	N/A	N/A	N/A	N/A	N/A	N/A
AT1G04030			1	0.656785		N/A	N/A	N/A	N/A	N/A	N/A	N/A	N/A	N/A	N/A	N/A	N/A	N/A	N/A	N/A	N/A	N/A	N/A	N/A	N/A	N/A	N/A	N/A	N/A	N/A	N/A	N/A	N/A	N/A	N/A	N/A	N/A	N/A	N/A	N/A	N/A	N/A	N/A	N/A	N/A	N/A	N/A	0.656785	3.02734e-06
AT1G04040	1	2.23122	10	-1.57743		N/A	N/A	-2.00178	0.000140529	N/A	N/A	-2.18233	6.38485e-24	N/A	N/A	N/A	N/A	N/A	N/A	-1.69835	6.58445e-05	-1.64647	2.20816e-13	N/A	N/A	N/A	N/A	N/A	N/A	N/A	N/A	-1.50839	3.23888e-11	-0.71175	0.000630351	-1.79256	4.13848e-16	N/A	N/A	N/A	N/A	-0.661668	4.88577e-05	N/A	N/A	N/A	N/A	0.728482	6.63209e-08
AT1G04047			3	2.47027		N/A	N/A	N/A	N/A	N/A	N/A	N/A	N/A	N/A	N/A	N/A	N/A	N/A	N/A	N/A	N/A	N/A	N/A	N/A	N/A	N/A	N/A	N/A	N/A	2.47027	0.0232819	2.30244	0.0499598	2.51562	0.0176172	N/A	N/A	N/A	N/A	N/A	N/A	N/A	N/A	N/A	N/A	N/A	N/A	N/A	N/A
AT1G04053			3	2.20754		N/A	N/A	N/A	N/A	N/A	N/A	N/A	N/A	N/A	N/A	-4.61807	0.0331343	N/A	N/A	N/A	N/A	N/A	N/A	N/A	N/A	N/A	N/A	N/A	N/A	N/A	N/A	N/A	N/A	2.37642	0.0195914	2.20754	0.0297659	N/A	N/A	N/A	N/A	N/A	N/A	N/A	N/A	N/A	N/A	N/A	N/A
AT1G04067			1	-4.12625		N/A	N/A	-4.12625	0.049364	N/A	N/A	N/A	N/A	N/A	N/A	N/A	N/A	N/A	N/A	N/A	N/A	N/A	N/A	N/A	N/A	N/A	N/A	N/A	N/A	N/A	N/A	N/A	N/A	N/A	N/A	N/A	N/A	N/A	N/A	N/A	N/A	N/A	N/A	N/A	N/A	N/A	N/A	N/A	N/A
AT1G04070	1	0.6055	2	0.87736		N/A	N/A	N/A	N/A	N/A	N/A	N/A	N/A	N/A	N/A	N/A	N/A	N/A	N/A	N/A	N/A	N/A	N/A	N/A	N/A	N/A	N/A	N/A	N/A	N/A	N/A	N/A	N/A	N/A	N/A	N/A	N/A	N/A	N/A	N/A	N/A	N/A	N/A	N/A	N/A	0.712468	0.00363534	1.04225	5.46191e-07
AT1G04073			1	1.2284		N/A	N/A	N/A	N/A	N/A	N/A	N/A	N/A	N/A	N/A	N/A	N/A	N/A	N/A	N/A	N/A	N/A	N/A	N/A	N/A	N/A	N/A	N/A	N/A	N/A	N/A	N/A	N/A	N/A	N/A	N/A	N/A	N/A	N/A	N/A	N/A	1.2284	0.0462113	N/A	N/A	N/A	N/A	N/A	N/A
AT1G04100			1	1.02664		N/A	N/A	N/A	N/A	N/A	N/A	N/A	N/A	N/A	N/A	N/A	N/A	N/A	N/A	N/A	N/A	1.02664	0.00495041	N/A	N/A	N/A	N/A	N/A	N/A	N/A	N/A	N/A	N/A	N/A	N/A	N/A	N/A	N/A	N/A	N/A	N/A	N/A	N/A	N/A	N/A	N/A	N/A	N/A	N/A
AT1G04103			3	5.35026		N/A	N/A	5.35026	0.000984281	N/A	N/A	N/A	N/A	N/A	N/A	N/A	N/A	N/A	N/A	N/A	N/A	6.70903	2.69096e-12	N/A	N/A	N/A	N/A	N/A	N/A	N/A	N/A	3.77604	0.0469886	N/A	N/A	N/A	N/A	N/A	N/A	N/A	N/A	N/A	N/A	N/A	N/A	N/A	N/A	N/A	N/A
AT1G04110			2	-0.431674		N/A	N/A	N/A	N/A	N/A	N/A	N/A	N/A	N/A	N/A	N/A	N/A	N/A	N/A	-2.13696	0.0440886	N/A	N/A	1.27361	0.0276563	N/A	N/A	N/A	N/A	N/A	N/A	N/A	N/A	N/A	N/A	N/A	N/A	N/A	N/A	N/A	N/A	N/A	N/A	N/A	N/A	N/A	N/A	N/A	N/A
AT1G04120			1	-0.784749		N/A	N/A	N/A	N/A	N/A	N/A	N/A	N/A	N/A	N/A	N/A	N/A	-0.784749	0.0215582	N/A	N/A	N/A	N/A	N/A	N/A	N/A	N/A	N/A	N/A	N/A	N/A	N/A	N/A	N/A	N/A	N/A	N/A	N/A	N/A	N/A	N/A	N/A	N/A	N/A	N/A	N/A	N/A	N/A	N/A
AT1G04127			1	3.04054		N/A	N/A	N/A	N/A	N/A	N/A	N/A	N/A	N/A	N/A	N/A	N/A	N/A	N/A	N/A	N/A	N/A	N/A	N/A	N/A	N/A	N/A	N/A	N/A	N/A	N/A	N/A	N/A	N/A	N/A	3.04054	0.0304745	N/A	N/A	N/A	N/A	N/A	N/A	N/A	N/A	N/A	N/A	N/A	N/A
AT1G04130			7	0.988007		N/A	N/A	1.37372	0.00123372	N/A	N/A	1.82835	1.44103e-05	N/A	N/A	-1.07595	0.02211	N/A	N/A	N/A	N/A	0.988007	0.000356855	-0.995726	0.001041	N/A	N/A	1.03283	0.0018331	N/A	N/A	N/A	N/A	N/A	N/A	N/A	N/A	N/A	N/A	N/A	N/A	N/A	N/A	N/A	N/A	N/A	N/A	0.810915	1.19653e-06
AT1G04147			1	-1.82881		N/A	N/A	-1.82881	0.0338207	N/A	N/A	N/A	N/A	N/A	N/A	N/A	N/A	N/A	N/A	N/A	N/A	N/A	N/A	N/A	N/A	N/A	N/A	N/A	N/A	N/A	N/A	N/A	N/A	N/A	N/A	N/A	N/A	N/A	N/A	N/A	N/A	N/A	N/A	N/A	N/A	N/A	N/A	N/A	N/A
AT1G04160	1	0.746046	2	1.57568		N/A	N/A	N/A	N/A	N/A	N/A	N/A	N/A	N/A	N/A	N/A	N/A	N/A	N/A	N/A	N/A	2.49964	0.00115762	N/A	N/A	N/A	N/A	N/A	N/A	N/A	N/A	N/A	N/A	N/A	N/A	N/A	N/A	N/A	N/A	N/A	N/A	N/A	N/A	N/A	N/A	N/A	N/A	0.65173	0.00201526
AT1G04170			4	0.784377		N/A	N/A	0.771359	0.000482454	N/A	N/A	0.892858	8.8135e-07	N/A	N/A	N/A	N/A	N/A	N/A	N/A	N/A	N/A	N/A	N/A	N/A	N/A	N/A	N/A	N/A	N/A	N/A	N/A	N/A	N/A	N/A	N/A	N/A	N/A	N/A	N/A	N/A	N/A	N/A	N/A	N/A	N/A	N/A	0.797395	3.51872e-11
AT1G04171	1	2.71463				N/A	N/A	N/A	N/A	N/A	N/A	N/A	N/A	N/A	N/A	N/A	N/A	N/A	N/A	N/A	N/A	N/A	N/A	N/A	N/A	N/A	N/A	N/A	N/A	N/A	N/A	N/A	N/A	N/A	N/A	N/A	N/A	N/A	N/A	N/A	N/A	N/A	N/A	N/A	N/A	N/A	N/A	N/A	N/A
AT1G04180			2	-4.08345		N/A	N/A	N/A	N/A	N/A	N/A	N/A	N/A	N/A	N/A	N/A	N/A	N/A	N/A	N/A	N/A	N/A	N/A	N/A	N/A	N/A	N/A	N/A	N/A	N/A	N/A	N/A	N/A	N/A	N/A	N/A	N/A	-5.0227	3e-07	-3.1442	0.0026	N/A	N/A	N/A	N/A	N/A	N/A	N/A	N/A
AT1G04183			4	-5.19213		N/A	N/A	7.3373	0.0099472	N/A	N/A	N/A	N/A	N/A	N/A	N/A	N/A	N/A	N/A	N/A	N/A	N/A	N/A	N/A	N/A	N/A	N/A	N/A	N/A	N/A	N/A	-5.40309	0.0163086	-6.59127	0.00196227	-4.98117	0.00555306	N/A	N/A	N/A	N/A	N/A	N/A	N/A	N/A	N/A	N/A	N/A	N/A
AT1G04187			1	-2.30794		N/A	N/A	-2.30794	0.0304533	N/A	N/A	N/A	N/A	N/A	N/A	N/A	N/A	N/A	N/A	N/A	N/A	N/A	N/A	N/A	N/A	N/A	N/A	N/A	N/A	N/A	N/A	N/A	N/A	N/A	N/A	N/A	N/A	N/A	N/A	N/A	N/A	N/A	N/A	N/A	N/A	N/A	N/A	N/A	N/A
AT1G04190			5	0.649627		N/A	N/A	0.67119	0.0291134	N/A	N/A	0.999647	0.000130509	N/A	N/A	N/A	N/A	N/A	N/A	N/A	N/A	N/A	N/A	N/A	N/A	N/A	N/A	0.649627	0.00729732	N/A	N/A	N/A	N/A	N/A	N/A	N/A	N/A	N/A	N/A	N/A	N/A	N/A	N/A	N/A	N/A	0.612607	0.0211185	0.622488	9.3493e-06
AT1G04193			2	-2.61913		N/A	N/A	N/A	N/A	N/A	N/A	N/A	N/A	N/A	N/A	N/A	N/A	N/A	N/A	N/A	N/A	-2.01479	6.43123e-05	N/A	N/A	N/A	N/A	N/A	N/A	N/A	N/A	-3.22346	0.000820889	N/A	N/A	N/A	N/A	N/A	N/A	N/A	N/A	N/A	N/A	N/A	N/A	N/A	N/A	N/A	N/A
AT1G04197			3	-1.86967		N/A	N/A	-1.69623	0.0490048	N/A	N/A	N/A	N/A	N/A	N/A	N/A	N/A	N/A	N/A	N/A	N/A	-1.86967	1.21433e-05	N/A	N/A	N/A	N/A	N/A	N/A	N/A	N/A	-2.22091	0.0385338	N/A	N/A	N/A	N/A	N/A	N/A	N/A	N/A	N/A	N/A	N/A	N/A	N/A	N/A	N/A	N/A
AT1G04200	1	0.926146	1	0.936408		N/A	N/A	N/A	N/A	N/A	N/A	N/A	N/A	N/A	N/A	N/A	N/A	N/A	N/A	N/A	N/A	0.936408	0.000261948	N/A	N/A	N/A	N/A	N/A	N/A	N/A	N/A	N/A	N/A	N/A	N/A	N/A	N/A	N/A	N/A	N/A	N/A	N/A	N/A	N/A	N/A	N/A	N/A	N/A	N/A
AT1G04210			2	0.8289		N/A	N/A	N/A	N/A	N/A	N/A	0.683887	0.0210912	N/A	N/A	N/A	N/A	N/A	N/A	N/A	N/A	0.973914	5.43039e-05	N/A	N/A	N/A	N/A	N/A	N/A	N/A	N/A	N/A	N/A	N/A	N/A	N/A	N/A	N/A	N/A	N/A	N/A	N/A	N/A	N/A	N/A	N/A	N/A	N/A	N/A
AT1G04217	1	-1.2185	4	-2.09791		-1.2185	0.019742	-1.72462	0.00014645	N/A	N/A	-1.8574	0.000928529	N/A	N/A	N/A	N/A	N/A	N/A	N/A	N/A	-2.33843	8.46508e-07	N/A	N/A	N/A	N/A	N/A	N/A	N/A	N/A	N/A	N/A	N/A	N/A	N/A	N/A	N/A	N/A	N/A	N/A	-2.40023	2.68299e-05	N/A	N/A	N/A	N/A	N/A	N/A
AT1G04220	1	-1.13961	5	3.54084		N/A	N/A	6.08925	7.49734e-25	N/A	N/A	4.45281	4.1881e-14	N/A	N/A	-2.5514	0.0262793	N/A	N/A	N/A	N/A	3.54084	2.22086e-15	N/A	N/A	N/A	N/A	N/A	N/A	N/A	N/A	N/A	N/A	N/A	N/A	N/A	N/A	N/A	N/A	N/A	N/A	N/A	N/A	N/A	N/A	N/A	N/A	-0.621003	0.000119458
AT1G04223			1	-2.14275		N/A	N/A	N/A	N/A	N/A	N/A	N/A	N/A	N/A	N/A	N/A	N/A	N/A	N/A	N/A	N/A	-2.14275	5.88274e-06	N/A	N/A	N/A	N/A	N/A	N/A	N/A	N/A	N/A	N/A	N/A	N/A	N/A	N/A	N/A	N/A	N/A	N/A	N/A	N/A	N/A	N/A	N/A	N/A	N/A	N/A
AT1G04227			1	-2.79531		N/A	N/A	N/A	N/A	N/A	N/A	N/A	N/A	N/A	N/A	N/A	N/A	N/A	N/A	N/A	N/A	-2.79531	0.00522129	N/A	N/A	N/A	N/A	N/A	N/A	N/A	N/A	N/A	N/A	N/A	N/A	N/A	N/A	N/A	N/A	N/A	N/A	N/A	N/A	N/A	N/A	N/A	N/A	N/A	N/A
AT1G04230			1	0.840481		N/A	N/A	0.840481	0.0177523	N/A	N/A	N/A	N/A	N/A	N/A	N/A	N/A	N/A	N/A	N/A	N/A	N/A	N/A	N/A	N/A	N/A	N/A	N/A	N/A	N/A	N/A	N/A	N/A	N/A	N/A	N/A	N/A	N/A	N/A	N/A	N/A	N/A	N/A	N/A	N/A	N/A	N/A	N/A	N/A
AT1G04237			4	-3.5733		N/A	N/A	N/A	N/A	N/A	N/A	-3.85758	0.00439374	N/A	N/A	N/A	N/A	N/A	N/A	-3.22117	0.0488583	N/A	N/A	N/A	N/A	N/A	N/A	N/A	N/A	N/A	N/A	-3.28902	0.0371795	N/A	N/A	-4.95972	0.0112721	N/A	N/A	N/A	N/A	N/A	N/A	N/A	N/A	N/A	N/A	N/A	N/A
AT1G04240	4	0.961852	6	1.29386		1.04785	1.00178e-06	1.69418	6.4988e-23	0.851475	0.000353862	N/A	N/A	N/A	N/A	N/A	N/A	N/A	N/A	N/A	N/A	1.93493	2.41539e-11	N/A	N/A	N/A	N/A	0.817415	0.000417855	N/A	N/A	N/A	N/A	N/A	N/A	N/A	N/A	N/A	N/A	N/A	N/A	N/A	N/A	N/A	N/A	0.918517	0.000329789	1.30554	5.38568e-16
AT1G04247			5	5.03267		N/A	N/A	5.45921	5.84284e-19	N/A	N/A	6.49581	2.7817e-07	N/A	N/A	-2.62203	0.0345927	N/A	N/A	N/A	N/A	5.03267	4.35022e-18	N/A	N/A	N/A	N/A	1.28295	0.00938259	N/A	N/A	N/A	N/A	N/A	N/A	N/A	N/A	N/A	N/A	N/A	N/A	N/A	N/A	N/A	N/A	N/A	N/A	N/A	N/A
AT1G04250			8	-0.857493		N/A	N/A	1.25714	6.82633e-05	N/A	N/A	N/A	N/A	N/A	N/A	N/A	N/A	N/A	N/A	-1.13834	3.29114e-07	N/A	N/A	0.684122	0.0161608	N/A	N/A	N/A	N/A	-0.855106	0.000296112	-0.859881	0.000358571	-2.29483	2.75983e-12	-1.54553	2.17883e-07	N/A	N/A	N/A	N/A	N/A	N/A	N/A	N/A	N/A	N/A	N/A	N/A
AT1G04260			1	0.611289		N/A	N/A	N/A	N/A	N/A	N/A	N/A	N/A	N/A	N/A	N/A	N/A	N/A	N/A	N/A	N/A	N/A	N/A	N/A	N/A	N/A	N/A	N/A	N/A	N/A	N/A	N/A	N/A	N/A	N/A	N/A	N/A	N/A	N/A	N/A	N/A	N/A	N/A	N/A	N/A	N/A	N/A	0.611289	0.00564985
AT1G04263			1	4.56189		N/A	N/A	4.56189	0.0163865	N/A	N/A	N/A	N/A	N/A	N/A	N/A	N/A	N/A	N/A	N/A	N/A	N/A	N/A	N/A	N/A	N/A	N/A	N/A	N/A	N/A	N/A	N/A	N/A	N/A	N/A	N/A	N/A	N/A	N/A	N/A	N/A	N/A	N/A	N/A	N/A	N/A	N/A	N/A	N/A
AT1G04267			1	1.65886		N/A	N/A	N/A	N/A	N/A	N/A	1.65886	0.00734833	N/A	N/A	N/A	N/A	N/A	N/A	N/A	N/A	N/A	N/A	N/A	N/A	N/A	N/A	N/A	N/A	N/A	N/A	N/A	N/A	N/A	N/A	N/A	N/A	N/A	N/A	N/A	N/A	N/A	N/A	N/A	N/A	N/A	N/A	N/A	N/A
AT1G04270			3	1.17956		N/A	N/A	0.935099	9.53066e-09	N/A	N/A	N/A	N/A	N/A	N/A	N/A	N/A	N/A	N/A	N/A	N/A	N/A	N/A	N/A	N/A	N/A	N/A	N/A	N/A	N/A	N/A	N/A	N/A	N/A	N/A	N/A	N/A	N/A	N/A	N/A	N/A	N/A	N/A	N/A	N/A	N/A	N/A	1.20153	4.80592e-19
AT1G04273			2	0.345946		N/A	N/A	N/A	N/A	N/A	N/A	N/A	N/A	N/A	N/A	N/A	N/A	N/A	N/A	N/A	N/A	N/A	N/A	N/A	N/A	N/A	N/A	N/A	N/A	N/A	N/A	-1.9714	0.000546154	2.66329	0.00306805	N/A	N/A	N/A	N/A	N/A	N/A	N/A	N/A	N/A	N/A	N/A	N/A	N/A	N/A
AT1G04277			2	2.63476		N/A	N/A	N/A	N/A	N/A	N/A	N/A	N/A	N/A	N/A	N/A	N/A	2.5349	0.0471747	2.73461	0.0216582	N/A	N/A	N/A	N/A	N/A	N/A	N/A	N/A	N/A	N/A	N/A	N/A	N/A	N/A	N/A	N/A	N/A	N/A	N/A	N/A	N/A	N/A	N/A	N/A	N/A	N/A	N/A	N/A
AT1G04280	1	1.03997	4	-1.20427		N/A	N/A	-1.20724	0.00593153	N/A	N/A	-2.52015	1.062e-09	N/A	N/A	N/A	N/A	N/A	N/A	N/A	N/A	N/A	N/A	N/A	N/A	N/A	N/A	-1.20129	6.96531e-05	N/A	N/A	N/A	N/A	N/A	N/A	N/A	N/A	N/A	N/A	N/A	N/A	N/A	N/A	N/A	N/A	N/A	N/A	-0.709987	8.54952e-06
AT1G04290			4	-0.709986		N/A	N/A	N/A	N/A	N/A	N/A	-0.808936	0.00735299	N/A	N/A	N/A	N/A	N/A	N/A	N/A	N/A	N/A	N/A	N/A	N/A	N/A	N/A	N/A	N/A	N/A	N/A	N/A	N/A	N/A	N/A	N/A	N/A	N/A	N/A	N/A	N/A	-0.63439	0.0371024	N/A	N/A	-0.624908	0.0444302	-0.785581	1.76935e-06
AT1G04300			1	0.727324		N/A	N/A	N/A	N/A	N/A	N/A	N/A	N/A	N/A	N/A	N/A	N/A	N/A	N/A	N/A	N/A	N/A	N/A	N/A	N/A	N/A	N/A	N/A	N/A	N/A	N/A	N/A	N/A	N/A	N/A	0.727324	0.00136631	N/A	N/A	N/A	N/A	N/A	N/A	N/A	N/A	N/A	N/A	N/A	N/A
AT1G04310			6	1.06286		N/A	N/A	1.30002	0.0177459	N/A	N/A	N/A	N/A	N/A	N/A	N/A	N/A	0.966742	0.0351324	0.975912	0.0304596	N/A	N/A	N/A	N/A	N/A	N/A	1.14982	0.000599441	N/A	N/A	N/A	N/A	1.70516	0.00428965	N/A	N/A	N/A	N/A	N/A	N/A	N/A	N/A	N/A	N/A	N/A	N/A	-0.791369	0.000966709
AT1G04313			2	-3.67447		N/A	N/A	-5.08434	0.00352689	N/A	N/A	N/A	N/A	N/A	N/A	N/A	N/A	N/A	N/A	N/A	N/A	N/A	N/A	N/A	N/A	N/A	N/A	-2.26461	0.000433707	N/A	N/A	N/A	N/A	N/A	N/A	N/A	N/A	N/A	N/A	N/A	N/A	N/A	N/A	N/A	N/A	N/A	N/A	N/A	N/A
AT1G04323			3	-2.09459		N/A	N/A	-5.4633	0.000702287	N/A	N/A	N/A	N/A	N/A	N/A	N/A	N/A	N/A	N/A	N/A	N/A	N/A	N/A	N/A	N/A	N/A	N/A	-1.81554	0.00398707	N/A	N/A	N/A	N/A	N/A	N/A	-2.09459	0.0421955	N/A	N/A	N/A	N/A	N/A	N/A	N/A	N/A	N/A	N/A	N/A	N/A
AT1G04350	1	-0.604036	16	-0.977882		N/A	N/A	N/A	N/A	N/A	N/A	-0.668913	0.022868	N/A	N/A	N/A	N/A	-0.606049	0.0276669	-0.90221	0.00061676	-1.74307	2.18011e-16	0.665786	0.0376846	N/A	N/A	-0.717371	0.00297904	-0.705282	0.0495406	-1.36034	6.88363e-05	-1.05355	0.00142166	-1.38629	2.19281e-05	-2.5201	1.1e-08	-2.6119	1.9e-09	-0.851764	0.000150109	N/A	N/A	-1.55912	1.18944e-07	-2.18874	3.17991e-54
AT1G04357			1	-1.64927		N/A	N/A	N/A	N/A	N/A	N/A	N/A	N/A	N/A	N/A	N/A	N/A	N/A	N/A	N/A	N/A	-1.64927	0.00112148	N/A	N/A	N/A	N/A	N/A	N/A	N/A	N/A	N/A	N/A	N/A	N/A	N/A	N/A	N/A	N/A	N/A	N/A	N/A	N/A	N/A	N/A	N/A	N/A	N/A	N/A
AT1G04360			1	-3.39668		N/A	N/A	N/A	N/A	N/A	N/A	N/A	N/A	N/A	N/A	N/A	N/A	N/A	N/A	N/A	N/A	-3.39668	0.0328693	N/A	N/A	N/A	N/A	N/A	N/A	N/A	N/A	N/A	N/A	N/A	N/A	N/A	N/A	N/A	N/A	N/A	N/A	N/A	N/A	N/A	N/A	N/A	N/A	N/A	N/A
AT1G04400	1	0.85686	11	0.792609		N/A	N/A	N/A	N/A	N/A	N/A	-1.00089	1.60216e-06	0.85686	0.000677904	1.72911	6.8416e-21	1.50892	5.1816e-15	0.935874	3.21606e-05	N/A	N/A	N/A	N/A	N/A	N/A	-0.728895	4.25125e-05	0.792609	0.00465352	0.846432	0.00208476	N/A	N/A	0.826972	0.0083294	N/A	N/A	N/A	N/A	0.593983	0.00851474	N/A	N/A	-0.676142	0.00201681	-0.876135	6.81815e-12
AT1G04420			2	-0.662018		N/A	N/A	-0.700717	0.00322662	N/A	N/A	N/A	N/A	N/A	N/A	N/A	N/A	N/A	N/A	N/A	N/A	N/A	N/A	N/A	N/A	N/A	N/A	N/A	N/A	N/A	N/A	N/A	N/A	N/A	N/A	N/A	N/A	N/A	N/A	N/A	N/A	N/A	N/A	N/A	N/A	N/A	N/A	-0.623318	2.82085e-07
AT1G04425	2	1.11781				N/A	N/A	N/A	N/A	N/A	N/A	N/A	N/A	N/A	N/A	N/A	N/A	N/A	N/A	N/A	N/A	N/A	N/A	N/A	N/A	N/A	N/A	N/A	N/A	N/A	N/A	N/A	N/A	N/A	N/A	N/A	N/A	N/A	N/A	N/A	N/A	N/A	N/A	1.20402	0.0122462	N/A	N/A	N/A	N/A
AT1G04427			2	-4.14549		N/A	N/A	N/A	N/A	N/A	N/A	N/A	N/A	N/A	N/A	N/A	N/A	N/A	N/A	N/A	N/A	N/A	N/A	N/A	N/A	N/A	N/A	-3.27308	0.0330687	N/A	N/A	N/A	N/A	-5.0179	0.0222086	N/A	N/A	N/A	N/A	N/A	N/A	N/A	N/A	N/A	N/A	N/A	N/A	N/A	N/A
AT1G04430	3	1.17455	5	0.916873		N/A	N/A	-1.61095	1.05596e-06	0.814391	1.63729e-07	N/A	N/A	1.17455	1.31171e-11	1.44991	1.11426e-19	0.828566	1.41691e-05	N/A	N/A	N/A	N/A	N/A	N/A	N/A	N/A	N/A	N/A	N/A	N/A	N/A	N/A	N/A	N/A	N/A	N/A	N/A	N/A	1.616	0.069	N/A	N/A	N/A	N/A	N/A	N/A	0.916873	2.28719e-11
AT1G04433	1	-2.15431	1	-2.67565		N/A	N/A	N/A	N/A	N/A	N/A	N/A	N/A	N/A	N/A	N/A	N/A	-2.67565	0.0210603	N/A	N/A	N/A	N/A	N/A	N/A	-2.15431	0.0108605	N/A	N/A	N/A	N/A	N/A	N/A	N/A	N/A	N/A	N/A	N/A	N/A	N/A	N/A	N/A	N/A	N/A	N/A	N/A	N/A	N/A	N/A
AT1G04437			1	-3.19889		N/A	N/A	-3.19889	0.00556214	N/A	N/A	N/A	N/A	N/A	N/A	N/A	N/A	N/A	N/A	N/A	N/A	N/A	N/A	N/A	N/A	N/A	N/A	N/A	N/A	N/A	N/A	N/A	N/A	N/A	N/A	N/A	N/A	N/A	N/A	N/A	N/A	N/A	N/A	N/A	N/A	N/A	N/A	N/A	N/A
AT1G04463			1	1.80181		N/A	N/A	N/A	N/A	N/A	N/A	N/A	N/A	N/A	N/A	N/A	N/A	N/A	N/A	N/A	N/A	N/A	N/A	N/A	N/A	N/A	N/A	N/A	N/A	N/A	N/A	N/A	N/A	N/A	N/A	N/A	N/A	N/A	N/A	N/A	N/A	N/A	N/A	N/A	N/A	1.80181	0.00545566	N/A	N/A
AT1G04467	1	2.17674	3	1.79799		N/A	N/A	N/A	N/A	N/A	N/A	N/A	N/A	2.17674	0.00196938	2.6075	6.07249e-06	N/A	N/A	1.79799	0.0128036	N/A	N/A	N/A	N/A	N/A	N/A	N/A	N/A	1.17544	0.0426193	N/A	N/A	N/A	N/A	N/A	N/A	N/A	N/A	N/A	N/A	N/A	N/A	N/A	N/A	N/A	N/A	N/A	N/A
AT1G04477	1	2.03934				N/A	N/A	N/A	N/A	N/A	N/A	N/A	N/A	2.03934	0.00237361	N/A	N/A	N/A	N/A	N/A	N/A	N/A	N/A	N/A	N/A	N/A	N/A	N/A	N/A	N/A	N/A	N/A	N/A	N/A	N/A	N/A	N/A	N/A	N/A	N/A	N/A	N/A	N/A	N/A	N/A	N/A	N/A	N/A	N/A
AT1G04480			4	1.03702		N/A	N/A	1.15337	2.51105e-09	N/A	N/A	N/A	N/A	N/A	N/A	N/A	N/A	N/A	N/A	N/A	N/A	N/A	N/A	N/A	N/A	N/A	N/A	0.585748	0.00142208	N/A	N/A	N/A	N/A	N/A	N/A	N/A	N/A	N/A	N/A	N/A	N/A	N/A	N/A	N/A	N/A	N/A	N/A	1.3229	2.79832e-21
AT1G04490			1	3.93928		N/A	N/A	N/A	N/A	N/A	N/A	N/A	N/A	N/A	N/A	N/A	N/A	N/A	N/A	N/A	N/A	3.93928	1.58738e-24	N/A	N/A	N/A	N/A	N/A	N/A	N/A	N/A	N/A	N/A	N/A	N/A	N/A	N/A	N/A	N/A	N/A	N/A	N/A	N/A	N/A	N/A	N/A	N/A	N/A	N/A
AT1G04500			2	4.93573		N/A	N/A	N/A	N/A	N/A	N/A	N/A	N/A	N/A	N/A	N/A	N/A	N/A	N/A	N/A	N/A	N/A	N/A	N/A	N/A	N/A	N/A	N/A	N/A	N/A	N/A	N/A	N/A	N/A	N/A	4.89455	0.0136172	4.9769	0.058	N/A	N/A	N/A	N/A	N/A	N/A	N/A	N/A	N/A	N/A
AT1G04510			2	0.84689		N/A	N/A	0.764047	0.00318023	N/A	N/A	0.929733	8.60403e-05	N/A	N/A	N/A	N/A	N/A	N/A	N/A	N/A	N/A	N/A	N/A	N/A	N/A	N/A	N/A	N/A	N/A	N/A	N/A	N/A	N/A	N/A	N/A	N/A	N/A	N/A	N/A	N/A	N/A	N/A	N/A	N/A	N/A	N/A	N/A	N/A
AT1G04513			3	3.5967		N/A	N/A	N/A	N/A	N/A	N/A	N/A	N/A	N/A	N/A	N/A	N/A	N/A	N/A	N/A	N/A	-1.88934	0.0327023	N/A	N/A	N/A	N/A	N/A	N/A	4.28198	0.0401672	N/A	N/A	N/A	N/A	3.5967	0.0494311	N/A	N/A	N/A	N/A	N/A	N/A	N/A	N/A	N/A	N/A	N/A	N/A
AT1G04520			6	-0.0881664		N/A	N/A	N/A	N/A	N/A	N/A	1.04098	0.00280444	N/A	N/A	-1.20462	0.00367821	-1.78924	1.80593e-05	-1.02122	0.0115446	N/A	N/A	N/A	N/A	N/A	N/A	0.844888	0.000380847	N/A	N/A	N/A	N/A	N/A	N/A	N/A	N/A	N/A	N/A	N/A	N/A	N/A	N/A	N/A	N/A	N/A	N/A	N/A	N/A
AT1G04530	1	0.7631	5	-1.07686		N/A	N/A	N/A	N/A	0.7631	0.00131412	N/A	N/A	N/A	N/A	N/A	N/A	N/A	N/A	N/A	N/A	-1.07686	5.85389e-06	N/A	N/A	N/A	N/A	N/A	N/A	N/A	N/A	N/A	N/A	-0.882132	0.00023154	N/A	N/A	N/A	N/A	N/A	N/A	N/A	N/A	N/A	N/A	-1.11853	1.31801e-08	-1.59201	1.52297e-34
AT1G04537			1	1.58334		N/A	N/A	N/A	N/A	N/A	N/A	N/A	N/A	N/A	N/A	N/A	N/A	N/A	N/A	N/A	N/A	N/A	N/A	N/A	N/A	N/A	N/A	1.58334	0.04658	N/A	N/A	N/A	N/A	N/A	N/A	N/A	N/A	N/A	N/A	N/A	N/A	N/A	N/A	N/A	N/A	N/A	N/A	N/A	N/A
AT1G04550			3	0.825271		N/A	N/A	0.92177	0.00080076	N/A	N/A	0.825271	0.00516772	N/A	N/A	N/A	N/A	N/A	N/A	N/A	N/A	N/A	N/A	N/A	N/A	N/A	N/A	0.6316	0.00630199	N/A	N/A	N/A	N/A	N/A	N/A	N/A	N/A	N/A	N/A	N/A	N/A	N/A	N/A	N/A	N/A	N/A	N/A	N/A	N/A
AT1G04555			1	-1.19955		N/A	N/A	-1.19955	0.0318469	N/A	N/A	N/A	N/A	N/A	N/A	N/A	N/A	N/A	N/A	N/A	N/A	N/A	N/A	N/A	N/A	N/A	N/A	N/A	N/A	N/A	N/A	N/A	N/A	N/A	N/A	N/A	N/A	N/A	N/A	N/A	N/A	N/A	N/A	N/A	N/A	N/A	N/A	N/A	N/A
AT1G04560			1	-5.11786		N/A	N/A	N/A	N/A	N/A	N/A	N/A	N/A	N/A	N/A	N/A	N/A	N/A	N/A	N/A	N/A	N/A	N/A	N/A	N/A	N/A	N/A	N/A	N/A	N/A	N/A	N/A	N/A	N/A	N/A	N/A	N/A	N/A	N/A	N/A	N/A	N/A	N/A	N/A	N/A	-5.11786	0.000382011	N/A	N/A
AT1G04570	5	4.31818	17	4.48418		4.50613	1.85575e-64	5.12596	1.89409e-107	5.71662	2.14292e-39	5.5034	4.49264e-34	4.31818	1.5672e-33	4.67117	3.40379e-42	4.11439	8.77103e-30	3.47064	1.27462e-18	3.80967	2.29187e-58	N/A	N/A	4.25898	7.91985e-56	4.48418	2.27217e-67	4.18886	1.17879e-17	4.86567	7.51525e-31	4.49219	1.26517e-31	4.85873	1.14408e-42	4.2357	3.3e-06	3.6253	0.00041	2.83231	6.94829e-10	N/A	N/A	4.71685	4.15814e-24	5.42928	7.45164e-115
AT1G04577			1	2.88423		N/A	N/A	N/A	N/A	N/A	N/A	N/A	N/A	N/A	N/A	N/A	N/A	N/A	N/A	N/A	N/A	2.88423	0.00307762	N/A	N/A	N/A	N/A	N/A	N/A	N/A	N/A	N/A	N/A	N/A	N/A	N/A	N/A	N/A	N/A	N/A	N/A	N/A	N/A	N/A	N/A	N/A	N/A	N/A	N/A
AT1G04590			1	-0.984626		N/A	N/A	N/A	N/A	N/A	N/A	N/A	N/A	N/A	N/A	N/A	N/A	N/A	N/A	N/A	N/A	-0.984626	0.00852047	N/A	N/A	N/A	N/A	N/A	N/A	N/A	N/A	N/A	N/A	N/A	N/A	N/A	N/A	N/A	N/A	N/A	N/A	N/A	N/A	N/A	N/A	N/A	N/A	N/A	N/A
AT1G04600			1	3.8401		N/A	N/A	N/A	N/A	N/A	N/A	N/A	N/A	N/A	N/A	N/A	N/A	N/A	N/A	N/A	N/A	N/A	N/A	N/A	N/A	N/A	N/A	N/A	N/A	N/A	N/A	N/A	N/A	N/A	N/A	3.8401	0.00122718	N/A	N/A	N/A	N/A	N/A	N/A	N/A	N/A	N/A	N/A	N/A	N/A
AT1G04610			1	-4.7618		N/A	N/A	N/A	N/A	N/A	N/A	N/A	N/A	N/A	N/A	N/A	N/A	N/A	N/A	N/A	N/A	N/A	N/A	N/A	N/A	N/A	N/A	N/A	N/A	N/A	N/A	N/A	N/A	N/A	N/A	N/A	N/A	-4.7618	0.022	N/A	N/A	N/A	N/A	N/A	N/A	N/A	N/A	N/A	N/A
AT1G04620	1	0.965654	8	1.07642		N/A	N/A	0.591837	0.0146842	N/A	N/A	N/A	N/A	N/A	N/A	0.651699	0.0281198	0.878828	0.000592887	N/A	N/A	N/A	N/A	N/A	N/A	0.965654	0.000907584	0.81759	0.0032099	1.53811	1.82338e-07	1.27401	0.000110359	2.07909	5.50502e-12	1.77654	4.33213e-08	N/A	N/A	N/A	N/A	N/A	N/A	N/A	N/A	N/A	N/A	N/A	N/A
AT1G04640			1	-0.975622		N/A	N/A	N/A	N/A	N/A	N/A	N/A	N/A	N/A	N/A	N/A	N/A	N/A	N/A	N/A	N/A	-0.975622	3.91071e-06	N/A	N/A	N/A	N/A	N/A	N/A	N/A	N/A	N/A	N/A	N/A	N/A	N/A	N/A	N/A	N/A	N/A	N/A	N/A	N/A	N/A	N/A	N/A	N/A	N/A	N/A
AT1G04647			2	-4.38886		N/A	N/A	N/A	N/A	N/A	N/A	N/A	N/A	N/A	N/A	N/A	N/A	N/A	N/A	N/A	N/A	N/A	N/A	N/A	N/A	N/A	N/A	-3.62298	0.000765027	-5.15474	4.33188e-06	N/A	N/A	N/A	N/A	N/A	N/A	N/A	N/A	N/A	N/A	N/A	N/A	N/A	N/A	N/A	N/A	N/A	N/A
AT1G04660	1	0.908768				N/A	N/A	N/A	N/A	N/A	N/A	N/A	N/A	N/A	N/A	N/A	N/A	N/A	N/A	N/A	N/A	N/A	N/A	N/A	N/A	N/A	N/A	N/A	N/A	N/A	N/A	N/A	N/A	N/A	N/A	N/A	N/A	N/A	N/A	N/A	N/A	N/A	N/A	N/A	N/A	N/A	N/A	N/A	N/A
AT1G04680	2	0.71803	5	-0.924614		N/A	N/A	N/A	N/A	0.706768	0.00567386	N/A	N/A	N/A	N/A	N/A	N/A	-0.927617	0.000743839	-0.949255	0.000463294	N/A	N/A	N/A	N/A	N/A	N/A	N/A	N/A	N/A	N/A	-0.621236	0.0431628	-0.790663	0.00421682	-0.924614	0.000496345	N/A	N/A	N/A	N/A	N/A	N/A	N/A	N/A	N/A	N/A	N/A	N/A
AT1G04710	1	0.665354				N/A	N/A	N/A	N/A	N/A	N/A	N/A	N/A	N/A	N/A	N/A	N/A	N/A	N/A	N/A	N/A	N/A	N/A	N/A	N/A	N/A	N/A	N/A	N/A	N/A	N/A	N/A	N/A	N/A	N/A	N/A	N/A	N/A	N/A	N/A	N/A	N/A	N/A	N/A	N/A	N/A	N/A	N/A	N/A
AT1G04730			1	1.6779		N/A	N/A	N/A	N/A	N/A	N/A	N/A	N/A	N/A	N/A	N/A	N/A	N/A	N/A	N/A	N/A	N/A	N/A	N/A	N/A	N/A	N/A	N/A	N/A	N/A	N/A	N/A	N/A	N/A	N/A	N/A	N/A	N/A	N/A	1.6779	0.039	N/A	N/A	N/A	N/A	N/A	N/A	N/A	N/A
AT1G04733			1	-3.17813		N/A	N/A	N/A	N/A	N/A	N/A	N/A	N/A	N/A	N/A	N/A	N/A	N/A	N/A	N/A	N/A	N/A	N/A	N/A	N/A	N/A	N/A	N/A	N/A	N/A	N/A	N/A	N/A	N/A	N/A	N/A	N/A	N/A	N/A	N/A	N/A	N/A	N/A	N/A	N/A	-3.17813	0.00969935	N/A	N/A
AT1G04750			3	0.63681		N/A	N/A	0.63681	0.00118849	N/A	N/A	N/A	N/A	N/A	N/A	0.618278	0.0215294	0.654227	0.0105108	N/A	N/A	N/A	N/A	N/A	N/A	N/A	N/A	N/A	N/A	N/A	N/A	N/A	N/A	N/A	N/A	N/A	N/A	N/A	N/A	N/A	N/A	N/A	N/A	N/A	N/A	N/A	N/A	N/A	N/A
AT1G04760			1	3.69095		N/A	N/A	N/A	N/A	N/A	N/A	N/A	N/A	N/A	N/A	N/A	N/A	N/A	N/A	N/A	N/A	3.69095	9.49461e-05	N/A	N/A	N/A	N/A	N/A	N/A	N/A	N/A	N/A	N/A	N/A	N/A	N/A	N/A	N/A	N/A	N/A	N/A	N/A	N/A	N/A	N/A	N/A	N/A	N/A	N/A
AT1G04770	4	-1.06189	8	-1.22067		-1.13899	0.0108197	-1.59745	5.25866e-05	-2.20902	0.000810369	N/A	N/A	N/A	N/A	1.02663	0.037913	N/A	N/A	N/A	N/A	-0.635044	0.0154069	N/A	N/A	N/A	N/A	N/A	N/A	N/A	N/A	-1.83141	7.14489e-08	-1.18032	0.00124577	-1.39746	0.000105754	N/A	N/A	N/A	N/A	-0.674813	0.0167976	-0.660837	0.0206977	N/A	N/A	N/A	N/A
AT1G04780			1	1.27833		N/A	N/A	N/A	N/A	N/A	N/A	N/A	N/A	N/A	N/A	N/A	N/A	N/A	N/A	N/A	N/A	1.27833	2.93323e-14	N/A	N/A	N/A	N/A	N/A	N/A	N/A	N/A	N/A	N/A	N/A	N/A	N/A	N/A	N/A	N/A	N/A	N/A	N/A	N/A	N/A	N/A	N/A	N/A	N/A	N/A
AT1G04797			3	3.44189		N/A	N/A	N/A	N/A	N/A	N/A	N/A	N/A	N/A	N/A	N/A	N/A	N/A	N/A	3.84943	0.0466042	N/A	N/A	N/A	N/A	N/A	N/A	3.44189	0.000119009	N/A	N/A	N/A	N/A	N/A	N/A	N/A	N/A	N/A	N/A	N/A	N/A	1.97941	0.00160422	N/A	N/A	N/A	N/A	N/A	N/A
AT1G04800	1	0.635424	4	-0.657261		N/A	N/A	N/A	N/A	N/A	N/A	N/A	N/A	N/A	N/A	N/A	N/A	N/A	N/A	-0.635979	0.0133449	N/A	N/A	N/A	N/A	N/A	N/A	N/A	N/A	N/A	N/A	N/A	N/A	-0.992761	2.38563e-05	-0.678544	0.00380188	N/A	N/A	N/A	N/A	N/A	N/A	N/A	N/A	N/A	N/A	0.679418	3.35249e-07
AT1G04810			4	0.740324		N/A	N/A	N/A	N/A	N/A	N/A	0.899836	0.00111129	N/A	N/A	N/A	N/A	0.624581	0.0493324	0.741647	0.0113438	N/A	N/A	N/A	N/A	N/A	N/A	N/A	N/A	N/A	N/A	N/A	N/A	N/A	N/A	N/A	N/A	N/A	N/A	N/A	N/A	N/A	N/A	N/A	N/A	N/A	N/A	0.739001	6.41659e-09
AT1G04827			1	2.53774		N/A	N/A	N/A	N/A	N/A	N/A	N/A	N/A	N/A	N/A	N/A	N/A	N/A	N/A	N/A	N/A	2.53774	0.00246241	N/A	N/A	N/A	N/A	N/A	N/A	N/A	N/A	N/A	N/A	N/A	N/A	N/A	N/A	N/A	N/A	N/A	N/A	N/A	N/A	N/A	N/A	N/A	N/A	N/A	N/A
AT1G04830			1	0.721581		N/A	N/A	N/A	N/A	N/A	N/A	N/A	N/A	N/A	N/A	N/A	N/A	N/A	N/A	N/A	N/A	0.721581	0.00240359	N/A	N/A	N/A	N/A	N/A	N/A	N/A	N/A	N/A	N/A	N/A	N/A	N/A	N/A	N/A	N/A	N/A	N/A	N/A	N/A	N/A	N/A	N/A	N/A	N/A	N/A
AT1G04833	1	6.34638	4	5.05446		N/A	N/A	N/A	N/A	N/A	N/A	N/A	N/A	6.34638	0.0170422	6.53112	0.00495446	5.04948	0.0488742	5.05944	0.0488517	N/A	N/A	N/A	N/A	N/A	N/A	N/A	N/A	N/A	N/A	N/A	N/A	N/A	N/A	N/A	N/A	N/A	N/A	N/A	N/A	-2.25349	0.000140756	N/A	N/A	N/A	N/A	N/A	N/A
AT1G04837	2	1.03243	2	0.94997		1.05487	0.00147214	N/A	N/A	1.01	0.0205212	N/A	N/A	N/A	N/A	1.1311	7.28884e-05	N/A	N/A	N/A	N/A	0.768839	0.00631205	N/A	N/A	N/A	N/A	N/A	N/A	N/A	N/A	N/A	N/A	N/A	N/A	N/A	N/A	N/A	N/A	N/A	N/A	N/A	N/A	N/A	N/A	N/A	N/A	N/A	N/A
AT1G04840			1	1.86722		N/A	N/A	N/A	N/A	N/A	N/A	N/A	N/A	N/A	N/A	N/A	N/A	N/A	N/A	N/A	N/A	N/A	N/A	N/A	N/A	N/A	N/A	N/A	N/A	N/A	N/A	N/A	N/A	N/A	N/A	N/A	N/A	N/A	N/A	N/A	N/A	1.86722	0.0366672	N/A	N/A	N/A	N/A	N/A	N/A
AT1G04850			2	0.70097		N/A	N/A	0.751985	3.98832e-05	N/A	N/A	0.649955	0.00172806	N/A	N/A	N/A	N/A	N/A	N/A	N/A	N/A	N/A	N/A	N/A	N/A	N/A	N/A	N/A	N/A	N/A	N/A	N/A	N/A	N/A	N/A	N/A	N/A	N/A	N/A	N/A	N/A	N/A	N/A	N/A	N/A	N/A	N/A	N/A	N/A
AT1G04853			4	2.09138		N/A	N/A	1.39409	0.00158556	N/A	N/A	N/A	N/A	N/A	N/A	1.72753	0.0191151	N/A	N/A	N/A	N/A	N/A	N/A	N/A	N/A	N/A	N/A	N/A	N/A	2.45524	0.0216646	2.66554	0.00750587	N/A	N/A	N/A	N/A	N/A	N/A	N/A	N/A	N/A	N/A	N/A	N/A	N/A	N/A	N/A	N/A
AT1G04860	1	0.701111	4	0.751983		N/A	N/A	N/A	N/A	N/A	N/A	0.783862	0.0147912	N/A	N/A	N/A	N/A	N/A	N/A	N/A	N/A	N/A	N/A	N/A	N/A	N/A	N/A	0.617689	0.0213856	N/A	N/A	N/A	N/A	N/A	N/A	N/A	N/A	N/A	N/A	N/A	N/A	N/A	N/A	N/A	N/A	0.720104	0.0130457	0.798555	2.10043e-11
AT1G04870	1	0.651562	8	1.14445		N/A	N/A	N/A	N/A	N/A	N/A	2.12902	4.49473e-15	N/A	N/A	N/A	N/A	0.900167	0.031993	1.33884	0.000156734	N/A	N/A	N/A	N/A	N/A	N/A	0.950059	3.44067e-05	N/A	N/A	N/A	N/A	N/A	N/A	0.683978	0.0154689	1.5151	0.01	N/A	N/A	N/A	N/A	N/A	N/A	0.878024	2.8849e-06	1.41296	2.93598e-28
AT1G04877			1	2.31179		N/A	N/A	N/A	N/A	N/A	N/A	N/A	N/A	N/A	N/A	N/A	N/A	N/A	N/A	N/A	N/A	N/A	N/A	N/A	N/A	N/A	N/A	N/A	N/A	N/A	N/A	N/A	N/A	N/A	N/A	2.31179	0.0443976	N/A	N/A	N/A	N/A	N/A	N/A	N/A	N/A	N/A	N/A	N/A	N/A
AT1G04880			1	3.45056		N/A	N/A	N/A	N/A	N/A	N/A	3.45056	0.0348146	N/A	N/A	N/A	N/A	N/A	N/A	N/A	N/A	N/A	N/A	N/A	N/A	N/A	N/A	N/A	N/A	N/A	N/A	N/A	N/A	N/A	N/A	N/A	N/A	N/A	N/A	N/A	N/A	N/A	N/A	N/A	N/A	N/A	N/A	N/A	N/A
AT1G04893			1	-1.92548		N/A	N/A	N/A	N/A	N/A	N/A	-1.92548	0.0442025	N/A	N/A	N/A	N/A	N/A	N/A	N/A	N/A	N/A	N/A	N/A	N/A	N/A	N/A	N/A	N/A	N/A	N/A	N/A	N/A	N/A	N/A	N/A	N/A	N/A	N/A	N/A	N/A	N/A	N/A	N/A	N/A	N/A	N/A	N/A	N/A
AT1G04900			13	1.36984		N/A	N/A	N/A	N/A	N/A	N/A	1.68776	1.63948e-05	N/A	N/A	N/A	N/A	N/A	N/A	1.36984	0.00443551	0.989788	0.00120892	N/A	N/A	N/A	N/A	0.97022	0.00270489	1.19852	0.0142821	1.2912	0.00632621	1.01094	0.00812363	N/A	N/A	2.3688	3.1e-14	2.4184	1.6e-14	1.45183	9.14251e-08	N/A	N/A	1.44046	0.000100243	1.51479	1.36388e-14
AT1G04907			1	4.69731		N/A	N/A	N/A	N/A	N/A	N/A	N/A	N/A	N/A	N/A	N/A	N/A	N/A	N/A	N/A	N/A	N/A	N/A	N/A	N/A	N/A	N/A	N/A	N/A	4.69731	0.0326368	N/A	N/A	N/A	N/A	N/A	N/A	N/A	N/A	N/A	N/A	N/A	N/A	N/A	N/A	N/A	N/A	N/A	N/A
AT1G04913			2	0.482184		N/A	N/A	N/A	N/A	N/A	N/A	N/A	N/A	N/A	N/A	-3.82584	0.0272359	N/A	N/A	N/A	N/A	4.79021	0.000833192	N/A	N/A	N/A	N/A	N/A	N/A	N/A	N/A	N/A	N/A	N/A	N/A	N/A	N/A	N/A	N/A	N/A	N/A	N/A	N/A	N/A	N/A	N/A	N/A	N/A	N/A
AT1G04917			1	5.38035		N/A	N/A	N/A	N/A	N/A	N/A	N/A	N/A	N/A	N/A	N/A	N/A	N/A	N/A	N/A	N/A	N/A	N/A	N/A	N/A	N/A	N/A	N/A	N/A	N/A	N/A	N/A	N/A	N/A	N/A	5.38035	0.00228203	N/A	N/A	N/A	N/A	N/A	N/A	N/A	N/A	N/A	N/A	N/A	N/A
AT1G04930	1	0.835316	2	0.934171		N/A	N/A	N/A	N/A	N/A	N/A	N/A	N/A	N/A	N/A	N/A	N/A	N/A	N/A	N/A	N/A	N/A	N/A	N/A	N/A	N/A	N/A	N/A	N/A	N/A	N/A	N/A	N/A	N/A	N/A	N/A	N/A	N/A	N/A	N/A	N/A	N/A	N/A	N/A	N/A	0.945795	0.0461586	0.922547	1.57942e-05
AT1G04933			1	5.05134		N/A	N/A	N/A	N/A	N/A	N/A	N/A	N/A	N/A	N/A	N/A	N/A	N/A	N/A	N/A	N/A	N/A	N/A	N/A	N/A	N/A	N/A	N/A	N/A	5.05134	0.0442096	N/A	N/A	N/A	N/A	N/A	N/A	N/A	N/A	N/A	N/A	N/A	N/A	N/A	N/A	N/A	N/A	N/A	N/A
AT1G04940			1	-0.791285		N/A	N/A	-0.791285	0.00657683	N/A	N/A	N/A	N/A	N/A	N/A	N/A	N/A	N/A	N/A	N/A	N/A	N/A	N/A	N/A	N/A	N/A	N/A	N/A	N/A	N/A	N/A	N/A	N/A	N/A	N/A	N/A	N/A	N/A	N/A	N/A	N/A	N/A	N/A	N/A	N/A	N/A	N/A	N/A	N/A
AT1G04945			9	1.74598		N/A	N/A	2.04606	7.20008e-08	N/A	N/A	2.57769	5.81236e-12	N/A	N/A	N/A	N/A	2.22128	4.29168e-05	2.4036	2.75732e-06	0.963685	0.00432975	N/A	N/A	N/A	N/A	1.74598	4.03044e-07	N/A	N/A	N/A	N/A	N/A	N/A	1.36703	0.00031092	N/A	N/A	N/A	N/A	0.934992	0.00717377	N/A	N/A	1.38978	0.000824495	N/A	N/A
AT1G04950			3	-0.733177		N/A	N/A	-1.3074	0.00105733	N/A	N/A	N/A	N/A	N/A	N/A	N/A	N/A	N/A	N/A	N/A	N/A	-0.733177	0.0325203	N/A	N/A	N/A	N/A	N/A	N/A	N/A	N/A	N/A	N/A	N/A	N/A	N/A	N/A	N/A	N/A	N/A	N/A	N/A	N/A	N/A	N/A	N/A	N/A	-0.626953	0.00130333
AT1G04970			3	-1.0478		N/A	N/A	-1.10563	7.69841e-06	N/A	N/A	N/A	N/A	N/A	N/A	N/A	N/A	N/A	N/A	N/A	N/A	N/A	N/A	N/A	N/A	N/A	N/A	N/A	N/A	N/A	N/A	N/A	N/A	N/A	N/A	N/A	N/A	N/A	N/A	N/A	N/A	N/A	N/A	N/A	N/A	-0.827671	0.0350033	-1.0478	1.26959e-08
AT1G04980			4	-1.2362		N/A	N/A	N/A	N/A	N/A	N/A	N/A	N/A	N/A	N/A	N/A	N/A	-2.18446	0.00199035	N/A	N/A	N/A	N/A	N/A	N/A	N/A	N/A	N/A	N/A	-1.20323	0.000299801	N/A	N/A	N/A	N/A	N/A	N/A	N/A	N/A	N/A	N/A	N/A	N/A	N/A	N/A	N/A	N/A	-1.05365	3.56087e-10
AT1G04990	2	-0.153462	8	1.67899		N/A	N/A	0.856727	0.00675163	N/A	N/A	N/A	N/A	N/A	N/A	1.73667	4.60812e-06	1.87658	2.66587e-07	1.86232	3.40411e-07	N/A	N/A	N/A	N/A	0.715669	0.0178869	N/A	N/A	1.00714	0.0132502	1.71564	2.43073e-08	1.60901	9.98301e-07	1.64233	3.37966e-07	N/A	N/A	N/A	N/A	N/A	N/A	N/A	N/A	N/A	N/A	N/A	N/A
AT1G05000	2	2.76374	11	1.9776		N/A	N/A	1.41352	0.00444164	N/A	N/A	N/A	N/A	2.61726	2.4399e-06	2.05511	0.00123127	2.34053	4.81907e-05	2.1725	0.000290448	N/A	N/A	N/A	N/A	N/A	N/A	0.998553	8.59703e-06	N/A	N/A	N/A	N/A	N/A	N/A	2.1292	0.0114764	2.4553	5.4e-07	1.9776	0.0013	1.02146	0.0237573	N/A	N/A	N/A	N/A	0.669108	0.00687679
AT1G05010	2	0.907173	4	-0.0179907		N/A	N/A	0.883467	6.95066e-08	N/A	N/A	N/A	N/A	N/A	N/A	0.601813	0.00100655	N/A	N/A	N/A	N/A	N/A	N/A	N/A	N/A	N/A	N/A	N/A	N/A	-0.637794	0.000518075	N/A	N/A	N/A	N/A	N/A	N/A	-1.5176	0.073	N/A	N/A	N/A	N/A	N/A	N/A	N/A	N/A	N/A	N/A
AT1G05020	1	2.26341				N/A	N/A	N/A	N/A	N/A	N/A	N/A	N/A	N/A	N/A	N/A	N/A	N/A	N/A	N/A	N/A	N/A	N/A	N/A	N/A	N/A	N/A	N/A	N/A	N/A	N/A	N/A	N/A	N/A	N/A	N/A	N/A	N/A	N/A	N/A	N/A	N/A	N/A	N/A	N/A	N/A	N/A	N/A	N/A
AT1G05023	2	-2.44419	5	-3.58227		-2.25784	0.0424139	-3.58227	0.00071166	N/A	N/A	-5.02631	0.0051882	N/A	N/A	N/A	N/A	N/A	N/A	N/A	N/A	N/A	N/A	N/A	N/A	-2.63053	0.026559	-3.27182	0.00177849	N/A	N/A	-3.1949	0.00274353	N/A	N/A	-3.9382	0.00254618	N/A	N/A	N/A	N/A	N/A	N/A	N/A	N/A	N/A	N/A	N/A	N/A
AT1G05030			4	-1.12787		N/A	N/A	-1.38058	0.000484076	N/A	N/A	-0.877983	0.0292601	N/A	N/A	N/A	N/A	N/A	N/A	N/A	N/A	-1.06647	0.00642937	N/A	N/A	N/A	N/A	N/A	N/A	N/A	N/A	-1.18926	0.0376309	N/A	N/A	N/A	N/A	N/A	N/A	N/A	N/A	N/A	N/A	N/A	N/A	N/A	N/A	N/A	N/A
AT1G05033	1	1.78026				N/A	N/A	N/A	N/A	N/A	N/A	N/A	N/A	N/A	N/A	N/A	N/A	N/A	N/A	N/A	N/A	N/A	N/A	N/A	N/A	N/A	N/A	N/A	N/A	N/A	N/A	N/A	N/A	N/A	N/A	N/A	N/A	N/A	N/A	N/A	N/A	N/A	N/A	1.78026	0.031264	N/A	N/A	N/A	N/A
AT1G05035			2	-3.08806		N/A	N/A	-4.47035	0.0230959	N/A	N/A	N/A	N/A	N/A	N/A	N/A	N/A	N/A	N/A	N/A	N/A	N/A	N/A	N/A	N/A	N/A	N/A	-1.70577	0.0395377	N/A	N/A	N/A	N/A	N/A	N/A	N/A	N/A	N/A	N/A	N/A	N/A	N/A	N/A	N/A	N/A	N/A	N/A	N/A	N/A
AT1G05043			1	2.00582		N/A	N/A	N/A	N/A	N/A	N/A	N/A	N/A	N/A	N/A	N/A	N/A	N/A	N/A	N/A	N/A	2.00582	0.0146689	N/A	N/A	N/A	N/A	N/A	N/A	N/A	N/A	N/A	N/A	N/A	N/A	N/A	N/A	N/A	N/A	N/A	N/A	N/A	N/A	N/A	N/A	N/A	N/A	N/A	N/A
AT1G05055			1	0.622503		N/A	N/A	N/A	N/A	N/A	N/A	N/A	N/A	N/A	N/A	N/A	N/A	N/A	N/A	N/A	N/A	N/A	N/A	N/A	N/A	N/A	N/A	N/A	N/A	N/A	N/A	N/A	N/A	N/A	N/A	N/A	N/A	N/A	N/A	N/A	N/A	N/A	N/A	N/A	N/A	N/A	N/A	0.622503	7.90466e-05
AT1G05060	1	-0.837929	7	-0.779483		N/A	N/A	-0.742073	0.00789367	N/A	N/A	N/A	N/A	N/A	N/A	N/A	N/A	N/A	N/A	N/A	N/A	-0.779483	0.000906523	N/A	N/A	N/A	N/A	-0.76705	0.0109574	N/A	N/A	N/A	N/A	N/A	N/A	N/A	N/A	-1.5609	0.009	-1.6742	0.00086	N/A	N/A	N/A	N/A	N/A	N/A	-0.763188	0.000310491
AT1G05065			2	2.0454		N/A	N/A	N/A	N/A	N/A	N/A	N/A	N/A	N/A	N/A	2.45032	0.00247753	N/A	N/A	N/A	N/A	1.64048	0.0289442	N/A	N/A	N/A	N/A	N/A	N/A	N/A	N/A	N/A	N/A	N/A	N/A	N/A	N/A	N/A	N/A	N/A	N/A	N/A	N/A	N/A	N/A	N/A	N/A	N/A	N/A
AT1G05070	1	0.705876	1	0.601407		N/A	N/A	N/A	N/A	N/A	N/A	N/A	N/A	N/A	N/A	N/A	N/A	N/A	N/A	N/A	N/A	N/A	N/A	N/A	N/A	N/A	N/A	0.601407	0.00807224	N/A	N/A	N/A	N/A	N/A	N/A	N/A	N/A	N/A	N/A	N/A	N/A	N/A	N/A	N/A	N/A	N/A	N/A	N/A	N/A
AT1G05083			1	3.80172		N/A	N/A	N/A	N/A	N/A	N/A	N/A	N/A	N/A	N/A	N/A	N/A	N/A	N/A	N/A	N/A	N/A	N/A	N/A	N/A	N/A	N/A	N/A	N/A	3.80172	0.00124224	N/A	N/A	N/A	N/A	N/A	N/A	N/A	N/A	N/A	N/A	N/A	N/A	N/A	N/A	N/A	N/A	N/A	N/A
AT1G05100	1	1.30765	5	2.86193		N/A	N/A	4.97649	1.10746e-17	N/A	N/A	2.30329	0.0115008	N/A	N/A	N/A	N/A	N/A	N/A	N/A	N/A	2.01453	1.54879e-08	N/A	N/A	N/A	N/A	3.15474	1.84075e-08	N/A	N/A	N/A	N/A	N/A	N/A	2.86193	0.00205501	N/A	N/A	N/A	N/A	N/A	N/A	N/A	N/A	N/A	N/A	N/A	N/A
AT1G05103			2	-4.87332		N/A	N/A	N/A	N/A	N/A	N/A	-5.01103	0.0117093	N/A	N/A	N/A	N/A	N/A	N/A	N/A	N/A	N/A	N/A	N/A	N/A	N/A	N/A	N/A	N/A	N/A	N/A	N/A	N/A	N/A	N/A	-4.73561	0.0216283	N/A	N/A	N/A	N/A	N/A	N/A	N/A	N/A	N/A	N/A	N/A	N/A
AT1G05107			1	-5.10818		N/A	N/A	N/A	N/A	N/A	N/A	-5.10818	0.00379092	N/A	N/A	N/A	N/A	N/A	N/A	N/A	N/A	N/A	N/A	N/A	N/A	N/A	N/A	N/A	N/A	N/A	N/A	N/A	N/A	N/A	N/A	N/A	N/A	N/A	N/A	N/A	N/A	N/A	N/A	N/A	N/A	N/A	N/A	N/A	N/A
AT1G05120			4	1.06547		N/A	N/A	N/A	N/A	N/A	N/A	N/A	N/A	N/A	N/A	N/A	N/A	1.08539	0.00493697	1.10957	0.00336366	0.967607	9.15227e-05	N/A	N/A	N/A	N/A	N/A	N/A	N/A	N/A	N/A	N/A	N/A	N/A	1.04555	0.00754182	N/A	N/A	N/A	N/A	N/A	N/A	N/A	N/A	N/A	N/A	N/A	N/A
AT1G05135	3	1.46337	6	0.965758		N/A	N/A	N/A	N/A	N/A	N/A	-0.673444	0.0019754	0.763454	0.00167576	0.918993	1.3734e-05	N/A	N/A	N/A	N/A	-1.23453	3.19716e-06	N/A	N/A	N/A	N/A	N/A	N/A	N/A	N/A	N/A	N/A	5.89688	0.00020919	7.07979	8.63754e-10	N/A	N/A	N/A	N/A	N/A	N/A	N/A	N/A	N/A	N/A	1.01252	5.55129e-09
AT1G05136			1	-5.06758		N/A	N/A	-5.06758	0.00376183	N/A	N/A	N/A	N/A	N/A	N/A	N/A	N/A	N/A	N/A	N/A	N/A	N/A	N/A	N/A	N/A	N/A	N/A	N/A	N/A	N/A	N/A	N/A	N/A	N/A	N/A	N/A	N/A	N/A	N/A	N/A	N/A	N/A	N/A	N/A	N/A	N/A	N/A	N/A	N/A
AT1G05140			4	-0.646068	|response to cold|	N/A	N/A	-0.599754	0.0106905	N/A	N/A	N/A	N/A	N/A	N/A	N/A	N/A	N/A	N/A	N/A	N/A	-0.595315	0.00153362	N/A	N/A	N/A	N/A	N/A	N/A	N/A	N/A	N/A	N/A	N/A	N/A	N/A	N/A	N/A	N/A	N/A	N/A	N/A	N/A	N/A	N/A	-0.692382	0.00135058	-1.05009	4.68802e-16
AT1G05143			2	-1.85814		N/A	N/A	N/A	N/A	N/A	N/A	N/A	N/A	N/A	N/A	N/A	N/A	N/A	N/A	N/A	N/A	-1.93337	0.0220581	N/A	N/A	N/A	N/A	N/A	N/A	-1.78291	0.0279564	N/A	N/A	N/A	N/A	N/A	N/A	N/A	N/A	N/A	N/A	N/A	N/A	N/A	N/A	N/A	N/A	N/A	N/A
AT1G05150	1	0.817446				N/A	N/A	N/A	N/A	N/A	N/A	N/A	N/A	N/A	N/A	N/A	N/A	N/A	N/A	N/A	N/A	N/A	N/A	N/A	N/A	N/A	N/A	N/A	N/A	N/A	N/A	N/A	N/A	N/A	N/A	N/A	N/A	N/A	N/A	N/A	N/A	N/A	N/A	N/A	N/A	N/A	N/A	N/A	N/A
AT1G05160			1	1.07857		N/A	N/A	N/A	N/A	N/A	N/A	N/A	N/A	N/A	N/A	N/A	N/A	N/A	N/A	N/A	N/A	N/A	N/A	N/A	N/A	N/A	N/A	N/A	N/A	N/A	N/A	N/A	N/A	1.07857	0.0155882	N/A	N/A	N/A	N/A	N/A	N/A	N/A	N/A	N/A	N/A	N/A	N/A	N/A	N/A
AT1G05170	2	-0.0297651	5	1.22163		1.2082	0.00262813	2.51396	1.47831e-22	N/A	N/A	1.22163	0.000957791	N/A	N/A	N/A	N/A	N/A	N/A	N/A	N/A	1.18517	1.17124e-06	N/A	N/A	N/A	N/A	1.70748	1.02264e-13	N/A	N/A	N/A	N/A	N/A	N/A	1.17487	9.49134e-06	N/A	N/A	N/A	N/A	N/A	N/A	N/A	N/A	N/A	N/A	N/A	N/A
AT1G05180			2	0.861061		N/A	N/A	N/A	N/A	N/A	N/A	N/A	N/A	N/A	N/A	N/A	N/A	0.836987	0.014667	0.885136	0.00756	N/A	N/A	N/A	N/A	N/A	N/A	N/A	N/A	N/A	N/A	N/A	N/A	N/A	N/A	N/A	N/A	N/A	N/A	N/A	N/A	N/A	N/A	N/A	N/A	N/A	N/A	N/A	N/A
AT1G05183	1	-3.31246	4	-1.83968		-3.31246	0.0048478	-1.94754	0.0237462	N/A	N/A	-2.83137	0.0334776	N/A	N/A	N/A	N/A	N/A	N/A	N/A	N/A	-1.73182	0.0187664	N/A	N/A	N/A	N/A	N/A	N/A	N/A	N/A	-1.72611	0.0460519	N/A	N/A	N/A	N/A	N/A	N/A	N/A	N/A	N/A	N/A	N/A	N/A	N/A	N/A	N/A	N/A
AT1G05200	1	0.714978			|cellular response to cold|	N/A	N/A	N/A	N/A	0.714978	0.00241703	N/A	N/A	N/A	N/A	N/A	N/A	N/A	N/A	N/A	N/A	N/A	N/A	N/A	N/A	N/A	N/A	N/A	N/A	N/A	N/A	N/A	N/A	N/A	N/A	N/A	N/A	N/A	N/A	N/A	N/A	N/A	N/A	N/A	N/A	N/A	N/A	N/A	N/A
AT1G05205			1	-1.24046		N/A	N/A	N/A	N/A	N/A	N/A	N/A	N/A	N/A	N/A	N/A	N/A	N/A	N/A	N/A	N/A	-1.24046	1.17e-06	N/A	N/A	N/A	N/A	N/A	N/A	N/A	N/A	N/A	N/A	N/A	N/A	N/A	N/A	N/A	N/A	N/A	N/A	N/A	N/A	N/A	N/A	N/A	N/A	N/A	N/A
AT1G05207	4	-1.79116	9	-1.36258		-2.48636	4.20592e-11	-3.48414	1.49029e-16	-1.40765	0.00028656	-1.10916	0.00150315	N/A	N/A	-1.34624	0.0411575	-2.20548	0.000539543	N/A	N/A	-2.11091	0.0177028	N/A	N/A	-2.17467	5.19736e-10	-1.4186	3.87071e-06	N/A	N/A	-0.949585	0.00277012	N/A	N/A	-1.36258	2.24336e-06	N/A	N/A	N/A	N/A	N/A	N/A	-0.877647	0.0157849	-1.13043	0.000201032	N/A	N/A
AT1G05210	1	0.681987	2	-1.26652		N/A	N/A	N/A	N/A	N/A	N/A	N/A	N/A	N/A	N/A	N/A	N/A	N/A	N/A	N/A	N/A	N/A	N/A	N/A	N/A	N/A	N/A	N/A	N/A	N/A	N/A	N/A	N/A	N/A	N/A	-1.88642	4.6032e-05	N/A	N/A	N/A	N/A	N/A	N/A	N/A	N/A	N/A	N/A	-0.646627	0.0304474
AT1G05213			1	1.4422		N/A	N/A	N/A	N/A	N/A	N/A	N/A	N/A	N/A	N/A	N/A	N/A	N/A	N/A	N/A	N/A	1.4422	0.010373	N/A	N/A	N/A	N/A	N/A	N/A	N/A	N/A	N/A	N/A	N/A	N/A	N/A	N/A	N/A	N/A	N/A	N/A	N/A	N/A	N/A	N/A	N/A	N/A	N/A	N/A
AT1G05240			1	-1.61936		N/A	N/A	N/A	N/A	N/A	N/A	N/A	N/A	N/A	N/A	N/A	N/A	N/A	N/A	N/A	N/A	N/A	N/A	N/A	N/A	N/A	N/A	-1.61936	4.39495e-05	N/A	N/A	N/A	N/A	N/A	N/A	N/A	N/A	N/A	N/A	N/A	N/A	N/A	N/A	N/A	N/A	N/A	N/A	N/A	N/A
AT1G05247			1	-2.66809		N/A	N/A	N/A	N/A	N/A	N/A	N/A	N/A	N/A	N/A	N/A	N/A	N/A	N/A	N/A	N/A	N/A	N/A	N/A	N/A	N/A	N/A	N/A	N/A	N/A	N/A	N/A	N/A	N/A	N/A	N/A	N/A	N/A	N/A	N/A	N/A	-2.66809	0.0344176	N/A	N/A	N/A	N/A	N/A	N/A
AT1G05250			1	-2.22132		N/A	N/A	N/A	N/A	N/A	N/A	N/A	N/A	N/A	N/A	N/A	N/A	N/A	N/A	N/A	N/A	N/A	N/A	N/A	N/A	N/A	N/A	-2.22132	0.000575338	N/A	N/A	N/A	N/A	N/A	N/A	N/A	N/A	N/A	N/A	N/A	N/A	N/A	N/A	N/A	N/A	N/A	N/A	N/A	N/A
AT1G05257			1	-1.5987		N/A	N/A	-1.5987	0.0416684	N/A	N/A	N/A	N/A	N/A	N/A	N/A	N/A	N/A	N/A	N/A	N/A	N/A	N/A	N/A	N/A	N/A	N/A	N/A	N/A	N/A	N/A	N/A	N/A	N/A	N/A	N/A	N/A	N/A	N/A	N/A	N/A	N/A	N/A	N/A	N/A	N/A	N/A	N/A	N/A
AT1G05260	1	-1.41828	2	1.68361	|response to cold|	N/A	N/A	N/A	N/A	N/A	N/A	N/A	N/A	N/A	N/A	N/A	N/A	N/A	N/A	N/A	N/A	N/A	N/A	N/A	N/A	N/A	N/A	N/A	N/A	N/A	N/A	N/A	N/A	N/A	N/A	1.71284	0.0385427	N/A	N/A	N/A	N/A	1.65438	0.0106788	N/A	N/A	N/A	N/A	N/A	N/A
AT1G05270			1	0.601151		N/A	N/A	N/A	N/A	N/A	N/A	N/A	N/A	N/A	N/A	N/A	N/A	0.601151	0.0370213	N/A	N/A	N/A	N/A	N/A	N/A	N/A	N/A	N/A	N/A	N/A	N/A	N/A	N/A	N/A	N/A	N/A	N/A	N/A	N/A	N/A	N/A	N/A	N/A	N/A	N/A	N/A	N/A	N/A	N/A
AT1G05277			1	1.41263		N/A	N/A	N/A	N/A	N/A	N/A	N/A	N/A	N/A	N/A	N/A	N/A	N/A	N/A	N/A	N/A	1.41263	0.0295403	N/A	N/A	N/A	N/A	N/A	N/A	N/A	N/A	N/A	N/A	N/A	N/A	N/A	N/A	N/A	N/A	N/A	N/A	N/A	N/A	N/A	N/A	N/A	N/A	N/A	N/A
AT1G05283			1	-4.23937		N/A	N/A	N/A	N/A	N/A	N/A	-4.23937	0.0479714	N/A	N/A	N/A	N/A	N/A	N/A	N/A	N/A	N/A	N/A	N/A	N/A	N/A	N/A	N/A	N/A	N/A	N/A	N/A	N/A	N/A	N/A	N/A	N/A	N/A	N/A	N/A	N/A	N/A	N/A	N/A	N/A	N/A	N/A	N/A	N/A
AT1G05300			3	1.96051		N/A	N/A	N/A	N/A	N/A	N/A	N/A	N/A	N/A	N/A	1.96051	0.00164434	2.07226	0.000468971	N/A	N/A	N/A	N/A	N/A	N/A	N/A	N/A	N/A	N/A	N/A	N/A	N/A	N/A	N/A	N/A	N/A	N/A	N/A	N/A	N/A	N/A	N/A	N/A	N/A	N/A	N/A	N/A	N/A	N/A
AT1G05310	1	0.926682	4	-2.94974		N/A	N/A	-5.47606	0.00066052	N/A	N/A	N/A	N/A	N/A	N/A	N/A	N/A	N/A	N/A	N/A	N/A	-3.86402	0.00199682	1.08882	0.0357989	N/A	N/A	-2.03547	0.0135017	N/A	N/A	N/A	N/A	N/A	N/A	N/A	N/A	N/A	N/A	N/A	N/A	N/A	N/A	N/A	N/A	N/A	N/A	N/A	N/A
AT1G05317			4	2.86251		N/A	N/A	4.50979	0.0188069	N/A	N/A	N/A	N/A	N/A	N/A	N/A	N/A	N/A	N/A	N/A	N/A	2.90476	9.21311e-06	N/A	N/A	N/A	N/A	2.82025	0.00737739	N/A	N/A	2.25931	0.0120638	N/A	N/A	N/A	N/A	N/A	N/A	N/A	N/A	N/A	N/A	N/A	N/A	N/A	N/A	N/A	N/A
AT1G05320			5	-1.07998		N/A	N/A	-1.7362	0.00241242	N/A	N/A	N/A	N/A	N/A	N/A	N/A	N/A	N/A	N/A	N/A	N/A	-1.07998	0.0224535	N/A	N/A	N/A	N/A	-1.21488	0.000411532	N/A	N/A	N/A	N/A	N/A	N/A	-0.831111	0.0354272	N/A	N/A	N/A	N/A	N/A	N/A	N/A	N/A	N/A	N/A	-0.585821	0.000621246
AT1G05323			1	2.00891		N/A	N/A	N/A	N/A	N/A	N/A	N/A	N/A	N/A	N/A	N/A	N/A	N/A	N/A	N/A	N/A	N/A	N/A	N/A	N/A	N/A	N/A	N/A	N/A	N/A	N/A	N/A	N/A	N/A	N/A	2.00891	0.0392209	N/A	N/A	N/A	N/A	N/A	N/A	N/A	N/A	N/A	N/A	N/A	N/A
AT1G05330			2	3.623		N/A	N/A	N/A	N/A	N/A	N/A	N/A	N/A	N/A	N/A	N/A	N/A	N/A	N/A	N/A	N/A	2.56579	0.00710434	N/A	N/A	N/A	N/A	N/A	N/A	N/A	N/A	N/A	N/A	N/A	N/A	4.68022	0.0247314	N/A	N/A	N/A	N/A	N/A	N/A	N/A	N/A	N/A	N/A	N/A	N/A
AT1G05333			2	2.29921		N/A	N/A	N/A	N/A	N/A	N/A	N/A	N/A	N/A	N/A	N/A	N/A	N/A	N/A	N/A	N/A	N/A	N/A	N/A	N/A	N/A	N/A	N/A	N/A	N/A	N/A	N/A	N/A	N/A	N/A	5.65993	0.0306154	N/A	N/A	N/A	N/A	-1.06152	0.00344067	N/A	N/A	N/A	N/A	N/A	N/A
AT1G05340	2	-0.113545	6	-0.622399		0.777067	0.030917	N/A	N/A	N/A	N/A	N/A	N/A	N/A	N/A	N/A	N/A	N/A	N/A	N/A	N/A	0.928853	1.87846e-08	N/A	N/A	N/A	N/A	N/A	N/A	N/A	N/A	1.31754	3.27021e-08	N/A	N/A	5.01764	5.37465e-28	-2.4944	0.00073	-3.3323	2.6e-09	N/A	N/A	N/A	N/A	N/A	N/A	N/A	N/A
AT1G05347			3	-0.791606		N/A	N/A	N/A	N/A	N/A	N/A	N/A	N/A	N/A	N/A	-0.875958	0.0483774	N/A	N/A	N/A	N/A	3.81682	0.027956	N/A	N/A	N/A	N/A	N/A	N/A	N/A	N/A	N/A	N/A	N/A	N/A	N/A	N/A	N/A	N/A	N/A	N/A	-0.791606	0.0386011	N/A	N/A	N/A	N/A	N/A	N/A
AT1G05360	1	-0.693641	1	1.18202		N/A	N/A	N/A	N/A	N/A	N/A	N/A	N/A	N/A	N/A	N/A	N/A	N/A	N/A	N/A	N/A	1.18202	0.00614129	N/A	N/A	N/A	N/A	N/A	N/A	N/A	N/A	N/A	N/A	N/A	N/A	N/A	N/A	N/A	N/A	N/A	N/A	N/A	N/A	N/A	N/A	N/A	N/A	N/A	N/A
AT1G05363			1	4.34173		N/A	N/A	4.34173	0.0333707	N/A	N/A	N/A	N/A	N/A	N/A	N/A	N/A	N/A	N/A	N/A	N/A	N/A	N/A	N/A	N/A	N/A	N/A	N/A	N/A	N/A	N/A	N/A	N/A	N/A	N/A	N/A	N/A	N/A	N/A	N/A	N/A	N/A	N/A	N/A	N/A	N/A	N/A	N/A	N/A
AT1G05385			6	-1.0391		N/A	N/A	-1.10174	0.000321175	N/A	N/A	N/A	N/A	N/A	N/A	N/A	N/A	N/A	N/A	N/A	N/A	-1.27598	2.00915e-07	N/A	N/A	N/A	N/A	N/A	N/A	0.680233	0.00666709	N/A	N/A	N/A	N/A	-0.740148	0.0148363	N/A	N/A	N/A	N/A	N/A	N/A	N/A	N/A	-0.976454	0.000561054	-1.34782	2.13216e-10
AT1G05420	1	1.11248	3	1.67973		N/A	N/A	N/A	N/A	N/A	N/A	N/A	N/A	N/A	N/A	3.59718	0.0132071	N/A	N/A	N/A	N/A	N/A	N/A	N/A	N/A	N/A	N/A	N/A	N/A	N/A	N/A	N/A	N/A	N/A	N/A	N/A	N/A	N/A	N/A	N/A	N/A	N/A	N/A	N/A	N/A	1.67973	0.00753786	1.55163	1.87652e-05
AT1G05423			1	-2.3213		N/A	N/A	N/A	N/A	N/A	N/A	N/A	N/A	N/A	N/A	N/A	N/A	N/A	N/A	N/A	N/A	-2.3213	2.66503e-05	N/A	N/A	N/A	N/A	N/A	N/A	N/A	N/A	N/A	N/A	N/A	N/A	N/A	N/A	N/A	N/A	N/A	N/A	N/A	N/A	N/A	N/A	N/A	N/A	N/A	N/A
AT1G05427	1	-2.91758	1	2.34797		N/A	N/A	N/A	N/A	-2.91758	0.0484198	N/A	N/A	N/A	N/A	N/A	N/A	N/A	N/A	N/A	N/A	2.34797	0.0224644	N/A	N/A	N/A	N/A	N/A	N/A	N/A	N/A	N/A	N/A	N/A	N/A	N/A	N/A	N/A	N/A	N/A	N/A	N/A	N/A	N/A	N/A	N/A	N/A	N/A	N/A
AT1G05430			1	-0.792362		N/A	N/A	N/A	N/A	N/A	N/A	N/A	N/A	N/A	N/A	N/A	N/A	N/A	N/A	N/A	N/A	-0.792362	0.000240243	N/A	N/A	N/A	N/A	N/A	N/A	N/A	N/A	N/A	N/A	N/A	N/A	N/A	N/A	N/A	N/A	N/A	N/A	N/A	N/A	N/A	N/A	N/A	N/A	N/A	N/A
AT1G05433			1	-3.5732		N/A	N/A	N/A	N/A	N/A	N/A	N/A	N/A	N/A	N/A	N/A	N/A	N/A	N/A	N/A	N/A	N/A	N/A	N/A	N/A	N/A	N/A	N/A	N/A	N/A	N/A	N/A	N/A	N/A	N/A	N/A	N/A	N/A	N/A	N/A	N/A	N/A	N/A	N/A	N/A	-3.5732	0.0187911	N/A	N/A
AT1G05450			1	2.79657		N/A	N/A	N/A	N/A	N/A	N/A	N/A	N/A	N/A	N/A	N/A	N/A	N/A	N/A	N/A	N/A	N/A	N/A	N/A	N/A	N/A	N/A	N/A	N/A	N/A	N/A	N/A	N/A	N/A	N/A	N/A	N/A	N/A	N/A	N/A	N/A	N/A	N/A	N/A	N/A	2.79657	0.0171573	N/A	N/A
AT1G05460	1	-1.09491	4	-1.77746		N/A	N/A	-2.89228	0.00103782	N/A	N/A	N/A	N/A	N/A	N/A	-1.69792	0.0235979	-1.75568	0.0159379	N/A	N/A	-1.79925	0.0120255	N/A	N/A	N/A	N/A	N/A	N/A	N/A	N/A	N/A	N/A	N/A	N/A	N/A	N/A	N/A	N/A	N/A	N/A	N/A	N/A	N/A	N/A	N/A	N/A	N/A	N/A
AT1G05467	1	-1.30125	2	0.115875		-1.30125	0.00890517	-1.0976	0.00768775	N/A	N/A	N/A	N/A	N/A	N/A	N/A	N/A	N/A	N/A	N/A	N/A	N/A	N/A	N/A	N/A	N/A	N/A	N/A	N/A	N/A	N/A	N/A	N/A	1.32935	0.0055737	N/A	N/A	N/A	N/A	N/A	N/A	N/A	N/A	N/A	N/A	N/A	N/A	N/A	N/A
AT1G05470			2	-3.1296		N/A	N/A	-4.90721	0.00658159	N/A	N/A	N/A	N/A	N/A	N/A	-1.35199	0.015192	N/A	N/A	N/A	N/A	N/A	N/A	N/A	N/A	N/A	N/A	N/A	N/A	N/A	N/A	N/A	N/A	N/A	N/A	N/A	N/A	N/A	N/A	N/A	N/A	N/A	N/A	N/A	N/A	N/A	N/A	N/A	N/A
AT1G05520			6	0.773367		N/A	N/A	0.629882	0.0326243	N/A	N/A	N/A	N/A	N/A	N/A	0.802166	0.0119482	1.01346	0.000338221	0.934155	0.00123637	N/A	N/A	N/A	N/A	N/A	N/A	N/A	N/A	N/A	N/A	N/A	N/A	N/A	N/A	0.744567	0.0150535	N/A	N/A	N/A	N/A	N/A	N/A	N/A	N/A	N/A	N/A	0.587282	3.85502e-06
AT1G05523			2	3.9874		N/A	N/A	6.97966	0.0303664	N/A	N/A	N/A	N/A	N/A	N/A	N/A	N/A	N/A	N/A	N/A	N/A	N/A	N/A	N/A	N/A	N/A	N/A	N/A	N/A	0.995143	0.000406456	N/A	N/A	N/A	N/A	N/A	N/A	N/A	N/A	N/A	N/A	N/A	N/A	N/A	N/A	N/A	N/A	N/A	N/A
AT1G05540			10	-1.48402		N/A	N/A	N/A	N/A	N/A	N/A	N/A	N/A	N/A	N/A	-0.892655	0.0157736	-1.54658	2.62169e-05	-1.42147	7.06789e-05	-2.98766	5.65217e-07	N/A	N/A	N/A	N/A	1.16254	0.0217854	N/A	N/A	N/A	N/A	-2.5618	0.000350853	N/A	N/A	N/A	N/A	N/A	N/A	-1.09051	6.67716e-05	N/A	N/A	-1.92675	3.36201e-06	-2.33338	3.39504e-26
AT1G05543			1	-3.98828		N/A	N/A	N/A	N/A	N/A	N/A	N/A	N/A	N/A	N/A	N/A	N/A	N/A	N/A	N/A	N/A	-3.98828	0.0183259	N/A	N/A	N/A	N/A	N/A	N/A	N/A	N/A	N/A	N/A	N/A	N/A	N/A	N/A	N/A	N/A	N/A	N/A	N/A	N/A	N/A	N/A	N/A	N/A	N/A	N/A
AT1G05550			2	-2.29368		N/A	N/A	N/A	N/A	N/A	N/A	N/A	N/A	N/A	N/A	N/A	N/A	-2.67582	0.0460957	N/A	N/A	N/A	N/A	N/A	N/A	N/A	N/A	N/A	N/A	N/A	N/A	-1.91153	0.00349176	N/A	N/A	N/A	N/A	N/A	N/A	N/A	N/A	N/A	N/A	N/A	N/A	N/A	N/A	N/A	N/A
AT1G05560	5	-1.18494	9	-1.34443		-1.18494	2.23286e-05	N/A	N/A	-1.25886	1.68174e-06	N/A	N/A	-0.887459	0.0266027	-1.00711	0.00356808	N/A	N/A	N/A	N/A	-2.03632	6.355e-34	N/A	N/A	N/A	N/A	N/A	N/A	N/A	N/A	-1.34443	9.89709e-06	N/A	N/A	N/A	N/A	-2.3511	3.8e-06	-2.2487	4.9e-05	-0.661898	4.4941e-05	N/A	N/A	-1.19907	3.18244e-17	-1.74462	6.05606e-41
AT1G05562	3	-1.25888	9	-1.32546		-1.17947	0.000947412	N/A	N/A	-1.25888	0.000104666	N/A	N/A	N/A	N/A	-1.00941	0.0164356	N/A	N/A	N/A	N/A	-2.03343	2.58225e-16	N/A	N/A	N/A	N/A	N/A	N/A	N/A	N/A	-1.32546	0.00693993	N/A	N/A	N/A	N/A	-2.2506	1.6e-07	-2.1043	1.3e-05	-0.661913	0.0108207	N/A	N/A	-1.19926	1.71726e-08	-1.73031	4.0835e-39
AT1G05563	1	2.85748				N/A	N/A	N/A	N/A	2.85748	0.0001032	N/A	N/A	N/A	N/A	N/A	N/A	N/A	N/A	N/A	N/A	N/A	N/A	N/A	N/A	N/A	N/A	N/A	N/A	N/A	N/A	N/A	N/A	N/A	N/A	N/A	N/A	N/A	N/A	N/A	N/A	N/A	N/A	N/A	N/A	N/A	N/A	N/A	N/A
AT1G05570			9	1.2916		N/A	N/A	N/A	N/A	N/A	N/A	1.2916	0.0198022	N/A	N/A	1.92643	2.48782e-05	2.63546	1.02579e-11	1.84033	6.5473e-05	1.41869	2.87502e-08	-0.853019	0.0142447	N/A	N/A	N/A	N/A	N/A	N/A	N/A	N/A	1.15971	0.000213233	1.13815	0.000227979	N/A	N/A	N/A	N/A	0.960676	0.0123781	N/A	N/A	N/A	N/A	N/A	N/A
AT1G05575	3	3.29534	1	-1.50587		N/A	N/A	-1.50587	0.00813662	N/A	N/A	N/A	N/A	N/A	N/A	N/A	N/A	N/A	N/A	N/A	N/A	N/A	N/A	N/A	N/A	N/A	N/A	N/A	N/A	N/A	N/A	N/A	N/A	N/A	N/A	N/A	N/A	N/A	N/A	N/A	N/A	N/A	N/A	2.9937	0.0100828	N/A	N/A	N/A	N/A
AT1G05580			1	2.06913		N/A	N/A	2.06913	0.0139716	N/A	N/A	N/A	N/A	N/A	N/A	N/A	N/A	N/A	N/A	N/A	N/A	N/A	N/A	N/A	N/A	N/A	N/A	N/A	N/A	N/A	N/A	N/A	N/A	N/A	N/A	N/A	N/A	N/A	N/A	N/A	N/A	N/A	N/A	N/A	N/A	N/A	N/A	N/A	N/A
AT1G05590			7	-1.31819		N/A	N/A	-2.8504	2.27563e-05	N/A	N/A	-0.945081	0.0298511	N/A	N/A	N/A	N/A	-1.31819	0.0114269	N/A	N/A	-1.92	6.47899e-06	N/A	N/A	N/A	N/A	-0.858634	0.0285105	N/A	N/A	-1.09563	0.0485054	N/A	N/A	-1.32063	0.00334788	N/A	N/A	N/A	N/A	N/A	N/A	N/A	N/A	N/A	N/A	N/A	N/A
AT1G05600			3	-1.83556		N/A	N/A	-2.54628	0.000114481	N/A	N/A	N/A	N/A	N/A	N/A	N/A	N/A	N/A	N/A	N/A	N/A	-1.83556	0.000882989	N/A	N/A	N/A	N/A	N/A	N/A	N/A	N/A	N/A	N/A	N/A	N/A	N/A	N/A	N/A	N/A	N/A	N/A	N/A	N/A	N/A	N/A	N/A	N/A	-0.62288	0.00389978
AT1G05620			3	-1.92243		N/A	N/A	-2.60507	0.0102471	N/A	N/A	-1.92243	0.00010082	N/A	N/A	N/A	N/A	N/A	N/A	N/A	N/A	-0.606985	0.0125549	N/A	N/A	N/A	N/A	N/A	N/A	N/A	N/A	N/A	N/A	N/A	N/A	N/A	N/A	N/A	N/A	N/A	N/A	N/A	N/A	N/A	N/A	N/A	N/A	N/A	N/A
AT1G05630	3	1.0489	2	0.142244		N/A	N/A	N/A	N/A	1.0489	0.0214241	N/A	N/A	N/A	N/A	N/A	N/A	N/A	N/A	N/A	N/A	0.969913	0.00512171	N/A	N/A	N/A	N/A	N/A	N/A	N/A	N/A	N/A	N/A	N/A	N/A	N/A	N/A	N/A	N/A	N/A	N/A	N/A	N/A	N/A	N/A	N/A	N/A	N/A	N/A
AT1G05650			1	2.08266		N/A	N/A	N/A	N/A	N/A	N/A	N/A	N/A	N/A	N/A	N/A	N/A	N/A	N/A	N/A	N/A	N/A	N/A	N/A	N/A	N/A	N/A	N/A	N/A	N/A	N/A	N/A	N/A	N/A	N/A	N/A	N/A	N/A	N/A	N/A	N/A	N/A	N/A	N/A	N/A	2.08266	0.0165202	N/A	N/A
AT1G05675	1	3.68417	3	3.2374		N/A	N/A	4.16343	0.00724097	N/A	N/A	N/A	N/A	N/A	N/A	N/A	N/A	3.2374	0.00591306	N/A	N/A	1.3631	0.0019282	N/A	N/A	N/A	N/A	N/A	N/A	N/A	N/A	N/A	N/A	N/A	N/A	N/A	N/A	N/A	N/A	N/A	N/A	N/A	N/A	N/A	N/A	N/A	N/A	N/A	N/A
AT1G05680			5	2.28258		N/A	N/A	5.57129	1.0848e-08	N/A	N/A	4.72986	2.94272e-05	N/A	N/A	N/A	N/A	N/A	N/A	N/A	N/A	N/A	N/A	N/A	N/A	N/A	N/A	1.02366	8.12687e-06	N/A	N/A	N/A	N/A	N/A	N/A	N/A	N/A	N/A	N/A	N/A	N/A	N/A	N/A	N/A	N/A	2.0672	7.18641e-10	2.28258	3.04373e-40
AT1G05690			2	-1.20914	|response to cold|	N/A	N/A	N/A	N/A	N/A	N/A	N/A	N/A	N/A	N/A	-1.10817	0.0254646	N/A	N/A	N/A	N/A	-1.31011	9.53594e-06	N/A	N/A	N/A	N/A	N/A	N/A	N/A	N/A	N/A	N/A	N/A	N/A	N/A	N/A	N/A	N/A	N/A	N/A	N/A	N/A	N/A	N/A	N/A	N/A	N/A	N/A
AT1G05700			3	1.01623		N/A	N/A	N/A	N/A	N/A	N/A	N/A	N/A	N/A	N/A	N/A	N/A	N/A	N/A	N/A	N/A	N/A	N/A	-2.10225	0.000613451	N/A	N/A	N/A	N/A	N/A	N/A	N/A	N/A	N/A	N/A	N/A	N/A	N/A	N/A	N/A	N/A	N/A	N/A	N/A	N/A	1.07254	0.0405898	1.01623	5.407e-07
AT1G05710			4	-2.32613		N/A	N/A	N/A	N/A	N/A	N/A	N/A	N/A	N/A	N/A	N/A	N/A	-2.39395	0.00331601	-2.28961	0.0038122	-2.36266	2.37193e-07	N/A	N/A	N/A	N/A	N/A	N/A	N/A	N/A	N/A	N/A	N/A	N/A	N/A	N/A	N/A	N/A	N/A	N/A	N/A	N/A	N/A	N/A	N/A	N/A	-1.12344	6.64758e-07
AT1G05720			2	-0.12215		N/A	N/A	-0.969254	0.00200628	N/A	N/A	N/A	N/A	N/A	N/A	N/A	N/A	N/A	N/A	0.724955	0.0364274	N/A	N/A	N/A	N/A	N/A	N/A	N/A	N/A	N/A	N/A	N/A	N/A	N/A	N/A	N/A	N/A	N/A	N/A	N/A	N/A	N/A	N/A	N/A	N/A	N/A	N/A	N/A	N/A
AT1G05730			12	1.87951		N/A	N/A	3.05165	0.0118436	N/A	N/A	2.7885	0.00180686	N/A	N/A	N/A	N/A	N/A	N/A	2.60317	0.0251812	1.4843	0.00464978	N/A	N/A	N/A	N/A	1.61732	0.0186004	N/A	N/A	1.69658	0.0229235	N/A	N/A	2.06244	0.00318327	N/A	N/A	2.126	0.00015	1.60877	0.00821321	N/A	N/A	2.35546	0.0094256	0.634215	0.00604863
AT1G05733	2	1.5042	2	4.83785		N/A	N/A	N/A	N/A	1.79288	0.0428883	N/A	N/A	N/A	N/A	5.31173	0.00256883	4.36398	0.0450021	N/A	N/A	N/A	N/A	N/A	N/A	1.21551	0.0131433	N/A	N/A	N/A	N/A	N/A	N/A	N/A	N/A	N/A	N/A	N/A	N/A	N/A	N/A	N/A	N/A	N/A	N/A	N/A	N/A	N/A	N/A
AT1G05750			1	0.620472		N/A	N/A	N/A	N/A	N/A	N/A	N/A	N/A	N/A	N/A	N/A	N/A	N/A	N/A	N/A	N/A	N/A	N/A	N/A	N/A	N/A	N/A	N/A	N/A	N/A	N/A	N/A	N/A	N/A	N/A	N/A	N/A	N/A	N/A	N/A	N/A	N/A	N/A	N/A	N/A	N/A	N/A	0.620472	0.0120387
AT1G05760			2	-3.79601		N/A	N/A	N/A	N/A	N/A	N/A	N/A	N/A	N/A	N/A	N/A	N/A	N/A	N/A	N/A	N/A	N/A	N/A	N/A	N/A	N/A	N/A	N/A	N/A	N/A	N/A	N/A	N/A	-6.57632	6.0701e-07	N/A	N/A	N/A	N/A	N/A	N/A	N/A	N/A	N/A	N/A	N/A	N/A	N/A	N/A
AT1G05763			1	-2.17105		N/A	N/A	-2.17105	0.0387534	N/A	N/A	N/A	N/A	N/A	N/A	N/A	N/A	N/A	N/A	N/A	N/A	N/A	N/A	N/A	N/A	N/A	N/A	N/A	N/A	N/A	N/A	N/A	N/A	N/A	N/A	N/A	N/A	N/A	N/A	N/A	N/A	N/A	N/A	N/A	N/A	N/A	N/A	N/A	N/A
AT1G05767	1	-2.29337	5	-2.06896		N/A	N/A	N/A	N/A	N/A	N/A	N/A	N/A	-2.29337	0.00352824	N/A	N/A	-2.06896	0.00331957	-2.19337	0.00179743	1.99168	0.00165728	N/A	N/A	N/A	N/A	N/A	N/A	N/A	N/A	4.81544	0.0279204	N/A	N/A	-5.78932	0.00252871	N/A	N/A	N/A	N/A	N/A	N/A	N/A	N/A	N/A	N/A	N/A	N/A
AT1G05773			2	2.02923		N/A	N/A	2.22745	0.00201907	N/A	N/A	N/A	N/A	N/A	N/A	N/A	N/A	N/A	N/A	N/A	N/A	1.83101	0.000472617	N/A	N/A	N/A	N/A	N/A	N/A	N/A	N/A	N/A	N/A	N/A	N/A	N/A	N/A	N/A	N/A	N/A	N/A	N/A	N/A	N/A	N/A	N/A	N/A	N/A	N/A
AT1G05783	1	-1.20908	1	-1.57814		N/A	N/A	N/A	N/A	N/A	N/A	N/A	N/A	N/A	N/A	N/A	N/A	N/A	N/A	N/A	N/A	N/A	N/A	N/A	N/A	N/A	N/A	N/A	N/A	N/A	N/A	N/A	N/A	N/A	N/A	N/A	N/A	N/A	N/A	N/A	N/A	N/A	N/A	N/A	N/A	N/A	N/A	N/A	N/A
AT1G05790			1	-0.800233		N/A	N/A	-0.800233	0.0232309	N/A	N/A	N/A	N/A	N/A	N/A	N/A	N/A	N/A	N/A	N/A	N/A	N/A	N/A	N/A	N/A	N/A	N/A	N/A	N/A	N/A	N/A	N/A	N/A	N/A	N/A	N/A	N/A	N/A	N/A	N/A	N/A	N/A	N/A	N/A	N/A	N/A	N/A	N/A	N/A
AT1G05805	5	0.934848	7	1.288		N/A	N/A	N/A	N/A	0.934848	1.67132e-06	-0.999848	0.000189567	2.51271	1.78308e-20	2.62806	1.48845e-23	1.99923	3.782e-11	1.56899	3.03045e-06	N/A	N/A	N/A	N/A	N/A	N/A	-1.05547	8.93515e-06	N/A	N/A	0.685119	0.0227476	N/A	N/A	N/A	N/A	N/A	N/A	N/A	N/A	1.288	0.000150128	0.806443	0.00281662	N/A	N/A	N/A	N/A
AT1G05810	4	0.946355	4	-1.38687		N/A	N/A	-1.50797	0.000138697	N/A	N/A	-1.26578	0.00188407	1.09602	0.00579944	N/A	N/A	N/A	N/A	N/A	N/A	-2.29264	1.30655e-15	N/A	N/A	N/A	N/A	-0.863053	0.0249157	N/A	N/A	N/A	N/A	N/A	N/A	N/A	N/A	N/A	N/A	N/A	N/A	N/A	N/A	0.796689	0.0144456	N/A	N/A	N/A	N/A
AT1G05835	2	-1.28768	8	-1.9822		N/A	N/A	N/A	N/A	-1.88797	0.00431312	-1.70433	0.00326129	N/A	N/A	-2.45553	0.0153867	-3.33588	0.00188212	-3.22759	0.00198289	N/A	N/A	0.897042	0.0097003	N/A	N/A	N/A	N/A	N/A	N/A	N/A	N/A	N/A	N/A	N/A	N/A	-1.958	0.00033	-2.0064	0.00012	N/A	N/A	N/A	N/A	N/A	N/A	-0.867406	2.40399e-05
AT1G05837	1	6.06988	3	5.07741		6.06988	7.56329e-05	4.53608	0.0175552	N/A	N/A	N/A	N/A	N/A	N/A	5.07741	0.0339803	5.16326	0.0257065	N/A	N/A	N/A	N/A	N/A	N/A	N/A	N/A	N/A	N/A	N/A	N/A	N/A	N/A	N/A	N/A	N/A	N/A	N/A	N/A	N/A	N/A	N/A	N/A	N/A	N/A	N/A	N/A	N/A	N/A
AT1G05840			1	-0.800602		N/A	N/A	N/A	N/A	N/A	N/A	N/A	N/A	N/A	N/A	N/A	N/A	N/A	N/A	N/A	N/A	-0.800602	3.77154e-06	N/A	N/A	N/A	N/A	N/A	N/A	N/A	N/A	N/A	N/A	N/A	N/A	N/A	N/A	N/A	N/A	N/A	N/A	N/A	N/A	N/A	N/A	N/A	N/A	N/A	N/A
AT1G05860	1	-0.811386	2	-1.10297		N/A	N/A	N/A	N/A	N/A	N/A	N/A	N/A	N/A	N/A	-1.44757	0.0160525	N/A	N/A	N/A	N/A	N/A	N/A	N/A	N/A	N/A	N/A	N/A	N/A	N/A	N/A	N/A	N/A	N/A	N/A	N/A	N/A	N/A	N/A	N/A	N/A	N/A	N/A	N/A	N/A	N/A	N/A	-0.758367	0.00546083
AT1G05870	3	-0.768658	3	-0.863315		N/A	N/A	N/A	N/A	N/A	N/A	N/A	N/A	-0.768658	0.0246432	-1.70261	5.42855e-08	N/A	N/A	N/A	N/A	1.00496	0.000370491	N/A	N/A	N/A	N/A	N/A	N/A	N/A	N/A	-0.863315	0.0387183	N/A	N/A	N/A	N/A	N/A	N/A	N/A	N/A	N/A	N/A	N/A	N/A	N/A	N/A	N/A	N/A
AT1G05880			8	4.54998		N/A	N/A	N/A	N/A	N/A	N/A	N/A	N/A	N/A	N/A	N/A	N/A	N/A	N/A	N/A	N/A	5.33465	1.50123e-20	-4.32604	0.00825111	N/A	N/A	2.89947	0.000187945	-2.2419	0.0229639	N/A	N/A	N/A	N/A	6.75175	7.07111e-08	3.7653	0.083	N/A	N/A	N/A	N/A	N/A	N/A	6.21134	7.04188e-14	5.61543	3.52785e-59
AT1G05894			1	2.48961		N/A	N/A	N/A	N/A	N/A	N/A	N/A	N/A	N/A	N/A	N/A	N/A	N/A	N/A	N/A	N/A	2.48961	0.0326846	N/A	N/A	N/A	N/A	N/A	N/A	N/A	N/A	N/A	N/A	N/A	N/A	N/A	N/A	N/A	N/A	N/A	N/A	N/A	N/A	N/A	N/A	N/A	N/A	N/A	N/A
AT1G05900			1	0.909529		N/A	N/A	0.909529	0.000119155	N/A	N/A	N/A	N/A	N/A	N/A	N/A	N/A	N/A	N/A	N/A	N/A	N/A	N/A	N/A	N/A	N/A	N/A	N/A	N/A	N/A	N/A	N/A	N/A	N/A	N/A	N/A	N/A	N/A	N/A	N/A	N/A	N/A	N/A	N/A	N/A	N/A	N/A	N/A	N/A
AT1G05910			11	0.905747		N/A	N/A	1.05977	0.00450309	N/A	N/A	1.34343	7.15188e-05	N/A	N/A	N/A	N/A	N/A	N/A	0.767973	0.0446498	1.11832	2.45084e-05	N/A	N/A	N/A	N/A	0.810945	0.00219164	N/A	N/A	N/A	N/A	N/A	N/A	0.693965	0.0399043	1.9685	2.6e-07	1.6797	0.0013	0.676264	0.0181346	N/A	N/A	0.791294	0.0030362	0.905747	9.07132e-09
AT1G05917			1	1.19737		N/A	N/A	N/A	N/A	N/A	N/A	N/A	N/A	N/A	N/A	N/A	N/A	N/A	N/A	N/A	N/A	N/A	N/A	N/A	N/A	N/A	N/A	N/A	N/A	N/A	N/A	N/A	N/A	N/A	N/A	N/A	N/A	N/A	N/A	N/A	N/A	1.19737	0.0226683	N/A	N/A	N/A	N/A	N/A	N/A
AT1G05940			1	-0.85138		N/A	N/A	-0.85138	0.00298209	N/A	N/A	N/A	N/A	N/A	N/A	N/A	N/A	N/A	N/A	N/A	N/A	N/A	N/A	N/A	N/A	N/A	N/A	N/A	N/A	N/A	N/A	N/A	N/A	N/A	N/A	N/A	N/A	N/A	N/A	N/A	N/A	N/A	N/A	N/A	N/A	N/A	N/A	N/A	N/A
AT1G05970	1	-0.80015	4	-1.4691		N/A	N/A	-1.73642	0.00428712	N/A	N/A	-1.41	0.0223043	N/A	N/A	N/A	N/A	N/A	N/A	N/A	N/A	-1.5282	0.000334583	N/A	N/A	N/A	N/A	N/A	N/A	N/A	N/A	N/A	N/A	N/A	N/A	N/A	N/A	N/A	N/A	N/A	N/A	N/A	N/A	N/A	N/A	N/A	N/A	N/A	N/A
AT1G06000	2	-0.313049	5	1.98989		N/A	N/A	N/A	N/A	N/A	N/A	N/A	N/A	N/A	N/A	N/A	N/A	N/A	N/A	N/A	N/A	N/A	N/A	N/A	N/A	N/A	N/A	N/A	N/A	N/A	N/A	N/A	N/A	N/A	N/A	N/A	N/A	2.9472	0.0014	2.6417	0.016	-8.24557	0.000485591	N/A	N/A	N/A	N/A	1.98989	3.48998e-25
AT1G06002	1	-8.6671	7	1.84425		N/A	N/A	N/A	N/A	N/A	N/A	8.42421	0.0477664	-8.6671	0.0354883	N/A	N/A	N/A	N/A	N/A	N/A	2.54736	1.1553e-29	N/A	N/A	N/A	N/A	3.39626	0.0140442	-3.19728	0.0278507	N/A	N/A	N/A	N/A	N/A	N/A	-2.3372	2.2e-06	-2.2052	4.4e-05	N/A	N/A	N/A	N/A	N/A	N/A	1.84425	3.21321e-25
AT1G06010	1	-0.852833	1	-1.5751		N/A	N/A	-1.5751	0.00324456	N/A	N/A	N/A	N/A	N/A	N/A	N/A	N/A	N/A	N/A	N/A	N/A	N/A	N/A	N/A	N/A	N/A	N/A	N/A	N/A	N/A	N/A	N/A	N/A	N/A	N/A	N/A	N/A	N/A	N/A	N/A	N/A	N/A	N/A	N/A	N/A	N/A	N/A	N/A	N/A
AT1G06033			1	1.60442		N/A	N/A	1.60442	0.0397249	N/A	N/A	N/A	N/A	N/A	N/A	N/A	N/A	N/A	N/A	N/A	N/A	N/A	N/A	N/A	N/A	N/A	N/A	N/A	N/A	N/A	N/A	N/A	N/A	N/A	N/A	N/A	N/A	N/A	N/A	N/A	N/A	N/A	N/A	N/A	N/A	N/A	N/A	N/A	N/A
AT1G06040	1	-2.05722	3	0.883415		N/A	N/A	0.883415	1.1677e-13	N/A	N/A	N/A	N/A	N/A	N/A	N/A	N/A	N/A	N/A	N/A	N/A	1.21407	7.98162e-17	N/A	N/A	N/A	N/A	N/A	N/A	N/A	N/A	N/A	N/A	N/A	N/A	N/A	N/A	N/A	N/A	N/A	N/A	N/A	N/A	N/A	N/A	N/A	N/A	N/A	N/A
AT1G06050			1	0.732455		N/A	N/A	N/A	N/A	N/A	N/A	N/A	N/A	N/A	N/A	N/A	N/A	N/A	N/A	N/A	N/A	0.732455	0.036525	N/A	N/A	N/A	N/A	N/A	N/A	N/A	N/A	N/A	N/A	N/A	N/A	N/A	N/A	N/A	N/A	N/A	N/A	N/A	N/A	N/A	N/A	N/A	N/A	N/A	N/A
AT1G06060			2	-0.696928		N/A	N/A	-0.679272	0.0162326	N/A	N/A	-0.714584	0.0389004	N/A	N/A	N/A	N/A	N/A	N/A	N/A	N/A	N/A	N/A	N/A	N/A	N/A	N/A	N/A	N/A	N/A	N/A	N/A	N/A	N/A	N/A	N/A	N/A	N/A	N/A	N/A	N/A	N/A	N/A	N/A	N/A	N/A	N/A	N/A	N/A
AT1G06070			1	0.719861		N/A	N/A	N/A	N/A	N/A	N/A	N/A	N/A	N/A	N/A	N/A	N/A	N/A	N/A	N/A	N/A	0.719861	0.0109657	N/A	N/A	N/A	N/A	N/A	N/A	N/A	N/A	N/A	N/A	N/A	N/A	N/A	N/A	N/A	N/A	N/A	N/A	N/A	N/A	N/A	N/A	N/A	N/A	N/A	N/A
AT1G06080	2	-1.84871	9	-3.01252		-4.82979	0.0354298	-3.40998	0.02817	1.13238	0.0395627	-2.59603	0.00200858	N/A	N/A	N/A	N/A	-3.01252	0.0304086	-3.66509	0.010084	N/A	N/A	1.84682	0.000395598	N/A	N/A	N/A	N/A	N/A	N/A	N/A	N/A	N/A	N/A	N/A	N/A	-4.7713	9.1e-15	-3.9784	1.6e-09	N/A	N/A	N/A	N/A	-0.838333	0.0278317	-1.26623	3.78523e-11
AT1G06083			1	-1.46339		N/A	N/A	-1.46339	0.00792571	N/A	N/A	N/A	N/A	N/A	N/A	N/A	N/A	N/A	N/A	N/A	N/A	N/A	N/A	N/A	N/A	N/A	N/A	N/A	N/A	N/A	N/A	N/A	N/A	N/A	N/A	N/A	N/A	N/A	N/A	N/A	N/A	N/A	N/A	N/A	N/A	N/A	N/A	N/A	N/A
AT1G06087			2	4.81247		N/A	N/A	4.819	0.00766284	N/A	N/A	4.80593	0.0101599	N/A	N/A	N/A	N/A	N/A	N/A	N/A	N/A	N/A	N/A	N/A	N/A	N/A	N/A	N/A	N/A	N/A	N/A	N/A	N/A	N/A	N/A	N/A	N/A	N/A	N/A	N/A	N/A	N/A	N/A	N/A	N/A	N/A	N/A	N/A	N/A
AT1G06110	1	-0.760674	4	-0.955243		N/A	N/A	-1.07187	0.000144718	N/A	N/A	N/A	N/A	N/A	N/A	N/A	N/A	-0.838614	0.0296352	N/A	N/A	-1.57153	5.30392e-11	N/A	N/A	N/A	N/A	N/A	N/A	N/A	N/A	N/A	N/A	N/A	N/A	N/A	N/A	N/A	N/A	N/A	N/A	N/A	N/A	N/A	N/A	N/A	N/A	-0.715881	3.28318e-06
AT1G06130			2	-0.618641		N/A	N/A	N/A	N/A	N/A	N/A	N/A	N/A	N/A	N/A	N/A	N/A	N/A	N/A	N/A	N/A	-0.600219	0.00285196	N/A	N/A	N/A	N/A	N/A	N/A	N/A	N/A	N/A	N/A	N/A	N/A	N/A	N/A	N/A	N/A	N/A	N/A	N/A	N/A	N/A	N/A	N/A	N/A	-0.637063	7.02613e-05
AT1G06140			2	2.13079		N/A	N/A	N/A	N/A	N/A	N/A	N/A	N/A	N/A	N/A	N/A	N/A	N/A	N/A	N/A	N/A	N/A	N/A	N/A	N/A	N/A	N/A	N/A	N/A	N/A	N/A	2.51085	0.0431742	N/A	N/A	N/A	N/A	N/A	N/A	N/A	N/A	1.75073	0.0266044	N/A	N/A	N/A	N/A	N/A	N/A
AT1G06150			3	-0.85932		N/A	N/A	-1.34117	0.000453655	N/A	N/A	N/A	N/A	N/A	N/A	-0.730489	0.0353106	-0.85932	0.00942341	N/A	N/A	N/A	N/A	N/A	N/A	N/A	N/A	N/A	N/A	N/A	N/A	N/A	N/A	N/A	N/A	N/A	N/A	N/A	N/A	N/A	N/A	N/A	N/A	N/A	N/A	N/A	N/A	N/A	N/A
AT1G06160	4	2.55189	7	-2.64449		-4.34176	1.17795e-06	-6.38061	2.81418e-09	N/A	N/A	N/A	N/A	N/A	N/A	N/A	N/A	N/A	N/A	N/A	N/A	-5.2803	1.00117e-07	N/A	N/A	N/A	N/A	-3.12712	1.00533e-06	N/A	N/A	N/A	N/A	1.27117	0.0196163	-2.64449	0.00727991	N/A	N/A	N/A	N/A	N/A	N/A	2.34942	1.2136e-07	1.77121	0.000346172	2.1103	2.38379e-11
AT1G06173			4	1.70422		N/A	N/A	N/A	N/A	N/A	N/A	N/A	N/A	N/A	N/A	N/A	N/A	N/A	N/A	1.52523	0.0472295	N/A	N/A	N/A	N/A	N/A	N/A	N/A	N/A	N/A	N/A	2.25597	0.00704119	N/A	N/A	1.74195	0.0264671	N/A	N/A	N/A	N/A	1.6665	0.00767206	N/A	N/A	N/A	N/A	N/A	N/A
AT1G06180	2	0.879814	5	1.10393		N/A	N/A	2.49116	8.52092e-09	N/A	N/A	1.22712	0.0129003	N/A	N/A	-3.3012	8.88434e-05	N/A	N/A	N/A	N/A	-1.10572	0.000627547	N/A	N/A	0.843576	0.0208222	1.10393	4.82874e-05	N/A	N/A	N/A	N/A	N/A	N/A	N/A	N/A	N/A	N/A	N/A	N/A	N/A	N/A	N/A	N/A	N/A	N/A	N/A	N/A
AT1G06190			2	0.783558		N/A	N/A	N/A	N/A	N/A	N/A	N/A	N/A	N/A	N/A	N/A	N/A	N/A	N/A	N/A	N/A	N/A	N/A	N/A	N/A	N/A	N/A	N/A	N/A	N/A	N/A	N/A	N/A	N/A	N/A	N/A	N/A	N/A	N/A	N/A	N/A	N/A	N/A	N/A	N/A	N/A	N/A	0.668322	1.30704e-07
AT1G06210	1	-0.756428	1	1.06978		N/A	N/A	N/A	N/A	N/A	N/A	N/A	N/A	N/A	N/A	N/A	N/A	N/A	N/A	N/A	N/A	1.06978	1.66085e-06	N/A	N/A	N/A	N/A	N/A	N/A	N/A	N/A	N/A	N/A	N/A	N/A	N/A	N/A	N/A	N/A	N/A	N/A	N/A	N/A	N/A	N/A	N/A	N/A	N/A	N/A
AT1G06220			8	0.763728		N/A	N/A	N/A	N/A	N/A	N/A	1.04691	2.4685e-05	N/A	N/A	N/A	N/A	N/A	N/A	N/A	N/A	N/A	N/A	N/A	N/A	N/A	N/A	0.622096	0.00304662	N/A	N/A	N/A	N/A	N/A	N/A	0.599898	0.0253022	1.8569	7.3e-06	1.4548	0.08	N/A	N/A	N/A	N/A	0.627477	0.00170814	0.894683	5.48e-13
AT1G06227			5	1.00659		N/A	N/A	N/A	N/A	N/A	N/A	1.00659	0.00518041	N/A	N/A	N/A	N/A	1.69094	0.00346013	1.77631	0.00144358	-1.04842	0.00394938	N/A	N/A	N/A	N/A	0.615163	0.0448532	N/A	N/A	N/A	N/A	N/A	N/A	N/A	N/A	N/A	N/A	N/A	N/A	N/A	N/A	N/A	N/A	N/A	N/A	N/A	N/A
AT1G06230			1	1.01848		N/A	N/A	N/A	N/A	N/A	N/A	N/A	N/A	N/A	N/A	N/A	N/A	1.01848	0.00351443	N/A	N/A	N/A	N/A	N/A	N/A	N/A	N/A	N/A	N/A	N/A	N/A	N/A	N/A	N/A	N/A	N/A	N/A	N/A	N/A	N/A	N/A	N/A	N/A	N/A	N/A	N/A	N/A	N/A	N/A
AT1G06233			1	2.55137		N/A	N/A	N/A	N/A	N/A	N/A	2.55137	0.0415343	N/A	N/A	N/A	N/A	N/A	N/A	N/A	N/A	N/A	N/A	N/A	N/A	N/A	N/A	N/A	N/A	N/A	N/A	N/A	N/A	N/A	N/A	N/A	N/A	N/A	N/A	N/A	N/A	N/A	N/A	N/A	N/A	N/A	N/A	N/A	N/A
AT1G06243			1	1.84637		N/A	N/A	N/A	N/A	N/A	N/A	1.84637	0.0163092	N/A	N/A	N/A	N/A	N/A	N/A	N/A	N/A	N/A	N/A	N/A	N/A	N/A	N/A	N/A	N/A	N/A	N/A	N/A	N/A	N/A	N/A	N/A	N/A	N/A	N/A	N/A	N/A	N/A	N/A	N/A	N/A	N/A	N/A	N/A	N/A
AT1G06247	1	-0.99106	2	0.924107		N/A	N/A	N/A	N/A	N/A	N/A	N/A	N/A	N/A	N/A	N/A	N/A	N/A	N/A	N/A	N/A	N/A	N/A	N/A	N/A	N/A	N/A	0.948102	0.000814913	N/A	N/A	N/A	N/A	N/A	N/A	N/A	N/A	N/A	N/A	N/A	N/A	0.900111	0.00318862	-0.99106	0.00676781	N/A	N/A	N/A	N/A
AT1G06263			2	-2.68833		N/A	N/A	N/A	N/A	N/A	N/A	N/A	N/A	N/A	N/A	N/A	N/A	N/A	N/A	N/A	N/A	N/A	N/A	N/A	N/A	N/A	N/A	N/A	N/A	N/A	N/A	N/A	N/A	N/A	N/A	-2.78612	0.0347648	N/A	N/A	N/A	N/A	-2.59054	0.0111324	N/A	N/A	N/A	N/A	N/A	N/A
AT1G06265	2	-1.42521	1	-1.43015		-1.98962	0.00160773	-1.43015	0.00545911	N/A	N/A	N/A	N/A	N/A	N/A	N/A	N/A	N/A	N/A	N/A	N/A	N/A	N/A	N/A	N/A	N/A	N/A	N/A	N/A	N/A	N/A	N/A	N/A	N/A	N/A	N/A	N/A	N/A	N/A	N/A	N/A	N/A	N/A	N/A	N/A	N/A	N/A	N/A	N/A
AT1G06267	3	-2.47162	5	-2.0211		-2.47162	0.00971191	-1.90779	0.0128141	N/A	N/A	N/A	N/A	N/A	N/A	N/A	N/A	N/A	N/A	N/A	N/A	N/A	N/A	N/A	N/A	-2.63868	0.00312952	-1.53984	0.0280733	N/A	N/A	N/A	N/A	-2.9416	0.0227322	-2.85975	0.0185241	N/A	N/A	N/A	N/A	-2.0211	6.79771e-05	-1.91819	0.0382309	N/A	N/A	N/A	N/A
AT1G06270	2	-0.662593	2	1.24291		N/A	N/A	N/A	N/A	N/A	N/A	N/A	N/A	N/A	N/A	N/A	N/A	N/A	N/A	N/A	N/A	N/A	N/A	N/A	N/A	N/A	N/A	1.05861	0.02516	N/A	N/A	N/A	N/A	N/A	N/A	1.42721	0.0263318	N/A	N/A	N/A	N/A	N/A	N/A	N/A	N/A	N/A	N/A	N/A	N/A
AT1G06273	1	-2.22695	5	-2.27552		N/A	N/A	-2.37134	0.000447778	N/A	N/A	N/A	N/A	N/A	N/A	N/A	N/A	N/A	N/A	N/A	N/A	-1.23739	0.00193838	N/A	N/A	-2.22695	0.00499999	N/A	N/A	-3.41042	3.25187e-12	-2.27552	8.75572e-08	N/A	N/A	N/A	N/A	N/A	N/A	N/A	N/A	-1.99992	4.13234e-05	N/A	N/A	N/A	N/A	N/A	N/A
AT1G06277			1	-0.87396		N/A	N/A	N/A	N/A	N/A	N/A	N/A	N/A	N/A	N/A	N/A	N/A	N/A	N/A	N/A	N/A	-0.87396	0.0108296	N/A	N/A	N/A	N/A	N/A	N/A	N/A	N/A	N/A	N/A	N/A	N/A	N/A	N/A	N/A	N/A	N/A	N/A	N/A	N/A	N/A	N/A	N/A	N/A	N/A	N/A
AT1G06283	1	-2.11481	3	-1.62125		N/A	N/A	N/A	N/A	N/A	N/A	4.38106	0.0350994	N/A	N/A	N/A	N/A	N/A	N/A	N/A	N/A	-1.62125	8.96169e-05	N/A	N/A	-2.11481	0.000811104	N/A	N/A	-5.44241	1.99492e-05	N/A	N/A	N/A	N/A	N/A	N/A	N/A	N/A	N/A	N/A	N/A	N/A	N/A	N/A	N/A	N/A	N/A	N/A
AT1G06290			10	-1.0077		N/A	N/A	-1.10582	0.00100674	N/A	N/A	-1.67103	1.6931e-05	N/A	N/A	N/A	N/A	-0.718576	0.0301246	-0.853413	0.00803664	N/A	N/A	N/A	N/A	N/A	N/A	-1.03436	1.69488e-05	N/A	N/A	-0.789896	0.0317582	N/A	N/A	-1.07805	0.000251818	N/A	N/A	N/A	N/A	-0.981049	0.000275922	N/A	N/A	-0.969433	0.000162706	-1.35068	6.24911e-25
AT1G06350	1	1.17801	1	1.34087		N/A	N/A	N/A	N/A	N/A	N/A	N/A	N/A	N/A	N/A	N/A	N/A	N/A	N/A	N/A	N/A	N/A	N/A	1.34087	0.0324195	N/A	N/A	N/A	N/A	N/A	N/A	N/A	N/A	N/A	N/A	N/A	N/A	N/A	N/A	N/A	N/A	N/A	N/A	N/A	N/A	N/A	N/A	N/A	N/A
AT1G06360	3	1.56334	4	0.794653		N/A	N/A	N/A	N/A	N/A	N/A	N/A	N/A	1.35846	0.0162647	N/A	N/A	N/A	N/A	N/A	N/A	2.82171	0.0451436	0.791138	0.00644788	N/A	N/A	N/A	N/A	0.798169	0.00076305	N/A	N/A	N/A	N/A	N/A	N/A	N/A	N/A	N/A	N/A	N/A	N/A	N/A	N/A	N/A	N/A	0.664163	1.42443e-07
AT1G06370			1	-1.25394		N/A	N/A	-1.25394	0.0447419	N/A	N/A	N/A	N/A	N/A	N/A	N/A	N/A	N/A	N/A	N/A	N/A	N/A	N/A	N/A	N/A	N/A	N/A	N/A	N/A	N/A	N/A	N/A	N/A	N/A	N/A	N/A	N/A	N/A	N/A	N/A	N/A	N/A	N/A	N/A	N/A	N/A	N/A	N/A	N/A
AT1G06380	1	0.755028	5	0.984543		N/A	N/A	N/A	N/A	N/A	N/A	N/A	N/A	N/A	N/A	N/A	N/A	1.33075	0.00382865	1.0232	0.0482572	N/A	N/A	N/A	N/A	N/A	N/A	0.984543	0.00487241	N/A	N/A	N/A	N/A	N/A	N/A	N/A	N/A	N/A	N/A	N/A	N/A	N/A	N/A	N/A	N/A	0.832152	0.0116112	0.97941	4.3708e-09
AT1G06400			2	-0.697499		N/A	N/A	N/A	N/A	N/A	N/A	N/A	N/A	N/A	N/A	N/A	N/A	N/A	N/A	-0.61241	0.0328195	N/A	N/A	N/A	N/A	N/A	N/A	N/A	N/A	N/A	N/A	N/A	N/A	N/A	N/A	N/A	N/A	N/A	N/A	N/A	N/A	N/A	N/A	N/A	N/A	N/A	N/A	-0.782588	2.31298e-07
AT1G06410	1	1.44371				N/A	N/A	N/A	N/A	N/A	N/A	N/A	N/A	N/A	N/A	N/A	N/A	N/A	N/A	N/A	N/A	N/A	N/A	N/A	N/A	N/A	N/A	N/A	N/A	N/A	N/A	N/A	N/A	N/A	N/A	N/A	N/A	N/A	N/A	N/A	N/A	N/A	N/A	N/A	N/A	N/A	N/A	N/A	N/A
AT1G06417			1	-2.72377		N/A	N/A	N/A	N/A	N/A	N/A	N/A	N/A	N/A	N/A	N/A	N/A	N/A	N/A	N/A	N/A	N/A	N/A	N/A	N/A	N/A	N/A	-2.72377	0.0451558	N/A	N/A	N/A	N/A	N/A	N/A	N/A	N/A	N/A	N/A	N/A	N/A	N/A	N/A	N/A	N/A	N/A	N/A	N/A	N/A
AT1G06420			2	-1.16653		N/A	N/A	N/A	N/A	N/A	N/A	N/A	N/A	N/A	N/A	N/A	N/A	N/A	N/A	N/A	N/A	N/A	N/A	N/A	N/A	N/A	N/A	N/A	N/A	N/A	N/A	N/A	N/A	N/A	N/A	N/A	N/A	N/A	N/A	N/A	N/A	N/A	N/A	N/A	N/A	N/A	N/A	-1.22163	3.28658e-05
AT1G06430	1	-0.60572	7	-0.593295		N/A	N/A	1.10538	7.6494e-14	N/A	N/A	0.924434	3.34436e-08	N/A	N/A	N/A	N/A	N/A	N/A	N/A	N/A	N/A	N/A	N/A	N/A	N/A	N/A	0.64432	8.07517e-06	-0.926129	1.56072e-06	N/A	N/A	-0.729625	0.00170958	N/A	N/A	N/A	N/A	N/A	N/A	N/A	N/A	N/A	N/A	-0.593295	0.00135491	-0.944898	2.83614e-12
AT1G06440			6	1.69222		N/A	N/A	N/A	N/A	N/A	N/A	N/A	N/A	N/A	N/A	N/A	N/A	N/A	N/A	N/A	N/A	1.69313	0.000291569	N/A	N/A	N/A	N/A	N/A	N/A	N/A	N/A	N/A	N/A	N/A	N/A	2.65963	0.00691808	N/A	N/A	1.6913	0.099	2.17149	0.000430203	N/A	N/A	N/A	N/A	0.91568	0.000524417
AT1G06450	1	2.40771	5	1.2402		N/A	N/A	N/A	N/A	N/A	N/A	N/A	N/A	N/A	N/A	N/A	N/A	N/A	N/A	N/A	N/A	N/A	N/A	N/A	N/A	2.40771	4.62137e-10	1.2402	0.0177102	1.81493	0.00277778	N/A	N/A	1.19808	0.0461994	1.45407	0.00415654	N/A	N/A	N/A	N/A	N/A	N/A	N/A	N/A	N/A	N/A	0.605989	0.00839083
AT1G06457			3	2.26489		N/A	N/A	2.26489	0.00471026	N/A	N/A	N/A	N/A	N/A	N/A	N/A	N/A	N/A	N/A	N/A	N/A	-1.64141	0.041799	N/A	N/A	N/A	N/A	2.28639	0.00619918	N/A	N/A	N/A	N/A	N/A	N/A	N/A	N/A	N/A	N/A	N/A	N/A	N/A	N/A	N/A	N/A	N/A	N/A	N/A	N/A
AT1G06460	2	-0.331152	5	0.994714		N/A	N/A	N/A	N/A	N/A	N/A	N/A	N/A	0.716635	0.00199351	1.31248	5.63358e-14	1.14669	2.82549e-10	0.7418	0.000356327	N/A	N/A	0.645197	0.00744573	N/A	N/A	N/A	N/A	N/A	N/A	N/A	N/A	N/A	N/A	N/A	N/A	N/A	N/A	N/A	N/A	N/A	N/A	N/A	N/A	N/A	N/A	0.994714	8.20699e-09
AT1G06463			1	2.08819		N/A	N/A	N/A	N/A	N/A	N/A	N/A	N/A	N/A	N/A	N/A	N/A	N/A	N/A	N/A	N/A	2.08819	0.00286515	N/A	N/A	N/A	N/A	N/A	N/A	N/A	N/A	N/A	N/A	N/A	N/A	N/A	N/A	N/A	N/A	N/A	N/A	N/A	N/A	N/A	N/A	N/A	N/A	N/A	N/A
AT1G06470			4	0.909324		N/A	N/A	N/A	N/A	N/A	N/A	N/A	N/A	N/A	N/A	0.918242	0.0201483	0.900405	0.0200422	N/A	N/A	N/A	N/A	N/A	N/A	N/A	N/A	N/A	N/A	N/A	N/A	N/A	N/A	N/A	N/A	N/A	N/A	N/A	N/A	N/A	N/A	N/A	N/A	N/A	N/A	0.938865	0.00249509	N/A	N/A
AT1G06473			2	-1.26529		N/A	N/A	-1.1385	0.0134363	N/A	N/A	N/A	N/A	N/A	N/A	N/A	N/A	N/A	N/A	N/A	N/A	-1.39208	0.000835213	N/A	N/A	N/A	N/A	N/A	N/A	N/A	N/A	N/A	N/A	N/A	N/A	N/A	N/A	N/A	N/A	N/A	N/A	N/A	N/A	N/A	N/A	N/A	N/A	N/A	N/A
AT1G06475	2	1.73233	5	3.17047		N/A	N/A	N/A	N/A	N/A	N/A	N/A	N/A	N/A	N/A	N/A	N/A	N/A	N/A	N/A	N/A	N/A	N/A	N/A	N/A	N/A	N/A	-4.15971	0.0480929	N/A	N/A	N/A	N/A	N/A	N/A	N/A	N/A	3.3762	0.019	4.0486	0.001	N/A	N/A	N/A	N/A	N/A	N/A	3.17047	1.62368e-28
AT1G06500			1	-1.66814		N/A	N/A	-1.66814	7.71194e-06	N/A	N/A	N/A	N/A	N/A	N/A	N/A	N/A	N/A	N/A	N/A	N/A	N/A	N/A	N/A	N/A	N/A	N/A	N/A	N/A	N/A	N/A	N/A	N/A	N/A	N/A	N/A	N/A	N/A	N/A	N/A	N/A	N/A	N/A	N/A	N/A	N/A	N/A	N/A	N/A
AT1G06510			5	-0.678421		N/A	N/A	-0.823634	0.0109555	N/A	N/A	-0.671444	0.0300445	N/A	N/A	N/A	N/A	N/A	N/A	N/A	N/A	-0.988732	6.0203e-05	N/A	N/A	N/A	N/A	N/A	N/A	N/A	N/A	N/A	N/A	N/A	N/A	N/A	N/A	N/A	N/A	N/A	N/A	N/A	N/A	N/A	N/A	N/A	N/A	-0.678421	0.000707052
AT1G06515	1	0.850759	6	-1.3684		N/A	N/A	-1.65309	6.36709e-06	N/A	N/A	-1.08372	0.000749157	N/A	N/A	N/A	N/A	N/A	N/A	N/A	N/A	-1.78463	3.20468e-09	N/A	N/A	N/A	N/A	N/A	N/A	N/A	N/A	-1.06087	0.00118476	N/A	N/A	-1.95501	1.25731e-08	N/A	N/A	N/A	N/A	N/A	N/A	N/A	N/A	N/A	N/A	-0.641721	0.00597035
AT1G06520	2	1.68849				1.7847	0.00814512	N/A	N/A	N/A	N/A	N/A	N/A	N/A	N/A	N/A	N/A	N/A	N/A	N/A	N/A	N/A	N/A	N/A	N/A	N/A	N/A	N/A	N/A	N/A	N/A	N/A	N/A	N/A	N/A	N/A	N/A	N/A	N/A	N/A	N/A	N/A	N/A	N/A	N/A	N/A	N/A	N/A	N/A
AT1G06527			1	4.58861		N/A	N/A	4.58861	0.0208426	N/A	N/A	N/A	N/A	N/A	N/A	N/A	N/A	N/A	N/A	N/A	N/A	N/A	N/A	N/A	N/A	N/A	N/A	N/A	N/A	N/A	N/A	N/A	N/A	N/A	N/A	N/A	N/A	N/A	N/A	N/A	N/A	N/A	N/A	N/A	N/A	N/A	N/A	N/A	N/A
AT1G06530			3	-6.70553		N/A	N/A	N/A	N/A	N/A	N/A	N/A	N/A	N/A	N/A	N/A	N/A	N/A	N/A	N/A	N/A	N/A	N/A	N/A	N/A	N/A	N/A	-8.45973	4.08232e-07	N/A	N/A	N/A	N/A	N/A	N/A	N/A	N/A	N/A	N/A	N/A	N/A	N/A	N/A	N/A	N/A	-6.70553	8.82e-06	0.889767	6.91053e-13
AT1G06537			1	-2.73516		N/A	N/A	N/A	N/A	N/A	N/A	N/A	N/A	N/A	N/A	N/A	N/A	N/A	N/A	N/A	N/A	-2.73516	0.0277528	N/A	N/A	N/A	N/A	N/A	N/A	N/A	N/A	N/A	N/A	N/A	N/A	N/A	N/A	N/A	N/A	N/A	N/A	N/A	N/A	N/A	N/A	N/A	N/A	N/A	N/A
AT1G06540	2	1.21799	8	5.03249		N/A	N/A	N/A	N/A	N/A	N/A	8.06539	0.00107588	N/A	N/A	N/A	N/A	N/A	N/A	N/A	N/A	5.71075	0.00240363	N/A	N/A	3.97232	0.0405919	6.21507	2.35382e-05	N/A	N/A	N/A	N/A	N/A	N/A	N/A	N/A	4.7318	0.017	4.4685	0.094	N/A	N/A	N/A	N/A	5.33319	0.000479782	2.96149	1.72692e-09
AT1G06547			2	0.319623		N/A	N/A	N/A	N/A	N/A	N/A	N/A	N/A	N/A	N/A	N/A	N/A	N/A	N/A	N/A	N/A	-1.26263	0.000909036	N/A	N/A	N/A	N/A	1.90188	0.000456385	N/A	N/A	N/A	N/A	N/A	N/A	N/A	N/A	N/A	N/A	N/A	N/A	N/A	N/A	N/A	N/A	N/A	N/A	N/A	N/A
AT1G06550			6	0.92958		N/A	N/A	N/A	N/A	N/A	N/A	1.00787	0.0130325	N/A	N/A	N/A	N/A	-0.60914	0.0143814	-0.76502	0.00144927	1.31827	2.2503e-10	N/A	N/A	N/A	N/A	0.851287	2.33595e-07	N/A	N/A	N/A	N/A	N/A	N/A	N/A	N/A	N/A	N/A	N/A	N/A	N/A	N/A	N/A	N/A	N/A	N/A	N/A	N/A
AT1G06553			1	2.21206		N/A	N/A	N/A	N/A	N/A	N/A	N/A	N/A	N/A	N/A	N/A	N/A	N/A	N/A	N/A	N/A	N/A	N/A	N/A	N/A	N/A	N/A	N/A	N/A	N/A	N/A	N/A	N/A	N/A	N/A	N/A	N/A	N/A	N/A	N/A	N/A	N/A	N/A	N/A	N/A	2.21206	0.000393701	N/A	N/A
AT1G06560			4	0.868522		N/A	N/A	N/A	N/A	N/A	N/A	N/A	N/A	N/A	N/A	N/A	N/A	N/A	N/A	N/A	N/A	-1.02549	0.0162657	N/A	N/A	N/A	N/A	N/A	N/A	N/A	N/A	N/A	N/A	N/A	N/A	N/A	N/A	N/A	N/A	N/A	N/A	0.88648	0.00288324	N/A	N/A	1.00931	0.0021727	0.850564	1.24494e-07
AT1G06570	2	0.128774	4	0.337415		N/A	N/A	N/A	N/A	1.24424	0.000558558	1.49261	1.47236e-06	N/A	N/A	-0.591442	0.0181719	N/A	N/A	N/A	N/A	N/A	N/A	N/A	N/A	N/A	N/A	N/A	N/A	N/A	N/A	N/A	N/A	N/A	N/A	N/A	N/A	N/A	N/A	N/A	N/A	-0.629571	0.000299618	N/A	N/A	N/A	N/A	N/A	N/A
AT1G06573			4	-1.19378		N/A	N/A	-0.844847	0.00505044	N/A	N/A	-1.4703	0.000441593	N/A	N/A	N/A	N/A	N/A	N/A	-1.4281	0.000134841	N/A	N/A	N/A	N/A	N/A	N/A	-0.959465	0.00372559	N/A	N/A	N/A	N/A	N/A	N/A	N/A	N/A	N/A	N/A	N/A	N/A	N/A	N/A	N/A	N/A	N/A	N/A	N/A	N/A
AT1G06577			1	-2.56281		N/A	N/A	-2.56281	0.00232364	N/A	N/A	N/A	N/A	N/A	N/A	N/A	N/A	N/A	N/A	N/A	N/A	N/A	N/A	N/A	N/A	N/A	N/A	N/A	N/A	N/A	N/A	N/A	N/A	N/A	N/A	N/A	N/A	N/A	N/A	N/A	N/A	N/A	N/A	N/A	N/A	N/A	N/A	N/A	N/A
AT1G06587			1	-2.79487		N/A	N/A	N/A	N/A	N/A	N/A	N/A	N/A	N/A	N/A	N/A	N/A	N/A	N/A	N/A	N/A	N/A	N/A	N/A	N/A	N/A	N/A	-2.79487	0.0233854	N/A	N/A	N/A	N/A	N/A	N/A	N/A	N/A	N/A	N/A	N/A	N/A	N/A	N/A	N/A	N/A	N/A	N/A	N/A	N/A
AT1G06620			11	-2.14469		N/A	N/A	-3.44075	0.0291736	N/A	N/A	-3.62106	0.0351092	N/A	N/A	N/A	N/A	N/A	N/A	N/A	N/A	-3.13811	1.13182e-07	N/A	N/A	N/A	N/A	-1.78823	9.97805e-06	-1.59008	7.39559e-05	N/A	N/A	-1.81654	5.8045e-05	N/A	N/A	-2.2224	0.046	-2.7827	0.00082	N/A	N/A	N/A	N/A	-1.14721	0.00152663	-1.58345	1.00247e-16
AT1G06630			2	-0.780065		N/A	N/A	-0.812152	0.0186525	N/A	N/A	N/A	N/A	N/A	N/A	N/A	N/A	N/A	N/A	N/A	N/A	N/A	N/A	N/A	N/A	N/A	N/A	N/A	N/A	N/A	N/A	N/A	N/A	N/A	N/A	N/A	N/A	N/A	N/A	N/A	N/A	N/A	N/A	N/A	N/A	N/A	N/A	-0.747978	0.000520997
AT1G06640	1	-1.05159	10	-1.10845		-1.05159	0.0103242	-0.708147	0.0370285	N/A	N/A	-0.845443	0.0309524	N/A	N/A	N/A	N/A	N/A	N/A	-1.22785	0.00944316	-1.56641	0.00887153	N/A	N/A	N/A	N/A	N/A	N/A	N/A	N/A	N/A	N/A	-1.67574	0.00058677	-0.98904	0.0329939	N/A	N/A	N/A	N/A	-0.670379	0.0130998	N/A	N/A	-0.888439	5.67822e-06	-1.46882	6.47828e-33
AT1G06645	1	-1.00481	9	-1.6772		N/A	N/A	-0.744734	0.0278785	-1.00481	0.0227297	-2.55521	1.05536e-08	N/A	N/A	N/A	N/A	N/A	N/A	N/A	N/A	-2.80275	1.047e-18	N/A	N/A	N/A	N/A	-1.8957	7.76177e-08	N/A	N/A	N/A	N/A	N/A	N/A	N/A	N/A	-1.6772	0.013	-1.7475	0.0052	N/A	N/A	N/A	N/A	-1.34451	0.0256014	-1.53525	2.81803e-09
AT1G06650			3	-0.679589		N/A	N/A	N/A	N/A	N/A	N/A	N/A	N/A	N/A	N/A	N/A	N/A	N/A	N/A	N/A	N/A	N/A	N/A	N/A	N/A	N/A	N/A	N/A	N/A	N/A	N/A	N/A	N/A	N/A	N/A	0.825035	0.000165144	N/A	N/A	N/A	N/A	N/A	N/A	N/A	N/A	-0.679589	0.00420299	-0.99204	1.61342e-11
AT1G06670			5	1.03089		N/A	N/A	N/A	N/A	N/A	N/A	1.28412	7.63369e-06	N/A	N/A	N/A	N/A	N/A	N/A	N/A	N/A	N/A	N/A	N/A	N/A	N/A	N/A	0.764606	0.0013773	N/A	N/A	N/A	N/A	N/A	N/A	N/A	N/A	2.1139	1.3e-05	N/A	N/A	N/A	N/A	N/A	N/A	0.920885	0.000146213	1.03089	6.40051e-17
AT1G06680			5	-1.53347		N/A	N/A	N/A	N/A	N/A	N/A	N/A	N/A	N/A	N/A	N/A	N/A	N/A	N/A	N/A	N/A	N/A	N/A	N/A	N/A	N/A	N/A	N/A	N/A	N/A	N/A	N/A	N/A	N/A	N/A	N/A	N/A	-2.2019	1.5e-12	-1.738	8.2e-05	N/A	N/A	N/A	N/A	-0.680871	0.00749231	-1.53347	5.95326e-20
AT1G06690			3	1.19902		N/A	N/A	0.887737	4.60984e-05	N/A	N/A	N/A	N/A	N/A	N/A	N/A	N/A	N/A	N/A	N/A	N/A	1.19902	6.59388e-12	N/A	N/A	N/A	N/A	N/A	N/A	N/A	N/A	N/A	N/A	N/A	N/A	N/A	N/A	N/A	N/A	N/A	N/A	N/A	N/A	N/A	N/A	N/A	N/A	N/A	N/A
AT1G06710			1	0.617304		N/A	N/A	N/A	N/A	N/A	N/A	N/A	N/A	N/A	N/A	N/A	N/A	N/A	N/A	N/A	N/A	N/A	N/A	N/A	N/A	N/A	N/A	N/A	N/A	N/A	N/A	N/A	N/A	N/A	N/A	N/A	N/A	N/A	N/A	N/A	N/A	N/A	N/A	N/A	N/A	N/A	N/A	0.617304	0.0104738
AT1G06717			1	-1.57946		N/A	N/A	N/A	N/A	N/A	N/A	N/A	N/A	N/A	N/A	-1.57946	0.049426	N/A	N/A	N/A	N/A	N/A	N/A	N/A	N/A	N/A	N/A	N/A	N/A	N/A	N/A	N/A	N/A	N/A	N/A	N/A	N/A	N/A	N/A	N/A	N/A	N/A	N/A	N/A	N/A	N/A	N/A	N/A	N/A
AT1G06720			13	1.51083		N/A	N/A	1.03491	0.0174081	N/A	N/A	2.09979	3.84605e-16	N/A	N/A	N/A	N/A	1.59709	0.000251517	1.96056	1.03165e-06	N/A	N/A	N/A	N/A	N/A	N/A	1.48371	8.60521e-11	N/A	N/A	0.735109	0.0358402	N/A	N/A	0.902089	0.000743426	2.4804	4.5e-12	2.0057	1.4e-05	1.0715	4.81446e-07	N/A	N/A	1.51083	1.06295e-13	2.02914	8.29007e-59
AT1G06753	1	-1.72136	1	-3.35605		-1.72136	0.00920337	-3.35605	1.8249e-06	N/A	N/A	N/A	N/A	N/A	N/A	N/A	N/A	N/A	N/A	N/A	N/A	N/A	N/A	N/A	N/A	N/A	N/A	N/A	N/A	N/A	N/A	N/A	N/A	N/A	N/A	N/A	N/A	N/A	N/A	N/A	N/A	N/A	N/A	N/A	N/A	N/A	N/A	N/A	N/A
AT1G06760	1	-0.821858	3	-0.704352		-0.821858	2.73559e-06	-1.84022	4.94067e-23	N/A	N/A	-0.701687	8.85739e-05	N/A	N/A	N/A	N/A	N/A	N/A	N/A	N/A	N/A	N/A	N/A	N/A	N/A	N/A	N/A	N/A	N/A	N/A	N/A	N/A	N/A	N/A	-0.704352	0.00153484	N/A	N/A	N/A	N/A	N/A	N/A	N/A	N/A	N/A	N/A	N/A	N/A
AT1G06770			1	0.692899		N/A	N/A	N/A	N/A	N/A	N/A	N/A	N/A	N/A	N/A	N/A	N/A	N/A	N/A	N/A	N/A	0.692899	0.0449336	N/A	N/A	N/A	N/A	N/A	N/A	N/A	N/A	N/A	N/A	N/A	N/A	N/A	N/A	N/A	N/A	N/A	N/A	N/A	N/A	N/A	N/A	N/A	N/A	N/A	N/A
AT1G06780	1	1.16516	10	1.51296		1.16516	0.00179717	2.46693	1.19321e-24	N/A	N/A	1.30197	0.00117917	N/A	N/A	1.89036	4.85373e-09	1.96522	5.13319e-10	1.25232	0.00103858	2.23448	1.05757e-22	N/A	N/A	N/A	N/A	1.07413	2.54204e-05	N/A	N/A	1.05051	0.00112972	N/A	N/A	1.72394	3.5292e-09	N/A	N/A	N/A	N/A	N/A	N/A	N/A	N/A	N/A	N/A	0.634703	7.20377e-05
AT1G06790	1	-1.47879	3	-1.28511		-1.47879	0.0449615	-1.77771	0.00312614	N/A	N/A	N/A	N/A	N/A	N/A	-1.26743	0.0421884	N/A	N/A	N/A	N/A	-1.28511	0.00120766	N/A	N/A	N/A	N/A	N/A	N/A	N/A	N/A	N/A	N/A	N/A	N/A	N/A	N/A	N/A	N/A	N/A	N/A	N/A	N/A	N/A	N/A	N/A	N/A	N/A	N/A
AT1G06830	1	6.22355	9	-1.3179		N/A	N/A	-3.37829	2.61307e-08	N/A	N/A	-1.90015	2.49924e-05	N/A	N/A	N/A	N/A	-1.38854	8.80382e-05	-1.3179	0.000142246	-1.53289	3.35226e-05	1.18955	6.5486e-06	N/A	N/A	N/A	N/A	N/A	N/A	N/A	N/A	N/A	N/A	-0.765233	0.00988819	N/A	N/A	N/A	N/A	N/A	N/A	N/A	N/A	N/A	N/A	0.624493	0.00567898
AT1G06840			1	0.844322		N/A	N/A	N/A	N/A	N/A	N/A	N/A	N/A	N/A	N/A	N/A	N/A	N/A	N/A	N/A	N/A	0.844322	0.0403896	N/A	N/A	N/A	N/A	N/A	N/A	N/A	N/A	N/A	N/A	N/A	N/A	N/A	N/A	N/A	N/A	N/A	N/A	N/A	N/A	N/A	N/A	N/A	N/A	N/A	N/A
AT1G06850	1	0.713633	2	-1.90221		N/A	N/A	-2.37249	0.0094952	N/A	N/A	N/A	N/A	N/A	N/A	N/A	N/A	-1.43193	0.0241707	N/A	N/A	N/A	N/A	N/A	N/A	N/A	N/A	N/A	N/A	N/A	N/A	N/A	N/A	N/A	N/A	N/A	N/A	N/A	N/A	N/A	N/A	N/A	N/A	N/A	N/A	N/A	N/A	N/A	N/A
AT1G06870			3	0.729943		N/A	N/A	0.8655	0.0260785	N/A	N/A	0.670708	0.0463644	N/A	N/A	N/A	N/A	N/A	N/A	N/A	N/A	0.729943	0.00845665	N/A	N/A	N/A	N/A	N/A	N/A	N/A	N/A	N/A	N/A	N/A	N/A	N/A	N/A	N/A	N/A	N/A	N/A	N/A	N/A	N/A	N/A	N/A	N/A	N/A	N/A
AT1G06877			1	6.85342		N/A	N/A	6.85342	2.44518e-05	N/A	N/A	N/A	N/A	N/A	N/A	N/A	N/A	N/A	N/A	N/A	N/A	N/A	N/A	N/A	N/A	N/A	N/A	N/A	N/A	N/A	N/A	N/A	N/A	N/A	N/A	N/A	N/A	N/A	N/A	N/A	N/A	N/A	N/A	N/A	N/A	N/A	N/A	N/A	N/A
AT1G06890			7	0.932092		N/A	N/A	N/A	N/A	N/A	N/A	N/A	N/A	N/A	N/A	N/A	N/A	0.932424	0.000578387	0.932092	0.000514124	N/A	N/A	N/A	N/A	N/A	N/A	N/A	N/A	0.798626	0.00488068	0.778026	0.00757325	1.14841	4.90056e-05	1.0002	0.000671083	N/A	N/A	N/A	N/A	N/A	N/A	N/A	N/A	N/A	N/A	0.771877	1.99335e-08
AT1G06900			4	-0.0849974		N/A	N/A	-0.992051	0.0180509	N/A	N/A	N/A	N/A	N/A	N/A	N/A	N/A	N/A	N/A	N/A	N/A	-0.815392	0.00370562	N/A	N/A	N/A	N/A	N/A	N/A	N/A	N/A	N/A	N/A	N/A	N/A	N/A	N/A	N/A	N/A	N/A	N/A	N/A	N/A	N/A	N/A	0.645397	0.02461	0.671272	8.64696e-08
AT1G06960			2	-1.36628	|cold acclimation|	N/A	N/A	-1.6381	0.00217704	N/A	N/A	N/A	N/A	N/A	N/A	N/A	N/A	N/A	N/A	N/A	N/A	-1.09446	0.00024322	N/A	N/A	N/A	N/A	N/A	N/A	N/A	N/A	N/A	N/A	N/A	N/A	N/A	N/A	N/A	N/A	N/A	N/A	N/A	N/A	N/A	N/A	N/A	N/A	N/A	N/A
AT1G06977			2	1.73974		N/A	N/A	N/A	N/A	N/A	N/A	1.75061	0.0212316	N/A	N/A	N/A	N/A	N/A	N/A	N/A	N/A	N/A	N/A	N/A	N/A	N/A	N/A	N/A	N/A	N/A	N/A	N/A	N/A	N/A	N/A	N/A	N/A	N/A	N/A	N/A	N/A	1.72887	0.00262022	N/A	N/A	N/A	N/A	N/A	N/A
AT1G06980	1	1.04907	4	1.05588		N/A	N/A	N/A	N/A	N/A	N/A	-1.4197	0.00261204	N/A	N/A	N/A	N/A	N/A	N/A	N/A	N/A	1.39533	0.00110166	N/A	N/A	N/A	N/A	N/A	N/A	N/A	N/A	N/A	N/A	N/A	N/A	N/A	N/A	N/A	N/A	N/A	N/A	N/A	N/A	N/A	N/A	0.994041	0.00768796	1.11771	6.54688e-07
AT1G06983			1	4.00013		N/A	N/A	N/A	N/A	N/A	N/A	N/A	N/A	N/A	N/A	N/A	N/A	N/A	N/A	N/A	N/A	4.00013	0.0155587	N/A	N/A	N/A	N/A	N/A	N/A	N/A	N/A	N/A	N/A	N/A	N/A	N/A	N/A	N/A	N/A	N/A	N/A	N/A	N/A	N/A	N/A	N/A	N/A	N/A	N/A
AT1G07000	2	1.33619	5	-1.41275		N/A	N/A	N/A	N/A	N/A	N/A	N/A	N/A	N/A	N/A	N/A	N/A	N/A	N/A	-2.04032	4.67392e-05	N/A	N/A	N/A	N/A	N/A	N/A	-1.41275	0.00312133	-1.2461	3.26724e-05	N/A	N/A	N/A	N/A	N/A	N/A	N/A	N/A	N/A	N/A	-1.70887	0.0108106	N/A	N/A	N/A	N/A	N/A	N/A
AT1G07010	2	0.964279	6	0.733109		0.861997	0.00079748	1.64946	8.49814e-19	1.06656	0.000278466	1.57894	1.39834e-11	N/A	N/A	N/A	N/A	N/A	N/A	N/A	N/A	N/A	N/A	-0.676322	0.00659245	N/A	N/A	0.708557	2.19352e-05	N/A	N/A	N/A	N/A	N/A	N/A	N/A	N/A	N/A	N/A	N/A	N/A	N/A	N/A	N/A	N/A	N/A	N/A	-0.62647	1.89001e-06
AT1G07020			2	-1.30104		N/A	N/A	-1.66995	0.00205709	N/A	N/A	-0.932131	0.0488279	N/A	N/A	N/A	N/A	N/A	N/A	N/A	N/A	N/A	N/A	N/A	N/A	N/A	N/A	N/A	N/A	N/A	N/A	N/A	N/A	N/A	N/A	N/A	N/A	N/A	N/A	N/A	N/A	N/A	N/A	N/A	N/A	N/A	N/A	N/A	N/A
AT1G07030			2	0.281392		N/A	N/A	1.28324	9.06562e-07	N/A	N/A	N/A	N/A	N/A	N/A	N/A	N/A	N/A	N/A	N/A	N/A	N/A	N/A	N/A	N/A	N/A	N/A	N/A	N/A	-0.720457	0.0497703	N/A	N/A	N/A	N/A	N/A	N/A	N/A	N/A	N/A	N/A	N/A	N/A	N/A	N/A	N/A	N/A	N/A	N/A
AT1G07040	1	-0.974237	5	0.969227		N/A	N/A	N/A	N/A	N/A	N/A	N/A	N/A	N/A	N/A	N/A	N/A	1.37131	0.00127696	1.63244	4.04055e-05	0.697917	9.70651e-05	N/A	N/A	N/A	N/A	N/A	N/A	N/A	N/A	N/A	N/A	0.781921	0.0430319	0.969227	0.0033275	N/A	N/A	N/A	N/A	N/A	N/A	N/A	N/A	N/A	N/A	N/A	N/A
AT1G07050	4	1.18863	11	3.7231		0.79387	9.48772e-05	0.753015	5.50594e-05	N/A	N/A	-1.12825	2.34318e-10	3.6002	1.2917e-18	4.61073	3.76709e-45	3.7231	3.14348e-21	2.96625	1.72794e-10	1.876	2.61639e-05	N/A	N/A	1.58338	5.59995e-16	1.13853	1.21865e-07	7.08849	8.90126e-36	7.31651	2.58056e-42	6.25337	1.40335e-25	6.38295	4.09704e-28	N/A	N/A	N/A	N/A	N/A	N/A	N/A	N/A	N/A	N/A	N/A	N/A
AT1G07070			9	0.989026		N/A	N/A	N/A	N/A	N/A	N/A	1.01659	1.34327e-05	N/A	N/A	N/A	N/A	0.848996	0.0186706	0.989026	0.00312332	N/A	N/A	N/A	N/A	N/A	N/A	0.943349	1.49792e-05	N/A	N/A	N/A	N/A	0.607101	0.0295675	N/A	N/A	N/A	N/A	1.7926	0.054	N/A	N/A	N/A	N/A	0.799703	0.000150153	1.26194	1.19545e-14
AT1G07090	3	0.59942	2	-0.0452729		N/A	N/A	N/A	N/A	N/A	N/A	N/A	N/A	N/A	N/A	N/A	N/A	N/A	N/A	N/A	N/A	-0.948321	1.28255e-05	N/A	N/A	N/A	N/A	N/A	N/A	N/A	N/A	N/A	N/A	N/A	N/A	N/A	N/A	N/A	N/A	N/A	N/A	N/A	N/A	0.588871	0.031264	N/A	N/A	0.857775	2.3823e-07
AT1G07110			2	0.603579		N/A	N/A	N/A	N/A	N/A	N/A	N/A	N/A	N/A	N/A	N/A	N/A	N/A	N/A	N/A	N/A	N/A	N/A	N/A	N/A	N/A	N/A	N/A	N/A	0.61612	0.00735044	N/A	N/A	N/A	N/A	N/A	N/A	N/A	N/A	N/A	N/A	N/A	N/A	N/A	N/A	N/A	N/A	N/A	N/A
AT1G07119			7	-2.77269		N/A	N/A	-2.45772	0.0165323	N/A	N/A	-3.48948	0.0476853	N/A	N/A	N/A	N/A	-2.77269	0.0268648	-3.17278	0.0133154	-2.22667	0.000551904	N/A	N/A	N/A	N/A	N/A	N/A	N/A	N/A	N/A	N/A	N/A	N/A	-3.24439	0.00712763	N/A	N/A	N/A	N/A	N/A	N/A	N/A	N/A	N/A	N/A	-1.14932	0.0146119
AT1G07128	1	1.97501	2	5.76517		N/A	N/A	N/A	N/A	N/A	N/A	N/A	N/A	N/A	N/A	N/A	N/A	N/A	N/A	N/A	N/A	N/A	N/A	N/A	N/A	N/A	N/A	N/A	N/A	N/A	N/A	5.00445	0.000135127	N/A	N/A	6.5259	4.68872e-05	N/A	N/A	N/A	N/A	N/A	N/A	N/A	N/A	N/A	N/A	N/A	N/A
AT1G07130	1	0.728315	6	-1.85878		N/A	N/A	N/A	N/A	N/A	N/A	-1.65508	0.0205174	N/A	N/A	-5.7627	0.000349417	N/A	N/A	N/A	N/A	-1.94551	0.00038102	N/A	N/A	N/A	N/A	-1.77206	0.0149396	N/A	N/A	-6.33885	0.0123681	N/A	N/A	N/A	N/A	N/A	N/A	N/A	N/A	N/A	N/A	N/A	N/A	-0.700581	0.0286384	N/A	N/A
AT1G07135	4	2.41128	9	0.916134		N/A	N/A	N/A	N/A	N/A	N/A	-1.69542	5.37496e-06	N/A	N/A	N/A	N/A	-1.05024	0.0205199	-2.26463	3.04351e-07	0.916134	2.78867e-06	N/A	N/A	1.56323	6.03682e-08	N/A	N/A	N/A	N/A	1.6234	1.42032e-08	N/A	N/A	1.31434	0.00265131	N/A	N/A	N/A	N/A	N/A	N/A	2.08681	9.40034e-18	1.49534	6.69528e-08	2.04804	6.12628e-23
AT1G07150	4	3.46766	5	1.69523		N/A	N/A	2.46638	4.68434e-06	N/A	N/A	1.69523	0.00878136	N/A	N/A	-2.00906	0.00236764	N/A	N/A	N/A	N/A	1.18086	0.00943192	N/A	N/A	1.22533	0.0282639	N/A	N/A	N/A	N/A	N/A	N/A	N/A	N/A	2.05312	0.0100952	N/A	N/A	N/A	N/A	N/A	N/A	3.64526	3.55944e-33	N/A	N/A	N/A	N/A
AT1G07160	1	3.23703				N/A	N/A	N/A	N/A	N/A	N/A	N/A	N/A	N/A	N/A	N/A	N/A	N/A	N/A	N/A	N/A	N/A	N/A	N/A	N/A	N/A	N/A	N/A	N/A	N/A	N/A	N/A	N/A	N/A	N/A	N/A	N/A	N/A	N/A	N/A	N/A	N/A	N/A	N/A	N/A	N/A	N/A	N/A	N/A
AT1G07170			2	-1.13551		N/A	N/A	-0.79786	0.0136514	N/A	N/A	N/A	N/A	N/A	N/A	N/A	N/A	N/A	N/A	N/A	N/A	-1.47316	2.93267e-10	N/A	N/A	N/A	N/A	N/A	N/A	N/A	N/A	N/A	N/A	N/A	N/A	N/A	N/A	N/A	N/A	N/A	N/A	N/A	N/A	N/A	N/A	N/A	N/A	N/A	N/A
AT1G07180	2	1.37113	3	1.92628		1.01852	0.000161591	0.818877	0.00153423	1.72374	4.57262e-12	1.92628	6.83199e-17	N/A	N/A	N/A	N/A	N/A	N/A	N/A	N/A	N/A	N/A	N/A	N/A	N/A	N/A	N/A	N/A	N/A	N/A	N/A	N/A	N/A	N/A	N/A	N/A	N/A	N/A	N/A	N/A	N/A	N/A	N/A	N/A	N/A	N/A	N/A	N/A
AT1G07187	3	-1.86058	10	-3.24651		N/A	N/A	-3.30763	0.000289028	N/A	N/A	-3.24104	7.86326e-05	-1.86058	0.0288418	-3.25199	0.000204442	-2.60631	0.000975761	-2.74969	0.000499361	N/A	N/A	N/A	N/A	-1.56206	0.00714095	-3.50437	4.14308e-08	N/A	N/A	N/A	N/A	-2.02825	0.000218594	-4.67371	1.33059e-09	N/A	N/A	N/A	N/A	-3.48078	4.19426e-09	-1.95487	0.0357831	-2.96004	0.000413131	N/A	N/A
AT1G07200	1	-0.746933	5	-0.681054		N/A	N/A	1.09107	0.00403817	N/A	N/A	N/A	N/A	N/A	N/A	N/A	N/A	0.726554	0.00731934	N/A	N/A	-0.808149	0.00111106	N/A	N/A	N/A	N/A	N/A	N/A	N/A	N/A	N/A	N/A	N/A	N/A	N/A	N/A	N/A	N/A	N/A	N/A	N/A	N/A	N/A	N/A	N/A	N/A	-0.681054	2.79112e-06
AT1G07210			1	0.867124		N/A	N/A	N/A	N/A	N/A	N/A	N/A	N/A	N/A	N/A	N/A	N/A	N/A	N/A	N/A	N/A	N/A	N/A	N/A	N/A	N/A	N/A	N/A	N/A	N/A	N/A	N/A	N/A	N/A	N/A	N/A	N/A	N/A	N/A	N/A	N/A	N/A	N/A	N/A	N/A	N/A	N/A	0.867124	1.72621e-11
AT1G07220	1	0.983533	2	-0.0907394		N/A	N/A	N/A	N/A	N/A	N/A	N/A	N/A	N/A	N/A	N/A	N/A	N/A	N/A	N/A	N/A	N/A	N/A	N/A	N/A	N/A	N/A	N/A	N/A	-0.90411	0.0321587	N/A	N/A	N/A	N/A	N/A	N/A	N/A	N/A	N/A	N/A	N/A	N/A	N/A	N/A	N/A	N/A	0.722632	0.000150552
AT1G07230	1	-0.827583	3	-0.968228		N/A	N/A	-2.43222	2.75201e-13	N/A	N/A	N/A	N/A	N/A	N/A	N/A	N/A	N/A	N/A	N/A	N/A	N/A	N/A	N/A	N/A	N/A	N/A	-0.968228	0.00102726	N/A	N/A	N/A	N/A	N/A	N/A	N/A	N/A	N/A	N/A	N/A	N/A	N/A	N/A	N/A	N/A	N/A	N/A	N/A	N/A
AT1G07240	1	1.3506	6	-0.836599		N/A	N/A	-0.704669	0.00305771	N/A	N/A	-2.02713	1.05033e-07	N/A	N/A	1.00185	0.0098111	1.05563	0.0043243	N/A	N/A	-0.968529	3.28751e-05	N/A	N/A	N/A	N/A	-1.2449	2.26292e-05	N/A	N/A	N/A	N/A	N/A	N/A	N/A	N/A	N/A	N/A	N/A	N/A	N/A	N/A	N/A	N/A	N/A	N/A	N/A	N/A
AT1G07250			2	-0.631535		N/A	N/A	N/A	N/A	N/A	N/A	-0.636496	0.0269765	N/A	N/A	N/A	N/A	N/A	N/A	N/A	N/A	-0.626575	0.00107963	N/A	N/A	N/A	N/A	N/A	N/A	N/A	N/A	N/A	N/A	N/A	N/A	N/A	N/A	N/A	N/A	N/A	N/A	N/A	N/A	N/A	N/A	N/A	N/A	N/A	N/A
AT1G07260	1	0.750428	3	0.93034		N/A	N/A	N/A	N/A	N/A	N/A	N/A	N/A	N/A	N/A	N/A	N/A	N/A	N/A	N/A	N/A	N/A	N/A	N/A	N/A	N/A	N/A	N/A	N/A	N/A	N/A	N/A	N/A	1.76696	0.024446	N/A	N/A	N/A	N/A	N/A	N/A	N/A	N/A	N/A	N/A	0.93034	0.00890034	0.876387	0.000195436
AT1G07280	1	1.16891	3	0.883936		N/A	N/A	N/A	N/A	N/A	N/A	N/A	N/A	1.16891	6.97944e-12	1.44765	2.88644e-20	0.707101	0.000326393	N/A	N/A	N/A	N/A	N/A	N/A	N/A	N/A	N/A	N/A	N/A	N/A	N/A	N/A	N/A	N/A	N/A	N/A	N/A	N/A	N/A	N/A	N/A	N/A	N/A	N/A	N/A	N/A	0.883936	8.58063e-12
AT1G07300			2	-1.55784		N/A	N/A	N/A	N/A	N/A	N/A	N/A	N/A	N/A	N/A	N/A	N/A	-1.46152	0.00886203	N/A	N/A	N/A	N/A	N/A	N/A	N/A	N/A	N/A	N/A	N/A	N/A	-1.65416	0.0207724	N/A	N/A	N/A	N/A	N/A	N/A	N/A	N/A	N/A	N/A	N/A	N/A	N/A	N/A	N/A	N/A
AT1G07310			1	0.591571		N/A	N/A	N/A	N/A	N/A	N/A	N/A	N/A	N/A	N/A	N/A	N/A	N/A	N/A	N/A	N/A	0.591571	0.00245376	N/A	N/A	N/A	N/A	N/A	N/A	N/A	N/A	N/A	N/A	N/A	N/A	N/A	N/A	N/A	N/A	N/A	N/A	N/A	N/A	N/A	N/A	N/A	N/A	N/A	N/A
AT1G07320			3	-1.05892		N/A	N/A	-1.06566	5.97809e-09	N/A	N/A	N/A	N/A	N/A	N/A	N/A	N/A	N/A	N/A	N/A	N/A	-1.05892	2.08583e-10	N/A	N/A	N/A	N/A	N/A	N/A	N/A	N/A	N/A	N/A	N/A	N/A	N/A	N/A	N/A	N/A	N/A	N/A	N/A	N/A	N/A	N/A	N/A	N/A	-1.05057	2.9557e-17
AT1G07323	1	1.31495	6	1.02685		N/A	N/A	0.619323	0.00120435	N/A	N/A	N/A	N/A	1.31495	0.000504885	1.89034	2.75108e-10	1.43905	2.06244e-05	1.3765	5.51357e-05	N/A	N/A	N/A	N/A	N/A	N/A	N/A	N/A	N/A	N/A	N/A	N/A	N/A	N/A	N/A	N/A	N/A	N/A	N/A	N/A	0.677197	0.00262022	N/A	N/A	0.646578	0.0164346	N/A	N/A
AT1G07350	4	-1.57587	11	-1.19754		-1.24334	0.00335468	0.932668	0.00017181	-1.96578	3.7999e-06	N/A	N/A	-1.21993	5.7088e-05	-1.9055	1.17505e-09	-1.83909	2.17919e-09	-0.912195	0.00115404	0.73195	0.000221608	N/A	N/A	N/A	N/A	N/A	N/A	-3.06163	1.65196e-12	N/A	N/A	-1.70026	0.000569426	N/A	N/A	N/A	N/A	N/A	N/A	-1.19754	6.46735e-09	N/A	N/A	-0.672699	0.00062441	-0.965392	6.18778e-11
AT1G07360	1	0.668978	7	0.830006		N/A	N/A	0.993221	5.23141e-05	N/A	N/A	N/A	N/A	N/A	N/A	0.830006	0.000996504	0.943123	6.73735e-05	0.759571	0.00274211	0.758647	2.60423e-06	N/A	N/A	N/A	N/A	N/A	N/A	N/A	N/A	N/A	N/A	N/A	N/A	0.646365	0.00556792	N/A	N/A	N/A	N/A	N/A	N/A	N/A	N/A	N/A	N/A	0.887177	1.2953e-09
AT1G07367	1	-2.85861	2	2.5569		N/A	N/A	N/A	N/A	-2.85861	0.0248488	1.21926	0.0316257	N/A	N/A	N/A	N/A	N/A	N/A	N/A	N/A	N/A	N/A	N/A	N/A	N/A	N/A	3.89454	0.0331485	N/A	N/A	N/A	N/A	N/A	N/A	N/A	N/A	N/A	N/A	N/A	N/A	N/A	N/A	N/A	N/A	N/A	N/A	N/A	N/A
AT1G07380	1	-0.789841	1	-2.07504		N/A	N/A	-2.07504	3.30318e-06	N/A	N/A	N/A	N/A	N/A	N/A	N/A	N/A	N/A	N/A	N/A	N/A	N/A	N/A	N/A	N/A	N/A	N/A	N/A	N/A	N/A	N/A	N/A	N/A	N/A	N/A	N/A	N/A	N/A	N/A	N/A	N/A	N/A	N/A	N/A	N/A	N/A	N/A	N/A	N/A
AT1G07390			2	-0.562106		N/A	N/A	N/A	N/A	N/A	N/A	N/A	N/A	N/A	N/A	-1.8981	0.0479936	N/A	N/A	N/A	N/A	N/A	N/A	N/A	N/A	N/A	N/A	N/A	N/A	N/A	N/A	N/A	N/A	N/A	N/A	N/A	N/A	N/A	N/A	N/A	N/A	N/A	N/A	N/A	N/A	N/A	N/A	N/A	N/A
AT1G07393			3	3.32115		N/A	N/A	N/A	N/A	N/A	N/A	5.49277	0.000598069	N/A	N/A	N/A	N/A	N/A	N/A	N/A	N/A	N/A	N/A	N/A	N/A	N/A	N/A	2.24283	0.0285796	N/A	N/A	N/A	N/A	N/A	N/A	N/A	N/A	N/A	N/A	N/A	N/A	3.32115	5.89911e-07	N/A	N/A	N/A	N/A	N/A	N/A
AT1G07400	1	-1.89646	7	-2.84112		N/A	N/A	N/A	N/A	N/A	N/A	2.51266	0.0401816	N/A	N/A	-3.31659	0.016755	-3.13155	0.0174656	N/A	N/A	1.27565	0.0126407	-3.19881	9.00654e-05	N/A	N/A	N/A	N/A	-2.84112	1.64536e-06	N/A	N/A	N/A	N/A	N/A	N/A	N/A	N/A	N/A	N/A	-1.36068	0.00188147	N/A	N/A	N/A	N/A	N/A	N/A
AT1G07420	3	1.04555	10	1.01841		N/A	N/A	0.900434	5.83442e-06	1.04555	4.62357e-07	N/A	N/A	2.1738	8.87221e-13	2.20895	1.30167e-13	2.0505	2.99179e-11	1.88171	3.83399e-09	0.961595	5.75711e-07	N/A	N/A	0.660883	0.00319608	N/A	N/A	0.847515	0.0123593	1.12172	0.000160718	0.818476	0.0174141	1.07522	0.000231804	N/A	N/A	N/A	N/A	0.776274	0.016374	N/A	N/A	N/A	N/A	N/A	N/A
AT1G07430	3	-2.35591	9	3.67567		N/A	N/A	1.80846	3.02824e-13	N/A	N/A	6.12443	2.0026e-16	N/A	N/A	N/A	N/A	2.48505	6.11906e-05	2.64338	1.62582e-05	4.08166	1.29061e-37	N/A	N/A	1.76649	0.047611	3.67567	2.25137e-17	N/A	N/A	2.29959	3.99758e-05	4.26145	5.09435e-08	5.26498	6.41294e-18	N/A	N/A	N/A	N/A	N/A	N/A	N/A	N/A	N/A	N/A	N/A	N/A
AT1G07440	2	-0.96519	14	-1.83426		N/A	N/A	-2.26025	2.19133e-23	-0.769707	0.00131135	-1.79033	8.29929e-14	N/A	N/A	N/A	N/A	-0.798538	0.000637677	-1.20268	2.65166e-07	-3.04386	1.38503e-43	N/A	N/A	N/A	N/A	-0.883979	9.33417e-05	N/A	N/A	-2.16038	5.30894e-09	N/A	N/A	-2.2779	2.70461e-08	-1.8782	6.8e-09	-2.1583	2.9e-15	-1.02004	4.47421e-06	N/A	N/A	-1.56042	1.92515e-10	-2.19564	1.89049e-47
AT1G07450	2	2.91637	5	1.73054		3.66037	0.00451644	N/A	N/A	2.17237	0.00010628	1.35613	0.0433128	N/A	N/A	N/A	N/A	N/A	N/A	N/A	N/A	N/A	N/A	N/A	N/A	N/A	N/A	N/A	N/A	2.26942	1.41524e-05	N/A	N/A	1.73054	0.0054808	N/A	N/A	N/A	N/A	N/A	N/A	N/A	N/A	N/A	N/A	N/A	N/A	-1.05538	0.00538713
AT1G07470			9	0.771547		N/A	N/A	1.23357	3.53005e-09	N/A	N/A	0.83373	0.000961754	N/A	N/A	N/A	N/A	0.744746	0.00494179	0.82022	0.00116173	0.697844	0.000124444	N/A	N/A	N/A	N/A	N/A	N/A	N/A	N/A	0.754142	0.00426748	0.678073	0.017194	0.848548	0.00062502	N/A	N/A	N/A	N/A	0.771547	0.000300732	N/A	N/A	N/A	N/A	N/A	N/A
AT1G07477	2	2.01181	4	3.25136		N/A	N/A	6.81277	7.21028e-09	N/A	N/A	N/A	N/A	1.68291	0.0210712	N/A	N/A	2.11079	0.000175003	N/A	N/A	3.40432	0.000729377	N/A	N/A	2.3407	7.23787e-06	3.0984	4.18871e-14	N/A	N/A	N/A	N/A	N/A	N/A	N/A	N/A	N/A	N/A	N/A	N/A	N/A	N/A	N/A	N/A	N/A	N/A	N/A	N/A
AT1G07480			6	0.674934		N/A	N/A	0.965162	6.48219e-05	N/A	N/A	0.654732	0.0308149	N/A	N/A	N/A	N/A	N/A	N/A	0.695136	0.0185773	0.64166	0.00356978	N/A	N/A	N/A	N/A	N/A	N/A	N/A	N/A	N/A	N/A	N/A	N/A	0.710365	0.0101478	N/A	N/A	N/A	N/A	0.614544	0.043946	N/A	N/A	N/A	N/A	N/A	N/A
AT1G07490	1	-3.26602	3	-2.16894		N/A	N/A	N/A	N/A	N/A	N/A	N/A	N/A	N/A	N/A	-2.93933	0.00434383	-2.16894	0.0226074	N/A	N/A	N/A	N/A	N/A	N/A	-3.26602	0.00178319	N/A	N/A	N/A	N/A	N/A	N/A	N/A	N/A	N/A	N/A	N/A	N/A	N/A	N/A	N/A	N/A	N/A	N/A	N/A	N/A	-0.842577	0.0348124
AT1G07500			2	1.45773		N/A	N/A	N/A	N/A	N/A	N/A	N/A	N/A	N/A	N/A	N/A	N/A	N/A	N/A	N/A	N/A	N/A	N/A	N/A	N/A	N/A	N/A	N/A	N/A	N/A	N/A	N/A	N/A	N/A	N/A	N/A	N/A	N/A	N/A	N/A	N/A	N/A	N/A	N/A	N/A	N/A	N/A	0.721245	0.0251224
AT1G07510			2	1.04297		N/A	N/A	N/A	N/A	N/A	N/A	N/A	N/A	N/A	N/A	N/A	N/A	N/A	N/A	N/A	N/A	1.29222	4.00723e-07	N/A	N/A	N/A	N/A	0.79371	0.0391349	N/A	N/A	N/A	N/A	N/A	N/A	N/A	N/A	N/A	N/A	N/A	N/A	N/A	N/A	N/A	N/A	N/A	N/A	N/A	N/A
AT1G07513			2	0.161229		N/A	N/A	2.01241	0.00233617	N/A	N/A	N/A	N/A	N/A	N/A	N/A	N/A	N/A	N/A	N/A	N/A	-1.68995	0.0321015	N/A	N/A	N/A	N/A	N/A	N/A	N/A	N/A	N/A	N/A	N/A	N/A	N/A	N/A	N/A	N/A	N/A	N/A	N/A	N/A	N/A	N/A	N/A	N/A	N/A	N/A
AT1G07520	1	-3.54788	2	-2.57067		N/A	N/A	N/A	N/A	N/A	N/A	N/A	N/A	N/A	N/A	-2.68327	0.0249807	N/A	N/A	N/A	N/A	N/A	N/A	N/A	N/A	-3.54788	6.90719e-07	-2.45807	2.49857e-05	N/A	N/A	N/A	N/A	N/A	N/A	N/A	N/A	N/A	N/A	N/A	N/A	N/A	N/A	N/A	N/A	N/A	N/A	N/A	N/A
AT1G07530			1	0.643751		N/A	N/A	N/A	N/A	N/A	N/A	N/A	N/A	N/A	N/A	0.643751	0.0360333	N/A	N/A	N/A	N/A	N/A	N/A	N/A	N/A	N/A	N/A	N/A	N/A	N/A	N/A	N/A	N/A	N/A	N/A	N/A	N/A	N/A	N/A	N/A	N/A	N/A	N/A	N/A	N/A	N/A	N/A	N/A	N/A
AT1G07560			1	-2.3536		N/A	N/A	N/A	N/A	N/A	N/A	N/A	N/A	N/A	N/A	N/A	N/A	N/A	N/A	N/A	N/A	N/A	N/A	N/A	N/A	N/A	N/A	-2.3536	0.0091172	N/A	N/A	N/A	N/A	N/A	N/A	N/A	N/A	N/A	N/A	N/A	N/A	N/A	N/A	N/A	N/A	N/A	N/A	N/A	N/A
AT1G07570	3	1.10756	5	0.846688		1.55282	0.0121289	2.36514	2.57141e-08	N/A	N/A	1.29678	0.000272491	N/A	N/A	N/A	N/A	0.837245	0.00148113	N/A	N/A	N/A	N/A	N/A	N/A	N/A	N/A	N/A	N/A	0.788476	0.0129737	N/A	N/A	N/A	N/A	N/A	N/A	N/A	N/A	N/A	N/A	N/A	N/A	N/A	N/A	N/A	N/A	N/A	N/A
AT1G07587	4	2.31738	6	3.63553		1.4693	0.00241965	N/A	N/A	2.58654	1.27046e-08	N/A	N/A	4.94339	2.01208e-06	5.81645	9.22722e-13	4.0695	0.00111035	3.81613	0.0041348	2.28626	0.0194549	N/A	N/A	2.04821	1.8168e-07	N/A	N/A	N/A	N/A	N/A	N/A	3.45493	0.0443204	3.29283	0.0490272	N/A	N/A	N/A	N/A	N/A	N/A	N/A	N/A	N/A	N/A	N/A	N/A
AT1G07590			3	0.651747		N/A	N/A	1.12414	3.98123e-06	N/A	N/A	N/A	N/A	N/A	N/A	N/A	N/A	N/A	N/A	N/A	N/A	N/A	N/A	N/A	N/A	N/A	N/A	N/A	N/A	N/A	N/A	N/A	N/A	N/A	N/A	N/A	N/A	N/A	N/A	N/A	N/A	N/A	N/A	N/A	N/A	N/A	N/A	-0.665748	8.65359e-07
AT1G07600			2	0.167374		N/A	N/A	N/A	N/A	N/A	N/A	N/A	N/A	N/A	N/A	N/A	N/A	N/A	N/A	N/A	N/A	N/A	N/A	N/A	N/A	N/A	N/A	N/A	N/A	N/A	N/A	N/A	N/A	N/A	N/A	N/A	N/A	N/A	N/A	N/A	N/A	N/A	N/A	N/A	N/A	N/A	N/A	-0.642786	1.55131e-06
AT1G07607			5	1.35822		N/A	N/A	2.37074	3.08465e-20	N/A	N/A	1.35822	0.00669624	N/A	N/A	-1.89603	0.00116983	N/A	N/A	N/A	N/A	1.49206	3.92709e-06	N/A	N/A	N/A	N/A	1.32082	4.17848e-05	N/A	N/A	N/A	N/A	N/A	N/A	N/A	N/A	N/A	N/A	N/A	N/A	N/A	N/A	N/A	N/A	N/A	N/A	N/A	N/A
AT1G07610			5	-0.968144		N/A	N/A	N/A	N/A	N/A	N/A	1.75819	2.65863e-07	N/A	N/A	N/A	N/A	N/A	N/A	N/A	N/A	N/A	N/A	0.738753	0.0382758	N/A	N/A	N/A	N/A	N/A	N/A	N/A	N/A	-1.30235	0.00112213	N/A	N/A	N/A	N/A	N/A	N/A	N/A	N/A	N/A	N/A	-0.968144	1.46251e-08	-1.68066	7.64325e-34
AT1G07615			4	1.02065		N/A	N/A	N/A	N/A	N/A	N/A	N/A	N/A	N/A	N/A	N/A	N/A	N/A	N/A	N/A	N/A	-0.886724	0.048785	N/A	N/A	N/A	N/A	N/A	N/A	N/A	N/A	N/A	N/A	1.13857	0.042313	N/A	N/A	N/A	N/A	N/A	N/A	N/A	N/A	N/A	N/A	0.981111	0.00150065	1.0602	2.11308e-10
AT1G07620	5	2.10619	6	-0.366522		1.47903	0.00156526	1.61019	4.57351e-05	N/A	N/A	N/A	N/A	1.3031	0.0167281	N/A	N/A	N/A	N/A	-1.5057	0.0322119	0.703925	0.000804243	-2.4993	0.00937728	N/A	N/A	N/A	N/A	N/A	N/A	N/A	N/A	N/A	N/A	N/A	N/A	2.622	0.00013	N/A	N/A	-1.43697	0.0309238	2.20625	0.0156991	N/A	N/A	N/A	N/A
AT1G07630	2	0.868521	1	-0.72721		N/A	N/A	N/A	N/A	N/A	N/A	N/A	N/A	N/A	N/A	N/A	N/A	N/A	N/A	N/A	N/A	N/A	N/A	N/A	N/A	N/A	N/A	N/A	N/A	-0.72721	0.0494058	N/A	N/A	N/A	N/A	N/A	N/A	N/A	N/A	N/A	N/A	N/A	N/A	N/A	N/A	N/A	N/A	N/A	N/A
AT1G07640			2	0.166166		N/A	N/A	1.02242	3.44218e-05	N/A	N/A	N/A	N/A	N/A	N/A	N/A	N/A	N/A	N/A	N/A	N/A	N/A	N/A	N/A	N/A	N/A	N/A	N/A	N/A	N/A	N/A	N/A	N/A	N/A	N/A	N/A	N/A	N/A	N/A	N/A	N/A	N/A	N/A	N/A	N/A	N/A	N/A	N/A	N/A
AT1G07645			1	-3.00597		N/A	N/A	N/A	N/A	N/A	N/A	N/A	N/A	N/A	N/A	N/A	N/A	N/A	N/A	N/A	N/A	N/A	N/A	N/A	N/A	N/A	N/A	N/A	N/A	N/A	N/A	N/A	N/A	N/A	N/A	N/A	N/A	N/A	N/A	N/A	N/A	N/A	N/A	N/A	N/A	-3.00597	0.0149735	N/A	N/A
AT1G07650	4	0.951495	3	1.05776		N/A	N/A	N/A	N/A	0.627786	0.0099816	N/A	N/A	1.27145	3.87484e-07	1.54842	7.11814e-12	1.05776	4.75633e-05	N/A	N/A	N/A	N/A	N/A	N/A	0.631536	0.0241382	N/A	N/A	N/A	N/A	N/A	N/A	0.724958	0.00753093	N/A	N/A	N/A	N/A	N/A	N/A	N/A	N/A	N/A	N/A	N/A	N/A	N/A	N/A
AT1G07653			1	1.6024		N/A	N/A	N/A	N/A	N/A	N/A	N/A	N/A	N/A	N/A	N/A	N/A	N/A	N/A	N/A	N/A	N/A	N/A	N/A	N/A	N/A	N/A	N/A	N/A	N/A	N/A	1.6024	0.00980168	N/A	N/A	N/A	N/A	N/A	N/A	N/A	N/A	N/A	N/A	N/A	N/A	N/A	N/A	N/A	N/A
AT1G07663			1	3.69438		N/A	N/A	N/A	N/A	N/A	N/A	N/A	N/A	N/A	N/A	N/A	N/A	N/A	N/A	N/A	N/A	3.69438	0.0338247	N/A	N/A	N/A	N/A	N/A	N/A	N/A	N/A	N/A	N/A	N/A	N/A	N/A	N/A	N/A	N/A	N/A	N/A	N/A	N/A	N/A	N/A	N/A	N/A	N/A	N/A
AT1G07670			1	0.677502		N/A	N/A	N/A	N/A	N/A	N/A	N/A	N/A	N/A	N/A	N/A	N/A	N/A	N/A	N/A	N/A	0.677502	0.0015664	N/A	N/A	N/A	N/A	N/A	N/A	N/A	N/A	N/A	N/A	N/A	N/A	N/A	N/A	N/A	N/A	N/A	N/A	N/A	N/A	N/A	N/A	N/A	N/A	N/A	N/A
AT1G07700			2	-0.00356531		N/A	N/A	0.663362	0.000206781	N/A	N/A	N/A	N/A	N/A	N/A	N/A	N/A	N/A	N/A	N/A	N/A	N/A	N/A	N/A	N/A	N/A	N/A	N/A	N/A	N/A	N/A	N/A	N/A	N/A	N/A	N/A	N/A	N/A	N/A	N/A	N/A	N/A	N/A	N/A	N/A	N/A	N/A	-0.670492	0.000101978
AT1G07705			1	0.641719		N/A	N/A	N/A	N/A	N/A	N/A	N/A	N/A	N/A	N/A	N/A	N/A	N/A	N/A	N/A	N/A	N/A	N/A	N/A	N/A	N/A	N/A	N/A	N/A	N/A	N/A	N/A	N/A	N/A	N/A	N/A	N/A	N/A	N/A	N/A	N/A	0.641719	0.0379828	N/A	N/A	N/A	N/A	N/A	N/A
AT1G07720	1	0.705598	3	0.876491	|response to cold|	N/A	N/A	2.05725	1.05201e-31	N/A	N/A	0.876491	3.51463e-06	N/A	N/A	-1.48751	7.00735e-07	N/A	N/A	N/A	N/A	N/A	N/A	N/A	N/A	N/A	N/A	N/A	N/A	N/A	N/A	N/A	N/A	N/A	N/A	N/A	N/A	N/A	N/A	N/A	N/A	N/A	N/A	N/A	N/A	N/A	N/A	N/A	N/A
AT1G07730	1	0.733235	1	0.918086		N/A	N/A	N/A	N/A	N/A	N/A	N/A	N/A	N/A	N/A	N/A	N/A	N/A	N/A	N/A	N/A	N/A	N/A	N/A	N/A	N/A	N/A	N/A	N/A	N/A	N/A	N/A	N/A	N/A	N/A	N/A	N/A	N/A	N/A	N/A	N/A	N/A	N/A	N/A	N/A	N/A	N/A	0.918086	0.000185193
AT1G07733			5	-5.92006		N/A	N/A	-6.07961	1.97138e-05	N/A	N/A	N/A	N/A	N/A	N/A	-2.62684	0.000368751	N/A	N/A	N/A	N/A	N/A	N/A	N/A	N/A	N/A	N/A	N/A	N/A	N/A	N/A	-5.78004	0.00811921	-5.92006	0.00523347	-5.92006	0.00377971	N/A	N/A	N/A	N/A	N/A	N/A	N/A	N/A	N/A	N/A	N/A	N/A
AT1G07737			2	-5.85385		N/A	N/A	-7.57082	6.67415e-09	N/A	N/A	N/A	N/A	N/A	N/A	N/A	N/A	N/A	N/A	N/A	N/A	N/A	N/A	N/A	N/A	N/A	N/A	-4.13688	0.0192076	N/A	N/A	N/A	N/A	N/A	N/A	N/A	N/A	N/A	N/A	N/A	N/A	N/A	N/A	N/A	N/A	N/A	N/A	N/A	N/A
AT1G07740			3	0.95476		N/A	N/A	N/A	N/A	N/A	N/A	N/A	N/A	N/A	N/A	N/A	N/A	N/A	N/A	N/A	N/A	N/A	N/A	N/A	N/A	N/A	N/A	N/A	N/A	N/A	N/A	N/A	N/A	N/A	N/A	N/A	N/A	N/A	N/A	N/A	N/A	1.27285	0.0343262	N/A	N/A	0.95476	0.0214777	0.894135	5.75682e-06
AT1G07743	2	-2.19669	4	-3.57735		N/A	N/A	-5.77351	0.000129426	-2.80701	0.00323172	-3.64688	0.000139	N/A	N/A	N/A	N/A	-3.50782	0.0148512	N/A	N/A	N/A	N/A	N/A	N/A	-1.58638	0.0414833	-2.39847	0.000368077	N/A	N/A	N/A	N/A	N/A	N/A	N/A	N/A	N/A	N/A	N/A	N/A	N/A	N/A	N/A	N/A	N/A	N/A	N/A	N/A
AT1G07770			2	0.636644		N/A	N/A	0.634921	9.78373e-05	N/A	N/A	N/A	N/A	N/A	N/A	N/A	N/A	N/A	N/A	N/A	N/A	N/A	N/A	N/A	N/A	N/A	N/A	N/A	N/A	N/A	N/A	N/A	N/A	N/A	N/A	N/A	N/A	N/A	N/A	N/A	N/A	N/A	N/A	N/A	N/A	N/A	N/A	0.638368	8.40557e-07
AT1G07780			3	0.729659		N/A	N/A	N/A	N/A	N/A	N/A	N/A	N/A	N/A	N/A	N/A	N/A	N/A	N/A	N/A	N/A	-1.15388	0.00216062	N/A	N/A	N/A	N/A	N/A	N/A	N/A	N/A	N/A	N/A	N/A	N/A	N/A	N/A	N/A	N/A	N/A	N/A	N/A	N/A	N/A	N/A	0.934224	0.0316901	0.729659	2.18091e-08
AT1G07790	2	0.686919				N/A	N/A	N/A	N/A	N/A	N/A	N/A	N/A	N/A	N/A	N/A	N/A	N/A	N/A	N/A	N/A	N/A	N/A	N/A	N/A	N/A	N/A	N/A	N/A	N/A	N/A	N/A	N/A	N/A	N/A	N/A	N/A	N/A	N/A	N/A	N/A	N/A	N/A	N/A	N/A	N/A	N/A	N/A	N/A
AT1G07807			1	3.33664		N/A	N/A	3.33664	0.0242144	N/A	N/A	N/A	N/A	N/A	N/A	N/A	N/A	N/A	N/A	N/A	N/A	N/A	N/A	N/A	N/A	N/A	N/A	N/A	N/A	N/A	N/A	N/A	N/A	N/A	N/A	N/A	N/A	N/A	N/A	N/A	N/A	N/A	N/A	N/A	N/A	N/A	N/A	N/A	N/A
AT1G07810			1	-0.676732		N/A	N/A	-0.676732	0.0342423	N/A	N/A	N/A	N/A	N/A	N/A	N/A	N/A	N/A	N/A	N/A	N/A	N/A	N/A	N/A	N/A	N/A	N/A	N/A	N/A	N/A	N/A	N/A	N/A	N/A	N/A	N/A	N/A	N/A	N/A	N/A	N/A	N/A	N/A	N/A	N/A	N/A	N/A	N/A	N/A
AT1G07820			1	-0.705827		N/A	N/A	-0.705827	0.00648164	N/A	N/A	N/A	N/A	N/A	N/A	N/A	N/A	N/A	N/A	N/A	N/A	N/A	N/A	N/A	N/A	N/A	N/A	N/A	N/A	N/A	N/A	N/A	N/A	N/A	N/A	N/A	N/A	N/A	N/A	N/A	N/A	N/A	N/A	N/A	N/A	N/A	N/A	N/A	N/A
AT1G07823			1	-4.52434		N/A	N/A	N/A	N/A	N/A	N/A	N/A	N/A	N/A	N/A	-4.52434	0.0418195	N/A	N/A	N/A	N/A	N/A	N/A	N/A	N/A	N/A	N/A	N/A	N/A	N/A	N/A	N/A	N/A	N/A	N/A	N/A	N/A	N/A	N/A	N/A	N/A	N/A	N/A	N/A	N/A	N/A	N/A	N/A	N/A
AT1G07830			3	0.833275		N/A	N/A	N/A	N/A	N/A	N/A	1.16908	0.000537796	N/A	N/A	N/A	N/A	N/A	N/A	N/A	N/A	-0.654277	0.00436099	N/A	N/A	N/A	N/A	N/A	N/A	N/A	N/A	N/A	N/A	N/A	N/A	N/A	N/A	N/A	N/A	N/A	N/A	N/A	N/A	N/A	N/A	N/A	N/A	0.833275	8.00288e-09
AT1G07840			5	1.10033		N/A	N/A	N/A	N/A	N/A	N/A	1.14096	3.76892e-05	N/A	N/A	N/A	N/A	N/A	N/A	N/A	N/A	-0.810202	0.00415851	N/A	N/A	N/A	N/A	0.853949	0.000510572	N/A	N/A	N/A	N/A	N/A	N/A	N/A	N/A	N/A	N/A	N/A	N/A	N/A	N/A	N/A	N/A	1.10033	2.99184e-07	1.56645	2.12202e-23
AT1G07847			1	5.78663		N/A	N/A	N/A	N/A	N/A	N/A	N/A	N/A	N/A	N/A	N/A	N/A	N/A	N/A	N/A	N/A	N/A	N/A	N/A	N/A	N/A	N/A	N/A	N/A	N/A	N/A	N/A	N/A	5.78663	0.000412371	N/A	N/A	N/A	N/A	N/A	N/A	N/A	N/A	N/A	N/A	N/A	N/A	N/A	N/A
AT1G07853			1	4.93919		N/A	N/A	N/A	N/A	N/A	N/A	N/A	N/A	N/A	N/A	N/A	N/A	N/A	N/A	N/A	N/A	4.93919	0.00104083	N/A	N/A	N/A	N/A	N/A	N/A	N/A	N/A	N/A	N/A	N/A	N/A	N/A	N/A	N/A	N/A	N/A	N/A	N/A	N/A	N/A	N/A	N/A	N/A	N/A	N/A
AT1G07870			2	1.44659		N/A	N/A	N/A	N/A	N/A	N/A	N/A	N/A	N/A	N/A	N/A	N/A	N/A	N/A	N/A	N/A	1.54753	3.33117e-11	N/A	N/A	N/A	N/A	N/A	N/A	N/A	N/A	N/A	N/A	N/A	N/A	1.34566	0.00222108	N/A	N/A	N/A	N/A	N/A	N/A	N/A	N/A	N/A	N/A	N/A	N/A
AT1G07877	3	2.23195	9	2.85825		2.23195	0.00469934	2.85825	1.01148e-06	2.98404	0.00536957	N/A	N/A	2.17165	0.000972027	2.69775	3.76556e-07	1.77595	0.010272	N/A	N/A	3.60486	1.04708e-06	N/A	N/A	N/A	N/A	2.02522	0.011448	N/A	N/A	3.52327	6.79502e-06	4.77101	0.0279055	5.33704	0.00275792	N/A	N/A	N/A	N/A	2.32178	0.0130744	N/A	N/A	N/A	N/A	N/A	N/A
AT1G07887	1	1.4659	3	-5.99796		1.4659	0.0345178	N/A	N/A	N/A	N/A	N/A	N/A	N/A	N/A	N/A	N/A	N/A	N/A	N/A	N/A	N/A	N/A	N/A	N/A	N/A	N/A	N/A	N/A	-5.99796	0.00727019	-7.73335	0.00212189	N/A	N/A	N/A	N/A	N/A	N/A	N/A	N/A	-4.48154	0.000223508	N/A	N/A	N/A	N/A	N/A	N/A
AT1G07890	1	-0.76612	2	0.712518		N/A	N/A	0.771855	2.70736e-09	N/A	N/A	N/A	N/A	N/A	N/A	N/A	N/A	N/A	N/A	N/A	N/A	N/A	N/A	N/A	N/A	N/A	N/A	N/A	N/A	N/A	N/A	N/A	N/A	N/A	N/A	N/A	N/A	N/A	N/A	N/A	N/A	N/A	N/A	N/A	N/A	N/A	N/A	0.653181	0.000141881
AT1G07897			4	-0.70867		N/A	N/A	N/A	N/A	N/A	N/A	1.14772	0.0101225	N/A	N/A	N/A	N/A	N/A	N/A	N/A	N/A	-2.3014	1.82234e-06	N/A	N/A	N/A	N/A	0.884056	0.0127512	N/A	N/A	N/A	N/A	N/A	N/A	-6.79307	0.000516045	N/A	N/A	N/A	N/A	N/A	N/A	N/A	N/A	N/A	N/A	N/A	N/A
AT1G07900	2	-3.15426	8	2.17596		N/A	N/A	3.23977	0.00106106	N/A	N/A	4.91327	7.05448e-09	-4.86503	0.00071963	-4.07033	0.00106834	1.67297	0.0244386	N/A	N/A	1.40857	1.88863e-08	N/A	N/A	N/A	N/A	N/A	N/A	-2.11044	4.73491e-11	N/A	N/A	2.67894	0.000687882	3.82025	2.79945e-11	N/A	N/A	N/A	N/A	N/A	N/A	N/A	N/A	N/A	N/A	N/A	N/A
AT1G07901			1	-0.989907		N/A	N/A	-0.989907	0.0285693	N/A	N/A	N/A	N/A	N/A	N/A	N/A	N/A	N/A	N/A	N/A	N/A	N/A	N/A	N/A	N/A	N/A	N/A	N/A	N/A	N/A	N/A	N/A	N/A	N/A	N/A	N/A	N/A	N/A	N/A	N/A	N/A	N/A	N/A	N/A	N/A	N/A	N/A	N/A	N/A
AT1G07903	1	-1.86759	6	-0.630748		N/A	N/A	N/A	N/A	N/A	N/A	1.35603	0.000803776	N/A	N/A	N/A	N/A	N/A	N/A	N/A	N/A	-1.77419	0.000298318	N/A	N/A	N/A	N/A	1.09261	0.009657	N/A	N/A	-0.634389	0.0358821	-0.627108	0.0397175	-0.867537	0.00189385	N/A	N/A	N/A	N/A	N/A	N/A	-1.86759	0.00564784	N/A	N/A	N/A	N/A
AT1G07910			4	0.91256		N/A	N/A	N/A	N/A	N/A	N/A	N/A	N/A	N/A	N/A	N/A	N/A	N/A	N/A	0.966893	0.0433779	N/A	N/A	N/A	N/A	N/A	N/A	N/A	N/A	N/A	N/A	N/A	N/A	N/A	N/A	N/A	N/A	1.6915	0.0051	N/A	N/A	N/A	N/A	N/A	N/A	0.858228	0.0239125	0.781151	7.20285e-08
AT1G07920	1	0.716783	4	1.23167		N/A	N/A	0.733489	9.71166e-05	N/A	N/A	N/A	N/A	N/A	N/A	N/A	N/A	N/A	N/A	N/A	N/A	N/A	N/A	N/A	N/A	N/A	N/A	N/A	N/A	N/A	N/A	N/A	N/A	N/A	N/A	N/A	N/A	1.4794	0.015	N/A	N/A	N/A	N/A	N/A	N/A	N/A	N/A	1.61898	2.7432e-16
AT1G07930	1	0.741183	2	1.07123		N/A	N/A	N/A	N/A	N/A	N/A	N/A	N/A	N/A	N/A	N/A	N/A	N/A	N/A	N/A	N/A	N/A	N/A	N/A	N/A	N/A	N/A	N/A	N/A	N/A	N/A	N/A	N/A	N/A	N/A	N/A	N/A	N/A	N/A	N/A	N/A	N/A	N/A	N/A	N/A	N/A	N/A	1.47312	3.24845e-13
AT1G07940	1	0.624258	4	1.27538		N/A	N/A	0.968983	0.0165011	N/A	N/A	N/A	N/A	N/A	N/A	N/A	N/A	N/A	N/A	N/A	N/A	N/A	N/A	N/A	N/A	N/A	N/A	N/A	N/A	N/A	N/A	N/A	N/A	N/A	N/A	N/A	N/A	1.4757	0.039	N/A	N/A	N/A	N/A	N/A	N/A	N/A	N/A	1.50385	3.46296e-12
AT1G07943			1	2.51662		N/A	N/A	N/A	N/A	N/A	N/A	N/A	N/A	N/A	N/A	N/A	N/A	N/A	N/A	N/A	N/A	2.51662	0.00120892	N/A	N/A	N/A	N/A	N/A	N/A	N/A	N/A	N/A	N/A	N/A	N/A	N/A	N/A	N/A	N/A	N/A	N/A	N/A	N/A	N/A	N/A	N/A	N/A	N/A	N/A
AT1G07950			2	-1.12302		N/A	N/A	-0.76992	0.0229182	N/A	N/A	N/A	N/A	N/A	N/A	N/A	N/A	N/A	N/A	N/A	N/A	-1.47612	7.13766e-09	N/A	N/A	N/A	N/A	N/A	N/A	N/A	N/A	N/A	N/A	N/A	N/A	N/A	N/A	N/A	N/A	N/A	N/A	N/A	N/A	N/A	N/A	N/A	N/A	N/A	N/A
AT1G07957			3	2.39298		N/A	N/A	N/A	N/A	N/A	N/A	3.31425	0.0432727	N/A	N/A	N/A	N/A	N/A	N/A	N/A	N/A	1.8501	0.00471391	N/A	N/A	N/A	N/A	2.39298	0.000218818	N/A	N/A	N/A	N/A	N/A	N/A	N/A	N/A	N/A	N/A	N/A	N/A	N/A	N/A	N/A	N/A	N/A	N/A	N/A	N/A
AT1G07970			1	0.657005		N/A	N/A	N/A	N/A	N/A	N/A	N/A	N/A	N/A	N/A	N/A	N/A	N/A	N/A	N/A	N/A	N/A	N/A	N/A	N/A	N/A	N/A	N/A	N/A	N/A	N/A	N/A	N/A	N/A	N/A	N/A	N/A	N/A	N/A	N/A	N/A	N/A	N/A	N/A	N/A	N/A	N/A	0.657005	0.000369746
AT1G07980	1	-0.697786				N/A	N/A	N/A	N/A	N/A	N/A	N/A	N/A	N/A	N/A	N/A	N/A	N/A	N/A	N/A	N/A	N/A	N/A	N/A	N/A	N/A	N/A	N/A	N/A	N/A	N/A	N/A	N/A	N/A	N/A	N/A	N/A	N/A	N/A	N/A	N/A	N/A	N/A	N/A	N/A	N/A	N/A	N/A	N/A
AT1G07985	2	-1.49308	4	2.90258		N/A	N/A	N/A	N/A	N/A	N/A	4.19851	0.0103193	N/A	N/A	N/A	N/A	N/A	N/A	N/A	N/A	5.20653	2.29359e-11	N/A	N/A	N/A	N/A	1.60666	0.000873336	N/A	N/A	N/A	N/A	N/A	N/A	N/A	N/A	N/A	N/A	N/A	N/A	N/A	N/A	N/A	N/A	N/A	N/A	-1.07946	0.00132538
AT1G08033			1	2.46777		N/A	N/A	N/A	N/A	N/A	N/A	N/A	N/A	N/A	N/A	N/A	N/A	N/A	N/A	N/A	N/A	2.46777	0.0217637	N/A	N/A	N/A	N/A	N/A	N/A	N/A	N/A	N/A	N/A	N/A	N/A	N/A	N/A	N/A	N/A	N/A	N/A	N/A	N/A	N/A	N/A	N/A	N/A	N/A	N/A
AT1G08035			1	2.86577		N/A	N/A	N/A	N/A	N/A	N/A	N/A	N/A	N/A	N/A	N/A	N/A	N/A	N/A	N/A	N/A	N/A	N/A	N/A	N/A	N/A	N/A	N/A	N/A	N/A	N/A	N/A	N/A	2.86577	0.0238993	N/A	N/A	N/A	N/A	N/A	N/A	N/A	N/A	N/A	N/A	N/A	N/A	N/A	N/A
AT1G08040	1	-0.650991	2	0.0469703		N/A	N/A	-0.850052	0.0159289	N/A	N/A	N/A	N/A	N/A	N/A	N/A	N/A	N/A	N/A	N/A	N/A	0.943993	5.05621e-05	N/A	N/A	N/A	N/A	N/A	N/A	N/A	N/A	N/A	N/A	N/A	N/A	N/A	N/A	N/A	N/A	N/A	N/A	N/A	N/A	N/A	N/A	N/A	N/A	N/A	N/A
AT1G08043			5	-0.783866		N/A	N/A	-0.764903	0.00209395	N/A	N/A	N/A	N/A	N/A	N/A	-0.984143	0.0370594	N/A	N/A	N/A	N/A	-0.783866	0.000114798	N/A	N/A	N/A	N/A	N/A	N/A	-0.89927	0.00229422	-0.679862	0.029921	N/A	N/A	N/A	N/A	N/A	N/A	N/A	N/A	N/A	N/A	N/A	N/A	N/A	N/A	N/A	N/A
AT1G08050	1	0.892849	4	1.46885		N/A	N/A	N/A	N/A	N/A	N/A	N/A	N/A	N/A	N/A	N/A	N/A	N/A	N/A	N/A	N/A	1.41147	2.21114e-14	N/A	N/A	N/A	N/A	N/A	N/A	-2.418	7.70692e-10	N/A	N/A	N/A	N/A	N/A	N/A	N/A	N/A	N/A	N/A	N/A	N/A	N/A	N/A	1.52624	0.000133784	1.63145	1.60994e-15
AT1G08070			2	2.38027		N/A	N/A	N/A	N/A	N/A	N/A	N/A	N/A	N/A	N/A	N/A	N/A	N/A	N/A	N/A	N/A	N/A	N/A	N/A	N/A	N/A	N/A	N/A	N/A	N/A	N/A	2.59135	0.0369512	N/A	N/A	N/A	N/A	N/A	N/A	N/A	N/A	2.16919	0.00296492	N/A	N/A	N/A	N/A	N/A	N/A
AT1G08090	2	1.69527	7	3.94934		N/A	N/A	N/A	N/A	2.14143	0.00924859	N/A	N/A	N/A	N/A	3.94934	0.036075	4.48811	0.00466275	N/A	N/A	N/A	N/A	-1.77906	0.0204309	N/A	N/A	N/A	N/A	N/A	N/A	N/A	N/A	N/A	N/A	2.01552	0.00084717	1.7859	0.079	N/A	N/A	N/A	N/A	N/A	N/A	4.48432	6.16469e-18	4.82305	3.50011e-55
AT1G08103			1	2.75593		N/A	N/A	N/A	N/A	N/A	N/A	N/A	N/A	N/A	N/A	N/A	N/A	N/A	N/A	N/A	N/A	N/A	N/A	N/A	N/A	N/A	N/A	N/A	N/A	N/A	N/A	N/A	N/A	N/A	N/A	N/A	N/A	N/A	N/A	N/A	N/A	2.75593	0.00714078	N/A	N/A	N/A	N/A	N/A	N/A
AT1G08107			2	3.83447		N/A	N/A	N/A	N/A	N/A	N/A	N/A	N/A	N/A	N/A	N/A	N/A	N/A	N/A	N/A	N/A	N/A	N/A	N/A	N/A	N/A	N/A	3.56157	0.00819129	N/A	N/A	N/A	N/A	N/A	N/A	N/A	N/A	N/A	N/A	N/A	N/A	4.10737	4.64491e-12	N/A	N/A	N/A	N/A	N/A	N/A
AT1G08110			2	-0.713617		N/A	N/A	N/A	N/A	N/A	N/A	N/A	N/A	N/A	N/A	N/A	N/A	N/A	N/A	N/A	N/A	N/A	N/A	N/A	N/A	N/A	N/A	N/A	N/A	N/A	N/A	N/A	N/A	-0.670211	0.00289616	N/A	N/A	N/A	N/A	N/A	N/A	N/A	N/A	N/A	N/A	N/A	N/A	-0.757024	5.80489e-10
AT1G08113			1	5.0135		N/A	N/A	N/A	N/A	N/A	N/A	N/A	N/A	N/A	N/A	N/A	N/A	N/A	N/A	N/A	N/A	N/A	N/A	N/A	N/A	N/A	N/A	N/A	N/A	N/A	N/A	N/A	N/A	N/A	N/A	N/A	N/A	N/A	N/A	N/A	N/A	5.0135	0.000230531	N/A	N/A	N/A	N/A	N/A	N/A
AT1G08115			1	2.98436		N/A	N/A	2.98436	2.3154e-16	N/A	N/A	N/A	N/A	N/A	N/A	N/A	N/A	N/A	N/A	N/A	N/A	N/A	N/A	N/A	N/A	N/A	N/A	N/A	N/A	N/A	N/A	N/A	N/A	N/A	N/A	N/A	N/A	N/A	N/A	N/A	N/A	N/A	N/A	N/A	N/A	N/A	N/A	N/A	N/A
AT1G08117			4	2.54856		N/A	N/A	N/A	N/A	N/A	N/A	4.58532	0.0196582	N/A	N/A	N/A	N/A	N/A	N/A	N/A	N/A	N/A	N/A	N/A	N/A	N/A	N/A	N/A	N/A	2.26181	0.0298962	2.154	0.0495109	N/A	N/A	N/A	N/A	N/A	N/A	N/A	N/A	2.83532	0.000232083	N/A	N/A	N/A	N/A	N/A	N/A
AT1G08130			5	1.01267		N/A	N/A	1.13568	0.0290522	N/A	N/A	1.01267	0.000127951	N/A	N/A	N/A	N/A	N/A	N/A	N/A	N/A	1.03817	0.00130669	N/A	N/A	N/A	N/A	N/A	N/A	N/A	N/A	N/A	N/A	N/A	N/A	N/A	N/A	N/A	N/A	N/A	N/A	N/A	N/A	N/A	N/A	0.670643	0.020682	0.666951	2.34559e-07
AT1G08160			1	-1.03373		N/A	N/A	N/A	N/A	N/A	N/A	N/A	N/A	N/A	N/A	N/A	N/A	N/A	N/A	N/A	N/A	N/A	N/A	N/A	N/A	N/A	N/A	N/A	N/A	N/A	N/A	N/A	N/A	-1.03373	0.0109808	N/A	N/A	N/A	N/A	N/A	N/A	N/A	N/A	N/A	N/A	N/A	N/A	N/A	N/A
AT1G08165			6	1.79548		N/A	N/A	2.93235	1.87559e-05	N/A	N/A	N/A	N/A	N/A	N/A	N/A	N/A	N/A	N/A	N/A	N/A	N/A	N/A	-2.11223	0.00670421	N/A	N/A	1.82549	1.00141e-05	2.12285	0.00403108	N/A	N/A	N/A	N/A	N/A	N/A	N/A	N/A	N/A	N/A	1.76547	0.00221197	N/A	N/A	N/A	N/A	N/A	N/A
AT1G08170			1	2.72576		N/A	N/A	N/A	N/A	N/A	N/A	N/A	N/A	N/A	N/A	N/A	N/A	N/A	N/A	N/A	N/A	N/A	N/A	N/A	N/A	N/A	N/A	2.72576	0.0316839	N/A	N/A	N/A	N/A	N/A	N/A	N/A	N/A	N/A	N/A	N/A	N/A	N/A	N/A	N/A	N/A	N/A	N/A	N/A	N/A
AT1G08173			1	-5.75167		N/A	N/A	N/A	N/A	N/A	N/A	N/A	N/A	N/A	N/A	N/A	N/A	N/A	N/A	N/A	N/A	N/A	N/A	N/A	N/A	N/A	N/A	N/A	N/A	-5.75167	1.04175e-10	N/A	N/A	N/A	N/A	N/A	N/A	N/A	N/A	N/A	N/A	N/A	N/A	N/A	N/A	N/A	N/A	N/A	N/A
AT1G08180	1	-0.79864				N/A	N/A	N/A	N/A	N/A	N/A	N/A	N/A	N/A	N/A	N/A	N/A	N/A	N/A	N/A	N/A	N/A	N/A	N/A	N/A	N/A	N/A	N/A	N/A	N/A	N/A	N/A	N/A	N/A	N/A	N/A	N/A	N/A	N/A	N/A	N/A	N/A	N/A	N/A	N/A	N/A	N/A	N/A	N/A
AT1G08200			1	1.07515		N/A	N/A	1.07515	1.39432e-11	N/A	N/A	N/A	N/A	N/A	N/A	N/A	N/A	N/A	N/A	N/A	N/A	N/A	N/A	N/A	N/A	N/A	N/A	N/A	N/A	N/A	N/A	N/A	N/A	N/A	N/A	N/A	N/A	N/A	N/A	N/A	N/A	N/A	N/A	N/A	N/A	N/A	N/A	N/A	N/A
AT1G08210			2	-0.929685		N/A	N/A	-0.900926	0.0214446	N/A	N/A	N/A	N/A	N/A	N/A	N/A	N/A	N/A	N/A	N/A	N/A	-0.958444	0.00107589	N/A	N/A	N/A	N/A	N/A	N/A	N/A	N/A	N/A	N/A	N/A	N/A	N/A	N/A	N/A	N/A	N/A	N/A	N/A	N/A	N/A	N/A	N/A	N/A	N/A	N/A
AT1G08220			6	1.16266		N/A	N/A	1.13732	0.0470837	N/A	N/A	1.188	0.00733973	N/A	N/A	N/A	N/A	1.30967	0.0353825	1.48982	0.00947922	N/A	N/A	N/A	N/A	N/A	N/A	0.979645	0.00970955	N/A	N/A	N/A	N/A	N/A	N/A	N/A	N/A	N/A	N/A	N/A	N/A	N/A	N/A	N/A	N/A	N/A	N/A	0.607982	0.0102277
AT1G08230	1	-0.710875	5	1.04491		N/A	N/A	1.43499	2.3968e-10	N/A	N/A	1.51248	0.00022048	N/A	N/A	N/A	N/A	N/A	N/A	N/A	N/A	N/A	N/A	N/A	N/A	N/A	N/A	1.04491	0.00222698	N/A	N/A	N/A	N/A	N/A	N/A	N/A	N/A	N/A	N/A	-1.702	0.058	N/A	N/A	N/A	N/A	N/A	N/A	-0.693375	1.26591e-05
AT1G08250	1	-1.31266	3	-0.772202		N/A	N/A	1.14581	0.00453453	N/A	N/A	N/A	N/A	N/A	N/A	-1.61985	0.00271461	N/A	N/A	N/A	N/A	N/A	N/A	N/A	N/A	N/A	N/A	N/A	N/A	N/A	N/A	N/A	N/A	N/A	N/A	N/A	N/A	N/A	N/A	N/A	N/A	-0.772202	0.0226161	N/A	N/A	N/A	N/A	N/A	N/A
AT1G08260			3	1.38224		N/A	N/A	N/A	N/A	N/A	N/A	N/A	N/A	N/A	N/A	N/A	N/A	N/A	N/A	N/A	N/A	1.38224	0.0471316	-0.965606	0.0472962	N/A	N/A	N/A	N/A	N/A	N/A	N/A	N/A	N/A	N/A	N/A	N/A	1.4478	0.098	N/A	N/A	N/A	N/A	N/A	N/A	N/A	N/A	N/A	N/A
AT1G08270			1	1.78562		N/A	N/A	N/A	N/A	N/A	N/A	N/A	N/A	N/A	N/A	N/A	N/A	N/A	N/A	N/A	N/A	1.78562	0.000657669	N/A	N/A	N/A	N/A	N/A	N/A	N/A	N/A	N/A	N/A	N/A	N/A	N/A	N/A	N/A	N/A	N/A	N/A	N/A	N/A	N/A	N/A	N/A	N/A	N/A	N/A
AT1G08273	1	4.2755	2	-0.421029		N/A	N/A	N/A	N/A	4.2755	0.00935213	N/A	N/A	N/A	N/A	-3.69966	0.0399014	N/A	N/A	N/A	N/A	N/A	N/A	N/A	N/A	N/A	N/A	N/A	N/A	N/A	N/A	N/A	N/A	N/A	N/A	N/A	N/A	N/A	N/A	N/A	N/A	N/A	N/A	N/A	N/A	2.85761	0.0132659	N/A	N/A
AT1G08280			1	-2.78446		N/A	N/A	N/A	N/A	N/A	N/A	N/A	N/A	N/A	N/A	N/A	N/A	N/A	N/A	N/A	N/A	-2.78446	0.000243986	N/A	N/A	N/A	N/A	N/A	N/A	N/A	N/A	N/A	N/A	N/A	N/A	N/A	N/A	N/A	N/A	N/A	N/A	N/A	N/A	N/A	N/A	N/A	N/A	N/A	N/A
AT1G08290			3	1.91056		N/A	N/A	N/A	N/A	N/A	N/A	N/A	N/A	N/A	N/A	N/A	N/A	N/A	N/A	N/A	N/A	1.91056	1.58405e-05	N/A	N/A	N/A	N/A	N/A	N/A	N/A	N/A	N/A	N/A	N/A	N/A	2.4056	0.0470412	N/A	N/A	N/A	N/A	N/A	N/A	N/A	N/A	N/A	N/A	0.660306	0.00438752
AT1G08300	1	-0.769075	3	-1.2095		N/A	N/A	N/A	N/A	N/A	N/A	N/A	N/A	N/A	N/A	N/A	N/A	N/A	N/A	N/A	N/A	-2.76996	0.0153481	N/A	N/A	N/A	N/A	N/A	N/A	N/A	N/A	N/A	N/A	N/A	N/A	N/A	N/A	N/A	N/A	N/A	N/A	-1.2095	0.0443883	N/A	N/A	N/A	N/A	-0.822314	0.00862038
AT1G08315	1	1.26991				N/A	N/A	N/A	N/A	N/A	N/A	N/A	N/A	N/A	N/A	N/A	N/A	N/A	N/A	N/A	N/A	N/A	N/A	N/A	N/A	N/A	N/A	N/A	N/A	N/A	N/A	N/A	N/A	N/A	N/A	N/A	N/A	N/A	N/A	N/A	N/A	N/A	N/A	N/A	N/A	N/A	N/A	N/A	N/A
AT1G08333			1	1.62109		N/A	N/A	1.62109	0.00834753	N/A	N/A	N/A	N/A	N/A	N/A	N/A	N/A	N/A	N/A	N/A	N/A	N/A	N/A	N/A	N/A	N/A	N/A	N/A	N/A	N/A	N/A	N/A	N/A	N/A	N/A	N/A	N/A	N/A	N/A	N/A	N/A	N/A	N/A	N/A	N/A	N/A	N/A	N/A	N/A
AT1G08350			5	-1.55239		N/A	N/A	-2.41932	0.00748038	N/A	N/A	-1.55239	0.0299161	N/A	N/A	N/A	N/A	N/A	N/A	N/A	N/A	N/A	N/A	N/A	N/A	N/A	N/A	-0.917051	0.0415325	N/A	N/A	N/A	N/A	N/A	N/A	-1.64762	0.0196572	N/A	N/A	N/A	N/A	N/A	N/A	N/A	N/A	N/A	N/A	-0.839591	0.000139889
AT1G08360			3	0.876979		N/A	N/A	0.739829	5.20616e-06	N/A	N/A	N/A	N/A	N/A	N/A	N/A	N/A	N/A	N/A	N/A	N/A	N/A	N/A	N/A	N/A	N/A	N/A	N/A	N/A	N/A	N/A	N/A	N/A	N/A	N/A	N/A	N/A	N/A	N/A	N/A	N/A	N/A	N/A	N/A	N/A	N/A	N/A	0.877494	7.57132e-13
AT1G08380			5	-1.60542		N/A	N/A	N/A	N/A	N/A	N/A	N/A	N/A	N/A	N/A	N/A	N/A	N/A	N/A	N/A	N/A	N/A	N/A	N/A	N/A	N/A	N/A	N/A	N/A	N/A	N/A	N/A	N/A	N/A	N/A	N/A	N/A	-2.4608	3.7e-14	-2.0635	1.7e-07	N/A	N/A	N/A	N/A	-0.682006	0.00735462	-1.60542	1.6988e-30
AT1G08387			1	-4.49644		N/A	N/A	N/A	N/A	N/A	N/A	N/A	N/A	N/A	N/A	N/A	N/A	N/A	N/A	N/A	N/A	N/A	N/A	N/A	N/A	N/A	N/A	N/A	N/A	N/A	N/A	N/A	N/A	N/A	N/A	-4.49644	0.0393885	N/A	N/A	N/A	N/A	N/A	N/A	N/A	N/A	N/A	N/A	N/A	N/A
AT1G08390	1	-1.52752	9	-1.7497		-1.52752	0.00901137	-2.89474	1.22899e-06	N/A	N/A	-1.39211	0.00027896	N/A	N/A	N/A	N/A	N/A	N/A	N/A	N/A	-2.43748	9.81024e-06	N/A	N/A	N/A	N/A	-1.24531	0.000852235	N/A	N/A	-1.43279	6.48142e-05	-1.2205	0.00894398	-2.04652	1.83784e-05	-2.0258	1.4e-07	-1.7497	0.00014	N/A	N/A	N/A	N/A	N/A	N/A	N/A	N/A
AT1G08410	2	0.980628	12	1.54205		N/A	N/A	1.75504	3.12199e-07	1.06927	0.0324015	2.00912	3.51138e-10	N/A	N/A	N/A	N/A	1.55178	1.44983e-05	1.53233	1.72982e-05	N/A	N/A	N/A	N/A	N/A	N/A	1.3589	4.60389e-08	N/A	N/A	N/A	N/A	N/A	N/A	0.908541	0.00405641	1.9259	9.9e-05	1.6819	0.013	0.73807	0.00338194	N/A	N/A	1.49431	6.61293e-08	1.72223	1.23354e-37
AT1G08420	1	0.661048	1	0.626776		N/A	N/A	N/A	N/A	N/A	N/A	N/A	N/A	N/A	N/A	N/A	N/A	N/A	N/A	N/A	N/A	N/A	N/A	N/A	N/A	N/A	N/A	N/A	N/A	N/A	N/A	N/A	N/A	N/A	N/A	0.626776	0.0485814	N/A	N/A	N/A	N/A	N/A	N/A	N/A	N/A	N/A	N/A	N/A	N/A
AT1G08450			4	-0.942592		N/A	N/A	-0.807829	0.0027457	N/A	N/A	N/A	N/A	N/A	N/A	N/A	N/A	N/A	N/A	N/A	N/A	N/A	N/A	N/A	N/A	N/A	N/A	N/A	N/A	-1.07735	2.14192e-10	N/A	N/A	-0.610236	0.00126031	N/A	N/A	N/A	N/A	N/A	N/A	N/A	N/A	N/A	N/A	N/A	N/A	N/A	N/A
AT1G08460			3	-0.816479		N/A	N/A	-0.816479	0.00220849	N/A	N/A	-1.46945	0.00851772	N/A	N/A	N/A	N/A	N/A	N/A	N/A	N/A	-0.657727	0.00101055	N/A	N/A	N/A	N/A	N/A	N/A	N/A	N/A	N/A	N/A	N/A	N/A	N/A	N/A	N/A	N/A	N/A	N/A	N/A	N/A	N/A	N/A	N/A	N/A	N/A	N/A
AT1G08463			1	1.89762		N/A	N/A	N/A	N/A	N/A	N/A	1.89762	0.046142	N/A	N/A	N/A	N/A	N/A	N/A	N/A	N/A	N/A	N/A	N/A	N/A	N/A	N/A	N/A	N/A	N/A	N/A	N/A	N/A	N/A	N/A	N/A	N/A	N/A	N/A	N/A	N/A	N/A	N/A	N/A	N/A	N/A	N/A	N/A	N/A
AT1G08490			1	0.626144		N/A	N/A	0.626144	0.0124072	N/A	N/A	N/A	N/A	N/A	N/A	N/A	N/A	N/A	N/A	N/A	N/A	N/A	N/A	N/A	N/A	N/A	N/A	N/A	N/A	N/A	N/A	N/A	N/A	N/A	N/A	N/A	N/A	N/A	N/A	N/A	N/A	N/A	N/A	N/A	N/A	N/A	N/A	N/A	N/A
AT1G08500			9	2.18991		N/A	N/A	1.82175	0.0114257	N/A	N/A	N/A	N/A	N/A	N/A	2.06985	0.0132071	2.18991	0.00520587	1.98586	0.0169105	1.96686	0.0116812	N/A	N/A	N/A	N/A	N/A	N/A	4.62458	6.93735e-07	4.20228	7.4332e-05	3.48105	3.19273e-06	3.46023	2.96069e-06	N/A	N/A	N/A	N/A	N/A	N/A	N/A	N/A	N/A	N/A	N/A	N/A
AT1G08507			1	1.67029		N/A	N/A	N/A	N/A	N/A	N/A	N/A	N/A	N/A	N/A	N/A	N/A	1.67029	0.0411232	N/A	N/A	N/A	N/A	N/A	N/A	N/A	N/A	N/A	N/A	N/A	N/A	N/A	N/A	N/A	N/A	N/A	N/A	N/A	N/A	N/A	N/A	N/A	N/A	N/A	N/A	N/A	N/A	N/A	N/A
AT1G08510	1	0.935029	1	0.818866		N/A	N/A	0.818866	1.75189e-05	N/A	N/A	N/A	N/A	N/A	N/A	N/A	N/A	N/A	N/A	N/A	N/A	N/A	N/A	N/A	N/A	N/A	N/A	N/A	N/A	N/A	N/A	N/A	N/A	N/A	N/A	N/A	N/A	N/A	N/A	N/A	N/A	N/A	N/A	N/A	N/A	N/A	N/A	N/A	N/A
AT1G08520			2	-0.839017		N/A	N/A	-0.844705	3.715e-05	N/A	N/A	N/A	N/A	N/A	N/A	N/A	N/A	N/A	N/A	N/A	N/A	-0.833329	5.9819e-07	N/A	N/A	N/A	N/A	N/A	N/A	N/A	N/A	N/A	N/A	N/A	N/A	N/A	N/A	N/A	N/A	N/A	N/A	N/A	N/A	N/A	N/A	N/A	N/A	N/A	N/A
AT1G08530			2	-1.43002		N/A	N/A	-1.87087	0.000668267	N/A	N/A	N/A	N/A	N/A	N/A	N/A	N/A	N/A	N/A	N/A	N/A	N/A	N/A	N/A	N/A	N/A	N/A	N/A	N/A	N/A	N/A	N/A	N/A	N/A	N/A	-0.989166	0.0408365	N/A	N/A	N/A	N/A	N/A	N/A	N/A	N/A	N/A	N/A	N/A	N/A
AT1G08540			1	-1.4503		N/A	N/A	-1.4503	5.19115e-09	N/A	N/A	N/A	N/A	N/A	N/A	N/A	N/A	N/A	N/A	N/A	N/A	N/A	N/A	N/A	N/A	N/A	N/A	N/A	N/A	N/A	N/A	N/A	N/A	N/A	N/A	N/A	N/A	N/A	N/A	N/A	N/A	N/A	N/A	N/A	N/A	N/A	N/A	N/A	N/A
AT1G08550	1	0.671836	4	1.12058		N/A	N/A	N/A	N/A	N/A	N/A	N/A	N/A	0.671836	0.0339225	1.30095	1.03669e-09	1.27503	2.25756e-09	0.966129	3.47867e-05	N/A	N/A	N/A	N/A	N/A	N/A	N/A	N/A	N/A	N/A	N/A	N/A	N/A	N/A	N/A	N/A	N/A	N/A	N/A	N/A	0.77141	0.000262783	N/A	N/A	N/A	N/A	N/A	N/A
AT1G08560			2	1.06105		N/A	N/A	2.83691	8.19422e-05	N/A	N/A	N/A	N/A	N/A	N/A	N/A	N/A	N/A	N/A	N/A	N/A	N/A	N/A	N/A	N/A	N/A	N/A	N/A	N/A	N/A	N/A	N/A	N/A	N/A	N/A	N/A	N/A	N/A	N/A	N/A	N/A	N/A	N/A	N/A	N/A	N/A	N/A	-0.714807	7.424e-09
AT1G08570	5	-0.950822	8	0.594871		0.987085	1.35857e-10	1.81772	1.50367e-49	0.655791	0.0149357	0.774349	0.000497275	N/A	N/A	0.604428	0.0117479	0.585315	0.013847	N/A	N/A	N/A	N/A	N/A	N/A	N/A	N/A	N/A	N/A	N/A	N/A	N/A	N/A	N/A	N/A	0.738756	0.00764403	-2.3731	0.0004	N/A	N/A	N/A	N/A	-1.07435	1.73033e-08	-2.24015	1.20786e-25	-3.12758	6.64632e-104
AT1G08577			2	2.77217		N/A	N/A	N/A	N/A	N/A	N/A	N/A	N/A	N/A	N/A	N/A	N/A	N/A	N/A	N/A	N/A	2.20743	0.00418547	N/A	N/A	N/A	N/A	N/A	N/A	N/A	N/A	3.33691	0.018163	N/A	N/A	N/A	N/A	N/A	N/A	N/A	N/A	N/A	N/A	N/A	N/A	N/A	N/A	N/A	N/A
AT1G08580	2	0.752414	9	1.13914		N/A	N/A	1.8382	1.40839e-13	0.704278	0.0148393	1.13914	1.10254e-07	N/A	N/A	0.699622	0.039564	0.965352	0.00077679	0.9058	0.0019242	N/A	N/A	N/A	N/A	N/A	N/A	1.2099	1.56521e-09	N/A	N/A	N/A	N/A	N/A	N/A	N/A	N/A	N/A	N/A	N/A	N/A	N/A	N/A	N/A	N/A	0.797202	2.2881e-06	1.83926	1.6605e-46
AT1G08610			7	1.44267		N/A	N/A	N/A	N/A	N/A	N/A	1.44267	0.000363222	N/A	N/A	N/A	N/A	1.91825	0.0120042	1.89881	0.0130157	N/A	N/A	N/A	N/A	N/A	N/A	1.62634	6.43849e-05	N/A	N/A	N/A	N/A	N/A	N/A	N/A	N/A	N/A	N/A	N/A	N/A	0.763821	0.0283595	N/A	N/A	1.07305	0.0161701	1.00007	1.1624e-05
AT1G08620			1	1.16247		N/A	N/A	N/A	N/A	N/A	N/A	N/A	N/A	N/A	N/A	N/A	N/A	N/A	N/A	N/A	N/A	1.16247	2.49949e-06	N/A	N/A	N/A	N/A	N/A	N/A	N/A	N/A	N/A	N/A	N/A	N/A	N/A	N/A	N/A	N/A	N/A	N/A	N/A	N/A	N/A	N/A	N/A	N/A	N/A	N/A
AT1G08630			5	1.94432		N/A	N/A	N/A	N/A	N/A	N/A	N/A	N/A	N/A	N/A	N/A	N/A	N/A	N/A	N/A	N/A	3.04487	2.20347e-34	-1.45582	0.0209131	N/A	N/A	2.49074	5.72803e-08	N/A	N/A	N/A	N/A	N/A	N/A	N/A	N/A	N/A	N/A	-2.5058	0.073	N/A	N/A	N/A	N/A	N/A	N/A	N/A	N/A
AT1G08650	4	-0.750799	6	0.0738049		N/A	N/A	1.20975	1.05609e-13	N/A	N/A	N/A	N/A	N/A	N/A	N/A	N/A	N/A	N/A	-0.994289	0.000889852	1.69932	1.45388e-10	N/A	N/A	0.708919	0.000303289	0.775317	8.19986e-06	N/A	N/A	N/A	N/A	N/A	N/A	N/A	N/A	N/A	N/A	N/A	N/A	-1.34006	1.9094e-08	-0.670734	0.00561686	N/A	N/A	N/A	N/A
AT1G08660	1	-0.872787	3	-1.95139		-0.872787	0.0240293	-2.19066	2.84275e-09	N/A	N/A	-0.741587	0.0148404	N/A	N/A	N/A	N/A	N/A	N/A	N/A	N/A	-1.95139	2.39646e-08	N/A	N/A	N/A	N/A	N/A	N/A	N/A	N/A	N/A	N/A	N/A	N/A	N/A	N/A	N/A	N/A	N/A	N/A	N/A	N/A	N/A	N/A	N/A	N/A	N/A	N/A
AT1G08670			1	-2.00877		N/A	N/A	N/A	N/A	N/A	N/A	N/A	N/A	N/A	N/A	N/A	N/A	N/A	N/A	N/A	N/A	N/A	N/A	N/A	N/A	N/A	N/A	-2.00877	0.0289289	N/A	N/A	N/A	N/A	N/A	N/A	N/A	N/A	N/A	N/A	N/A	N/A	N/A	N/A	N/A	N/A	N/A	N/A	N/A	N/A
AT1G08700			1	-1.16735		N/A	N/A	-1.16735	0.00242784	N/A	N/A	N/A	N/A	N/A	N/A	N/A	N/A	N/A	N/A	N/A	N/A	N/A	N/A	N/A	N/A	N/A	N/A	N/A	N/A	N/A	N/A	N/A	N/A	N/A	N/A	N/A	N/A	N/A	N/A	N/A	N/A	N/A	N/A	N/A	N/A	N/A	N/A	N/A	N/A
AT1G08707			1	2.80257		N/A	N/A	N/A	N/A	N/A	N/A	N/A	N/A	N/A	N/A	N/A	N/A	N/A	N/A	N/A	N/A	2.80257	9.25932e-05	N/A	N/A	N/A	N/A	N/A	N/A	N/A	N/A	N/A	N/A	N/A	N/A	N/A	N/A	N/A	N/A	N/A	N/A	N/A	N/A	N/A	N/A	N/A	N/A	N/A	N/A
AT1G08710			1	-0.979929		N/A	N/A	N/A	N/A	N/A	N/A	N/A	N/A	N/A	N/A	N/A	N/A	N/A	N/A	N/A	N/A	-0.979929	0.00285204	N/A	N/A	N/A	N/A	N/A	N/A	N/A	N/A	N/A	N/A	N/A	N/A	N/A	N/A	N/A	N/A	N/A	N/A	N/A	N/A	N/A	N/A	N/A	N/A	N/A	N/A
AT1G08720			2	-0.846723		N/A	N/A	-1.06659	0.00664822	N/A	N/A	N/A	N/A	N/A	N/A	N/A	N/A	N/A	N/A	N/A	N/A	N/A	N/A	N/A	N/A	N/A	N/A	N/A	N/A	N/A	N/A	N/A	N/A	N/A	N/A	N/A	N/A	N/A	N/A	N/A	N/A	N/A	N/A	N/A	N/A	N/A	N/A	N/A	N/A
AT1G08727			3	-1.40575		N/A	N/A	N/A	N/A	N/A	N/A	N/A	N/A	N/A	N/A	-3.84823	1.00742e-06	-1.40575	0.0304378	N/A	N/A	N/A	N/A	N/A	N/A	N/A	N/A	N/A	N/A	N/A	N/A	N/A	N/A	N/A	N/A	N/A	N/A	N/A	N/A	N/A	N/A	N/A	N/A	N/A	N/A	6.00746	0.00131514	N/A	N/A
AT1G08730			3	2.0903		N/A	N/A	N/A	N/A	N/A	N/A	N/A	N/A	N/A	N/A	N/A	N/A	N/A	N/A	N/A	N/A	N/A	N/A	-2.42637	0.0237967	N/A	N/A	N/A	N/A	N/A	N/A	N/A	N/A	4.68422	0.0355627	N/A	N/A	2.0903	0.039	N/A	N/A	N/A	N/A	N/A	N/A	N/A	N/A	N/A	N/A
AT1G08733	1	-2.04934	6	2.36342		N/A	N/A	3.34505	0.000641212	N/A	N/A	N/A	N/A	-2.04934	0.0116153	-4.8087	1.6885e-06	N/A	N/A	N/A	N/A	2.12279	1.33367e-05	N/A	N/A	N/A	N/A	2.69188	0.00069189	N/A	N/A	N/A	N/A	N/A	N/A	2.60405	0.00774915	N/A	N/A	N/A	N/A	1.89637	0.00845518	N/A	N/A	N/A	N/A	N/A	N/A
AT1G08743			3	2.59023		N/A	N/A	N/A	N/A	N/A	N/A	N/A	N/A	N/A	N/A	N/A	N/A	N/A	N/A	N/A	N/A	N/A	N/A	N/A	N/A	N/A	N/A	N/A	N/A	N/A	N/A	2.7729	0.0135478	2.59023	0.00141903	2.26675	0.00895644	N/A	N/A	N/A	N/A	N/A	N/A	N/A	N/A	N/A	N/A	N/A	N/A
AT1G08747	1	-2.74401	4	-4.50888		N/A	N/A	-5.43743	0.00079364	N/A	N/A	-3.58034	0.00180935	N/A	N/A	N/A	N/A	N/A	N/A	N/A	N/A	N/A	N/A	N/A	N/A	-2.74401	0.0143657	-2.73076	0.00354009	N/A	N/A	-5.60419	0.00193751	N/A	N/A	N/A	N/A	N/A	N/A	N/A	N/A	N/A	N/A	N/A	N/A	N/A	N/A	N/A	N/A
AT1G08750			1	-1.13467		N/A	N/A	-1.13467	0.0217951	N/A	N/A	N/A	N/A	N/A	N/A	N/A	N/A	N/A	N/A	N/A	N/A	N/A	N/A	N/A	N/A	N/A	N/A	N/A	N/A	N/A	N/A	N/A	N/A	N/A	N/A	N/A	N/A	N/A	N/A	N/A	N/A	N/A	N/A	N/A	N/A	N/A	N/A	N/A	N/A
AT1G08753			2	0.410903		N/A	N/A	N/A	N/A	N/A	N/A	N/A	N/A	N/A	N/A	N/A	N/A	N/A	N/A	N/A	N/A	N/A	N/A	N/A	N/A	N/A	N/A	N/A	N/A	N/A	N/A	N/A	N/A	3.97073	1.05948e-05	N/A	N/A	N/A	N/A	N/A	N/A	-3.14893	0.0389151	N/A	N/A	N/A	N/A	N/A	N/A
AT1G08757			3	2.63446		N/A	N/A	N/A	N/A	N/A	N/A	N/A	N/A	N/A	N/A	N/A	N/A	N/A	N/A	N/A	N/A	N/A	N/A	-1.76972	0.0129966	N/A	N/A	N/A	N/A	2.63446	0.0354753	N/A	N/A	N/A	N/A	N/A	N/A	N/A	N/A	N/A	N/A	N/A	N/A	N/A	N/A	4.1076	0.00119977	N/A	N/A
AT1G08763			2	3.47621		N/A	N/A	N/A	N/A	N/A	N/A	N/A	N/A	N/A	N/A	N/A	N/A	N/A	N/A	N/A	N/A	N/A	N/A	N/A	N/A	N/A	N/A	3.28431	0.0455902	N/A	N/A	N/A	N/A	N/A	N/A	N/A	N/A	N/A	N/A	N/A	N/A	N/A	N/A	N/A	N/A	3.66811	7.83088e-05	N/A	N/A
AT1G08777			1	-5.40991		N/A	N/A	N/A	N/A	N/A	N/A	N/A	N/A	N/A	N/A	N/A	N/A	N/A	N/A	N/A	N/A	N/A	N/A	N/A	N/A	N/A	N/A	N/A	N/A	N/A	N/A	N/A	N/A	-5.40991	0.00273047	N/A	N/A	N/A	N/A	N/A	N/A	N/A	N/A	N/A	N/A	N/A	N/A	N/A	N/A
AT1G08780			6	0.654181	|response to cold||cold acclimation|	N/A	N/A	N/A	N/A	N/A	N/A	0.620083	0.0206667	N/A	N/A	N/A	N/A	0.664914	0.0424406	N/A	N/A	0.657043	0.00174213	N/A	N/A	N/A	N/A	0.591542	0.0166949	N/A	N/A	N/A	N/A	N/A	N/A	N/A	N/A	N/A	N/A	N/A	N/A	N/A	N/A	N/A	N/A	N/A	N/A	0.930056	3.53276e-08
AT1G08800	1	0.696031	3	-1.32912		N/A	N/A	-1.32912	0.0069226	N/A	N/A	-1.4405	0.0456155	N/A	N/A	N/A	N/A	N/A	N/A	N/A	N/A	N/A	N/A	N/A	N/A	N/A	N/A	-0.796853	0.0456505	N/A	N/A	N/A	N/A	N/A	N/A	N/A	N/A	N/A	N/A	N/A	N/A	N/A	N/A	N/A	N/A	N/A	N/A	N/A	N/A
AT1G08810	2	0.948941	3	0.79197	|response to cold|	N/A	N/A	N/A	N/A	0.767416	0.0106386	N/A	N/A	N/A	N/A	0.838722	0.00827389	0.727158	0.0272636	N/A	N/A	N/A	N/A	N/A	N/A	N/A	N/A	N/A	N/A	N/A	N/A	N/A	N/A	N/A	N/A	N/A	N/A	N/A	N/A	N/A	N/A	N/A	N/A	N/A	N/A	N/A	N/A	N/A	N/A
AT1G08820			1	-0.786044		N/A	N/A	-0.786044	0.0067195	N/A	N/A	N/A	N/A	N/A	N/A	N/A	N/A	N/A	N/A	N/A	N/A	N/A	N/A	N/A	N/A	N/A	N/A	N/A	N/A	N/A	N/A	N/A	N/A	N/A	N/A	N/A	N/A	N/A	N/A	N/A	N/A	N/A	N/A	N/A	N/A	N/A	N/A	N/A	N/A
AT1G08830			2	0.808038		N/A	N/A	0.929408	2.96408e-12	N/A	N/A	N/A	N/A	N/A	N/A	N/A	N/A	N/A	N/A	N/A	N/A	N/A	N/A	N/A	N/A	N/A	N/A	0.686669	0.000663035	N/A	N/A	N/A	N/A	N/A	N/A	N/A	N/A	N/A	N/A	N/A	N/A	N/A	N/A	N/A	N/A	N/A	N/A	N/A	N/A
AT1G08833			2	4.04253		N/A	N/A	N/A	N/A	N/A	N/A	4.48667	0.0255241	N/A	N/A	N/A	N/A	N/A	N/A	N/A	N/A	3.59838	0.0416204	N/A	N/A	N/A	N/A	N/A	N/A	N/A	N/A	N/A	N/A	N/A	N/A	N/A	N/A	N/A	N/A	N/A	N/A	N/A	N/A	N/A	N/A	N/A	N/A	N/A	N/A
AT1G08840			14	1.5343		N/A	N/A	N/A	N/A	N/A	N/A	1.87548	0.000202898	N/A	N/A	N/A	N/A	N/A	N/A	2.06019	0.000973006	1.92852	0.00178672	-1.45117	0.00242759	N/A	N/A	1.30206	0.00105398	2.23476	0.00290209	1.91739	0.0259423	1.39719	0.0045623	1.22683	0.0154689	1.6736	0.0012	N/A	N/A	1.54501	0.000105348	N/A	N/A	1.52358	0.0267361	0.891154	6.10568e-07
AT1G08845			2	1.17356		N/A	N/A	N/A	N/A	N/A	N/A	N/A	N/A	N/A	N/A	N/A	N/A	1.14375	0.0252786	1.20337	0.0145009	N/A	N/A	N/A	N/A	N/A	N/A	N/A	N/A	N/A	N/A	N/A	N/A	N/A	N/A	N/A	N/A	N/A	N/A	N/A	N/A	N/A	N/A	N/A	N/A	N/A	N/A	N/A	N/A
AT1G08847			1	-2.3055		N/A	N/A	N/A	N/A	N/A	N/A	N/A	N/A	N/A	N/A	N/A	N/A	N/A	N/A	N/A	N/A	-2.3055	0.0075217	N/A	N/A	N/A	N/A	N/A	N/A	N/A	N/A	N/A	N/A	N/A	N/A	N/A	N/A	N/A	N/A	N/A	N/A	N/A	N/A	N/A	N/A	N/A	N/A	N/A	N/A
AT1G08857			2	0.240917		N/A	N/A	N/A	N/A	N/A	N/A	N/A	N/A	N/A	N/A	N/A	N/A	N/A	N/A	N/A	N/A	1.73715	0.0011252	N/A	N/A	N/A	N/A	N/A	N/A	-1.25532	0.0305126	N/A	N/A	N/A	N/A	N/A	N/A	N/A	N/A	N/A	N/A	N/A	N/A	N/A	N/A	N/A	N/A	N/A	N/A
AT1G08860			2	4.34083		N/A	N/A	N/A	N/A	N/A	N/A	N/A	N/A	N/A	N/A	N/A	N/A	N/A	N/A	N/A	N/A	3.47066	0.016916	N/A	N/A	N/A	N/A	N/A	N/A	N/A	N/A	N/A	N/A	N/A	N/A	N/A	N/A	N/A	N/A	N/A	N/A	N/A	N/A	N/A	N/A	5.211	0.000218203	N/A	N/A
AT1G08880	1	0.667684	3	0.709587		N/A	N/A	0.586761	0.00570479	N/A	N/A	N/A	N/A	0.667684	0.0200717	0.937569	2.63807e-05	0.709587	0.00361111	N/A	N/A	N/A	N/A	N/A	N/A	N/A	N/A	N/A	N/A	N/A	N/A	N/A	N/A	N/A	N/A	N/A	N/A	N/A	N/A	N/A	N/A	N/A	N/A	N/A	N/A	N/A	N/A	N/A	N/A
AT1G08890	4	1.37665	15	2.9109		1.23609	4.42372e-14	1.42599	6.3348e-21	1.4675	1.48088e-17	0.707288	0.000797733	4.91624	1.39267e-22	5.70058	4.90983e-37	5.28531	4.90752e-29	4.38758	4.63864e-16	1.85631	1.41029e-09	N/A	N/A	1.28581	3.87792e-08	0.916183	0.000286574	2.9109	2.47213e-06	3.75404	8.75334e-14	4.36172	2.2068e-11	5.01797	1.91567e-19	N/A	N/A	N/A	N/A	3.67214	1.89017e-16	N/A	N/A	0.996127	0.00808751	1.11725	3.42461e-10
AT1G08900	1	-1.11451	10	-1.52157		N/A	N/A	-1.45517	6.50315e-07	-1.11451	0.0271425	-3.658	5.23192e-10	N/A	N/A	N/A	N/A	N/A	N/A	N/A	N/A	-0.810775	0.00263973	N/A	N/A	N/A	N/A	-3.11719	4.8038e-13	N/A	N/A	N/A	N/A	N/A	N/A	-0.857343	0.0394985	-1.788	0.023	-1.7664	0.037	N/A	N/A	N/A	N/A	-1.58797	0.0246768	-1.34577	4.32756e-07
AT1G08910			3	0.839844		N/A	N/A	N/A	N/A	N/A	N/A	N/A	N/A	N/A	N/A	N/A	N/A	N/A	N/A	N/A	N/A	N/A	N/A	-0.633343	0.0196792	N/A	N/A	N/A	N/A	N/A	N/A	N/A	N/A	N/A	N/A	N/A	N/A	N/A	N/A	N/A	N/A	N/A	N/A	N/A	N/A	0.839844	0.00756525	0.897077	1.16193e-12
AT1G08920	3	1.24764	10	1.80551		0.997482	4.4947e-06	1.41549	7.80338e-15	1.24764	3.30296e-07	1.16505	9.94352e-07	1.99027	1.18729e-07	3.16429	6.66358e-26	2.57845	3.47825e-15	2.11433	2.53921e-09	2.14378	1.03097e-37	N/A	N/A	N/A	N/A	0.623932	0.00710284	N/A	N/A	1.49668	3.31991e-07	N/A	N/A	2.5697	4.71445e-11	N/A	N/A	N/A	N/A	0.951866	0.00498651	N/A	N/A	N/A	N/A	N/A	N/A
AT1G08930	5	1.64696	6	0.780083	|response to cold|	N/A	N/A	N/A	N/A	1.02075	1.16385e-07	-2.38863	1.41632e-13	1.64696	8.19349e-19	1.62898	1.753e-18	1.35002	9.85449e-12	N/A	N/A	N/A	N/A	N/A	N/A	N/A	N/A	-0.787439	0.00017624	N/A	N/A	N/A	N/A	N/A	N/A	N/A	N/A	N/A	N/A	N/A	N/A	N/A	N/A	1.14265	2.5923e-12	0.636534	0.000847276	0.923632	2.06244e-07
AT1G08937			2	1.44734		N/A	N/A	N/A	N/A	N/A	N/A	N/A	N/A	N/A	N/A	N/A	N/A	N/A	N/A	N/A	N/A	1.40892	0.0301465	N/A	N/A	N/A	N/A	1.48577	0.00321644	N/A	N/A	N/A	N/A	N/A	N/A	N/A	N/A	N/A	N/A	N/A	N/A	N/A	N/A	N/A	N/A	N/A	N/A	N/A	N/A
AT1G08940	1	1.41655	3	0.767595		N/A	N/A	N/A	N/A	N/A	N/A	N/A	N/A	N/A	N/A	N/A	N/A	N/A	N/A	N/A	N/A	0.594981	0.00454741	N/A	N/A	N/A	N/A	N/A	N/A	N/A	N/A	N/A	N/A	N/A	N/A	3.13685	1.36864e-06	N/A	N/A	N/A	N/A	N/A	N/A	N/A	N/A	N/A	N/A	0.767595	1.90139e-08
AT1G08970			3	0.760226		N/A	N/A	0.760226	0.000616297	N/A	N/A	0.962528	1.65007e-05	N/A	N/A	N/A	N/A	N/A	N/A	N/A	N/A	N/A	N/A	N/A	N/A	N/A	N/A	N/A	N/A	N/A	N/A	N/A	N/A	N/A	N/A	N/A	N/A	N/A	N/A	N/A	N/A	N/A	N/A	N/A	N/A	N/A	N/A	0.750164	5.61865e-07
AT1G08980	1	-0.723615	15	-0.860592		N/A	N/A	-1.00195	7.6835e-07	-0.723615	0.000554722	-1.63542	4.6061e-15	N/A	N/A	1.09366	5.93324e-05	1.36091	3.59714e-08	0.948992	0.000752117	-1.6218	2.9001e-17	N/A	N/A	N/A	N/A	-1.00485	6.77482e-07	1.44522	4.37619e-08	1.02137	0.0012596	0.872027	0.00178076	N/A	N/A	-1.7826	0.074	N/A	N/A	0.776287	0.00182302	N/A	N/A	-1.2354	8.95204e-06	-1.63005	4.78598e-20
AT1G09003	1	4.73606				N/A	N/A	N/A	N/A	4.73606	0.0348348	N/A	N/A	N/A	N/A	N/A	N/A	N/A	N/A	N/A	N/A	N/A	N/A	N/A	N/A	N/A	N/A	N/A	N/A	N/A	N/A	N/A	N/A	N/A	N/A	N/A	N/A	N/A	N/A	N/A	N/A	N/A	N/A	N/A	N/A	N/A	N/A	N/A	N/A
AT1G09010			7	-1.2804		N/A	N/A	-1.65437	3.16696e-09	N/A	N/A	-1.2804	2.72908e-05	N/A	N/A	N/A	N/A	N/A	N/A	N/A	N/A	-2.07748	8.1356e-16	N/A	N/A	N/A	N/A	-1.43495	1.1418e-09	N/A	N/A	N/A	N/A	N/A	N/A	-0.852994	0.00252378	N/A	N/A	N/A	N/A	N/A	N/A	N/A	N/A	-0.842041	0.00124087	-1.15761	1.10837e-21
AT1G09020	1	0.648436				N/A	N/A	N/A	N/A	N/A	N/A	N/A	N/A	N/A	N/A	N/A	N/A	N/A	N/A	N/A	N/A	N/A	N/A	N/A	N/A	N/A	N/A	N/A	N/A	N/A	N/A	N/A	N/A	N/A	N/A	N/A	N/A	N/A	N/A	N/A	N/A	N/A	N/A	N/A	N/A	N/A	N/A	N/A	N/A
AT1G09023			5	-1.89446		N/A	N/A	-2.28768	0.00953171	N/A	N/A	-2.35455	0.000794976	N/A	N/A	N/A	N/A	-1.89446	0.0288729	N/A	N/A	-1.61199	0.0383006	N/A	N/A	N/A	N/A	N/A	N/A	N/A	N/A	N/A	N/A	N/A	N/A	N/A	N/A	N/A	N/A	N/A	N/A	N/A	N/A	N/A	N/A	-1.79121	0.0208737	N/A	N/A
AT1G09053			1	5.27422		N/A	N/A	5.27422	0.00138373	N/A	N/A	N/A	N/A	N/A	N/A	N/A	N/A	N/A	N/A	N/A	N/A	N/A	N/A	N/A	N/A	N/A	N/A	N/A	N/A	N/A	N/A	N/A	N/A	N/A	N/A	N/A	N/A	N/A	N/A	N/A	N/A	N/A	N/A	N/A	N/A	N/A	N/A	N/A	N/A
AT1G09070	3	0.984135	5	-0.647481		N/A	N/A	0.993354	7.53175e-08	-0.615203	0.0266262	-0.992746	1.81466e-05	N/A	N/A	N/A	N/A	N/A	N/A	-1.02776	4.30221e-10	N/A	N/A	N/A	N/A	N/A	N/A	N/A	N/A	-0.647481	0.00305188	N/A	N/A	N/A	N/A	0.7764	0.000129133	N/A	N/A	N/A	N/A	N/A	N/A	N/A	N/A	N/A	N/A	N/A	N/A
AT1G09080			1	-4.23347		N/A	N/A	N/A	N/A	N/A	N/A	N/A	N/A	N/A	N/A	N/A	N/A	-4.23347	0.0295323	N/A	N/A	N/A	N/A	N/A	N/A	N/A	N/A	N/A	N/A	N/A	N/A	N/A	N/A	N/A	N/A	N/A	N/A	N/A	N/A	N/A	N/A	N/A	N/A	N/A	N/A	N/A	N/A	N/A	N/A
AT1G09083			2	1.3624		N/A	N/A	N/A	N/A	N/A	N/A	N/A	N/A	N/A	N/A	N/A	N/A	N/A	N/A	N/A	N/A	N/A	N/A	N/A	N/A	N/A	N/A	0.924354	0.00267021	N/A	N/A	N/A	N/A	1.80045	0.0291519	N/A	N/A	N/A	N/A	N/A	N/A	N/A	N/A	N/A	N/A	N/A	N/A	N/A	N/A
AT1G09087			2	1.31999		N/A	N/A	1.87549	0.0483052	N/A	N/A	N/A	N/A	N/A	N/A	N/A	N/A	N/A	N/A	N/A	N/A	N/A	N/A	N/A	N/A	N/A	N/A	0.76449	0.0150621	N/A	N/A	N/A	N/A	N/A	N/A	N/A	N/A	N/A	N/A	N/A	N/A	N/A	N/A	N/A	N/A	N/A	N/A	N/A	N/A
AT1G09090			1	-2.7333		N/A	N/A	N/A	N/A	N/A	N/A	N/A	N/A	N/A	N/A	N/A	N/A	N/A	N/A	N/A	N/A	N/A	N/A	N/A	N/A	N/A	N/A	-2.7333	0.000206383	N/A	N/A	N/A	N/A	N/A	N/A	N/A	N/A	N/A	N/A	N/A	N/A	N/A	N/A	N/A	N/A	N/A	N/A	N/A	N/A
AT1G09100			5	0.694498		N/A	N/A	-0.99992	0.00145573	N/A	N/A	N/A	N/A	N/A	N/A	N/A	N/A	N/A	N/A	0.752816	0.045424	N/A	N/A	N/A	N/A	N/A	N/A	N/A	N/A	N/A	N/A	N/A	N/A	N/A	N/A	N/A	N/A	N/A	N/A	N/A	N/A	0.601254	0.0269349	N/A	N/A	0.694498	0.00453671	1.06376	5.87889e-16
AT1G09140	4	-0.762	7	-0.975029		-0.622168	0.00808821	N/A	N/A	-0.901832	0.000499822	-0.602133	0.012005	N/A	N/A	N/A	N/A	-0.610484	0.0192944	N/A	N/A	N/A	N/A	N/A	N/A	-0.59855	0.0176609	N/A	N/A	N/A	N/A	N/A	N/A	N/A	N/A	N/A	N/A	-1.6327	0.00018	-1.6125	0.00051	N/A	N/A	N/A	N/A	-0.975029	8.28347e-07	-1.36852	2.14011e-30
AT1G09155			1	2.43482		N/A	N/A	N/A	N/A	N/A	N/A	N/A	N/A	N/A	N/A	N/A	N/A	N/A	N/A	N/A	N/A	N/A	N/A	N/A	N/A	N/A	N/A	N/A	N/A	N/A	N/A	N/A	N/A	N/A	N/A	N/A	N/A	N/A	N/A	N/A	N/A	N/A	N/A	N/A	N/A	N/A	N/A	N/A	N/A
AT1G09160	1	1.19601	1	-0.863041		N/A	N/A	N/A	N/A	N/A	N/A	N/A	N/A	N/A	N/A	N/A	N/A	-0.863041	0.047196	N/A	N/A	N/A	N/A	N/A	N/A	N/A	N/A	N/A	N/A	N/A	N/A	N/A	N/A	N/A	N/A	N/A	N/A	N/A	N/A	N/A	N/A	N/A	N/A	N/A	N/A	N/A	N/A	N/A	N/A
AT1G09180	2	-1.70023	6	-1.92736		N/A	N/A	N/A	N/A	N/A	N/A	N/A	N/A	N/A	N/A	-1.83356	0.000177953	-2.3876	3.42032e-06	N/A	N/A	1.13576	4.10484e-05	N/A	N/A	N/A	N/A	N/A	N/A	-1.83811	0.00780797	N/A	N/A	-6.75003	8.83222e-08	N/A	N/A	N/A	N/A	N/A	N/A	N/A	N/A	N/A	N/A	N/A	N/A	-2.0166	2.11057e-07
AT1G09190			5	1.43527		N/A	N/A	N/A	N/A	N/A	N/A	N/A	N/A	N/A	N/A	N/A	N/A	N/A	N/A	N/A	N/A	N/A	N/A	N/A	N/A	N/A	N/A	N/A	N/A	N/A	N/A	1.93169	0.0323085	N/A	N/A	1.43527	0.0171637	N/A	N/A	N/A	N/A	1.99525	4.66797e-05	N/A	N/A	1.13118	0.0124061	1.04908	2.53247e-07
AT1G09195			1	1.24202		N/A	N/A	N/A	N/A	N/A	N/A	N/A	N/A	N/A	N/A	N/A	N/A	N/A	N/A	N/A	N/A	N/A	N/A	N/A	N/A	N/A	N/A	N/A	N/A	N/A	N/A	N/A	N/A	N/A	N/A	1.24202	0.0429946	N/A	N/A	N/A	N/A	N/A	N/A	N/A	N/A	N/A	N/A	N/A	N/A
AT1G09200	1	0.598574				N/A	N/A	N/A	N/A	N/A	N/A	N/A	N/A	N/A	N/A	N/A	N/A	N/A	N/A	N/A	N/A	N/A	N/A	N/A	N/A	N/A	N/A	N/A	N/A	N/A	N/A	N/A	N/A	N/A	N/A	N/A	N/A	N/A	N/A	N/A	N/A	N/A	N/A	N/A	N/A	N/A	N/A	N/A	N/A
AT1G09207			3	5.00148		N/A	N/A	N/A	N/A	N/A	N/A	N/A	N/A	N/A	N/A	N/A	N/A	N/A	N/A	N/A	N/A	7.10807	5.36854e-16	N/A	N/A	N/A	N/A	5.00148	1.76933e-13	N/A	N/A	N/A	N/A	3.2654	0.0191463	N/A	N/A	N/A	N/A	N/A	N/A	N/A	N/A	N/A	N/A	N/A	N/A	N/A	N/A
AT1G09210	1	0.759434	4	1.18721		N/A	N/A	-0.650631	0.0412218	N/A	N/A	N/A	N/A	N/A	N/A	N/A	N/A	N/A	N/A	N/A	N/A	N/A	N/A	N/A	N/A	N/A	N/A	N/A	N/A	N/A	N/A	N/A	N/A	N/A	N/A	N/A	N/A	1.6612	0.0043	1.6007	0.016	N/A	N/A	N/A	N/A	N/A	N/A	0.773729	1.39365e-06
AT1G09217			2	4.35956		N/A	N/A	N/A	N/A	N/A	N/A	N/A	N/A	N/A	N/A	4.53136	0.0354976	N/A	N/A	N/A	N/A	4.18776	0.00887153	N/A	N/A	N/A	N/A	N/A	N/A	N/A	N/A	N/A	N/A	N/A	N/A	N/A	N/A	N/A	N/A	N/A	N/A	N/A	N/A	N/A	N/A	N/A	N/A	N/A	N/A
AT1G09223			1	2.92157		N/A	N/A	N/A	N/A	N/A	N/A	N/A	N/A	N/A	N/A	N/A	N/A	N/A	N/A	N/A	N/A	N/A	N/A	N/A	N/A	N/A	N/A	N/A	N/A	N/A	N/A	N/A	N/A	N/A	N/A	N/A	N/A	N/A	N/A	N/A	N/A	2.92157	0.00904379	N/A	N/A	N/A	N/A	N/A	N/A
AT1G09240	2	1.67539	9	1.32917		N/A	N/A	0.632071	0.00103609	2.59079	0.0109091	3.50402	8.20366e-07	N/A	N/A	1.30797	0.00108208	1.15253	0.00513796	1.17001	0.00445522	N/A	N/A	N/A	N/A	N/A	N/A	N/A	N/A	N/A	N/A	N/A	N/A	N/A	N/A	N/A	N/A	N/A	N/A	N/A	N/A	1.32917	2.91203e-06	N/A	N/A	2.98763	0.000195427	2.81687	1.12643e-12
AT1G09247			1	4.80365		N/A	N/A	N/A	N/A	N/A	N/A	N/A	N/A	N/A	N/A	N/A	N/A	N/A	N/A	N/A	N/A	N/A	N/A	N/A	N/A	N/A	N/A	4.80365	0.00150669	N/A	N/A	N/A	N/A	N/A	N/A	N/A	N/A	N/A	N/A	N/A	N/A	N/A	N/A	N/A	N/A	N/A	N/A	N/A	N/A
AT1G09250	3	1.00568	10	-1.63339		N/A	N/A	N/A	N/A	N/A	N/A	-2.17982	2.52852e-07	N/A	N/A	-1.72095	8.28629e-05	-1.10582	0.00766388	-2.12166	1.65734e-06	N/A	N/A	N/A	N/A	N/A	N/A	-1.12989	0.000577736	N/A	N/A	-1.54584	0.000306961	-1.31033	0.000308763	-1.21984	0.000564465	-2.9509	4.9e-16	-2.6333	2.6e-11	N/A	N/A	0.689115	0.00144131	N/A	N/A	N/A	N/A
AT1G09253			4	6.53319		N/A	N/A	N/A	N/A	N/A	N/A	N/A	N/A	N/A	N/A	N/A	N/A	N/A	N/A	N/A	N/A	N/A	N/A	N/A	N/A	N/A	N/A	N/A	N/A	6.60939	0.00281005	6.60416	0.00300441	6.34156	0.00541093	6.46223	0.00273924	N/A	N/A	N/A	N/A	N/A	N/A	N/A	N/A	N/A	N/A	N/A	N/A
AT1G09280			1	-1.07545		N/A	N/A	N/A	N/A	N/A	N/A	N/A	N/A	N/A	N/A	N/A	N/A	N/A	N/A	N/A	N/A	-1.07545	2.55901e-05	N/A	N/A	N/A	N/A	N/A	N/A	N/A	N/A	N/A	N/A	N/A	N/A	N/A	N/A	N/A	N/A	N/A	N/A	N/A	N/A	N/A	N/A	N/A	N/A	N/A	N/A
AT1G09287	2	2.60274	7	2.3438		2.54306	0.000306377	3.12655	2.07039e-07	N/A	N/A	N/A	N/A	N/A	N/A	2.3438	0.010181	N/A	N/A	N/A	N/A	4.72985	2.33627e-28	-1.35205	0.0406143	2.66243	8.10426e-06	2.15559	0.000765027	N/A	N/A	1.73673	0.00329292	N/A	N/A	4.18388	3.66394e-06	N/A	N/A	N/A	N/A	N/A	N/A	N/A	N/A	N/A	N/A	N/A	N/A
AT1G09290			4	0.694785		N/A	N/A	N/A	N/A	N/A	N/A	1.12911	0.00197658	N/A	N/A	N/A	N/A	N/A	N/A	N/A	N/A	-0.743238	0.0143987	N/A	N/A	N/A	N/A	0.723036	0.0170541	N/A	N/A	N/A	N/A	N/A	N/A	N/A	N/A	N/A	N/A	N/A	N/A	N/A	N/A	N/A	N/A	N/A	N/A	0.666534	0.000386388
AT1G09297			1	-2.27401		N/A	N/A	-2.27401	0.0152817	N/A	N/A	N/A	N/A	N/A	N/A	N/A	N/A	N/A	N/A	N/A	N/A	N/A	N/A	N/A	N/A	N/A	N/A	N/A	N/A	N/A	N/A	N/A	N/A	N/A	N/A	N/A	N/A	N/A	N/A	N/A	N/A	N/A	N/A	N/A	N/A	N/A	N/A	N/A	N/A
AT1G09300			6	1.31984		N/A	N/A	1.54412	0.0111042	N/A	N/A	1.58831	0.000268224	N/A	N/A	N/A	N/A	N/A	N/A	N/A	N/A	N/A	N/A	N/A	N/A	N/A	N/A	1.30258	0.000286127	N/A	N/A	N/A	N/A	N/A	N/A	N/A	N/A	N/A	N/A	N/A	N/A	1.23931	0.000724627	N/A	N/A	1.3371	0.00061995	1.18761	1.36033e-14
AT1G09310	1	-0.73986	2	0.212483		N/A	N/A	1.31776	1.99556e-35	N/A	N/A	N/A	N/A	N/A	N/A	N/A	N/A	N/A	N/A	N/A	N/A	N/A	N/A	N/A	N/A	N/A	N/A	N/A	N/A	N/A	N/A	N/A	N/A	N/A	N/A	N/A	N/A	N/A	N/A	N/A	N/A	N/A	N/A	N/A	N/A	N/A	N/A	-0.892791	3.20976e-12
AT1G09320			7	1.32907		N/A	N/A	N/A	N/A	N/A	N/A	N/A	N/A	N/A	N/A	1.94416	0.000479896	1.87622	0.000813106	1.60098	0.00875542	0.725414	0.0467166	N/A	N/A	N/A	N/A	N/A	N/A	N/A	N/A	N/A	N/A	N/A	N/A	1.32907	0.0056356	N/A	N/A	N/A	N/A	1.03236	0.0160954	N/A	N/A	N/A	N/A	0.661659	0.000352797
AT1G09350	4	3.60439	17	5.12268	|response to cold|	3.32884	7.33114e-67	4.53485	6.05737e-198	3.87993	3.34661e-49	4.40165	2.43239e-78	4.76834	3.30578e-65	5.39443	1.09104e-102	5.18754	3.16966e-89	4.65307	2.18058e-60	7.06289	2.45745e-91	N/A	N/A	2.69957	2.47675e-24	3.64813	3.91813e-55	3.22417	4.33608e-11	5.12268	2.13232e-57	5.09656	1.14722e-50	5.64592	1.13328e-77	3.4991	0.0035	4.6473	3.3e-06	5.57731	2.78806e-76	N/A	N/A	7.22782	9.98993e-44	8.14815	5.85882e-105
AT1G09367			2	1.55649		N/A	N/A	N/A	N/A	N/A	N/A	N/A	N/A	N/A	N/A	N/A	N/A	N/A	N/A	N/A	N/A	N/A	N/A	N/A	N/A	N/A	N/A	N/A	N/A	N/A	N/A	N/A	N/A	N/A	N/A	1.4928	0.0389575	N/A	N/A	N/A	N/A	1.62018	0.0284182	N/A	N/A	N/A	N/A	N/A	N/A
AT1G09390	1	0.941162	15	-2.3299		N/A	N/A	-5.99243	7.22668e-12	N/A	N/A	-4.36399	2.01385e-13	N/A	N/A	N/A	N/A	-1.95533	4.23864e-05	-2.63327	2.57706e-07	-2.49877	0.00488148	0.666505	0.0268291	N/A	N/A	-3.6693	4.90238e-15	N/A	N/A	-2.17411	0.000499505	-1.6767	8.18967e-05	-2.40594	1.29208e-07	-2.3299	7.2e-07	-1.9155	0.0021	-1.41628	0.000229628	N/A	N/A	-1.92472	6.80034e-05	-2.379	1.3791e-24
AT1G09415			10	-2.04497		N/A	N/A	-2.48354	4.18199e-16	N/A	N/A	-3.70517	1.10447e-10	N/A	N/A	N/A	N/A	N/A	N/A	-1.45437	0.00933809	-1.15373	2.69443e-06	N/A	N/A	N/A	N/A	-1.36865	1.48111e-06	N/A	N/A	N/A	N/A	N/A	N/A	-3.53178	0.00107831	-2.3544	0.0004	N/A	N/A	N/A	N/A	N/A	N/A	-1.7034	0.000144838	-2.29519	1.74397e-24
AT1G09420			4	-1.05509		N/A	N/A	-0.981801	0.0187808	N/A	N/A	N/A	N/A	N/A	N/A	N/A	N/A	N/A	N/A	N/A	N/A	-1.12837	4.52569e-08	N/A	N/A	N/A	N/A	-0.924015	0.0270902	N/A	N/A	N/A	N/A	N/A	N/A	N/A	N/A	N/A	N/A	-1.9574	0.059	N/A	N/A	N/A	N/A	N/A	N/A	N/A	N/A
AT1G09427			1	-3.59245		N/A	N/A	N/A	N/A	N/A	N/A	N/A	N/A	N/A	N/A	N/A	N/A	N/A	N/A	N/A	N/A	N/A	N/A	N/A	N/A	N/A	N/A	N/A	N/A	N/A	N/A	-3.59245	0.00277012	N/A	N/A	N/A	N/A	N/A	N/A	N/A	N/A	N/A	N/A	N/A	N/A	N/A	N/A	N/A	N/A
AT1G09430			1	-0.694719		N/A	N/A	N/A	N/A	N/A	N/A	-0.694719	0.0127017	N/A	N/A	N/A	N/A	N/A	N/A	N/A	N/A	N/A	N/A	N/A	N/A	N/A	N/A	N/A	N/A	N/A	N/A	N/A	N/A	N/A	N/A	N/A	N/A	N/A	N/A	N/A	N/A	N/A	N/A	N/A	N/A	N/A	N/A	N/A	N/A
AT1G09437			1	2.6043		N/A	N/A	N/A	N/A	N/A	N/A	N/A	N/A	N/A	N/A	N/A	N/A	N/A	N/A	N/A	N/A	N/A	N/A	N/A	N/A	N/A	N/A	N/A	N/A	N/A	N/A	2.6043	0.0208927	N/A	N/A	N/A	N/A	N/A	N/A	N/A	N/A	N/A	N/A	N/A	N/A	N/A	N/A	N/A	N/A
AT1G09440	1	0.981009	9	-1.31917		N/A	N/A	-2.2138	0.0107794	N/A	N/A	-1.15521	0.0134337	N/A	N/A	N/A	N/A	-1.31917	0.00864736	-1.26341	0.0104079	-1.66178	0.0201666	N/A	N/A	N/A	N/A	-0.920113	0.040594	N/A	N/A	N/A	N/A	-1.39947	0.0238168	-1.64295	0.00583175	N/A	N/A	N/A	N/A	N/A	N/A	N/A	N/A	N/A	N/A	-0.920031	3.70595e-06
AT1G09460	2	0.978133	2	-1.96032		N/A	N/A	N/A	N/A	N/A	N/A	-2.59955	0.0156529	N/A	N/A	N/A	N/A	N/A	N/A	N/A	N/A	N/A	N/A	N/A	N/A	N/A	N/A	-1.32109	0.00104282	N/A	N/A	N/A	N/A	N/A	N/A	N/A	N/A	N/A	N/A	N/A	N/A	N/A	N/A	N/A	N/A	N/A	N/A	N/A	N/A
AT1G09463			3	-4.09589		N/A	N/A	N/A	N/A	N/A	N/A	N/A	N/A	N/A	N/A	N/A	N/A	-4.09589	0.0093179	-2.83981	0.0358344	N/A	N/A	-5.35966	0.000291247	N/A	N/A	N/A	N/A	N/A	N/A	N/A	N/A	N/A	N/A	N/A	N/A	N/A	N/A	N/A	N/A	N/A	N/A	N/A	N/A	N/A	N/A	N/A	N/A
AT1G09467	1	-0.953755	5	1.17502		N/A	N/A	0.61316	0.0441757	N/A	N/A	N/A	N/A	N/A	N/A	1.78668	2.45055e-06	1.51669	0.000197836	1.17502	0.0102428	-0.601904	0.0455167	N/A	N/A	N/A	N/A	N/A	N/A	N/A	N/A	N/A	N/A	N/A	N/A	N/A	N/A	N/A	N/A	N/A	N/A	N/A	N/A	-0.953755	0.00577677	N/A	N/A	N/A	N/A
AT1G09490			3	-0.712344		N/A	N/A	N/A	N/A	N/A	N/A	N/A	N/A	N/A	N/A	N/A	N/A	N/A	N/A	N/A	N/A	N/A	N/A	N/A	N/A	N/A	N/A	N/A	N/A	N/A	N/A	-0.787599	0.0199618	N/A	N/A	N/A	N/A	N/A	N/A	N/A	N/A	N/A	N/A	N/A	N/A	N/A	N/A	-0.672025	0.00012294
AT1G09500	1	-1.00184	6	-1.38443		N/A	N/A	N/A	N/A	N/A	N/A	N/A	N/A	N/A	N/A	N/A	N/A	N/A	N/A	N/A	N/A	N/A	N/A	N/A	N/A	N/A	N/A	N/A	N/A	-1.28016	0.00291972	-1.30477	0.00277825	N/A	N/A	2.55821	0.0118542	N/A	N/A	N/A	N/A	N/A	N/A	N/A	N/A	-2.19532	4.07843e-06	-2.61993	7.26326e-20
AT1G09517			2	0.0173391		N/A	N/A	N/A	N/A	N/A	N/A	1.9871	0.0373464	N/A	N/A	N/A	N/A	N/A	N/A	N/A	N/A	-1.95242	0.02961	N/A	N/A	N/A	N/A	N/A	N/A	N/A	N/A	N/A	N/A	N/A	N/A	N/A	N/A	N/A	N/A	N/A	N/A	N/A	N/A	N/A	N/A	N/A	N/A	N/A	N/A
AT1G09520			1	-0.703352		N/A	N/A	N/A	N/A	N/A	N/A	N/A	N/A	N/A	N/A	N/A	N/A	N/A	N/A	N/A	N/A	-0.703352	0.00440026	N/A	N/A	N/A	N/A	N/A	N/A	N/A	N/A	N/A	N/A	N/A	N/A	N/A	N/A	N/A	N/A	N/A	N/A	N/A	N/A	N/A	N/A	N/A	N/A	N/A	N/A
AT1G09527			1	3.6436		N/A	N/A	N/A	N/A	N/A	N/A	N/A	N/A	N/A	N/A	N/A	N/A	N/A	N/A	N/A	N/A	N/A	N/A	N/A	N/A	N/A	N/A	N/A	N/A	3.6436	0.0396652	N/A	N/A	N/A	N/A	N/A	N/A	N/A	N/A	N/A	N/A	N/A	N/A	N/A	N/A	N/A	N/A	N/A	N/A
AT1G09530	1	-1.27942	4	-1.25572	|response to cold|	N/A	N/A	1.08425	0.000224888	N/A	N/A	N/A	N/A	N/A	N/A	N/A	N/A	N/A	N/A	N/A	N/A	-1.94499	4.57652e-05	N/A	N/A	N/A	N/A	N/A	N/A	N/A	N/A	N/A	N/A	N/A	N/A	N/A	N/A	N/A	N/A	N/A	N/A	N/A	N/A	N/A	N/A	N/A	N/A	-1.0819	2.23406e-10
AT1G09533	1	1.80275	2	2.26079		N/A	N/A	N/A	N/A	N/A	N/A	N/A	N/A	1.80275	0.0114022	2.44648	1.44052e-05	2.07509	0.000496793	N/A	N/A	N/A	N/A	N/A	N/A	N/A	N/A	N/A	N/A	N/A	N/A	N/A	N/A	N/A	N/A	N/A	N/A	N/A	N/A	N/A	N/A	N/A	N/A	N/A	N/A	N/A	N/A	N/A	N/A
AT1G09537			2	-1.79572		N/A	N/A	N/A	N/A	N/A	N/A	N/A	N/A	N/A	N/A	N/A	N/A	N/A	N/A	N/A	N/A	N/A	N/A	N/A	N/A	N/A	N/A	N/A	N/A	-2.53665	2.92135e-06	-1.05479	0.0416729	N/A	N/A	N/A	N/A	N/A	N/A	N/A	N/A	N/A	N/A	N/A	N/A	N/A	N/A	N/A	N/A
AT1G09543			2	-0.150263		N/A	N/A	N/A	N/A	N/A	N/A	-1.73591	0.0205556	N/A	N/A	N/A	N/A	N/A	N/A	N/A	N/A	1.43539	1.1214e-05	N/A	N/A	N/A	N/A	N/A	N/A	N/A	N/A	N/A	N/A	N/A	N/A	N/A	N/A	N/A	N/A	N/A	N/A	N/A	N/A	N/A	N/A	N/A	N/A	N/A	N/A
AT1G09560	1	2.0232	2	-0.60908		N/A	N/A	N/A	N/A	N/A	N/A	N/A	N/A	N/A	N/A	N/A	N/A	-0.631912	0.0268097	N/A	N/A	N/A	N/A	N/A	N/A	N/A	N/A	N/A	N/A	N/A	N/A	N/A	N/A	N/A	N/A	N/A	N/A	N/A	N/A	N/A	N/A	-0.586247	0.0274604	N/A	N/A	N/A	N/A	N/A	N/A
AT1G09570			7	-0.695982	|response to cold|	N/A	N/A	-0.695982	0.000680609	N/A	N/A	-1.36088	1.94716e-05	N/A	N/A	N/A	N/A	N/A	N/A	N/A	N/A	-2.05777	9.07752e-14	N/A	N/A	N/A	N/A	-0.970424	4.47213e-05	1.27225	2.04961e-05	0.784631	0.0467019	N/A	N/A	N/A	N/A	N/A	N/A	N/A	N/A	N/A	N/A	N/A	N/A	N/A	N/A	-0.665511	5.985e-08
AT1G09573			1	-4.77904		N/A	N/A	N/A	N/A	N/A	N/A	N/A	N/A	N/A	N/A	N/A	N/A	N/A	N/A	N/A	N/A	N/A	N/A	N/A	N/A	N/A	N/A	N/A	N/A	N/A	N/A	N/A	N/A	-4.77904	0.0263356	N/A	N/A	N/A	N/A	N/A	N/A	N/A	N/A	N/A	N/A	N/A	N/A	N/A	N/A
AT1G09575	1	1.80089	3	-2.17286		N/A	N/A	N/A	N/A	N/A	N/A	N/A	N/A	N/A	N/A	N/A	N/A	-1.76548	0.0159771	-2.69121	0.000656198	N/A	N/A	N/A	N/A	N/A	N/A	-2.17286	0.0225461	N/A	N/A	N/A	N/A	N/A	N/A	N/A	N/A	N/A	N/A	N/A	N/A	N/A	N/A	N/A	N/A	N/A	N/A	N/A	N/A
AT1G09580			2	-1.51676		N/A	N/A	-1.78325	0.0384422	N/A	N/A	N/A	N/A	N/A	N/A	N/A	N/A	N/A	N/A	N/A	N/A	N/A	N/A	N/A	N/A	N/A	N/A	N/A	N/A	N/A	N/A	N/A	N/A	N/A	N/A	-1.25028	0.00381116	N/A	N/A	N/A	N/A	N/A	N/A	N/A	N/A	N/A	N/A	N/A	N/A
AT1G09590	1	0.631964	3	1.24229		N/A	N/A	1.24229	6.94012e-12	N/A	N/A	N/A	N/A	N/A	N/A	N/A	N/A	N/A	N/A	N/A	N/A	N/A	N/A	N/A	N/A	N/A	N/A	N/A	N/A	N/A	N/A	N/A	N/A	N/A	N/A	N/A	N/A	N/A	N/A	N/A	N/A	N/A	N/A	N/A	N/A	N/A	N/A	1.2779	8.25485e-13
AT1G09620			1	-0.685362		N/A	N/A	N/A	N/A	N/A	N/A	N/A	N/A	N/A	N/A	N/A	N/A	N/A	N/A	N/A	N/A	-0.685362	0.000136898	N/A	N/A	N/A	N/A	N/A	N/A	N/A	N/A	N/A	N/A	N/A	N/A	N/A	N/A	N/A	N/A	N/A	N/A	N/A	N/A	N/A	N/A	N/A	N/A	N/A	N/A
AT1G09630	1	1.09321	1	-1.04933		N/A	N/A	-1.04933	0.031289	N/A	N/A	N/A	N/A	N/A	N/A	N/A	N/A	N/A	N/A	N/A	N/A	N/A	N/A	N/A	N/A	N/A	N/A	N/A	N/A	N/A	N/A	N/A	N/A	N/A	N/A	N/A	N/A	N/A	N/A	N/A	N/A	N/A	N/A	N/A	N/A	N/A	N/A	N/A	N/A
AT1G09640			2	0.945066		N/A	N/A	N/A	N/A	N/A	N/A	0.690803	2.01701e-05	N/A	N/A	N/A	N/A	N/A	N/A	N/A	N/A	N/A	N/A	N/A	N/A	N/A	N/A	N/A	N/A	N/A	N/A	N/A	N/A	N/A	N/A	N/A	N/A	N/A	N/A	N/A	N/A	N/A	N/A	N/A	N/A	N/A	N/A	1.19933	1.74372e-19
AT1G09645	1	0.648424				N/A	N/A	N/A	N/A	N/A	N/A	N/A	N/A	N/A	N/A	N/A	N/A	N/A	N/A	N/A	N/A	N/A	N/A	N/A	N/A	N/A	N/A	N/A	N/A	N/A	N/A	N/A	N/A	N/A	N/A	N/A	N/A	N/A	N/A	N/A	N/A	N/A	N/A	N/A	N/A	N/A	N/A	N/A	N/A
AT1G09647			1	1.50392		N/A	N/A	1.50392	6.76483e-05	N/A	N/A	N/A	N/A	N/A	N/A	N/A	N/A	N/A	N/A	N/A	N/A	N/A	N/A	N/A	N/A	N/A	N/A	N/A	N/A	N/A	N/A	N/A	N/A	N/A	N/A	N/A	N/A	N/A	N/A	N/A	N/A	N/A	N/A	N/A	N/A	N/A	N/A	N/A	N/A
AT1G09660	1	0.634069	3	0.588824		N/A	N/A	N/A	N/A	N/A	N/A	N/A	N/A	N/A	N/A	N/A	N/A	N/A	N/A	N/A	N/A	-1.27622	8.98175e-07	N/A	N/A	N/A	N/A	N/A	N/A	N/A	N/A	N/A	N/A	N/A	N/A	N/A	N/A	N/A	N/A	N/A	N/A	N/A	N/A	N/A	N/A	0.588824	0.00229669	1.04022	1.25418e-11
AT1G09680			1	1.7076		N/A	N/A	N/A	N/A	N/A	N/A	N/A	N/A	N/A	N/A	N/A	N/A	N/A	N/A	N/A	N/A	N/A	N/A	N/A	N/A	N/A	N/A	N/A	N/A	N/A	N/A	N/A	N/A	N/A	N/A	N/A	N/A	N/A	N/A	N/A	N/A	1.7076	0.0317819	N/A	N/A	N/A	N/A	N/A	N/A
AT1G09690	1	0.591291	3	0.985374		N/A	N/A	0.985374	5.4299e-09	N/A	N/A	N/A	N/A	N/A	N/A	N/A	N/A	N/A	N/A	N/A	N/A	N/A	N/A	N/A	N/A	N/A	N/A	N/A	N/A	N/A	N/A	N/A	N/A	N/A	N/A	N/A	N/A	N/A	N/A	N/A	N/A	N/A	N/A	N/A	N/A	N/A	N/A	1.18914	1.02979e-14
AT1G09697			2	4.10812		N/A	N/A	N/A	N/A	N/A	N/A	N/A	N/A	N/A	N/A	N/A	N/A	N/A	N/A	N/A	N/A	3.29138	0.00211063	N/A	N/A	N/A	N/A	4.92487	0.000831577	N/A	N/A	N/A	N/A	N/A	N/A	N/A	N/A	N/A	N/A	N/A	N/A	N/A	N/A	N/A	N/A	N/A	N/A	N/A	N/A
AT1G09710	1	-0.851005				N/A	N/A	N/A	N/A	N/A	N/A	N/A	N/A	N/A	N/A	N/A	N/A	N/A	N/A	N/A	N/A	N/A	N/A	N/A	N/A	N/A	N/A	N/A	N/A	N/A	N/A	N/A	N/A	N/A	N/A	N/A	N/A	N/A	N/A	N/A	N/A	N/A	N/A	N/A	N/A	N/A	N/A	N/A	N/A
AT1G09750	2	-0.033484	8	-1.41359		-0.865581	0.0445366	-3.34526	1.56432e-12	N/A	N/A	-2.43628	1.1617e-39	N/A	N/A	N/A	N/A	-1.17067	0.0236667	-1.45705	0.00392245	-2.22471	2.43052e-06	N/A	N/A	N/A	N/A	-1.37012	7.54124e-14	N/A	N/A	-0.608764	0.024094	N/A	N/A	-1.2313	7.96633e-15	N/A	N/A	N/A	N/A	N/A	N/A	N/A	N/A	N/A	N/A	N/A	N/A
AT1G09757			1	3.23187		N/A	N/A	3.23187	0.0331202	N/A	N/A	N/A	N/A	N/A	N/A	N/A	N/A	N/A	N/A	N/A	N/A	N/A	N/A	N/A	N/A	N/A	N/A	N/A	N/A	N/A	N/A	N/A	N/A	N/A	N/A	N/A	N/A	N/A	N/A	N/A	N/A	N/A	N/A	N/A	N/A	N/A	N/A	N/A	N/A
AT1G09760			1	0.665781		N/A	N/A	N/A	N/A	N/A	N/A	0.665781	0.00216911	N/A	N/A	N/A	N/A	N/A	N/A	N/A	N/A	N/A	N/A	N/A	N/A	N/A	N/A	N/A	N/A	N/A	N/A	N/A	N/A	N/A	N/A	N/A	N/A	N/A	N/A	N/A	N/A	N/A	N/A	N/A	N/A	N/A	N/A	N/A	N/A
AT1G09770			3	0.739522		N/A	N/A	N/A	N/A	N/A	N/A	0.593884	0.00475232	N/A	N/A	0.746954	0.00115275	0.739522	0.0010904	N/A	N/A	N/A	N/A	N/A	N/A	N/A	N/A	N/A	N/A	N/A	N/A	N/A	N/A	N/A	N/A	N/A	N/A	N/A	N/A	N/A	N/A	N/A	N/A	N/A	N/A	N/A	N/A	N/A	N/A
AT1G09780	3	0.657282	14	0.899036	|response to cold|	0.657282	0.00743811	0.999856	9.12669e-08	0.64965	0.00461842	1.25129	9.85762e-14	N/A	N/A	0.772117	0.000428917	0.944646	4.17741e-06	0.741012	0.00070661	0.778514	2.35897e-08	N/A	N/A	N/A	N/A	N/A	N/A	0.645307	0.000466252	0.725989	4.9506e-05	0.641209	0.00120171	0.853425	1.07944e-06	2.2895	3.4e-12	2.4052	3.3e-14	N/A	N/A	N/A	N/A	N/A	N/A	1.4566	1.14316e-34
AT1G09783			2	0.0896871		N/A	N/A	-1.13766	0.0066285	N/A	N/A	N/A	N/A	N/A	N/A	N/A	N/A	N/A	N/A	N/A	N/A	1.31704	0.0113096	N/A	N/A	N/A	N/A	N/A	N/A	N/A	N/A	N/A	N/A	N/A	N/A	N/A	N/A	N/A	N/A	N/A	N/A	N/A	N/A	N/A	N/A	N/A	N/A	N/A	N/A
AT1G09787			4	2.85232		N/A	N/A	N/A	N/A	N/A	N/A	3.21188	0.00256725	N/A	N/A	N/A	N/A	N/A	N/A	N/A	N/A	N/A	N/A	N/A	N/A	N/A	N/A	2.76606	4.54254e-06	N/A	N/A	N/A	N/A	N/A	N/A	N/A	N/A	N/A	N/A	N/A	N/A	2.27423	6.62998e-11	N/A	N/A	2.93859	3.39683e-13	N/A	N/A
AT1G09794			2	1.12904		N/A	N/A	1.16094	0.00629555	N/A	N/A	N/A	N/A	N/A	N/A	N/A	N/A	N/A	N/A	N/A	N/A	N/A	N/A	N/A	N/A	N/A	N/A	N/A	N/A	N/A	N/A	N/A	N/A	1.09714	0.0313566	N/A	N/A	N/A	N/A	N/A	N/A	N/A	N/A	N/A	N/A	N/A	N/A	N/A	N/A
AT1G09795	1	0.586006	1	0.6511		N/A	N/A	N/A	N/A	N/A	N/A	N/A	N/A	N/A	N/A	N/A	N/A	N/A	N/A	N/A	N/A	N/A	N/A	N/A	N/A	N/A	N/A	N/A	N/A	0.6511	0.00448308	N/A	N/A	N/A	N/A	N/A	N/A	N/A	N/A	N/A	N/A	N/A	N/A	N/A	N/A	N/A	N/A	N/A	N/A
AT1G09800			1	0.927103		N/A	N/A	N/A	N/A	N/A	N/A	N/A	N/A	N/A	N/A	N/A	N/A	N/A	N/A	N/A	N/A	N/A	N/A	N/A	N/A	N/A	N/A	N/A	N/A	N/A	N/A	N/A	N/A	N/A	N/A	N/A	N/A	N/A	N/A	N/A	N/A	N/A	N/A	N/A	N/A	N/A	N/A	0.927103	3.25685e-05
AT1G09810	1	1.16592	3	0.891011		N/A	N/A	N/A	N/A	N/A	N/A	1.00973	0.0288259	N/A	N/A	N/A	N/A	N/A	N/A	N/A	N/A	N/A	N/A	N/A	N/A	N/A	N/A	N/A	N/A	N/A	N/A	N/A	N/A	N/A	N/A	N/A	N/A	N/A	N/A	N/A	N/A	N/A	N/A	N/A	N/A	0.876829	0.022474	0.891011	3.08751e-06
AT1G09812			1	-4.68458		N/A	N/A	N/A	N/A	N/A	N/A	N/A	N/A	N/A	N/A	-4.68458	0.0278372	N/A	N/A	N/A	N/A	N/A	N/A	N/A	N/A	N/A	N/A	N/A	N/A	N/A	N/A	N/A	N/A	N/A	N/A	N/A	N/A	N/A	N/A	N/A	N/A	N/A	N/A	N/A	N/A	N/A	N/A	N/A	N/A
AT1G09815			1	0.748082		N/A	N/A	N/A	N/A	N/A	N/A	N/A	N/A	N/A	N/A	N/A	N/A	N/A	N/A	N/A	N/A	N/A	N/A	N/A	N/A	N/A	N/A	N/A	N/A	N/A	N/A	N/A	N/A	N/A	N/A	N/A	N/A	N/A	N/A	N/A	N/A	N/A	N/A	N/A	N/A	N/A	N/A	0.748082	3.98365e-06
AT1G09823			3	3.15685		N/A	N/A	N/A	N/A	N/A	N/A	3.15685	0.000763294	N/A	N/A	N/A	N/A	N/A	N/A	N/A	N/A	2.79428	0.00783465	N/A	N/A	N/A	N/A	3.72092	5.0339e-08	N/A	N/A	N/A	N/A	N/A	N/A	N/A	N/A	N/A	N/A	N/A	N/A	N/A	N/A	N/A	N/A	N/A	N/A	N/A	N/A
AT1G09830			4	0.912367		N/A	N/A	N/A	N/A	N/A	N/A	0.929142	0.000131445	N/A	N/A	N/A	N/A	N/A	N/A	N/A	N/A	N/A	N/A	N/A	N/A	N/A	N/A	0.895592	0.000159923	N/A	N/A	N/A	N/A	N/A	N/A	N/A	N/A	N/A	N/A	N/A	N/A	N/A	N/A	N/A	N/A	0.811354	4.21279e-06	1.29375	1.1948e-23
AT1G09850	1	-0.610423	3	0.679179		N/A	N/A	-1.01178	0.00480558	N/A	N/A	N/A	N/A	N/A	N/A	N/A	N/A	N/A	N/A	N/A	N/A	0.717832	0.000513329	N/A	N/A	N/A	N/A	N/A	N/A	N/A	N/A	N/A	N/A	N/A	N/A	N/A	N/A	N/A	N/A	N/A	N/A	0.679179	0.00959518	N/A	N/A	N/A	N/A	N/A	N/A
AT1G09863	1	1.06732				N/A	N/A	N/A	N/A	N/A	N/A	N/A	N/A	N/A	N/A	N/A	N/A	N/A	N/A	N/A	N/A	N/A	N/A	N/A	N/A	1.06732	0.0358969	N/A	N/A	N/A	N/A	N/A	N/A	N/A	N/A	N/A	N/A	N/A	N/A	N/A	N/A	N/A	N/A	N/A	N/A	N/A	N/A	N/A	N/A
AT1G09867			4	3.10366		N/A	N/A	N/A	N/A	N/A	N/A	3.66526	4.11024e-09	N/A	N/A	N/A	N/A	N/A	N/A	N/A	N/A	N/A	N/A	N/A	N/A	N/A	N/A	2.54205	4.9184e-08	N/A	N/A	N/A	N/A	N/A	N/A	N/A	N/A	N/A	N/A	N/A	N/A	1.66241	4.82565e-07	N/A	N/A	3.86005	0.000136747	N/A	N/A
AT1G09870			1	0.599822		N/A	N/A	N/A	N/A	N/A	N/A	N/A	N/A	N/A	N/A	N/A	N/A	N/A	N/A	N/A	N/A	0.599822	0.00597933	N/A	N/A	N/A	N/A	N/A	N/A	N/A	N/A	N/A	N/A	N/A	N/A	N/A	N/A	N/A	N/A	N/A	N/A	N/A	N/A	N/A	N/A	N/A	N/A	N/A	N/A
AT1G09877			3	1.9079		N/A	N/A	N/A	N/A	N/A	N/A	1.9079	0.00927725	N/A	N/A	N/A	N/A	N/A	N/A	N/A	N/A	2.10273	0.0329133	N/A	N/A	N/A	N/A	N/A	N/A	N/A	N/A	N/A	N/A	N/A	N/A	-2.40895	0.0348524	N/A	N/A	N/A	N/A	N/A	N/A	N/A	N/A	N/A	N/A	N/A	N/A
AT1G09887			1	4.31286		N/A	N/A	4.31286	0.0498547	N/A	N/A	N/A	N/A	N/A	N/A	N/A	N/A	N/A	N/A	N/A	N/A	N/A	N/A	N/A	N/A	N/A	N/A	N/A	N/A	N/A	N/A	N/A	N/A	N/A	N/A	N/A	N/A	N/A	N/A	N/A	N/A	N/A	N/A	N/A	N/A	N/A	N/A	N/A	N/A
AT1G09897	4	2.71042	3	2.13525		3.3177	7.17112e-08	2.13525	0.00135118	2.88424	0.0015401	N/A	N/A	2.53661	0.000222895	3.00625	5.79504e-07	1.8047	0.016779	N/A	N/A	N/A	N/A	N/A	N/A	2.31562	1.71082e-06	N/A	N/A	N/A	N/A	N/A	N/A	N/A	N/A	N/A	N/A	N/A	N/A	N/A	N/A	N/A	N/A	N/A	N/A	N/A	N/A	N/A	N/A
AT1G09900			6	0.903165		N/A	N/A	N/A	N/A	N/A	N/A	0.966311	0.00052241	N/A	N/A	N/A	N/A	N/A	N/A	N/A	N/A	N/A	N/A	N/A	N/A	N/A	N/A	0.769579	0.0024972	N/A	N/A	N/A	N/A	N/A	N/A	N/A	N/A	N/A	N/A	N/A	N/A	0.623396	0.00517608	N/A	N/A	0.84002	0.00293253	0.995887	3.77877e-11
AT1G09910			4	-0.956834		N/A	N/A	-1.32808	0.000145953	N/A	N/A	N/A	N/A	N/A	N/A	N/A	N/A	N/A	N/A	N/A	N/A	-1.19795	0.000975698	N/A	N/A	N/A	N/A	-0.715721	0.0364451	2.17623	0.0419673	N/A	N/A	N/A	N/A	N/A	N/A	N/A	N/A	N/A	N/A	N/A	N/A	N/A	N/A	N/A	N/A	N/A	N/A
AT1G09920	1	0.851764	1	0.59892		N/A	N/A	0.59892	0.00438248	N/A	N/A	N/A	N/A	N/A	N/A	N/A	N/A	N/A	N/A	N/A	N/A	N/A	N/A	N/A	N/A	N/A	N/A	N/A	N/A	N/A	N/A	N/A	N/A	N/A	N/A	N/A	N/A	N/A	N/A	N/A	N/A	N/A	N/A	N/A	N/A	N/A	N/A	N/A	N/A
AT1G09927			1	-2.08633		N/A	N/A	N/A	N/A	N/A	N/A	N/A	N/A	N/A	N/A	N/A	N/A	N/A	N/A	N/A	N/A	N/A	N/A	N/A	N/A	N/A	N/A	N/A	N/A	N/A	N/A	N/A	N/A	N/A	N/A	N/A	N/A	N/A	N/A	N/A	N/A	N/A	N/A	N/A	N/A	-2.08633	0.0156525	N/A	N/A
AT1G09930			3	2.88203		N/A	N/A	N/A	N/A	N/A	N/A	N/A	N/A	N/A	N/A	N/A	N/A	N/A	N/A	N/A	N/A	2.466	8.91825e-09	N/A	N/A	N/A	N/A	N/A	N/A	N/A	N/A	2.88203	2.31871e-05	N/A	N/A	3.63022	1.51972e-06	N/A	N/A	N/A	N/A	N/A	N/A	N/A	N/A	N/A	N/A	N/A	N/A
AT1G09932	1	2.17458	6	0.209115		N/A	N/A	N/A	N/A	N/A	N/A	-4.80748	0.0233564	N/A	N/A	N/A	N/A	N/A	N/A	N/A	N/A	1.49553	8.18903e-11	N/A	N/A	N/A	N/A	N/A	N/A	-1.7584	2.8641e-17	N/A	N/A	-1.0773	0.0182341	N/A	N/A	N/A	N/A	N/A	N/A	N/A	N/A	N/A	N/A	2.03384	1.9812e-05	1.94277	5.43174e-13
AT1G09935			1	3.27192		N/A	N/A	N/A	N/A	N/A	N/A	N/A	N/A	N/A	N/A	N/A	N/A	N/A	N/A	N/A	N/A	3.27192	0.0437093	N/A	N/A	N/A	N/A	N/A	N/A	N/A	N/A	N/A	N/A	N/A	N/A	N/A	N/A	N/A	N/A	N/A	N/A	N/A	N/A	N/A	N/A	N/A	N/A	N/A	N/A
AT1G09940	1	-1.10996	2	-0.800393		N/A	N/A	N/A	N/A	-1.10996	0.0093504	-2.26001	9.75386e-08	N/A	N/A	N/A	N/A	N/A	N/A	N/A	N/A	0.659227	0.00751695	N/A	N/A	N/A	N/A	N/A	N/A	N/A	N/A	N/A	N/A	N/A	N/A	N/A	N/A	N/A	N/A	N/A	N/A	N/A	N/A	N/A	N/A	N/A	N/A	N/A	N/A
AT1G09950	4	2.71849	5	-1.75881		4.8014	6.43222e-10	N/A	N/A	N/A	N/A	-1.75881	0.00589738	N/A	N/A	N/A	N/A	-2.66151	0.0281369	-4.39724	0.000873628	N/A	N/A	N/A	N/A	3.13186	0.000290953	N/A	N/A	N/A	N/A	N/A	N/A	N/A	N/A	N/A	N/A	3.8675	0.078	3.9467	0.056	N/A	N/A	2.30512	0.0037707	N/A	N/A	N/A	N/A
AT1G09963			2	0.391946		N/A	N/A	4.24868	0.0359281	N/A	N/A	N/A	N/A	N/A	N/A	N/A	N/A	N/A	N/A	N/A	N/A	N/A	N/A	N/A	N/A	N/A	N/A	N/A	N/A	N/A	N/A	-3.46479	0.029844	N/A	N/A	N/A	N/A	N/A	N/A	N/A	N/A	N/A	N/A	N/A	N/A	N/A	N/A	N/A	N/A
AT1G09970	1	1.57479	2	0.0704356		N/A	N/A	0.804352	3.698e-05	N/A	N/A	N/A	N/A	N/A	N/A	N/A	N/A	N/A	N/A	N/A	N/A	N/A	N/A	N/A	N/A	N/A	N/A	N/A	N/A	-0.663481	0.00578874	N/A	N/A	N/A	N/A	N/A	N/A	N/A	N/A	N/A	N/A	N/A	N/A	N/A	N/A	N/A	N/A	N/A	N/A
AT1G09980			1	1.35778		N/A	N/A	N/A	N/A	N/A	N/A	N/A	N/A	N/A	N/A	N/A	N/A	N/A	N/A	N/A	N/A	1.35778	6.12086e-08	N/A	N/A	N/A	N/A	N/A	N/A	N/A	N/A	N/A	N/A	N/A	N/A	N/A	N/A	N/A	N/A	N/A	N/A	N/A	N/A	N/A	N/A	N/A	N/A	N/A	N/A
AT1G09995			1	-0.734731		N/A	N/A	N/A	N/A	N/A	N/A	N/A	N/A	N/A	N/A	N/A	N/A	N/A	N/A	N/A	N/A	N/A	N/A	N/A	N/A	N/A	N/A	N/A	N/A	N/A	N/A	N/A	N/A	N/A	N/A	N/A	N/A	N/A	N/A	N/A	N/A	N/A	N/A	N/A	N/A	N/A	N/A	N/A	N/A
AT1G10000	2	1.28432				N/A	N/A	N/A	N/A	N/A	N/A	N/A	N/A	N/A	N/A	N/A	N/A	N/A	N/A	N/A	N/A	N/A	N/A	N/A	N/A	N/A	N/A	N/A	N/A	N/A	N/A	N/A	N/A	N/A	N/A	N/A	N/A	N/A	N/A	N/A	N/A	N/A	N/A	N/A	N/A	N/A	N/A	N/A	N/A
AT1G10020	2	0.42381	7	-1.50351		-1.68297	0.000387548	-1.61928	0.000115586	N/A	N/A	-1.1892	0.00179819	N/A	N/A	-1.40593	0.0230957	-1.76833	0.0035008	N/A	N/A	-2.64903	1.7068e-15	N/A	N/A	N/A	N/A	-1.04321	0.013092	N/A	N/A	N/A	N/A	N/A	N/A	-1.50351	8.55069e-05	N/A	N/A	N/A	N/A	N/A	N/A	N/A	N/A	N/A	N/A	N/A	N/A
AT1G10030			1	-2.1314		N/A	N/A	-2.1314	0.00275773	N/A	N/A	N/A	N/A	N/A	N/A	N/A	N/A	N/A	N/A	N/A	N/A	N/A	N/A	N/A	N/A	N/A	N/A	N/A	N/A	N/A	N/A	N/A	N/A	N/A	N/A	N/A	N/A	N/A	N/A	N/A	N/A	N/A	N/A	N/A	N/A	N/A	N/A	N/A	N/A
AT1G10040			2	1.63107		N/A	N/A	N/A	N/A	N/A	N/A	N/A	N/A	N/A	N/A	N/A	N/A	N/A	N/A	N/A	N/A	1.58417	0.000813343	N/A	N/A	N/A	N/A	N/A	N/A	N/A	N/A	N/A	N/A	N/A	N/A	1.67797	0.00071408	N/A	N/A	N/A	N/A	N/A	N/A	N/A	N/A	N/A	N/A	N/A	N/A
AT1G10050			2	0.017775		N/A	N/A	N/A	N/A	N/A	N/A	N/A	N/A	N/A	N/A	N/A	N/A	N/A	N/A	N/A	N/A	1.35694	8.97016e-06	N/A	N/A	N/A	N/A	N/A	N/A	-1.32139	0.0204387	N/A	N/A	N/A	N/A	N/A	N/A	N/A	N/A	N/A	N/A	N/A	N/A	N/A	N/A	N/A	N/A	N/A	N/A
AT1G10060	5	1.11122	9	1.22748		1.74375	3.0337e-06	2.91255	2.69094e-27	1.12913	9.01908e-08	N/A	N/A	1.11122	0.00347934	1.95635	4.63023e-13	1.48479	1.10365e-06	0.832638	0.0319845	2.16917	1.22376e-09	N/A	N/A	0.840966	0.00481639	N/A	N/A	N/A	N/A	1.22748	0.0148016	N/A	N/A	N/A	N/A	N/A	N/A	N/A	N/A	N/A	N/A	N/A	N/A	0.825101	0.042325	0.996692	3.47253e-06
AT1G10070			5	1.75731		N/A	N/A	N/A	N/A	N/A	N/A	N/A	N/A	N/A	N/A	N/A	N/A	N/A	N/A	N/A	N/A	1.75731	6.71536e-12	N/A	N/A	N/A	N/A	-1.49305	0.000601131	N/A	N/A	N/A	N/A	3.13641	2.8903e-12	2.59389	3.50507e-07	N/A	N/A	N/A	N/A	N/A	N/A	N/A	N/A	N/A	N/A	N/A	N/A
AT1G10090	5	0.927872	9	1.43303		0.927872	1.69206e-06	0.895713	8.65211e-07	0.954569	0.000120759	N/A	N/A	1.98066	7.9066e-13	2.71662	4.99854e-30	2.17161	1.20988e-16	1.35932	1.4799e-05	1.8782	4.11676e-22	N/A	N/A	0.841371	0.000383859	0.664614	0.00432017	N/A	N/A	1.05765	0.00118476	N/A	N/A	1.43303	2.84064e-08	N/A	N/A	N/A	N/A	1.59723	6.23574e-08	N/A	N/A	N/A	N/A	N/A	N/A
AT1G10120	1	1.30961	4	-1.18546		N/A	N/A	N/A	N/A	N/A	N/A	-0.995358	0.0366423	N/A	N/A	-1.02859	0.0475149	-1.34234	0.0072069	N/A	N/A	-1.48327	0.0276093	N/A	N/A	N/A	N/A	N/A	N/A	N/A	N/A	N/A	N/A	N/A	N/A	N/A	N/A	N/A	N/A	N/A	N/A	N/A	N/A	N/A	N/A	N/A	N/A	N/A	N/A
AT1G10130			1	-1.47179		N/A	N/A	-1.47179	0.000283668	N/A	N/A	N/A	N/A	N/A	N/A	N/A	N/A	N/A	N/A	N/A	N/A	N/A	N/A	N/A	N/A	N/A	N/A	N/A	N/A	N/A	N/A	N/A	N/A	N/A	N/A	N/A	N/A	N/A	N/A	N/A	N/A	N/A	N/A	N/A	N/A	N/A	N/A	N/A	N/A
AT1G10140			3	1.47336		N/A	N/A	N/A	N/A	N/A	N/A	N/A	N/A	N/A	N/A	N/A	N/A	N/A	N/A	N/A	N/A	N/A	N/A	N/A	N/A	N/A	N/A	-0.919714	0.0200048	N/A	N/A	N/A	N/A	1.47336	0.0424057	1.83752	0.00206993	N/A	N/A	N/A	N/A	N/A	N/A	N/A	N/A	N/A	N/A	N/A	N/A
AT1G10150	3	-1.09677	4	-1.8996		N/A	N/A	N/A	N/A	-2.24515	0.00108377	N/A	N/A	N/A	N/A	N/A	N/A	N/A	N/A	N/A	N/A	N/A	N/A	7.40796	0.000151577	N/A	N/A	N/A	N/A	N/A	N/A	N/A	N/A	N/A	N/A	N/A	N/A	-1.9023	0.0073	N/A	N/A	N/A	N/A	N/A	N/A	-1.8969	0.00260361	-1.98307	5.73115e-23
AT1G10155	2	4.009	4	2.84537		N/A	N/A	N/A	N/A	4.45853	0.00394301	N/A	N/A	N/A	N/A	N/A	N/A	N/A	N/A	N/A	N/A	-1.25297	4.58819e-05	N/A	N/A	N/A	N/A	N/A	N/A	N/A	N/A	N/A	N/A	N/A	N/A	N/A	N/A	2.6853	1.8e-05	3.1188	1.5e-08	N/A	N/A	N/A	N/A	N/A	N/A	N/A	N/A
AT1G10160	1	1.18052				N/A	N/A	N/A	N/A	N/A	N/A	N/A	N/A	N/A	N/A	N/A	N/A	N/A	N/A	N/A	N/A	N/A	N/A	N/A	N/A	N/A	N/A	N/A	N/A	N/A	N/A	N/A	N/A	N/A	N/A	N/A	N/A	N/A	N/A	N/A	N/A	N/A	N/A	N/A	N/A	N/A	N/A	N/A	N/A
AT1G10170	1	0.598216	2	1.15782		N/A	N/A	N/A	N/A	N/A	N/A	N/A	N/A	N/A	N/A	N/A	N/A	0.857831	0.0327758	N/A	N/A	N/A	N/A	1.45781	4.29218e-05	N/A	N/A	N/A	N/A	N/A	N/A	N/A	N/A	N/A	N/A	N/A	N/A	N/A	N/A	N/A	N/A	N/A	N/A	N/A	N/A	N/A	N/A	N/A	N/A
AT1G10180			1	-1.17006		N/A	N/A	-1.17006	0.0252576	N/A	N/A	N/A	N/A	N/A	N/A	N/A	N/A	N/A	N/A	N/A	N/A	N/A	N/A	N/A	N/A	N/A	N/A	N/A	N/A	N/A	N/A	N/A	N/A	N/A	N/A	N/A	N/A	N/A	N/A	N/A	N/A	N/A	N/A	N/A	N/A	N/A	N/A	N/A	N/A
AT1G10200			6	0.763889		N/A	N/A	N/A	N/A	N/A	N/A	N/A	N/A	N/A	N/A	1.04279	2.92404e-05	0.915579	0.000406915	0.645718	0.027823	-1.06064	0.00125658	N/A	N/A	N/A	N/A	N/A	N/A	0.79062	0.0012817	0.737158	0.0041951	N/A	N/A	N/A	N/A	N/A	N/A	N/A	N/A	N/A	N/A	N/A	N/A	N/A	N/A	N/A	N/A
AT1G10210	1	-0.822049	4	-0.837592		N/A	N/A	-1.10032	0.00563785	N/A	N/A	N/A	N/A	N/A	N/A	N/A	N/A	N/A	N/A	1.29644	0.0381514	-1.08876	0.0163746	N/A	N/A	N/A	N/A	N/A	N/A	N/A	N/A	N/A	N/A	N/A	N/A	N/A	N/A	N/A	N/A	N/A	N/A	N/A	N/A	N/A	N/A	N/A	N/A	N/A	N/A
AT1G10225			1	4.45577		N/A	N/A	N/A	N/A	N/A	N/A	N/A	N/A	N/A	N/A	N/A	N/A	N/A	N/A	N/A	N/A	N/A	N/A	N/A	N/A	N/A	N/A	4.45577	0.0063037	N/A	N/A	N/A	N/A	N/A	N/A	N/A	N/A	N/A	N/A	N/A	N/A	N/A	N/A	N/A	N/A	N/A	N/A	N/A	N/A
AT1G10230	1	-0.732096	3	0.867348		N/A	N/A	N/A	N/A	N/A	N/A	0.760087	0.0323691	N/A	N/A	N/A	N/A	N/A	N/A	0.867348	0.0413444	0.927777	2.03308e-05	N/A	N/A	N/A	N/A	N/A	N/A	N/A	N/A	N/A	N/A	N/A	N/A	N/A	N/A	N/A	N/A	N/A	N/A	N/A	N/A	N/A	N/A	N/A	N/A	N/A	N/A
AT1G10240			4	-2.11216		N/A	N/A	-2.91592	0.0011613	N/A	N/A	N/A	N/A	N/A	N/A	-2.14737	0.00897636	-2.07695	0.00896764	N/A	N/A	-1.93885	0.00273584	N/A	N/A	N/A	N/A	N/A	N/A	N/A	N/A	N/A	N/A	N/A	N/A	N/A	N/A	N/A	N/A	N/A	N/A	N/A	N/A	N/A	N/A	N/A	N/A	N/A	N/A
AT1G10250			2	5.49001		N/A	N/A	N/A	N/A	N/A	N/A	5.48057	0.0267523	N/A	N/A	N/A	N/A	N/A	N/A	N/A	N/A	N/A	N/A	N/A	N/A	N/A	N/A	N/A	N/A	N/A	N/A	N/A	N/A	5.49945	0.00191367	N/A	N/A	N/A	N/A	N/A	N/A	N/A	N/A	N/A	N/A	N/A	N/A	N/A	N/A
AT1G10270			11	1.63591		N/A	N/A	1.51469	0.0027937	N/A	N/A	1.83102	1.76974e-06	N/A	N/A	N/A	N/A	1.87891	1.2627e-05	1.43402	0.00352891	1.02337	0.000568714	N/A	N/A	N/A	N/A	1.63591	1.32754e-06	N/A	N/A	N/A	N/A	N/A	N/A	N/A	N/A	1.8692	0.00036	1.6498	0.024	0.852615	0.0151882	N/A	N/A	1.21228	3.92967e-09	1.72706	2.49185e-41
AT1G10320			9	0.736708		N/A	N/A	N/A	N/A	N/A	N/A	0.736708	0.0332768	N/A	N/A	N/A	N/A	N/A	N/A	0.757959	0.0290105	N/A	N/A	-1.12067	0.000468846	N/A	N/A	N/A	N/A	1.45347	4.08385e-06	1.0469	0.00612451	0.860272	0.0104709	0.728676	0.0335479	N/A	N/A	N/A	N/A	N/A	N/A	N/A	N/A	0.657481	0.020543	0.606291	6.75896e-06
AT1G10340	1	1.28513	9	-2.31257		N/A	N/A	-2.31257	0.00520225	N/A	N/A	N/A	N/A	N/A	N/A	N/A	N/A	-2.6361	0.0192377	-4.27479	0.00086405	2.99019	5.79344e-06	N/A	N/A	N/A	N/A	N/A	N/A	-3.21501	8.56692e-14	N/A	N/A	N/A	N/A	N/A	N/A	N/A	N/A	-2.4818	0.065	N/A	N/A	N/A	N/A	2.39157	0.00243691	2.43951	2.94674e-13
AT1G10350	1	-1.02055				N/A	N/A	N/A	N/A	N/A	N/A	N/A	N/A	N/A	N/A	N/A	N/A	N/A	N/A	N/A	N/A	N/A	N/A	N/A	N/A	N/A	N/A	N/A	N/A	N/A	N/A	N/A	N/A	N/A	N/A	N/A	N/A	N/A	N/A	N/A	N/A	N/A	N/A	N/A	N/A	N/A	N/A	N/A	N/A
AT1G10360	1	-0.640265	15	-1.48966		N/A	N/A	N/A	N/A	-0.640265	0.0228844	-2.35306	1.58521e-16	N/A	N/A	-1.12581	2.27664e-05	-0.929347	0.000356612	-0.940654	0.000245263	-2.67619	9.03627e-27	N/A	N/A	N/A	N/A	-1.48966	4.32443e-11	N/A	N/A	-0.9674	0.000571369	-0.619247	0.017194	-1.71994	2.66277e-11	-3.2849	2.2e-28	-2.7683	1.6e-17	-0.948409	7.59441e-07	N/A	N/A	-2.26887	8.18999e-16	-2.96617	1.56839e-61
AT1G10370	3	1.46489	10	1.67012		1.78724	5.80784e-07	3.67548	8.9367e-55	1.46489	1.11754e-07	2.43013	6.89877e-29	N/A	N/A	N/A	N/A	N/A	N/A	N/A	N/A	1.71664	4.25494e-28	N/A	N/A	N/A	N/A	1.62359	7.64324e-19	-1.05323	3.43398e-07	-0.775008	0.000260775	-1.17897	7.66445e-08	N/A	N/A	2.6317	0.0011	N/A	N/A	N/A	N/A	N/A	N/A	N/A	N/A	1.33258	5.29916e-17
AT1G10380	1	0.589311	2	-1.05677		N/A	N/A	N/A	N/A	N/A	N/A	N/A	N/A	N/A	N/A	N/A	N/A	-0.868357	0.00962148	N/A	N/A	N/A	N/A	N/A	N/A	N/A	N/A	N/A	N/A	N/A	N/A	N/A	N/A	-1.24519	0.020789	N/A	N/A	N/A	N/A	N/A	N/A	N/A	N/A	N/A	N/A	N/A	N/A	N/A	N/A
AT1G10400			1	7.63515		N/A	N/A	N/A	N/A	N/A	N/A	N/A	N/A	N/A	N/A	N/A	N/A	N/A	N/A	N/A	N/A	7.63515	9.10802e-23	N/A	N/A	N/A	N/A	N/A	N/A	N/A	N/A	N/A	N/A	N/A	N/A	N/A	N/A	N/A	N/A	N/A	N/A	N/A	N/A	N/A	N/A	N/A	N/A	N/A	N/A
AT1G10410	4	2.04731	15	1.62173		1.84058	5.14396e-19	2.78882	6.17258e-63	2.39057	1.31288e-17	1.94774	1.07432e-10	2.25405	2.41858e-15	2.74725	4.76462e-26	2.31286	1.03358e-16	1.62173	3.41515e-07	1.95968	6.24669e-37	N/A	N/A	0.831846	2.88092e-05	1.13543	1.57809e-11	N/A	N/A	0.861384	0.000148751	1.47222	2.7591e-06	2.22499	2.90846e-18	N/A	N/A	1.6241	0.00019	1.09865	1.63633e-05	N/A	N/A	0.65234	0.0215196	0.848218	6.68765e-10
AT1G10417			4	2.41632		N/A	N/A	N/A	N/A	N/A	N/A	2.10767	0.039476	N/A	N/A	N/A	N/A	N/A	N/A	3.95312	0.0295632	N/A	N/A	N/A	N/A	N/A	N/A	N/A	N/A	N/A	N/A	N/A	N/A	N/A	N/A	2.63439	0.033531	N/A	N/A	N/A	N/A	2.19824	0.0197582	N/A	N/A	N/A	N/A	N/A	N/A
AT1G10430	1	0.672706	2	0.770655		N/A	N/A	0.908209	0.000265287	N/A	N/A	N/A	N/A	N/A	N/A	N/A	N/A	N/A	N/A	N/A	N/A	N/A	N/A	N/A	N/A	N/A	N/A	N/A	N/A	N/A	N/A	N/A	N/A	N/A	N/A	0.633101	0.0184939	N/A	N/A	N/A	N/A	N/A	N/A	N/A	N/A	N/A	N/A	N/A	N/A
AT1G10450			7	0.881732		N/A	N/A	N/A	N/A	N/A	N/A	1.55866	2.08541e-05	N/A	N/A	N/A	N/A	1.09799	0.0102343	1.20081	0.00305913	N/A	N/A	-0.650333	0.0392358	N/A	N/A	N/A	N/A	N/A	N/A	N/A	N/A	N/A	N/A	0.765814	0.0354375	N/A	N/A	N/A	N/A	N/A	N/A	N/A	N/A	0.875714	0.0171353	0.881732	1.0177e-10
AT1G10460			2	-2.83817		N/A	N/A	N/A	N/A	N/A	N/A	N/A	N/A	N/A	N/A	N/A	N/A	N/A	N/A	N/A	N/A	-4.94209	0.000502076	N/A	N/A	N/A	N/A	N/A	N/A	N/A	N/A	N/A	N/A	N/A	N/A	N/A	N/A	N/A	N/A	N/A	N/A	N/A	N/A	N/A	N/A	N/A	N/A	-0.734251	0.0138418
AT1G10470	1	0.887803	4	-0.92413		N/A	N/A	N/A	N/A	N/A	N/A	N/A	N/A	N/A	N/A	N/A	N/A	N/A	N/A	N/A	N/A	-1.45199	0.000387014	N/A	N/A	N/A	N/A	N/A	N/A	N/A	N/A	N/A	N/A	N/A	N/A	N/A	N/A	N/A	N/A	N/A	N/A	N/A	N/A	N/A	N/A	-0.599994	0.0206661	-1.06834	2.81727e-15
AT1G10490			10	1.53446		N/A	N/A	1.64554	1.81834e-05	N/A	N/A	2.25877	6.96963e-17	N/A	N/A	N/A	N/A	N/A	N/A	1.37146	0.000483595	N/A	N/A	N/A	N/A	N/A	N/A	1.7569	2.14854e-13	N/A	N/A	N/A	N/A	N/A	N/A	N/A	N/A	1.9914	3e-06	1.8062	0.00048	0.999774	6.85618e-07	N/A	N/A	1.42337	9.33661e-08	1.00719	1.89558e-10
AT1G10522			4	0.838825		N/A	N/A	N/A	N/A	N/A	N/A	0.696876	0.0205366	N/A	N/A	N/A	N/A	N/A	N/A	N/A	N/A	N/A	N/A	N/A	N/A	N/A	N/A	0.711167	0.00496503	N/A	N/A	N/A	N/A	N/A	N/A	N/A	N/A	N/A	N/A	N/A	N/A	N/A	N/A	N/A	N/A	N/A	N/A	0.966483	1.53781e-12
AT1G10530	1	-2.16012				N/A	N/A	N/A	N/A	N/A	N/A	N/A	N/A	N/A	N/A	N/A	N/A	N/A	N/A	N/A	N/A	N/A	N/A	N/A	N/A	N/A	N/A	N/A	N/A	N/A	N/A	N/A	N/A	N/A	N/A	N/A	N/A	N/A	N/A	N/A	N/A	N/A	N/A	N/A	N/A	N/A	N/A	N/A	N/A
AT1G10550	5	4.35035	7	2.41398		N/A	N/A	N/A	N/A	5.28814	0.00484919	N/A	N/A	4.35035	2.64498e-12	N/A	N/A	N/A	N/A	N/A	N/A	N/A	N/A	-1.39812	0.0265571	N/A	N/A	N/A	N/A	2.41398	2.07569e-07	N/A	N/A	3.34519	1.82937e-07	N/A	N/A	4.3084	0.019	4.5492	0.011	N/A	N/A	1.99493	0.0248191	1.80461	0.0196516	1.40272	0.00150722
AT1G10560	1	1.5321	1	-2.4652		1.5321	0.0138598	N/A	N/A	N/A	N/A	N/A	N/A	N/A	N/A	N/A	N/A	N/A	N/A	N/A	N/A	N/A	N/A	N/A	N/A	N/A	N/A	N/A	N/A	N/A	N/A	N/A	N/A	N/A	N/A	N/A	N/A	-2.4652	0.013	N/A	N/A	N/A	N/A	N/A	N/A	N/A	N/A	N/A	N/A
AT1G10570			3	0.748755		N/A	N/A	N/A	N/A	N/A	N/A	0.748755	0.0198541	N/A	N/A	N/A	N/A	N/A	N/A	0.91547	0.00946778	N/A	N/A	N/A	N/A	N/A	N/A	N/A	N/A	N/A	N/A	N/A	N/A	N/A	N/A	N/A	N/A	N/A	N/A	N/A	N/A	N/A	N/A	N/A	N/A	N/A	N/A	0.647593	6.13842e-05
AT1G10580			10	0.92573		N/A	N/A	0.612133	0.0376165	N/A	N/A	0.945406	0.0004133	N/A	N/A	1.00887	0.000302044	1.33917	5.36688e-08	0.978445	0.000384444	0.906054	2.6921e-07	N/A	N/A	N/A	N/A	0.600824	0.0115937	N/A	N/A	N/A	N/A	N/A	N/A	0.807056	0.00109672	N/A	N/A	N/A	N/A	N/A	N/A	N/A	N/A	0.64262	0.00115407	0.959074	6.81054e-12
AT1G10585			6	1.64724		N/A	N/A	4.49847	2.00728e-09	N/A	N/A	N/A	N/A	N/A	N/A	N/A	N/A	N/A	N/A	2.02873	0.000101864	0.596606	0.00646657	N/A	N/A	N/A	N/A	1.26575	0.000977343	-0.9583	0.00857037	N/A	N/A	N/A	N/A	3.60865	1.55768e-10	N/A	N/A	N/A	N/A	N/A	N/A	N/A	N/A	N/A	N/A	N/A	N/A
AT1G10590	1	0.594706	1	0.869094		N/A	N/A	N/A	N/A	N/A	N/A	N/A	N/A	N/A	N/A	N/A	N/A	N/A	N/A	N/A	N/A	N/A	N/A	N/A	N/A	N/A	N/A	N/A	N/A	N/A	N/A	N/A	N/A	N/A	N/A	N/A	N/A	N/A	N/A	N/A	N/A	N/A	N/A	N/A	N/A	N/A	N/A	0.869094	2.35856e-08
AT1G10600			3	-0.607972		N/A	N/A	-0.607972	0.0238566	N/A	N/A	N/A	N/A	N/A	N/A	N/A	N/A	N/A	N/A	N/A	N/A	-0.58602	0.0452133	N/A	N/A	N/A	N/A	N/A	N/A	N/A	N/A	N/A	N/A	N/A	N/A	N/A	N/A	N/A	N/A	N/A	N/A	N/A	N/A	N/A	N/A	N/A	N/A	-0.659909	0.00647444
AT1G10610			4	-1.47561		N/A	N/A	-1.95917	2.22048e-08	N/A	N/A	N/A	N/A	N/A	N/A	N/A	N/A	N/A	N/A	N/A	N/A	-1.87941	7.71154e-05	N/A	N/A	N/A	N/A	-1.07181	0.00424707	N/A	N/A	N/A	N/A	N/A	N/A	N/A	N/A	N/A	N/A	N/A	N/A	N/A	N/A	N/A	N/A	N/A	N/A	-0.778234	0.00112664
AT1G10640	1	-2.30531	3	-3.0332		N/A	N/A	N/A	N/A	N/A	N/A	N/A	N/A	N/A	N/A	-3.0332	0.0178271	N/A	N/A	-3.5459	0.00579028	N/A	N/A	N/A	N/A	N/A	N/A	N/A	N/A	N/A	N/A	N/A	N/A	-0.970762	0.0221128	N/A	N/A	N/A	N/A	N/A	N/A	N/A	N/A	N/A	N/A	N/A	N/A	N/A	N/A
AT1G10650			7	0.705058		N/A	N/A	2.53466	1.62042e-27	N/A	N/A	N/A	N/A	N/A	N/A	N/A	N/A	N/A	N/A	-0.635721	0.0226651	1.04096	4.45395e-06	N/A	N/A	N/A	N/A	0.705058	0.00548446	-0.848604	0.0391941	N/A	N/A	N/A	N/A	N/A	N/A	N/A	N/A	N/A	N/A	-0.593956	0.0146565	N/A	N/A	N/A	N/A	N/A	N/A
AT1G10657	2	-0.388378	7	-1.7148		N/A	N/A	-2.48289	0.00379709	N/A	N/A	-1.73777	1.5349e-05	N/A	N/A	N/A	N/A	-1.7148	0.0105108	N/A	N/A	-2.08715	0.0129036	N/A	N/A	-1.41312	0.000166008	-1.10178	0.00109353	N/A	N/A	N/A	N/A	N/A	N/A	-1.22473	0.0011669	N/A	N/A	N/A	N/A	N/A	N/A	N/A	N/A	N/A	N/A	-0.599826	0.0419044
AT1G10660			4	-0.700948		N/A	N/A	N/A	N/A	N/A	N/A	N/A	N/A	N/A	N/A	N/A	N/A	-0.683532	0.0491948	-0.676885	0.0473664	-1.16521	1.79816e-08	N/A	N/A	N/A	N/A	N/A	N/A	N/A	N/A	N/A	N/A	N/A	N/A	N/A	N/A	N/A	N/A	N/A	N/A	N/A	N/A	N/A	N/A	N/A	N/A	-0.718363	0.000192046
AT1G10682	1	0.614802	9	-1.09394		0.614802	0.0416136	0.66425	0.00451584	N/A	N/A	-0.927719	0.0137661	N/A	N/A	N/A	N/A	N/A	N/A	N/A	N/A	-1.92409	1.99164e-05	0.717511	0.00320245	N/A	N/A	N/A	N/A	N/A	N/A	N/A	N/A	N/A	N/A	N/A	N/A	-2.7901	4.3e-14	-2.5152	2.8e-10	N/A	N/A	N/A	N/A	-0.903069	4.5694e-06	-1.60628	2.12839e-23
AT1G10690			2	0.251799		N/A	N/A	N/A	N/A	N/A	N/A	N/A	N/A	N/A	N/A	1.94117	0.00010105	N/A	N/A	N/A	N/A	N/A	N/A	N/A	N/A	N/A	N/A	N/A	N/A	-1.43758	0.00480952	N/A	N/A	N/A	N/A	N/A	N/A	N/A	N/A	N/A	N/A	N/A	N/A	N/A	N/A	N/A	N/A	N/A	N/A
AT1G10700			2	-2.3972		N/A	N/A	-3.11684	4.09652e-08	N/A	N/A	N/A	N/A	N/A	N/A	N/A	N/A	N/A	N/A	N/A	N/A	-1.67755	2.43847e-08	N/A	N/A	N/A	N/A	N/A	N/A	N/A	N/A	N/A	N/A	N/A	N/A	N/A	N/A	N/A	N/A	N/A	N/A	N/A	N/A	N/A	N/A	N/A	N/A	N/A	N/A
AT1G10710			1	4.08787		N/A	N/A	N/A	N/A	N/A	N/A	N/A	N/A	N/A	N/A	N/A	N/A	N/A	N/A	N/A	N/A	4.08787	0.0029738	N/A	N/A	N/A	N/A	N/A	N/A	N/A	N/A	N/A	N/A	N/A	N/A	N/A	N/A	N/A	N/A	N/A	N/A	N/A	N/A	N/A	N/A	N/A	N/A	N/A	N/A
AT1G10720	1	0.761575				N/A	N/A	N/A	N/A	N/A	N/A	N/A	N/A	N/A	N/A	N/A	N/A	N/A	N/A	N/A	N/A	N/A	N/A	N/A	N/A	N/A	N/A	N/A	N/A	N/A	N/A	N/A	N/A	N/A	N/A	N/A	N/A	N/A	N/A	N/A	N/A	N/A	N/A	N/A	N/A	N/A	N/A	N/A	N/A
AT1G10740	1	0.804536	4	-1.2124		N/A	N/A	0.783049	0.00581956	N/A	N/A	N/A	N/A	N/A	N/A	-1.53558	1.4575e-08	N/A	N/A	N/A	N/A	N/A	N/A	N/A	N/A	N/A	N/A	N/A	N/A	N/A	N/A	N/A	N/A	N/A	N/A	N/A	N/A	N/A	N/A	N/A	N/A	N/A	N/A	N/A	N/A	-1.01125	0.00013519	-1.41355	3.82568e-23
AT1G10760	1	-0.992899	8	1.24305	|cold acclimation|	N/A	N/A	N/A	N/A	N/A	N/A	N/A	N/A	N/A	N/A	1.66667	1.24589e-25	1.56555	4.69724e-22	1.18709	1.84803e-11	N/A	N/A	N/A	N/A	N/A	N/A	N/A	N/A	N/A	N/A	0.888059	8.21716e-06	N/A	N/A	0.852068	6.23322e-07	N/A	N/A	N/A	N/A	1.29902	1.29533e-14	N/A	N/A	1.0454	1.15112e-08	2.25887	6.63955e-75
AT1G10770	3	2.50776	9	4.31424		N/A	N/A	1.17163	0.00209417	2.50776	1.02294e-09	N/A	N/A	5.83316	0.0003693	7.66302	4.26032e-15	6.22644	7.43073e-06	4.31424	0.048764	N/A	N/A	3.29229	0.00761813	2.23502	0.00149267	N/A	N/A	N/A	N/A	4.53769	0.00684544	N/A	N/A	5.27719	0.00351722	-4.2748	0.049	-3.7433	0.081	N/A	N/A	N/A	N/A	N/A	N/A	N/A	N/A
AT1G10810			1	3.8628		N/A	N/A	N/A	N/A	N/A	N/A	N/A	N/A	N/A	N/A	N/A	N/A	N/A	N/A	N/A	N/A	N/A	N/A	N/A	N/A	N/A	N/A	N/A	N/A	N/A	N/A	N/A	N/A	3.8628	0.00291208	N/A	N/A	N/A	N/A	N/A	N/A	N/A	N/A	N/A	N/A	N/A	N/A	N/A	N/A
AT1G10830			1	-0.965549		N/A	N/A	-0.965549	0.024388	N/A	N/A	N/A	N/A	N/A	N/A	N/A	N/A	N/A	N/A	N/A	N/A	N/A	N/A	N/A	N/A	N/A	N/A	N/A	N/A	N/A	N/A	N/A	N/A	N/A	N/A	N/A	N/A	N/A	N/A	N/A	N/A	N/A	N/A	N/A	N/A	N/A	N/A	N/A	N/A
AT1G10840			3	0.802223		N/A	N/A	N/A	N/A	N/A	N/A	0.802223	8.34004e-06	N/A	N/A	N/A	N/A	N/A	N/A	N/A	N/A	N/A	N/A	N/A	N/A	N/A	N/A	N/A	N/A	N/A	N/A	N/A	N/A	N/A	N/A	N/A	N/A	N/A	N/A	N/A	N/A	N/A	N/A	N/A	N/A	N/A	N/A	0.963217	3.79069e-14
AT1G10850	1	0.639022	3	-1.94729		N/A	N/A	N/A	N/A	N/A	N/A	N/A	N/A	N/A	N/A	-1.94729	1.69395e-05	-2.60537	8.11363e-08	-1.52888	0.000278625	N/A	N/A	N/A	N/A	N/A	N/A	N/A	N/A	N/A	N/A	N/A	N/A	N/A	N/A	N/A	N/A	N/A	N/A	N/A	N/A	N/A	N/A	N/A	N/A	N/A	N/A	N/A	N/A
AT1G10865			1	0.788849		N/A	N/A	0.788849	6.40891e-05	N/A	N/A	N/A	N/A	N/A	N/A	N/A	N/A	N/A	N/A	N/A	N/A	N/A	N/A	N/A	N/A	N/A	N/A	N/A	N/A	N/A	N/A	N/A	N/A	N/A	N/A	N/A	N/A	N/A	N/A	N/A	N/A	N/A	N/A	N/A	N/A	N/A	N/A	N/A	N/A
AT1G10870			1	-1.31683		N/A	N/A	-1.31683	0.0221306	N/A	N/A	N/A	N/A	N/A	N/A	N/A	N/A	N/A	N/A	N/A	N/A	N/A	N/A	N/A	N/A	N/A	N/A	N/A	N/A	N/A	N/A	N/A	N/A	N/A	N/A	N/A	N/A	N/A	N/A	N/A	N/A	N/A	N/A	N/A	N/A	N/A	N/A	N/A	N/A
AT1G10900			9	-1.27852		N/A	N/A	-1.84236	1.88864e-11	N/A	N/A	N/A	N/A	N/A	N/A	N/A	N/A	-0.594279	0.0174841	-0.60694	0.0134204	N/A	N/A	N/A	N/A	N/A	N/A	-0.800379	0.00148033	-1.42458	1.74512e-05	-1.27852	0.000149607	-1.73048	7.85479e-08	-1.59918	3.96431e-07	N/A	N/A	N/A	N/A	N/A	N/A	N/A	N/A	N/A	N/A	-0.601131	1.02984e-06
AT1G10910			2	-1.28855		N/A	N/A	-1.94329	8.33907e-08	N/A	N/A	N/A	N/A	N/A	N/A	N/A	N/A	N/A	N/A	N/A	N/A	-0.633823	0.0466419	N/A	N/A	N/A	N/A	N/A	N/A	N/A	N/A	N/A	N/A	N/A	N/A	N/A	N/A	N/A	N/A	N/A	N/A	N/A	N/A	N/A	N/A	N/A	N/A	N/A	N/A
AT1G10930			6	1.53378	|cellular response to cold|	N/A	N/A	N/A	N/A	N/A	N/A	N/A	N/A	N/A	N/A	N/A	N/A	1.31145	0.0188772	1.25331	0.0267575	1.76135	0.000652388	N/A	N/A	N/A	N/A	N/A	N/A	N/A	N/A	N/A	N/A	N/A	N/A	N/A	N/A	1.7561	0.0031	1.993	5.4e-05	0.978462	0.00226382	N/A	N/A	N/A	N/A	N/A	N/A
AT1G10940			1	0.596604		N/A	N/A	N/A	N/A	N/A	N/A	N/A	N/A	N/A	N/A	N/A	N/A	N/A	N/A	N/A	N/A	0.596604	0.000937267	N/A	N/A	N/A	N/A	N/A	N/A	N/A	N/A	N/A	N/A	N/A	N/A	N/A	N/A	N/A	N/A	N/A	N/A	N/A	N/A	N/A	N/A	N/A	N/A	N/A	N/A
AT1G10960	1	-0.931724	11	-0.760908		N/A	N/A	N/A	N/A	N/A	N/A	N/A	N/A	N/A	N/A	N/A	N/A	N/A	N/A	-0.706847	8.60213e-05	-0.624117	8.62604e-05	0.832989	7.16722e-06	N/A	N/A	N/A	N/A	-0.638859	0.000724682	N/A	N/A	-1.07383	2.34993e-10	-0.760908	4.98126e-06	-1.8971	0.0028	-1.8824	0.0046	N/A	N/A	N/A	N/A	-0.748711	0.00129277	-1.8445	5.73231e-26
AT1G10970	1	-1.42207	1	1.53169		N/A	N/A	N/A	N/A	N/A	N/A	N/A	N/A	N/A	N/A	N/A	N/A	N/A	N/A	N/A	N/A	N/A	N/A	N/A	N/A	N/A	N/A	N/A	N/A	N/A	N/A	N/A	N/A	N/A	N/A	N/A	N/A	N/A	N/A	N/A	N/A	N/A	N/A	N/A	N/A	N/A	N/A	N/A	N/A
AT1G10990	2	2.0443	8	-2.23274		N/A	N/A	-4.68341	0.0130631	N/A	N/A	-3.59699	0.0357772	N/A	N/A	N/A	N/A	N/A	N/A	N/A	N/A	-1.87532	0.00468838	N/A	N/A	N/A	N/A	-1.19222	0.0309831	N/A	N/A	N/A	N/A	N/A	N/A	-2.00398	0.000994387	-2.8141	2.5e-05	-2.4615	0.001	N/A	N/A	N/A	N/A	N/A	N/A	0.730509	0.0253184
AT1G11000	1	1.24319				N/A	N/A	N/A	N/A	N/A	N/A	N/A	N/A	N/A	N/A	N/A	N/A	N/A	N/A	N/A	N/A	N/A	N/A	N/A	N/A	N/A	N/A	N/A	N/A	N/A	N/A	N/A	N/A	N/A	N/A	N/A	N/A	N/A	N/A	N/A	N/A	N/A	N/A	N/A	N/A	N/A	N/A	N/A	N/A
AT1G11050	4	1.27637	5	-1.75739		N/A	N/A	-1.75739	0.000199821	N/A	N/A	N/A	N/A	-2.25667	9.2958e-11	-2.07247	7.45527e-10	-1.71397	6.96958e-08	-2.44461	1.28547e-12	N/A	N/A	N/A	N/A	N/A	N/A	-0.981097	0.0145145	N/A	N/A	N/A	N/A	N/A	N/A	N/A	N/A	N/A	N/A	N/A	N/A	N/A	N/A	1.6011	1.68809e-06	N/A	N/A	N/A	N/A
AT1G11055	3	1.81925	1	4.98343		N/A	N/A	N/A	N/A	N/A	N/A	N/A	N/A	4.93685	0.0275209	4.98343	0.0102972	N/A	N/A	N/A	N/A	N/A	N/A	N/A	N/A	N/A	N/A	N/A	N/A	N/A	N/A	N/A	N/A	N/A	N/A	N/A	N/A	N/A	N/A	N/A	N/A	N/A	N/A	N/A	N/A	N/A	N/A	N/A	N/A
AT1G11070			3	-4.78179		N/A	N/A	N/A	N/A	N/A	N/A	N/A	N/A	N/A	N/A	N/A	N/A	N/A	N/A	N/A	N/A	N/A	N/A	N/A	N/A	N/A	N/A	N/A	N/A	N/A	N/A	N/A	N/A	-4.78179	0.00206673	-5.62744	0.000709241	-4.5746	0.014	N/A	N/A	N/A	N/A	N/A	N/A	N/A	N/A	N/A	N/A
AT1G11080			3	-2.11408		N/A	N/A	N/A	N/A	N/A	N/A	N/A	N/A	N/A	N/A	N/A	N/A	N/A	N/A	N/A	N/A	N/A	N/A	N/A	N/A	N/A	N/A	-1.76243	9.03573e-05	N/A	N/A	N/A	N/A	N/A	N/A	N/A	N/A	N/A	N/A	N/A	N/A	N/A	N/A	N/A	N/A	-2.11408	0.00271736	-2.57801	1.41102e-16
AT1G11120			1	1.42269		N/A	N/A	N/A	N/A	N/A	N/A	N/A	N/A	N/A	N/A	N/A	N/A	N/A	N/A	N/A	N/A	N/A	N/A	N/A	N/A	N/A	N/A	N/A	N/A	1.42269	0.0443564	N/A	N/A	N/A	N/A	N/A	N/A	N/A	N/A	N/A	N/A	N/A	N/A	N/A	N/A	N/A	N/A	N/A	N/A
AT1G11130			2	-2.13823		N/A	N/A	-2.69047	0.04806	N/A	N/A	N/A	N/A	N/A	N/A	N/A	N/A	-1.586	0.0060518	N/A	N/A	N/A	N/A	N/A	N/A	N/A	N/A	N/A	N/A	N/A	N/A	N/A	N/A	N/A	N/A	N/A	N/A	N/A	N/A	N/A	N/A	N/A	N/A	N/A	N/A	N/A	N/A	N/A	N/A
AT1G11170	1	-1.16309	5	4.33552		N/A	N/A	N/A	N/A	N/A	N/A	N/A	N/A	N/A	N/A	4.33552	6.76487e-07	4.42949	1.78383e-07	3.53344	0.000852277	N/A	N/A	N/A	N/A	N/A	N/A	N/A	N/A	N/A	N/A	2.80412	0.00206923	N/A	N/A	4.37109	0.00127672	N/A	N/A	N/A	N/A	N/A	N/A	N/A	N/A	N/A	N/A	N/A	N/A
AT1G11175	2	-1.14314	10	-1.07718		N/A	N/A	-0.79705	0.000647386	N/A	N/A	N/A	N/A	N/A	N/A	1.15421	0.0155717	0.991246	0.0477697	N/A	N/A	-1.82145	8.40047e-16	N/A	N/A	N/A	N/A	-1.37254	0.000124296	N/A	N/A	N/A	N/A	N/A	N/A	N/A	N/A	-2.5696	0.015	-2.73	0.0058	N/A	N/A	N/A	N/A	-0.942617	0.0448751	-1.21174	1.37658e-06
AT1G11180	1	-0.610401	9	-1.83238		N/A	N/A	N/A	N/A	N/A	N/A	-2.28304	6.12115e-08	N/A	N/A	N/A	N/A	N/A	N/A	N/A	N/A	-1.66078	1.268e-06	N/A	N/A	N/A	N/A	-1.83238	2.63646e-06	N/A	N/A	N/A	N/A	N/A	N/A	-2.20047	5.01617e-05	-2.0371	3e-06	-1.9847	1.5e-05	N/A	N/A	N/A	N/A	-1.29774	0.00437704	-1.47734	8.33424e-09
AT1G11185			3	-3.2733		N/A	N/A	N/A	N/A	N/A	N/A	N/A	N/A	N/A	N/A	N/A	N/A	N/A	N/A	N/A	N/A	-3.2733	0.000610475	N/A	N/A	N/A	N/A	-1.58136	0.00185019	N/A	N/A	N/A	N/A	N/A	N/A	N/A	N/A	N/A	N/A	-3.4241	0.05	N/A	N/A	N/A	N/A	N/A	N/A	N/A	N/A
AT1G11190	1	-0.637129				N/A	N/A	N/A	N/A	N/A	N/A	N/A	N/A	N/A	N/A	N/A	N/A	N/A	N/A	N/A	N/A	N/A	N/A	N/A	N/A	N/A	N/A	N/A	N/A	N/A	N/A	N/A	N/A	N/A	N/A	N/A	N/A	N/A	N/A	N/A	N/A	N/A	N/A	N/A	N/A	N/A	N/A	N/A	N/A
AT1G11200			1	-1.52648		N/A	N/A	-1.52648	0.0014016	N/A	N/A	N/A	N/A	N/A	N/A	N/A	N/A	N/A	N/A	N/A	N/A	N/A	N/A	N/A	N/A	N/A	N/A	N/A	N/A	N/A	N/A	N/A	N/A	N/A	N/A	N/A	N/A	N/A	N/A	N/A	N/A	N/A	N/A	N/A	N/A	N/A	N/A	N/A	N/A
AT1G11210	6	1.79344	14	2.19785		0.800731	8.75912e-09	1.3135	2.37362e-29	1.85683	4.59005e-27	N/A	N/A	N/A	N/A	1.25476	3.79942e-06	0.771512	0.0114817	N/A	N/A	1.78828	1.86805e-39	1.02103	0.0114181	1.73005	2.19219e-27	1.45799	4.30416e-18	2.8649	8.78095e-25	3.3258	2.64976e-39	4.52583	3.23477e-46	5.0163	1.28611e-68	N/A	N/A	N/A	N/A	4.61359	1.34302e-15	2.26123	1.07515e-16	2.60741	1.27029e-25	3.48147	2.37323e-75
AT1G11220	1	0.699444	8	2.78147		N/A	N/A	N/A	N/A	N/A	N/A	N/A	N/A	N/A	N/A	4.23478	5.80648e-05	4.45755	1.63772e-05	N/A	N/A	5.02035	2.68012e-40	N/A	N/A	N/A	N/A	N/A	N/A	N/A	N/A	1.85467	0.0102382	1.82275	0.00538406	2.34214	1.31971e-05	N/A	N/A	N/A	N/A	N/A	N/A	N/A	N/A	N/A	N/A	0.694682	0.030116
AT1G11230			1	3.94914		N/A	N/A	N/A	N/A	N/A	N/A	N/A	N/A	N/A	N/A	N/A	N/A	N/A	N/A	N/A	N/A	3.94914	0.0178887	N/A	N/A	N/A	N/A	N/A	N/A	N/A	N/A	N/A	N/A	N/A	N/A	N/A	N/A	N/A	N/A	N/A	N/A	N/A	N/A	N/A	N/A	N/A	N/A	N/A	N/A
AT1G11240			2	0.892687		N/A	N/A	N/A	N/A	N/A	N/A	0.785343	0.0326135	N/A	N/A	N/A	N/A	N/A	N/A	N/A	N/A	N/A	N/A	N/A	N/A	N/A	N/A	N/A	N/A	N/A	N/A	N/A	N/A	N/A	N/A	N/A	N/A	N/A	N/A	N/A	N/A	N/A	N/A	N/A	N/A	N/A	N/A	1.00003	1.11245e-15
AT1G11260	2	2.25473	10	-1.27049		N/A	N/A	-1.41119	4.24762e-15	N/A	N/A	-1.55167	3.19582e-11	0.877537	0.00136449	0.776457	0.00400121	N/A	N/A	N/A	N/A	-1.13619	3.76085e-08	N/A	N/A	N/A	N/A	-1.40478	1.54794e-09	N/A	N/A	N/A	N/A	1.07455	0.00141818	0.956991	0.00542437	-2.8803	0.031	-2.8629	0.042	N/A	N/A	N/A	N/A	N/A	N/A	-0.734043	2.47514e-07
AT1G11270			4	-2.0331		N/A	N/A	-2.35085	0.00512329	N/A	N/A	N/A	N/A	N/A	N/A	N/A	N/A	N/A	N/A	N/A	N/A	N/A	N/A	N/A	N/A	N/A	N/A	-1.85723	0.00507064	N/A	N/A	N/A	N/A	N/A	N/A	N/A	N/A	-1.9117	0.038	-2.1545	0.0056	N/A	N/A	N/A	N/A	N/A	N/A	N/A	N/A
AT1G11280	1	1.03926				N/A	N/A	N/A	N/A	N/A	N/A	N/A	N/A	N/A	N/A	N/A	N/A	N/A	N/A	N/A	N/A	N/A	N/A	N/A	N/A	N/A	N/A	N/A	N/A	N/A	N/A	N/A	N/A	N/A	N/A	N/A	N/A	N/A	N/A	N/A	N/A	N/A	N/A	N/A	N/A	N/A	N/A	N/A	N/A
AT1G11290			2	-1.01127		N/A	N/A	N/A	N/A	N/A	N/A	N/A	N/A	N/A	N/A	N/A	N/A	N/A	N/A	N/A	N/A	-1.3712	0.0421596	N/A	N/A	N/A	N/A	N/A	N/A	N/A	N/A	N/A	N/A	N/A	N/A	N/A	N/A	N/A	N/A	N/A	N/A	N/A	N/A	N/A	N/A	N/A	N/A	-0.651348	0.0078228
AT1G11300			5	-2.02648		N/A	N/A	-4.22027	0.0407735	N/A	N/A	N/A	N/A	N/A	N/A	N/A	N/A	N/A	N/A	N/A	N/A	-1.35605	0.00253381	N/A	N/A	N/A	N/A	-1.9998	0.0126146	-2.09915	0.0235158	-2.02648	0.0304514	N/A	N/A	N/A	N/A	N/A	N/A	N/A	N/A	N/A	N/A	N/A	N/A	N/A	N/A	N/A	N/A
AT1G11310			5	-0.984685		N/A	N/A	-1.29411	1.06395e-09	N/A	N/A	-2.01528	1.56146e-14	N/A	N/A	N/A	N/A	N/A	N/A	N/A	N/A	N/A	N/A	N/A	N/A	N/A	N/A	-0.984685	0.000112423	N/A	N/A	N/A	N/A	-0.751731	0.0065962	N/A	N/A	N/A	N/A	N/A	N/A	N/A	N/A	N/A	N/A	N/A	N/A	N/A	N/A
AT1G11320			2	-0.256304		N/A	N/A	N/A	N/A	N/A	N/A	N/A	N/A	N/A	N/A	N/A	N/A	N/A	N/A	N/A	N/A	N/A	N/A	N/A	N/A	N/A	N/A	N/A	N/A	-1.38546	0.0154462	N/A	N/A	N/A	N/A	N/A	N/A	N/A	N/A	N/A	N/A	N/A	N/A	N/A	N/A	N/A	N/A	0.872857	0.00620949
AT1G11330	1	1.04478	7	-0.814627		N/A	N/A	-1.86885	8.9488e-05	N/A	N/A	N/A	N/A	N/A	N/A	N/A	N/A	N/A	N/A	N/A	N/A	N/A	N/A	N/A	N/A	N/A	N/A	N/A	N/A	-0.835326	0.00323268	-0.814627	0.00487965	N/A	N/A	N/A	N/A	1.6621	0.015	1.5403	0.099	N/A	N/A	N/A	N/A	N/A	N/A	0.843952	2.80468e-06
AT1G11340			1	-2.35078		N/A	N/A	N/A	N/A	N/A	N/A	-2.35078	0.0137852	N/A	N/A	N/A	N/A	N/A	N/A	N/A	N/A	N/A	N/A	N/A	N/A	N/A	N/A	N/A	N/A	N/A	N/A	N/A	N/A	N/A	N/A	N/A	N/A	N/A	N/A	N/A	N/A	N/A	N/A	N/A	N/A	N/A	N/A	N/A	N/A
AT1G11350	1	1.16197	5	-0.909957		N/A	N/A	-0.796512	0.0110593	N/A	N/A	-2.02334	7.05633e-09	N/A	N/A	N/A	N/A	N/A	N/A	N/A	N/A	-2.11393	6.13701e-08	N/A	N/A	N/A	N/A	-0.888945	0.0125364	N/A	N/A	N/A	N/A	N/A	N/A	-0.909957	0.0205339	N/A	N/A	N/A	N/A	N/A	N/A	N/A	N/A	N/A	N/A	N/A	N/A
AT1G11360			10	-1.38009		N/A	N/A	-2.34781	5.43522e-10	N/A	N/A	-1.99947	2.69532e-08	N/A	N/A	N/A	N/A	N/A	N/A	N/A	N/A	-1.72457	1.51701e-06	N/A	N/A	N/A	N/A	-1.03561	0.00107557	N/A	N/A	N/A	N/A	N/A	N/A	N/A	N/A	-2.1085	2.5e-06	-1.9585	9.4e-05	-0.775079	0.0422556	N/A	N/A	-0.748707	0.0217206	-0.830789	2.73799e-06
AT1G11380	2	1.45166	2	-1.75687		N/A	N/A	-1.67954	0.000741352	N/A	N/A	N/A	N/A	1.09952	0.019562	N/A	N/A	N/A	N/A	N/A	N/A	-1.83421	8.18657e-07	N/A	N/A	N/A	N/A	N/A	N/A	N/A	N/A	N/A	N/A	N/A	N/A	N/A	N/A	N/A	N/A	N/A	N/A	N/A	N/A	N/A	N/A	N/A	N/A	N/A	N/A
AT1G11390	2	1.17382	8	1.08325		1.35452	0.00375426	1.7007	3.77027e-06	N/A	N/A	N/A	N/A	0.993106	0.0137431	1.41178	4.89095e-06	1.11044	0.00101758	N/A	N/A	1.38516	1.52487e-08	N/A	N/A	N/A	N/A	1.05606	0.000176235	N/A	N/A	N/A	N/A	N/A	N/A	0.879158	0.0210375	N/A	N/A	N/A	N/A	N/A	N/A	N/A	N/A	N/A	N/A	0.620569	0.000194777
AT1G11400			1	0.722812		N/A	N/A	0.722812	0.0121659	N/A	N/A	N/A	N/A	N/A	N/A	N/A	N/A	N/A	N/A	N/A	N/A	N/A	N/A	N/A	N/A	N/A	N/A	N/A	N/A	N/A	N/A	N/A	N/A	N/A	N/A	N/A	N/A	N/A	N/A	N/A	N/A	N/A	N/A	N/A	N/A	N/A	N/A	N/A	N/A
AT1G11410	1	-1.10307	12	-1.24253		N/A	N/A	-1.23345	0.00710729	N/A	N/A	-0.896207	0.0201793	N/A	N/A	-1.10869	0.00342789	-1.29531	0.000504188	-0.897486	0.0140654	2.0498	9.67463e-07	N/A	N/A	N/A	N/A	N/A	N/A	-1.2864	0.0019916	-1.81702	2.72456e-05	-2.12331	2.05031e-05	-1.79742	0.000156395	N/A	N/A	N/A	N/A	N/A	N/A	N/A	N/A	-0.925888	0.0112443	-1.25162	4.25097e-17
AT1G11430	1	0.673358				N/A	N/A	N/A	N/A	N/A	N/A	N/A	N/A	N/A	N/A	N/A	N/A	N/A	N/A	N/A	N/A	N/A	N/A	N/A	N/A	N/A	N/A	N/A	N/A	N/A	N/A	N/A	N/A	N/A	N/A	N/A	N/A	N/A	N/A	N/A	N/A	N/A	N/A	N/A	N/A	N/A	N/A	N/A	N/A
AT1G11440	4	-1.28248	5	-1.64459		-1.06707	0.0263707	-1.64459	7.2889e-05	-1.86895	0.000821013	-2.08681	6.61574e-05	-1.49789	0.00489992	-2.5778	2.71926e-06	N/A	N/A	N/A	N/A	-1.21252	0.00196928	N/A	N/A	N/A	N/A	N/A	N/A	N/A	N/A	N/A	N/A	N/A	N/A	N/A	N/A	N/A	N/A	N/A	N/A	N/A	N/A	N/A	N/A	N/A	N/A	-1.02414	4.68698e-07
AT1G11475			4	0.909134		N/A	N/A	1.18057	1.76952e-08	N/A	N/A	0.626263	0.0060592	N/A	N/A	N/A	N/A	N/A	N/A	N/A	N/A	N/A	N/A	N/A	N/A	N/A	N/A	0.868002	6.95162e-05	N/A	N/A	N/A	N/A	N/A	N/A	N/A	N/A	N/A	N/A	N/A	N/A	N/A	N/A	N/A	N/A	N/A	N/A	0.950266	8.53325e-08
AT1G11480			3	0.771095		N/A	N/A	N/A	N/A	N/A	N/A	N/A	N/A	N/A	N/A	0.713079	0.0075755	0.819663	0.000916475	N/A	N/A	N/A	N/A	N/A	N/A	N/A	N/A	N/A	N/A	N/A	N/A	N/A	N/A	N/A	N/A	0.771095	0.00332995	N/A	N/A	N/A	N/A	N/A	N/A	N/A	N/A	N/A	N/A	N/A	N/A
AT1G11530			12	-0.6577		N/A	N/A	N/A	N/A	N/A	N/A	-0.92974	2.47249e-05	N/A	N/A	0.848063	0.00210228	0.966213	0.000192627	N/A	N/A	-0.654644	0.000567106	N/A	N/A	N/A	N/A	-0.660756	0.00621906	1.10001	0.000269104	1.08796	0.000428348	N/A	N/A	N/A	N/A	-2.4201	0.00029	-1.9599	0.045	N/A	N/A	N/A	N/A	-1.8236	1.8794e-10	-2.24804	5.6514e-20
AT1G11545	4	1.48408	3	0.787759		N/A	N/A	N/A	N/A	1.09977	9.62265e-06	-0.877412	0.0153064	1.8684	7.68111e-07	1.25773	0.00370312	N/A	N/A	N/A	N/A	N/A	N/A	N/A	N/A	N/A	N/A	N/A	N/A	N/A	N/A	N/A	N/A	N/A	N/A	N/A	N/A	N/A	N/A	N/A	N/A	N/A	N/A	N/A	N/A	N/A	N/A	0.787759	1.21915e-06
AT1G11580	1	0.9027	5	-1.06013		N/A	N/A	-2.59178	1.03289e-06	N/A	N/A	N/A	N/A	N/A	N/A	N/A	N/A	N/A	N/A	N/A	N/A	-1.12735	1.22777e-05	0.593526	0.00168584	N/A	N/A	-1.06013	8.70094e-10	N/A	N/A	N/A	N/A	-0.969503	1.24407e-06	N/A	N/A	N/A	N/A	N/A	N/A	N/A	N/A	N/A	N/A	N/A	N/A	N/A	N/A
AT1G11592			1	-2.24772		N/A	N/A	-2.24772	0.000219136	N/A	N/A	N/A	N/A	N/A	N/A	N/A	N/A	N/A	N/A	N/A	N/A	N/A	N/A	N/A	N/A	N/A	N/A	N/A	N/A	N/A	N/A	N/A	N/A	N/A	N/A	N/A	N/A	N/A	N/A	N/A	N/A	N/A	N/A	N/A	N/A	N/A	N/A	N/A	N/A
AT1G11670			5	-1.16666		N/A	N/A	N/A	N/A	N/A	N/A	-1.16666	0.00154414	N/A	N/A	N/A	N/A	-1.77422	0.0175722	-1.53155	0.0346595	N/A	N/A	0.86253	0.00524212	N/A	N/A	-0.888284	0.00896955	N/A	N/A	N/A	N/A	N/A	N/A	N/A	N/A	N/A	N/A	N/A	N/A	N/A	N/A	N/A	N/A	N/A	N/A	N/A	N/A
AT1G11680			2	-1.22239		N/A	N/A	-1.62875	1.63012e-09	N/A	N/A	N/A	N/A	N/A	N/A	N/A	N/A	N/A	N/A	N/A	N/A	-0.816037	2.73966e-05	N/A	N/A	N/A	N/A	N/A	N/A	N/A	N/A	N/A	N/A	N/A	N/A	N/A	N/A	N/A	N/A	N/A	N/A	N/A	N/A	N/A	N/A	N/A	N/A	N/A	N/A
AT1G11700	1	-0.885458	6	-1.37751		N/A	N/A	-0.715343	0.0427065	N/A	N/A	N/A	N/A	N/A	N/A	-1.5535	3.3179e-06	N/A	N/A	-0.674433	0.0357985	-1.78338	2.57867e-14	N/A	N/A	N/A	N/A	N/A	N/A	N/A	N/A	-1.89538	3.62662e-07	N/A	N/A	-1.20152	0.00092726	N/A	N/A	N/A	N/A	N/A	N/A	N/A	N/A	N/A	N/A	N/A	N/A
AT1G11720	1	-0.649884	7	-0.989212		N/A	N/A	-2.20544	6.17598e-08	N/A	N/A	-1.01935	0.000570594	N/A	N/A	N/A	N/A	N/A	N/A	-0.872959	0.000920057	N/A	N/A	N/A	N/A	N/A	N/A	N/A	N/A	N/A	N/A	-0.989212	0.0117191	-0.909241	0.00257972	-1.14041	0.000100175	N/A	N/A	N/A	N/A	-0.712852	0.00162463	N/A	N/A	N/A	N/A	N/A	N/A
AT1G11730			1	-3.78433		N/A	N/A	N/A	N/A	N/A	N/A	N/A	N/A	N/A	N/A	N/A	N/A	N/A	N/A	N/A	N/A	N/A	N/A	N/A	N/A	N/A	N/A	N/A	N/A	N/A	N/A	N/A	N/A	N/A	N/A	-3.78433	0.0169864	N/A	N/A	N/A	N/A	N/A	N/A	N/A	N/A	N/A	N/A	N/A	N/A
AT1G11735			1	-4.7872		N/A	N/A	N/A	N/A	N/A	N/A	N/A	N/A	N/A	N/A	N/A	N/A	N/A	N/A	N/A	N/A	N/A	N/A	N/A	N/A	N/A	N/A	N/A	N/A	N/A	N/A	N/A	N/A	N/A	N/A	N/A	N/A	N/A	N/A	-4.7872	0.022	N/A	N/A	N/A	N/A	N/A	N/A	N/A	N/A
AT1G11740			2	-3.55295		N/A	N/A	N/A	N/A	N/A	N/A	-4.67579	1.69401e-06	N/A	N/A	N/A	N/A	N/A	N/A	N/A	N/A	N/A	N/A	N/A	N/A	N/A	N/A	N/A	N/A	N/A	N/A	N/A	N/A	N/A	N/A	N/A	N/A	-2.4301	0.074	N/A	N/A	N/A	N/A	N/A	N/A	N/A	N/A	N/A	N/A
AT1G11750			1	0.60758		N/A	N/A	N/A	N/A	N/A	N/A	N/A	N/A	N/A	N/A	N/A	N/A	N/A	N/A	N/A	N/A	N/A	N/A	N/A	N/A	N/A	N/A	N/A	N/A	N/A	N/A	N/A	N/A	N/A	N/A	N/A	N/A	N/A	N/A	N/A	N/A	N/A	N/A	N/A	N/A	N/A	N/A	N/A	N/A
AT1G11755			2	0.718003		N/A	N/A	N/A	N/A	N/A	N/A	N/A	N/A	N/A	N/A	N/A	N/A	N/A	N/A	N/A	N/A	N/A	N/A	N/A	N/A	N/A	N/A	N/A	N/A	N/A	N/A	N/A	N/A	N/A	N/A	N/A	N/A	N/A	N/A	N/A	N/A	0.641638	0.0439755	N/A	N/A	N/A	N/A	0.794368	0.000518275
AT1G11780			1	-1.0913		N/A	N/A	N/A	N/A	N/A	N/A	N/A	N/A	N/A	N/A	N/A	N/A	N/A	N/A	N/A	N/A	-1.0913	0.00660647	N/A	N/A	N/A	N/A	N/A	N/A	N/A	N/A	N/A	N/A	N/A	N/A	N/A	N/A	N/A	N/A	N/A	N/A	N/A	N/A	N/A	N/A	N/A	N/A	N/A	N/A
AT1G11785	1	-1.35096	1	-1.8192		N/A	N/A	-1.8192	0.0136367	N/A	N/A	N/A	N/A	N/A	N/A	N/A	N/A	N/A	N/A	N/A	N/A	N/A	N/A	N/A	N/A	N/A	N/A	N/A	N/A	N/A	N/A	N/A	N/A	N/A	N/A	N/A	N/A	N/A	N/A	N/A	N/A	N/A	N/A	N/A	N/A	N/A	N/A	N/A	N/A
AT1G11790			1	0.844122		N/A	N/A	N/A	N/A	N/A	N/A	N/A	N/A	N/A	N/A	N/A	N/A	N/A	N/A	N/A	N/A	0.844122	0.00359982	N/A	N/A	N/A	N/A	N/A	N/A	N/A	N/A	N/A	N/A	N/A	N/A	N/A	N/A	N/A	N/A	N/A	N/A	N/A	N/A	N/A	N/A	N/A	N/A	N/A	N/A
AT1G11800			2	1.02369		N/A	N/A	N/A	N/A	N/A	N/A	N/A	N/A	N/A	N/A	N/A	N/A	N/A	N/A	0.997337	0.0411422	1.05005	0.00044254	N/A	N/A	N/A	N/A	N/A	N/A	N/A	N/A	N/A	N/A	N/A	N/A	N/A	N/A	N/A	N/A	N/A	N/A	N/A	N/A	N/A	N/A	N/A	N/A	N/A	N/A
AT1G11820			3	-0.709365		N/A	N/A	-0.807686	0.0424616	N/A	N/A	N/A	N/A	N/A	N/A	N/A	N/A	N/A	N/A	-0.709365	0.0452464	N/A	N/A	N/A	N/A	N/A	N/A	N/A	N/A	N/A	N/A	N/A	N/A	-0.647201	0.0223551	N/A	N/A	N/A	N/A	N/A	N/A	N/A	N/A	N/A	N/A	N/A	N/A	N/A	N/A
AT1G11840	1	-0.785424				N/A	N/A	N/A	N/A	N/A	N/A	N/A	N/A	N/A	N/A	N/A	N/A	N/A	N/A	N/A	N/A	N/A	N/A	N/A	N/A	N/A	N/A	N/A	N/A	N/A	N/A	N/A	N/A	N/A	N/A	N/A	N/A	N/A	N/A	N/A	N/A	N/A	N/A	N/A	N/A	N/A	N/A	N/A	N/A
AT1G11850			9	-0.931638		N/A	N/A	N/A	N/A	N/A	N/A	N/A	N/A	N/A	N/A	N/A	N/A	N/A	N/A	-0.931638	0.0161072	N/A	N/A	N/A	N/A	N/A	N/A	-0.840668	0.0481944	N/A	N/A	-0.73269	0.0409042	-2.08884	1.55863e-06	-1.45279	0.000331854	-2.0932	3.4e-07	-1.6378	0.014	N/A	N/A	N/A	N/A	-0.610527	0.0446991	-0.830271	5.22911e-05
AT1G11860			3	-0.790359		N/A	N/A	-0.790359	2.19868e-05	N/A	N/A	N/A	N/A	N/A	N/A	N/A	N/A	N/A	N/A	N/A	N/A	N/A	N/A	N/A	N/A	N/A	N/A	N/A	N/A	N/A	N/A	N/A	N/A	N/A	N/A	-0.600618	0.000242537	N/A	N/A	N/A	N/A	N/A	N/A	N/A	N/A	N/A	N/A	-1.49198	1.41852e-23
AT1G11880			1	-3.92455		N/A	N/A	-3.92455	0.000264058	N/A	N/A	N/A	N/A	N/A	N/A	N/A	N/A	N/A	N/A	N/A	N/A	N/A	N/A	N/A	N/A	N/A	N/A	N/A	N/A	N/A	N/A	N/A	N/A	N/A	N/A	N/A	N/A	N/A	N/A	N/A	N/A	N/A	N/A	N/A	N/A	N/A	N/A	N/A	N/A
AT1G11890	1	0.635615	1	0.605298		N/A	N/A	0.605298	0.0165369	N/A	N/A	N/A	N/A	N/A	N/A	N/A	N/A	N/A	N/A	N/A	N/A	N/A	N/A	N/A	N/A	N/A	N/A	N/A	N/A	N/A	N/A	N/A	N/A	N/A	N/A	N/A	N/A	N/A	N/A	N/A	N/A	N/A	N/A	N/A	N/A	N/A	N/A	N/A	N/A
AT1G11900			1	-3.72401		N/A	N/A	N/A	N/A	N/A	N/A	N/A	N/A	N/A	N/A	N/A	N/A	N/A	N/A	N/A	N/A	N/A	N/A	N/A	N/A	N/A	N/A	N/A	N/A	N/A	N/A	N/A	N/A	N/A	N/A	-3.72401	0.0070382	N/A	N/A	N/A	N/A	N/A	N/A	N/A	N/A	N/A	N/A	N/A	N/A
AT1G11905	1	1.12213	1	0.865313		N/A	N/A	N/A	N/A	N/A	N/A	N/A	N/A	N/A	N/A	N/A	N/A	N/A	N/A	N/A	N/A	N/A	N/A	N/A	N/A	N/A	N/A	N/A	N/A	N/A	N/A	N/A	N/A	N/A	N/A	0.865313	0.0461363	N/A	N/A	N/A	N/A	N/A	N/A	N/A	N/A	N/A	N/A	N/A	N/A
AT1G11910	1	-0.944497				N/A	N/A	N/A	N/A	N/A	N/A	N/A	N/A	N/A	N/A	N/A	N/A	N/A	N/A	N/A	N/A	N/A	N/A	N/A	N/A	N/A	N/A	N/A	N/A	N/A	N/A	N/A	N/A	N/A	N/A	N/A	N/A	N/A	N/A	N/A	N/A	N/A	N/A	N/A	N/A	N/A	N/A	N/A	N/A
AT1G11925	1	1.44116	4	5.76304		N/A	N/A	N/A	N/A	N/A	N/A	N/A	N/A	N/A	N/A	6.15387	1.50491e-05	4.80417	0.0144374	N/A	N/A	N/A	N/A	N/A	N/A	N/A	N/A	N/A	N/A	N/A	N/A	5.81653	0.000331451	N/A	N/A	5.70955	0.000443029	N/A	N/A	N/A	N/A	N/A	N/A	N/A	N/A	N/A	N/A	N/A	N/A
AT1G11940	1	-0.693853	2	-1.40801		N/A	N/A	N/A	N/A	N/A	N/A	N/A	N/A	N/A	N/A	N/A	N/A	-2.05187	0.0383374	N/A	N/A	N/A	N/A	N/A	N/A	N/A	N/A	N/A	N/A	N/A	N/A	N/A	N/A	N/A	N/A	N/A	N/A	N/A	N/A	N/A	N/A	N/A	N/A	N/A	N/A	N/A	N/A	N/A	N/A
AT1G11950			2	0.00396744		N/A	N/A	-2.27901	0.0441424	N/A	N/A	N/A	N/A	N/A	N/A	N/A	N/A	2.28695	0.00125287	N/A	N/A	N/A	N/A	N/A	N/A	N/A	N/A	N/A	N/A	N/A	N/A	N/A	N/A	N/A	N/A	N/A	N/A	N/A	N/A	N/A	N/A	N/A	N/A	N/A	N/A	N/A	N/A	N/A	N/A
AT1G11960	3	1.02657	6	1.47853		N/A	N/A	N/A	N/A	-1.03201	0.0225337	-1.65177	4.77558e-05	1.02657	0.00151618	1.45852	6.87739e-08	N/A	N/A	-1.21569	0.00175324	2.04273	2.14968e-16	N/A	N/A	1.49327	0.000117826	N/A	N/A	N/A	N/A	N/A	N/A	1.49854	0.0154822	2.82058	2.40141e-12	N/A	N/A	N/A	N/A	N/A	N/A	N/A	N/A	N/A	N/A	N/A	N/A
AT1G12000			2	0.853272		N/A	N/A	N/A	N/A	N/A	N/A	0.867817	0.000483172	N/A	N/A	N/A	N/A	N/A	N/A	N/A	N/A	N/A	N/A	N/A	N/A	N/A	N/A	N/A	N/A	N/A	N/A	N/A	N/A	N/A	N/A	N/A	N/A	N/A	N/A	N/A	N/A	N/A	N/A	N/A	N/A	N/A	N/A	0.838727	1.58919e-09
AT1G12010			8	-2.56186		N/A	N/A	-2.45587	3.40582e-08	N/A	N/A	-3.73241	0.0423877	N/A	N/A	N/A	N/A	N/A	N/A	-1.98949	0.0243962	N/A	N/A	N/A	N/A	N/A	N/A	-1.04459	0.0122502	N/A	N/A	N/A	N/A	N/A	N/A	N/A	N/A	-3.895	1.8e-07	-2.9221	0.0002	-2.66785	4.81116e-05	N/A	N/A	N/A	N/A	-1.47595	7.54439e-06
AT1G12013			2	1.91582		N/A	N/A	N/A	N/A	N/A	N/A	N/A	N/A	N/A	N/A	N/A	N/A	N/A	N/A	N/A	N/A	N/A	N/A	N/A	N/A	N/A	N/A	N/A	N/A	N/A	N/A	N/A	N/A	N/A	N/A	N/A	N/A	N/A	N/A	N/A	N/A	2.63356	0.00267887	N/A	N/A	N/A	N/A	N/A	N/A
AT1G12015			1	4.89922		N/A	N/A	N/A	N/A	N/A	N/A	N/A	N/A	N/A	N/A	N/A	N/A	N/A	N/A	N/A	N/A	N/A	N/A	N/A	N/A	N/A	N/A	N/A	N/A	4.89922	0.0180631	N/A	N/A	N/A	N/A	N/A	N/A	N/A	N/A	N/A	N/A	N/A	N/A	N/A	N/A	N/A	N/A	N/A	N/A
AT1G12020			1	-1.78808		N/A	N/A	N/A	N/A	N/A	N/A	N/A	N/A	N/A	N/A	N/A	N/A	N/A	N/A	N/A	N/A	-1.78808	3.74553e-05	N/A	N/A	N/A	N/A	N/A	N/A	N/A	N/A	N/A	N/A	N/A	N/A	N/A	N/A	N/A	N/A	N/A	N/A	N/A	N/A	N/A	N/A	N/A	N/A	N/A	N/A
AT1G12030	1	-1.21248	2	-1.76615		N/A	N/A	N/A	N/A	N/A	N/A	N/A	N/A	N/A	N/A	N/A	N/A	N/A	N/A	N/A	N/A	N/A	N/A	N/A	N/A	N/A	N/A	N/A	N/A	N/A	N/A	N/A	N/A	N/A	N/A	N/A	N/A	N/A	N/A	N/A	N/A	N/A	N/A	N/A	N/A	-1.53257	0.00041674	-1.99974	8.36804e-13
AT1G12040			1	-1.77006		N/A	N/A	N/A	N/A	N/A	N/A	N/A	N/A	N/A	N/A	N/A	N/A	N/A	N/A	N/A	N/A	N/A	N/A	N/A	N/A	N/A	N/A	-1.77006	0.0137543	N/A	N/A	N/A	N/A	N/A	N/A	N/A	N/A	N/A	N/A	N/A	N/A	N/A	N/A	N/A	N/A	N/A	N/A	N/A	N/A
AT1G12060	3	-1.04534	1	-1.27003		N/A	N/A	N/A	N/A	-1.98076	0.049959	N/A	N/A	N/A	N/A	N/A	N/A	N/A	N/A	N/A	N/A	N/A	N/A	N/A	N/A	N/A	N/A	N/A	N/A	N/A	N/A	N/A	N/A	N/A	N/A	N/A	N/A	N/A	N/A	N/A	N/A	-1.27003	0.00372856	N/A	N/A	N/A	N/A	N/A	N/A
AT1G12080			14	-1.76235	|response to cold|	N/A	N/A	N/A	N/A	N/A	N/A	-4.32405	0.0398614	N/A	N/A	N/A	N/A	N/A	N/A	-1.50223	0.0404545	-2.86011	7.50405e-06	1.65758	3.61523e-19	N/A	N/A	-2.26638	6.33265e-12	-1.89491	6.23463e-06	N/A	N/A	-2.57726	5.70629e-18	-0.986747	7.44633e-05	-3.9235	1.1e-20	-4.0646	8.6e-23	-1.54356	2.24771e-10	N/A	N/A	-0.950456	2.58145e-05	-1.30648	2.05113e-15
AT1G12090	2	0.863007	4	0.752889		N/A	N/A	N/A	N/A	N/A	N/A	N/A	N/A	N/A	N/A	0.646126	8.8474e-05	N/A	N/A	N/A	N/A	1.42525	8.50015e-13	N/A	N/A	N/A	N/A	N/A	N/A	N/A	N/A	N/A	N/A	N/A	N/A	N/A	N/A	N/A	N/A	N/A	N/A	N/A	N/A	N/A	N/A	N/A	N/A	0.859652	3.58605e-11
AT1G12100	3	2.16971				N/A	N/A	N/A	N/A	2.16971	0.00401343	N/A	N/A	2.18224	0.0107617	N/A	N/A	N/A	N/A	N/A	N/A	N/A	N/A	N/A	N/A	N/A	N/A	N/A	N/A	N/A	N/A	N/A	N/A	N/A	N/A	N/A	N/A	N/A	N/A	N/A	N/A	N/A	N/A	N/A	N/A	N/A	N/A	N/A	N/A
AT1G12110	1	2.41855	8	-1.14359		N/A	N/A	-1.15926	0.00692832	N/A	N/A	-1.07588	1.6931e-05	N/A	N/A	N/A	N/A	-0.886418	1.44983e-05	-1.31249	2.39584e-10	-0.707879	1.80851e-05	N/A	N/A	N/A	N/A	N/A	N/A	N/A	N/A	-1.51406	1.22177e-07	N/A	N/A	-1.12791	5.68601e-06	N/A	N/A	N/A	N/A	-1.31991	1.19364e-11	N/A	N/A	N/A	N/A	N/A	N/A
AT1G12120	1	0.823365	1	-0.593345		N/A	N/A	N/A	N/A	N/A	N/A	-0.593345	0.0342599	N/A	N/A	N/A	N/A	N/A	N/A	N/A	N/A	N/A	N/A	N/A	N/A	N/A	N/A	N/A	N/A	N/A	N/A	N/A	N/A	N/A	N/A	N/A	N/A	N/A	N/A	N/A	N/A	N/A	N/A	N/A	N/A	N/A	N/A	N/A	N/A
AT1G12140			2	-0.621626		N/A	N/A	N/A	N/A	N/A	N/A	N/A	N/A	N/A	N/A	N/A	N/A	N/A	N/A	N/A	N/A	N/A	N/A	N/A	N/A	N/A	N/A	N/A	N/A	-0.616283	0.0329727	N/A	N/A	-0.626969	0.0381993	N/A	N/A	N/A	N/A	N/A	N/A	N/A	N/A	N/A	N/A	N/A	N/A	N/A	N/A
AT1G12160			2	-1.55011		N/A	N/A	N/A	N/A	N/A	N/A	N/A	N/A	N/A	N/A	N/A	N/A	N/A	N/A	N/A	N/A	N/A	N/A	N/A	N/A	N/A	N/A	N/A	N/A	N/A	N/A	N/A	N/A	N/A	N/A	N/A	N/A	-2.3085	0.024	N/A	N/A	N/A	N/A	N/A	N/A	N/A	N/A	-0.791719	0.00472352
AT1G12200			2	-0.159139		N/A	N/A	0.783511	0.026997	N/A	N/A	N/A	N/A	N/A	N/A	N/A	N/A	N/A	N/A	N/A	N/A	-1.10179	0.0019686	N/A	N/A	N/A	N/A	N/A	N/A	N/A	N/A	N/A	N/A	N/A	N/A	N/A	N/A	N/A	N/A	N/A	N/A	N/A	N/A	N/A	N/A	N/A	N/A	N/A	N/A
AT1G12220			2	-1.48288		N/A	N/A	-2.25829	0.00240413	N/A	N/A	N/A	N/A	N/A	N/A	N/A	N/A	N/A	N/A	N/A	N/A	N/A	N/A	N/A	N/A	N/A	N/A	N/A	N/A	N/A	N/A	N/A	N/A	N/A	N/A	N/A	N/A	N/A	N/A	N/A	N/A	N/A	N/A	N/A	N/A	N/A	N/A	-0.70747	0.013763
AT1G12230			8	-1.36615		N/A	N/A	-0.896408	0.000136669	N/A	N/A	-0.954629	2.41903e-05	N/A	N/A	N/A	N/A	N/A	N/A	N/A	N/A	-1.87822	1.54923e-14	N/A	N/A	N/A	N/A	N/A	N/A	N/A	N/A	N/A	N/A	N/A	N/A	N/A	N/A	-1.8746	4.6e-11	-1.5706	0.0001	N/A	N/A	N/A	N/A	-0.929208	9.56918e-06	-1.33948	7.19188e-26
AT1G12240	1	1.08552	14	-1.92341		N/A	N/A	-2.84508	7.06605e-29	N/A	N/A	-3.08276	1.20997e-19	N/A	N/A	-1.73005	9.22047e-16	-2.33341	1.2287e-23	-2.10314	1.8382e-21	-3.06041	7.37608e-36	N/A	N/A	N/A	N/A	-1.74367	4.01259e-16	N/A	N/A	-1.2678	1.90045e-06	-1.06485	2.15044e-07	-1.64306	3.18438e-14	-1.6249	0.023	N/A	N/A	N/A	N/A	N/A	N/A	-1.55585	7.19061e-19	-2.23175	3.7298e-31
AT1G12244			10	-1.639		N/A	N/A	-4.50631	5.76313e-07	N/A	N/A	-1.61583	7.48514e-05	N/A	N/A	-0.988306	0.0287493	-1.86212	4.80443e-05	-1.80923	5.32461e-05	-1.77787	0.00317948	N/A	N/A	N/A	N/A	-1.19386	0.00069189	N/A	N/A	-1.02193	0.0175177	N/A	N/A	-1.66218	6.40748e-06	N/A	N/A	N/A	N/A	N/A	N/A	N/A	N/A	N/A	N/A	-1.10532	1.03827e-05
AT1G12250			11	-0.977295		N/A	N/A	-0.715496	0.00421353	N/A	N/A	-0.789508	0.000233515	N/A	N/A	N/A	N/A	N/A	N/A	N/A	N/A	-0.977295	2.6921e-07	N/A	N/A	N/A	N/A	-0.780446	0.000420454	N/A	N/A	N/A	N/A	-0.678946	0.0045052	-0.739067	0.00126873	-2.3357	1.5e-09	-1.893	0.00021	N/A	N/A	N/A	N/A	-1.71747	7.91371e-19	-2.21501	2.93453e-63
AT1G12270			4	0.7683		N/A	N/A	N/A	N/A	N/A	N/A	N/A	N/A	N/A	N/A	0.75683	0.00960348	1.00635	8.27394e-05	0.779769	0.00519767	N/A	N/A	N/A	N/A	N/A	N/A	N/A	N/A	N/A	N/A	N/A	N/A	N/A	N/A	N/A	N/A	N/A	N/A	N/A	N/A	N/A	N/A	N/A	N/A	N/A	N/A	0.67731	9.8004e-08
AT1G12280			1	-2.40033		N/A	N/A	N/A	N/A	N/A	N/A	N/A	N/A	N/A	N/A	N/A	N/A	N/A	N/A	N/A	N/A	-2.40033	1.94986e-11	N/A	N/A	N/A	N/A	N/A	N/A	N/A	N/A	N/A	N/A	N/A	N/A	N/A	N/A	N/A	N/A	N/A	N/A	N/A	N/A	N/A	N/A	N/A	N/A	N/A	N/A
AT1G12290			1	0.903247		N/A	N/A	N/A	N/A	N/A	N/A	N/A	N/A	N/A	N/A	N/A	N/A	N/A	N/A	N/A	N/A	0.903247	0.0235677	N/A	N/A	N/A	N/A	N/A	N/A	N/A	N/A	N/A	N/A	N/A	N/A	N/A	N/A	N/A	N/A	N/A	N/A	N/A	N/A	N/A	N/A	N/A	N/A	N/A	N/A
AT1G12320	2	-0.00317182	2	-0.370918		N/A	N/A	N/A	N/A	N/A	N/A	N/A	N/A	N/A	N/A	N/A	N/A	N/A	N/A	N/A	N/A	0.939192	0.0416374	N/A	N/A	N/A	N/A	N/A	N/A	N/A	N/A	N/A	N/A	N/A	N/A	N/A	N/A	N/A	N/A	N/A	N/A	N/A	N/A	-1.79966	0.0175905	-1.68103	0.00745419	N/A	N/A
AT1G12340			1	-0.803875		N/A	N/A	N/A	N/A	N/A	N/A	N/A	N/A	N/A	N/A	N/A	N/A	N/A	N/A	N/A	N/A	-0.803875	0.00316742	N/A	N/A	N/A	N/A	N/A	N/A	N/A	N/A	N/A	N/A	N/A	N/A	N/A	N/A	N/A	N/A	N/A	N/A	N/A	N/A	N/A	N/A	N/A	N/A	N/A	N/A
AT1G12360	1	0.59721				N/A	N/A	N/A	N/A	N/A	N/A	N/A	N/A	N/A	N/A	N/A	N/A	N/A	N/A	N/A	N/A	N/A	N/A	N/A	N/A	N/A	N/A	N/A	N/A	N/A	N/A	N/A	N/A	N/A	N/A	N/A	N/A	N/A	N/A	N/A	N/A	N/A	N/A	N/A	N/A	N/A	N/A	N/A	N/A
AT1G12370			8	2.33659		N/A	N/A	3.81533	2.04892e-12	N/A	N/A	2.67915	4.01388e-14	N/A	N/A	N/A	N/A	N/A	N/A	N/A	N/A	2.32229	1.1744e-11	N/A	N/A	N/A	N/A	1.79741	2.02717e-11	N/A	N/A	N/A	N/A	N/A	N/A	1.31909	0.00039958	2.3509	3.9e-07	2.9055	1.1e-12	N/A	N/A	N/A	N/A	N/A	N/A	N/A	N/A
AT1G12380	1	-0.755453	3	-2.18138		N/A	N/A	N/A	N/A	N/A	N/A	N/A	N/A	N/A	N/A	-2.18138	0.000892512	-2.38722	0.000289701	-1.83792	0.00261898	N/A	N/A	N/A	N/A	N/A	N/A	N/A	N/A	N/A	N/A	N/A	N/A	N/A	N/A	N/A	N/A	N/A	N/A	N/A	N/A	N/A	N/A	N/A	N/A	N/A	N/A	N/A	N/A
AT1G12400	1	-0.856078				N/A	N/A	N/A	N/A	N/A	N/A	N/A	N/A	N/A	N/A	N/A	N/A	N/A	N/A	N/A	N/A	N/A	N/A	N/A	N/A	N/A	N/A	N/A	N/A	N/A	N/A	N/A	N/A	N/A	N/A	N/A	N/A	N/A	N/A	N/A	N/A	N/A	N/A	N/A	N/A	N/A	N/A	N/A	N/A
AT1G12420	5	1.37424	6	0.940608		2.62098	7.07204e-08	2.32411	2.02225e-06	1.79334	1.48995e-06	0.959471	0.039277	0.780981	0.0102544	N/A	N/A	0.75427	0.00579383	N/A	N/A	1.39184	5.03613e-07	N/A	N/A	1.37424	7.78539e-06	0.778925	0.0311315	N/A	N/A	N/A	N/A	N/A	N/A	0.921746	0.0124339	N/A	N/A	N/A	N/A	N/A	N/A	N/A	N/A	N/A	N/A	N/A	N/A
AT1G12430			3	-1.97133		N/A	N/A	-2.02961	0.000150073	N/A	N/A	N/A	N/A	N/A	N/A	N/A	N/A	-1.07762	0.023027	N/A	N/A	-1.97133	5.76589e-06	N/A	N/A	N/A	N/A	N/A	N/A	N/A	N/A	N/A	N/A	N/A	N/A	N/A	N/A	N/A	N/A	N/A	N/A	N/A	N/A	N/A	N/A	N/A	N/A	N/A	N/A
AT1G12440	1	1.32793	5	-0.60725		N/A	N/A	N/A	N/A	N/A	N/A	-0.588986	0.00881248	N/A	N/A	N/A	N/A	N/A	N/A	N/A	N/A	-0.661234	0.000146034	N/A	N/A	N/A	N/A	N/A	N/A	0.610617	0.0110512	N/A	N/A	N/A	N/A	N/A	N/A	N/A	N/A	N/A	N/A	N/A	N/A	N/A	N/A	-0.60725	0.00222902	-0.798654	1.53156e-09
AT1G12450	1	0.966493	2	-1.06729		N/A	N/A	N/A	N/A	N/A	N/A	-1.23838	0.0115057	N/A	N/A	N/A	N/A	N/A	N/A	N/A	N/A	N/A	N/A	N/A	N/A	N/A	N/A	N/A	N/A	N/A	N/A	N/A	N/A	N/A	N/A	N/A	N/A	N/A	N/A	N/A	N/A	N/A	N/A	N/A	N/A	N/A	N/A	-0.896206	0.00159418
AT1G12460			4	-2.26159		N/A	N/A	N/A	N/A	N/A	N/A	N/A	N/A	N/A	N/A	-2.49747	0.000376984	-2.02572	0.00194329	N/A	N/A	-2.68878	0.00456994	N/A	N/A	N/A	N/A	N/A	N/A	N/A	N/A	N/A	N/A	N/A	N/A	-1.44068	0.0389575	N/A	N/A	N/A	N/A	N/A	N/A	N/A	N/A	N/A	N/A	N/A	N/A
AT1G12470			3	-1.04542		N/A	N/A	-1.72506	7.29094e-05	N/A	N/A	-1.04542	0.0134849	N/A	N/A	N/A	N/A	N/A	N/A	N/A	N/A	N/A	N/A	N/A	N/A	N/A	N/A	-0.681012	0.0391349	N/A	N/A	N/A	N/A	N/A	N/A	N/A	N/A	N/A	N/A	N/A	N/A	N/A	N/A	N/A	N/A	N/A	N/A	N/A	N/A
AT1G12480			2	0.876413		N/A	N/A	N/A	N/A	N/A	N/A	N/A	N/A	N/A	N/A	N/A	N/A	N/A	N/A	N/A	N/A	1.03258	0.0126838	N/A	N/A	N/A	N/A	N/A	N/A	N/A	N/A	N/A	N/A	N/A	N/A	N/A	N/A	N/A	N/A	N/A	N/A	N/A	N/A	N/A	N/A	N/A	N/A	N/A	N/A
AT1G12500	3	0.910866	6	-0.888168		0.910866	0.0072271	N/A	N/A	N/A	N/A	N/A	N/A	N/A	N/A	N/A	N/A	-0.675177	0.0280497	-1.12088	0.000159576	-0.856799	0.0198397	N/A	N/A	N/A	N/A	N/A	N/A	N/A	N/A	-1.05651	0.00313297	-0.919536	0.000440795	-0.790417	0.00210441	N/A	N/A	N/A	N/A	N/A	N/A	N/A	N/A	N/A	N/A	N/A	N/A
AT1G12520	1	0.745052	3	-0.799357		N/A	N/A	N/A	N/A	N/A	N/A	N/A	N/A	N/A	N/A	N/A	N/A	N/A	N/A	N/A	N/A	-0.799357	0.000243986	N/A	N/A	N/A	N/A	-0.833203	0.00261637	N/A	N/A	N/A	N/A	N/A	N/A	N/A	N/A	N/A	N/A	N/A	N/A	N/A	N/A	N/A	N/A	N/A	N/A	N/A	N/A
AT1G12530			1	-1.32568		N/A	N/A	-1.32568	0.000633891	N/A	N/A	N/A	N/A	N/A	N/A	N/A	N/A	N/A	N/A	N/A	N/A	N/A	N/A	N/A	N/A	N/A	N/A	N/A	N/A	N/A	N/A	N/A	N/A	N/A	N/A	N/A	N/A	N/A	N/A	N/A	N/A	N/A	N/A	N/A	N/A	N/A	N/A	N/A	N/A
AT1G12550			5	-1.51294		N/A	N/A	-2.17232	0.0189568	N/A	N/A	N/A	N/A	N/A	N/A	N/A	N/A	-1.51294	0.00274796	-1.32053	0.00734835	N/A	N/A	N/A	N/A	N/A	N/A	N/A	N/A	N/A	N/A	-1.37354	0.0346665	N/A	N/A	N/A	N/A	N/A	N/A	N/A	N/A	-1.61396	0.000253407	N/A	N/A	N/A	N/A	N/A	N/A
AT1G12580	4	0.983728	5	0.663197		N/A	N/A	N/A	N/A	0.76541	0.0130169	0.716584	0.00923296	N/A	N/A	N/A	N/A	N/A	N/A	N/A	N/A	0.612895	0.000870905	N/A	N/A	N/A	N/A	0.606048	0.00889134	N/A	N/A	0.663197	0.0186202	N/A	N/A	0.698793	0.00695933	N/A	N/A	N/A	N/A	N/A	N/A	0.781977	0.000637107	N/A	N/A	N/A	N/A
AT1G12610	1	-6.51936	3	-2.79191	response to freezing	N/A	N/A	N/A	N/A	-6.51936	4.80468e-09	-6.52362	1.05678e-09	N/A	N/A	N/A	N/A	N/A	N/A	N/A	N/A	-2.79191	5.99254e-12	N/A	N/A	N/A	N/A	N/A	N/A	N/A	N/A	2.66693	0.0185597	N/A	N/A	N/A	N/A	N/A	N/A	N/A	N/A	N/A	N/A	N/A	N/A	N/A	N/A	N/A	N/A
AT1G12630			2	2.62649		N/A	N/A	N/A	N/A	N/A	N/A	N/A	N/A	N/A	N/A	N/A	N/A	N/A	N/A	N/A	N/A	N/A	N/A	N/A	N/A	N/A	N/A	N/A	N/A	N/A	N/A	N/A	N/A	N/A	N/A	N/A	N/A	N/A	N/A	N/A	N/A	N/A	N/A	N/A	N/A	2.5605	9.45309e-05	2.69247	2.42697e-08
AT1G12650			7	0.860273		N/A	N/A	0.860273	0.00379535	N/A	N/A	1.40077	1.36948e-07	N/A	N/A	N/A	N/A	N/A	N/A	0.670479	0.0454008	N/A	N/A	N/A	N/A	N/A	N/A	0.863857	0.000118016	N/A	N/A	N/A	N/A	N/A	N/A	N/A	N/A	N/A	N/A	N/A	N/A	N/A	N/A	N/A	N/A	0.763214	0.00165047	0.981843	1.23043e-10
AT1G12672	1	-2.09688	5	-5.65625		N/A	N/A	N/A	N/A	N/A	N/A	N/A	N/A	N/A	N/A	-5.65625	0.000634211	-5.65625	0.000472798	-2.12263	0.0424364	N/A	N/A	N/A	N/A	N/A	N/A	N/A	N/A	N/A	N/A	N/A	N/A	-5.8447	0.0110044	-5.8447	0.00775771	N/A	N/A	N/A	N/A	N/A	N/A	N/A	N/A	N/A	N/A	N/A	N/A
AT1G12680			2	-0.0447464		N/A	N/A	N/A	N/A	N/A	N/A	N/A	N/A	N/A	N/A	N/A	N/A	N/A	N/A	N/A	N/A	0.829778	0.00129407	N/A	N/A	N/A	N/A	N/A	N/A	N/A	N/A	N/A	N/A	N/A	N/A	N/A	N/A	N/A	N/A	N/A	N/A	N/A	N/A	N/A	N/A	N/A	N/A	-0.91927	5.54909e-08
AT1G12710	4	0.849223	14	1.30111		0.805081	0.00156749	1.19521	2.05708e-09	N/A	N/A	-1.06221	0.000215823	1.85708	1.07776e-07	2.02184	8.26913e-10	1.3984	0.000212243	1.06338	0.0113047	1.10579	4.88075e-06	0.982609	0.000688375	0.893365	0.000144373	N/A	N/A	1.9138	1.01969e-08	1.96937	3.23328e-09	2.17889	3.87547e-08	2.12285	9.96846e-08	N/A	N/A	N/A	N/A	N/A	N/A	N/A	N/A	1.33726	0.00208805	1.26495	6.35908e-11
AT1G12730			8	-1.56991		N/A	N/A	-1.63866	1.32361e-06	N/A	N/A	-2.72916	2.24351e-08	N/A	N/A	1.52733	0.00670399	N/A	N/A	N/A	N/A	N/A	N/A	N/A	N/A	N/A	N/A	-1.50116	0.000616522	N/A	N/A	N/A	N/A	N/A	N/A	N/A	N/A	-2.0991	0.0095	-1.86	0.095	N/A	N/A	N/A	N/A	N/A	N/A	-1.3993	3.00259e-05
AT1G12740	1	0.723403				N/A	N/A	N/A	N/A	N/A	N/A	N/A	N/A	N/A	N/A	N/A	N/A	N/A	N/A	N/A	N/A	N/A	N/A	N/A	N/A	N/A	N/A	N/A	N/A	N/A	N/A	N/A	N/A	N/A	N/A	N/A	N/A	N/A	N/A	N/A	N/A	N/A	N/A	N/A	N/A	N/A	N/A	N/A	N/A
AT1G12750			3	0.984573		N/A	N/A	N/A	N/A	N/A	N/A	N/A	N/A	N/A	N/A	N/A	N/A	N/A	N/A	N/A	N/A	1.77091	0.00153778	N/A	N/A	N/A	N/A	N/A	N/A	N/A	N/A	0.964857	0.00832515	N/A	N/A	0.984573	0.0199513	N/A	N/A	N/A	N/A	N/A	N/A	N/A	N/A	N/A	N/A	N/A	N/A
AT1G12760			3	0.759281		N/A	N/A	N/A	N/A	N/A	N/A	N/A	N/A	N/A	N/A	N/A	N/A	N/A	N/A	N/A	N/A	0.790665	0.000149871	N/A	N/A	N/A	N/A	N/A	N/A	N/A	N/A	0.629761	0.04055	N/A	N/A	0.759281	0.0135874	N/A	N/A	N/A	N/A	N/A	N/A	N/A	N/A	N/A	N/A	N/A	N/A
AT1G12770			6	1.04205		N/A	N/A	N/A	N/A	N/A	N/A	N/A	N/A	N/A	N/A	N/A	N/A	N/A	N/A	N/A	N/A	N/A	N/A	N/A	N/A	N/A	N/A	N/A	N/A	0.691488	0.013887	0.602362	0.0492444	N/A	N/A	N/A	N/A	1.4799	0.0057	1.896	4.2e-09	N/A	N/A	N/A	N/A	N/A	N/A	1.03273	5.29397e-17
AT1G12780	1	1.315	11	-1.44068		N/A	N/A	-1.31652	1.75157e-08	N/A	N/A	-1.5323	6.30999e-05	N/A	N/A	1.07111	0.00370312	0.921982	0.0171635	N/A	N/A	-1.44068	1.73674e-10	N/A	N/A	N/A	N/A	-1.7885	3.41637e-11	0.900596	0.0325428	N/A	N/A	N/A	N/A	N/A	N/A	-2.5525	4.3e-05	-2.1322	0.0085	N/A	N/A	N/A	N/A	-1.01176	0.00194811	-1.45848	5.8856e-17
AT1G12790			2	-4.46006		N/A	N/A	-6.79123	1.60991e-08	N/A	N/A	N/A	N/A	N/A	N/A	N/A	N/A	N/A	N/A	N/A	N/A	N/A	N/A	N/A	N/A	N/A	N/A	-2.12889	0.000236337	N/A	N/A	N/A	N/A	N/A	N/A	N/A	N/A	N/A	N/A	N/A	N/A	N/A	N/A	N/A	N/A	N/A	N/A	N/A	N/A
AT1G12805	1	-1.7508	3	-2.29118		N/A	N/A	N/A	N/A	N/A	N/A	N/A	N/A	N/A	N/A	N/A	N/A	N/A	N/A	N/A	N/A	N/A	N/A	N/A	N/A	-1.7508	0.000127742	-6.14983	2.54098e-15	N/A	N/A	N/A	N/A	N/A	N/A	N/A	N/A	N/A	N/A	N/A	N/A	N/A	N/A	N/A	N/A	-2.29118	0.0451468	N/A	N/A
AT1G12810	1	0.725018				N/A	N/A	N/A	N/A	N/A	N/A	N/A	N/A	N/A	N/A	N/A	N/A	N/A	N/A	N/A	N/A	N/A	N/A	N/A	N/A	N/A	N/A	N/A	N/A	N/A	N/A	N/A	N/A	N/A	N/A	N/A	N/A	N/A	N/A	N/A	N/A	N/A	N/A	N/A	N/A	N/A	N/A	N/A	N/A
AT1G12830			3	-7.67837		N/A	N/A	N/A	N/A	N/A	N/A	N/A	N/A	N/A	N/A	N/A	N/A	N/A	N/A	N/A	N/A	N/A	N/A	N/A	N/A	N/A	N/A	N/A	N/A	N/A	N/A	-7.33744	0.000853749	-8.41751	5.0407e-05	N/A	N/A	N/A	N/A	N/A	N/A	-7.67837	0.000201483	N/A	N/A	N/A	N/A	N/A	N/A
AT1G12845	2	-1.5478	8	1.47254		-1.93175	0.00599935	-1.19999	0.030134	N/A	N/A	N/A	N/A	N/A	N/A	N/A	N/A	1.49792	0.0283145	1.75981	0.00516011	4.41538	7.67408e-11	0.823508	0.0394182	N/A	N/A	N/A	N/A	N/A	N/A	N/A	N/A	N/A	N/A	N/A	N/A	N/A	N/A	N/A	N/A	N/A	N/A	N/A	N/A	1.44715	0.00144054	1.61789	1.02736e-09
AT1G12850			1	0.688156		N/A	N/A	N/A	N/A	N/A	N/A	N/A	N/A	N/A	N/A	N/A	N/A	N/A	N/A	N/A	N/A	N/A	N/A	N/A	N/A	N/A	N/A	N/A	N/A	N/A	N/A	N/A	N/A	N/A	N/A	N/A	N/A	N/A	N/A	N/A	N/A	N/A	N/A	N/A	N/A	N/A	N/A	0.688156	6.72387e-06
AT1G12880			2	0.148474		N/A	N/A	-0.848019	0.0390966	N/A	N/A	1.14497	0.00158648	N/A	N/A	N/A	N/A	N/A	N/A	N/A	N/A	N/A	N/A	N/A	N/A	N/A	N/A	N/A	N/A	N/A	N/A	N/A	N/A	N/A	N/A	N/A	N/A	N/A	N/A	N/A	N/A	N/A	N/A	N/A	N/A	N/A	N/A	N/A	N/A
AT1G12900			4	-0.729476		N/A	N/A	N/A	N/A	N/A	N/A	N/A	N/A	N/A	N/A	N/A	N/A	N/A	N/A	-0.611645	0.00012377	N/A	N/A	N/A	N/A	N/A	N/A	N/A	N/A	N/A	N/A	N/A	N/A	N/A	N/A	-0.618258	9.53935e-07	N/A	N/A	N/A	N/A	N/A	N/A	N/A	N/A	-0.840693	1.9812e-05	-1.86537	5.51504e-48
AT1G12910	1	-0.687382	4	-1.02915		N/A	N/A	-1.23399	0.000483158	N/A	N/A	N/A	N/A	N/A	N/A	N/A	N/A	N/A	N/A	N/A	N/A	-1.44205	4.30309e-09	N/A	N/A	N/A	N/A	-0.824319	0.00510653	N/A	N/A	N/A	N/A	N/A	N/A	N/A	N/A	N/A	N/A	N/A	N/A	N/A	N/A	N/A	N/A	N/A	N/A	-0.598033	0.00155708
AT1G12920			3	0.695912		N/A	N/A	0.656827	0.00163192	N/A	N/A	0.744386	0.000145413	N/A	N/A	N/A	N/A	N/A	N/A	N/A	N/A	N/A	N/A	N/A	N/A	N/A	N/A	N/A	N/A	N/A	N/A	N/A	N/A	N/A	N/A	N/A	N/A	N/A	N/A	N/A	N/A	N/A	N/A	N/A	N/A	N/A	N/A	0.695912	2.02023e-08
AT1G12930			1	-1.2871		N/A	N/A	-1.2871	0.00351541	N/A	N/A	N/A	N/A	N/A	N/A	N/A	N/A	N/A	N/A	N/A	N/A	N/A	N/A	N/A	N/A	N/A	N/A	N/A	N/A	N/A	N/A	N/A	N/A	N/A	N/A	N/A	N/A	N/A	N/A	N/A	N/A	N/A	N/A	N/A	N/A	N/A	N/A	N/A	N/A
AT1G12940			2	-0.152068		N/A	N/A	N/A	N/A	N/A	N/A	N/A	N/A	N/A	N/A	N/A	N/A	N/A	N/A	N/A	N/A	N/A	N/A	-4.12978	0.000632698	N/A	N/A	N/A	N/A	N/A	N/A	N/A	N/A	N/A	N/A	N/A	N/A	N/A	N/A	N/A	N/A	N/A	N/A	N/A	N/A	3.82565	0.0456436	N/A	N/A
AT1G12950	1	2.20717				N/A	N/A	N/A	N/A	N/A	N/A	N/A	N/A	N/A	N/A	N/A	N/A	N/A	N/A	N/A	N/A	N/A	N/A	N/A	N/A	N/A	N/A	N/A	N/A	N/A	N/A	N/A	N/A	N/A	N/A	N/A	N/A	N/A	N/A	N/A	N/A	N/A	N/A	N/A	N/A	N/A	N/A	N/A	N/A
AT1G12990	3	0.782779	1	-0.637008		0.782779	0.0333727	N/A	N/A	N/A	N/A	N/A	N/A	N/A	N/A	N/A	N/A	N/A	N/A	N/A	N/A	N/A	N/A	N/A	N/A	N/A	N/A	N/A	N/A	-0.637008	0.0289652	N/A	N/A	N/A	N/A	N/A	N/A	N/A	N/A	N/A	N/A	N/A	N/A	N/A	N/A	N/A	N/A	N/A	N/A
AT1G13000	1	0.725513	5	1.14377		N/A	N/A	-1.05652	0.000783364	N/A	N/A	N/A	N/A	N/A	N/A	1.75214	2.48538e-07	1.63352	2.90744e-06	1.14377	0.00516095	N/A	N/A	N/A	N/A	N/A	N/A	N/A	N/A	N/A	N/A	N/A	N/A	N/A	N/A	N/A	N/A	N/A	N/A	N/A	N/A	N/A	N/A	N/A	N/A	N/A	N/A	0.642086	0.000323081
AT1G13020	1	0.713325				N/A	N/A	N/A	N/A	N/A	N/A	N/A	N/A	N/A	N/A	N/A	N/A	N/A	N/A	N/A	N/A	N/A	N/A	N/A	N/A	N/A	N/A	N/A	N/A	N/A	N/A	N/A	N/A	N/A	N/A	N/A	N/A	N/A	N/A	N/A	N/A	N/A	N/A	N/A	N/A	N/A	N/A	N/A	N/A
AT1G13030			7	1.20051		N/A	N/A	N/A	N/A	N/A	N/A	2.12909	2.11294e-09	N/A	N/A	N/A	N/A	N/A	N/A	1.20051	0.0349253	N/A	N/A	N/A	N/A	N/A	N/A	1.59132	4.68418e-08	N/A	N/A	N/A	N/A	N/A	N/A	N/A	N/A	1.9822	4.8e-06	N/A	N/A	1.09306	7.53781e-05	N/A	N/A	1.03367	0.00176367	0.966877	4.70877e-11
AT1G13040			2	0.937151		N/A	N/A	N/A	N/A	N/A	N/A	N/A	N/A	N/A	N/A	N/A	N/A	N/A	N/A	N/A	N/A	N/A	N/A	N/A	N/A	N/A	N/A	N/A	N/A	N/A	N/A	N/A	N/A	N/A	N/A	N/A	N/A	N/A	N/A	N/A	N/A	1.21909	0.0162417	N/A	N/A	N/A	N/A	0.655212	0.00611619
AT1G13050	1	1.00962	2	1.08429		N/A	N/A	N/A	N/A	N/A	N/A	N/A	N/A	N/A	N/A	N/A	N/A	N/A	N/A	N/A	N/A	N/A	N/A	N/A	N/A	N/A	N/A	N/A	N/A	N/A	N/A	N/A	N/A	N/A	N/A	N/A	N/A	N/A	N/A	N/A	N/A	N/A	N/A	N/A	N/A	1.01783	0.00376104	1.15076	2.09921e-06
AT1G13060			1	0.70522		N/A	N/A	N/A	N/A	N/A	N/A	N/A	N/A	N/A	N/A	N/A	N/A	N/A	N/A	N/A	N/A	N/A	N/A	N/A	N/A	N/A	N/A	N/A	N/A	N/A	N/A	N/A	N/A	N/A	N/A	N/A	N/A	N/A	N/A	N/A	N/A	N/A	N/A	N/A	N/A	N/A	N/A	0.70522	3.12529e-07
AT1G13080	7	-1.51315	14	-1.91808		-1.51315	0.000568561	-1.52493	9.46626e-05	-1.5196	0.0171049	-1.60037	0.00392613	-1.54615	1.02416e-07	-2.99282	5.71327e-18	-1.76889	9.75445e-10	-1.00221	0.000182092	-3.00108	1.14913e-12	N/A	N/A	-1.53083	6.17162e-06	-2.40092	1.83949e-11	-1.78075	0.000149299	-2.31263	4.60316e-06	-1.9716	5.4624e-11	-1.86457	2.91281e-10	N/A	N/A	N/A	N/A	N/A	N/A	-1.05038	0.00160244	-2.26919	1.20549e-11	-2.86663	3.21653e-60
AT1G13090	4	-0.973884	12	-0.805428		-0.772417	0.00328963	-1.4266	4.18173e-09	-1.1209	0.000349068	-0.637908	0.027704	N/A	N/A	-0.905313	0.000466022	-0.704928	0.00605272	N/A	N/A	-0.841764	2.24284e-06	N/A	N/A	N/A	N/A	-0.776319	0.000319065	-0.742709	0.00686349	-0.817003	0.00300555	-0.728879	0.0107973	-0.793853	0.00347221	N/A	N/A	N/A	N/A	N/A	N/A	N/A	N/A	-1.1343	1.1101e-05	-1.57766	1.28128e-23
AT1G13100	1	1.08217	3	-1.24885		N/A	N/A	-1.7272	0.000573411	N/A	N/A	N/A	N/A	N/A	N/A	N/A	N/A	N/A	N/A	N/A	N/A	-0.96216	0.0287351	N/A	N/A	N/A	N/A	N/A	N/A	N/A	N/A	N/A	N/A	N/A	N/A	-1.24885	0.0134882	N/A	N/A	N/A	N/A	N/A	N/A	N/A	N/A	N/A	N/A	N/A	N/A
AT1G13110	3	1.05362	6	-0.841072		N/A	N/A	-1.20488	2.02367e-09	N/A	N/A	-0.697391	0.000376363	1.05362	0.00028397	1.45817	3.46741e-09	0.915779	0.00127696	N/A	N/A	-0.984753	1.701e-07	N/A	N/A	N/A	N/A	-1.15786	7.0521e-09	N/A	N/A	N/A	N/A	N/A	N/A	N/A	N/A	N/A	N/A	N/A	N/A	N/A	N/A	N/A	N/A	N/A	N/A	N/A	N/A
AT1G13120			7	0.771006		N/A	N/A	N/A	N/A	N/A	N/A	1.02927	0.00119024	N/A	N/A	N/A	N/A	N/A	N/A	0.766477	0.0365665	0.758021	0.00736218	N/A	N/A	N/A	N/A	0.856301	0.00127992	N/A	N/A	N/A	N/A	N/A	N/A	N/A	N/A	N/A	N/A	N/A	N/A	0.771006	0.00552751	N/A	N/A	0.705022	0.00951269	0.860367	8.5395e-11
AT1G13145	1	-0.821438	5	-2.02319		N/A	N/A	-2.02319	0.000178334	N/A	N/A	-1.86224	0.000286718	N/A	N/A	N/A	N/A	N/A	N/A	N/A	N/A	-5.03719	6.26375e-18	N/A	N/A	N/A	N/A	N/A	N/A	N/A	N/A	N/A	N/A	N/A	N/A	-3.28387	0.000210443	N/A	N/A	N/A	N/A	N/A	N/A	N/A	N/A	N/A	N/A	-1.29566	0.00042077
AT1G13160	1	0.6421	10	1.22609		N/A	N/A	1.08277	0.00459058	N/A	N/A	1.75978	2.35641e-11	N/A	N/A	N/A	N/A	1.21041	0.0031709	1.24177	0.00214728	N/A	N/A	N/A	N/A	N/A	N/A	1.12143	8.84277e-07	N/A	N/A	N/A	N/A	N/A	N/A	N/A	N/A	2.3067	6.1e-05	1.8331	0.041	N/A	N/A	N/A	N/A	1.11198	1.87215e-07	1.36613	1.43242e-26
AT1G13170			2	-0.995086		N/A	N/A	-2.89964	0.00168748	N/A	N/A	N/A	N/A	N/A	N/A	N/A	N/A	N/A	N/A	N/A	N/A	N/A	N/A	N/A	N/A	N/A	N/A	N/A	N/A	0.909467	0.0425523	N/A	N/A	N/A	N/A	N/A	N/A	N/A	N/A	N/A	N/A	N/A	N/A	N/A	N/A	N/A	N/A	N/A	N/A
AT1G13180	1	0.739285	4	1.24424		N/A	N/A	N/A	N/A	N/A	N/A	N/A	N/A	N/A	N/A	1.40061	0.0166112	1.39251	0.0148803	N/A	N/A	1.09597	0.000462912	N/A	N/A	N/A	N/A	N/A	N/A	N/A	N/A	N/A	N/A	N/A	N/A	1.03263	0.0389185	N/A	N/A	N/A	N/A	N/A	N/A	N/A	N/A	N/A	N/A	N/A	N/A
AT1G13190			2	-1.00386		N/A	N/A	-1.35629	1.75359e-06	N/A	N/A	N/A	N/A	N/A	N/A	N/A	N/A	N/A	N/A	N/A	N/A	N/A	N/A	N/A	N/A	N/A	N/A	-0.651434	0.0212997	N/A	N/A	N/A	N/A	N/A	N/A	N/A	N/A	N/A	N/A	N/A	N/A	N/A	N/A	N/A	N/A	N/A	N/A	N/A	N/A
AT1G13195			3	0.783727		N/A	N/A	0.772502	0.0358923	N/A	N/A	N/A	N/A	N/A	N/A	N/A	N/A	N/A	N/A	N/A	N/A	0.783727	0.00209943	N/A	N/A	N/A	N/A	N/A	N/A	N/A	N/A	N/A	N/A	N/A	N/A	1.30649	0.0189977	N/A	N/A	N/A	N/A	N/A	N/A	N/A	N/A	N/A	N/A	N/A	N/A
AT1G13210	5	1.09158	8	0.669664		N/A	N/A	-1.65732	2.183e-10	N/A	N/A	-1.48587	0.00180686	1.21604	0.0314288	2.18445	1.05365e-08	1.93579	1.24236e-06	N/A	N/A	1.03022	5.79441e-11	N/A	N/A	0.750051	0.00106879	-0.950756	0.000638172	N/A	N/A	0.724374	0.00460527	N/A	N/A	N/A	N/A	N/A	N/A	N/A	N/A	N/A	N/A	0.975945	0.0166604	N/A	N/A	0.614955	8.81012e-05
AT1G13220			1	-1.53067		N/A	N/A	-1.53067	0.00427995	N/A	N/A	N/A	N/A	N/A	N/A	N/A	N/A	N/A	N/A	N/A	N/A	N/A	N/A	N/A	N/A	N/A	N/A	N/A	N/A	N/A	N/A	N/A	N/A	N/A	N/A	N/A	N/A	N/A	N/A	N/A	N/A	N/A	N/A	N/A	N/A	N/A	N/A	N/A	N/A
AT1G13245	3	0.603815	7	-0.877857		N/A	N/A	N/A	N/A	N/A	N/A	N/A	N/A	N/A	N/A	N/A	N/A	N/A	N/A	-0.832062	0.0297127	N/A	N/A	0.687733	0.000787768	-0.900871	0.000317105	-0.877857	0.000114958	N/A	N/A	N/A	N/A	-0.920249	0.00776291	N/A	N/A	-3.4199	1.2e-13	-3.2793	3.4e-12	N/A	N/A	N/A	N/A	N/A	N/A	-0.598461	0.000434039
AT1G13250			4	-1.51672		N/A	N/A	-2.00277	0.0218648	N/A	N/A	N/A	N/A	N/A	N/A	N/A	N/A	-1.03068	0.0431667	N/A	N/A	-2.25027	0.00884278	N/A	N/A	N/A	N/A	N/A	N/A	N/A	N/A	N/A	N/A	N/A	N/A	-0.85376	0.0092383	N/A	N/A	N/A	N/A	N/A	N/A	N/A	N/A	N/A	N/A	N/A	N/A
AT1G13260	7	1.57011	7	0.728736		0.843294	3.96688e-07	1.33826	2.86764e-22	1.57011	6.12114e-19	0.701413	0.00169218	0.605405	0.000988432	0.728736	7.1553e-06	N/A	N/A	-0.628965	0.0034633	N/A	N/A	N/A	N/A	0.687537	0.000466855	N/A	N/A	N/A	N/A	N/A	N/A	N/A	N/A	0.654432	0.0112916	N/A	N/A	N/A	N/A	N/A	N/A	1.78816	5.81089e-16	1.3058	1.07443e-07	1.90873	1.6427e-44
AT1G13270			4	0.792135		N/A	N/A	N/A	N/A	N/A	N/A	N/A	N/A	N/A	N/A	N/A	N/A	0.798094	0.00300323	0.653628	0.0229606	N/A	N/A	N/A	N/A	N/A	N/A	N/A	N/A	0.96556	8.64939e-06	0.786176	0.00114474	N/A	N/A	N/A	N/A	N/A	N/A	N/A	N/A	N/A	N/A	N/A	N/A	N/A	N/A	N/A	N/A
AT1G13280	1	-0.794919	6	-0.91381		N/A	N/A	-0.903825	0.00559966	N/A	N/A	-1.87002	9.74685e-06	N/A	N/A	N/A	N/A	N/A	N/A	N/A	N/A	-0.923796	0.00286831	N/A	N/A	N/A	N/A	-0.703842	0.00404716	N/A	N/A	N/A	N/A	N/A	N/A	N/A	N/A	-1.5964	0.00092	N/A	N/A	N/A	N/A	N/A	N/A	N/A	N/A	N/A	N/A
AT1G13300			3	-1.34472		N/A	N/A	N/A	N/A	N/A	N/A	N/A	N/A	N/A	N/A	N/A	N/A	N/A	N/A	N/A	N/A	N/A	N/A	N/A	N/A	N/A	N/A	-1.37871	2.0953e-05	N/A	N/A	N/A	N/A	N/A	N/A	N/A	N/A	N/A	N/A	N/A	N/A	N/A	N/A	N/A	N/A	-0.912262	3.87304e-05	-1.34472	5.65984e-17
AT1G13310			2	3.45101		N/A	N/A	N/A	N/A	N/A	N/A	N/A	N/A	N/A	N/A	N/A	N/A	N/A	N/A	N/A	N/A	2.94564	0.00014675	N/A	N/A	N/A	N/A	N/A	N/A	N/A	N/A	N/A	N/A	N/A	N/A	N/A	N/A	N/A	N/A	N/A	N/A	N/A	N/A	N/A	N/A	3.95638	0.0336644	N/A	N/A
AT1G13330			6	2.29488		N/A	N/A	N/A	N/A	N/A	N/A	N/A	N/A	N/A	N/A	N/A	N/A	2.30262	0.0362922	2.28715	0.0367501	1.73759	0.00576731	N/A	N/A	N/A	N/A	N/A	N/A	2.60018	0.0028806	2.87965	0.000361103	N/A	N/A	N/A	N/A	N/A	N/A	N/A	N/A	N/A	N/A	N/A	N/A	N/A	N/A	N/A	N/A
AT1G13340			6	1.16398		N/A	N/A	N/A	N/A	N/A	N/A	N/A	N/A	N/A	N/A	N/A	N/A	N/A	N/A	N/A	N/A	1.41015	2.29674e-17	-1.08035	0.0238298	N/A	N/A	N/A	N/A	-1.09442	0.000129525	N/A	N/A	N/A	N/A	2.29531	4.05132e-08	N/A	N/A	N/A	N/A	N/A	N/A	N/A	N/A	1.13475	0.0169684	1.1932	2.41662e-07
AT1G13360	2	-1.1018	2	0.376814		N/A	N/A	1.4559	1.50267e-08	N/A	N/A	N/A	N/A	N/A	N/A	N/A	N/A	N/A	N/A	N/A	N/A	N/A	N/A	N/A	N/A	N/A	N/A	N/A	N/A	N/A	N/A	N/A	N/A	N/A	N/A	N/A	N/A	N/A	N/A	N/A	N/A	N/A	N/A	-0.723594	0.00521434	-0.702271	0.00164641	N/A	N/A
AT1G13370			1	-6.2442		N/A	N/A	N/A	N/A	N/A	N/A	N/A	N/A	N/A	N/A	N/A	N/A	N/A	N/A	N/A	N/A	N/A	N/A	N/A	N/A	N/A	N/A	N/A	N/A	-6.2442	1.06139e-05	N/A	N/A	N/A	N/A	N/A	N/A	N/A	N/A	N/A	N/A	N/A	N/A	N/A	N/A	N/A	N/A	N/A	N/A
AT1G13380			3	-0.866918		N/A	N/A	-1.40855	0.000135352	N/A	N/A	N/A	N/A	N/A	N/A	N/A	N/A	-0.866918	0.0499214	N/A	N/A	-0.790805	0.00041651	N/A	N/A	N/A	N/A	N/A	N/A	N/A	N/A	N/A	N/A	N/A	N/A	N/A	N/A	N/A	N/A	N/A	N/A	N/A	N/A	N/A	N/A	N/A	N/A	N/A	N/A
AT1G13390	4	1.01849	4	0.933792		N/A	N/A	0.791254	1.6633e-05	1.10362	0.000192835	N/A	N/A	1.31615	8.47584e-05	1.57913	8.42132e-08	1.07633	0.0018594	N/A	N/A	0.592513	0.0154806	N/A	N/A	0.69023	0.0117248	N/A	N/A	N/A	N/A	N/A	N/A	N/A	N/A	N/A	N/A	N/A	N/A	N/A	N/A	N/A	N/A	N/A	N/A	N/A	N/A	N/A	N/A
AT1G13410			5	2.07538		N/A	N/A	N/A	N/A	N/A	N/A	N/A	N/A	N/A	N/A	N/A	N/A	N/A	N/A	N/A	N/A	N/A	N/A	N/A	N/A	N/A	N/A	1.49134	0.0333859	N/A	N/A	2.67392	0.0071798	N/A	N/A	2.13634	0.0328274	N/A	N/A	1.9136	0.061	2.07538	0.00178544	N/A	N/A	N/A	N/A	N/A	N/A
AT1G13420	1	-0.648957	2	-1.05602		N/A	N/A	N/A	N/A	N/A	N/A	N/A	N/A	N/A	N/A	N/A	N/A	N/A	N/A	N/A	N/A	N/A	N/A	N/A	N/A	N/A	N/A	-1.0841	0.0333421	N/A	N/A	N/A	N/A	N/A	N/A	N/A	N/A	N/A	N/A	N/A	N/A	N/A	N/A	N/A	N/A	N/A	N/A	-1.02794	0.000808974
AT1G13430			2	-0.329371		N/A	N/A	N/A	N/A	N/A	N/A	N/A	N/A	N/A	N/A	N/A	N/A	N/A	N/A	N/A	N/A	N/A	N/A	2.17671	0.0315334	N/A	N/A	N/A	N/A	N/A	N/A	N/A	N/A	N/A	N/A	N/A	N/A	N/A	N/A	N/A	N/A	N/A	N/A	N/A	N/A	-2.83545	0.0181149	N/A	N/A
AT1G13440	1	-0.602923				N/A	N/A	N/A	N/A	N/A	N/A	N/A	N/A	N/A	N/A	N/A	N/A	N/A	N/A	N/A	N/A	N/A	N/A	N/A	N/A	N/A	N/A	N/A	N/A	N/A	N/A	N/A	N/A	N/A	N/A	N/A	N/A	N/A	N/A	N/A	N/A	N/A	N/A	-0.602923	0.0106212	N/A	N/A	N/A	N/A
AT1G13448	1	-1.38176	9	-3.11389		-1.38176	0.000839887	-3.39375	4.07558e-12	N/A	N/A	-3.15891	0.0269094	N/A	N/A	N/A	N/A	N/A	N/A	N/A	N/A	N/A	N/A	N/A	N/A	N/A	N/A	-3.81732	2.87211e-05	2.59351	1.53659e-06	N/A	N/A	N/A	N/A	-5.73057	0.000406405	-2.6388	0.018	N/A	N/A	N/A	N/A	N/A	N/A	-3.11389	0.00505737	-1.41615	0.00127326
AT1G13450			4	-0.838146		N/A	N/A	-0.897882	0.00033636	N/A	N/A	N/A	N/A	N/A	N/A	N/A	N/A	N/A	N/A	N/A	N/A	-0.84053	0.0027339	N/A	N/A	N/A	N/A	-0.754581	0.00706407	N/A	N/A	N/A	N/A	N/A	N/A	N/A	N/A	N/A	N/A	N/A	N/A	N/A	N/A	N/A	N/A	N/A	N/A	-0.835763	1.50542e-06
AT1G13470			4	-1.62721		N/A	N/A	N/A	N/A	N/A	N/A	N/A	N/A	N/A	N/A	N/A	N/A	N/A	N/A	N/A	N/A	N/A	N/A	-2.46749	0.000343328	N/A	N/A	N/A	N/A	-1.15126	1.33784e-11	N/A	N/A	-0.943492	3.97584e-08	N/A	N/A	N/A	N/A	N/A	N/A	N/A	N/A	N/A	N/A	N/A	N/A	N/A	N/A
AT1G13480	1	3.68829	4	4.38453		N/A	N/A	N/A	N/A	N/A	N/A	N/A	N/A	N/A	N/A	N/A	N/A	N/A	N/A	N/A	N/A	2.8298	0.000118013	-1.73549	0.00593648	N/A	N/A	N/A	N/A	N/A	N/A	N/A	N/A	N/A	N/A	N/A	N/A	N/A	N/A	N/A	N/A	N/A	N/A	3.68829	0.00283715	5.93925	8.06387e-21	6.466	7.52372e-86
AT1G13510			1	1.53549		N/A	N/A	N/A	N/A	N/A	N/A	N/A	N/A	N/A	N/A	N/A	N/A	N/A	N/A	N/A	N/A	N/A	N/A	N/A	N/A	N/A	N/A	N/A	N/A	N/A	N/A	N/A	N/A	N/A	N/A	N/A	N/A	N/A	N/A	N/A	N/A	N/A	N/A	N/A	N/A	1.53549	0.0368534	N/A	N/A
AT1G13520			3	3.19215		N/A	N/A	N/A	N/A	N/A	N/A	N/A	N/A	N/A	N/A	N/A	N/A	N/A	N/A	N/A	N/A	N/A	N/A	N/A	N/A	N/A	N/A	N/A	N/A	N/A	N/A	N/A	N/A	N/A	N/A	4.05009	0.0029581	N/A	N/A	N/A	N/A	N/A	N/A	N/A	N/A	3.028	2.36123e-09	3.19215	6.91937e-15
AT1G13530			3	2.46796		N/A	N/A	N/A	N/A	N/A	N/A	N/A	N/A	N/A	N/A	N/A	N/A	N/A	N/A	N/A	N/A	1.95298	0.00645283	N/A	N/A	N/A	N/A	N/A	N/A	N/A	N/A	N/A	N/A	N/A	N/A	N/A	N/A	N/A	N/A	N/A	N/A	N/A	N/A	N/A	N/A	2.53386	0.00162603	2.46796	8.65996e-10
AT1G13540			5	-3.51811		N/A	N/A	N/A	N/A	N/A	N/A	N/A	N/A	N/A	N/A	N/A	N/A	N/A	N/A	N/A	N/A	1.83263	0.0251368	N/A	N/A	N/A	N/A	N/A	N/A	-5.18719	0.00631343	N/A	N/A	-3.51811	0.0238993	-5.27992	0.00355672	N/A	N/A	N/A	N/A	N/A	N/A	N/A	N/A	2.76187	0.0160953	N/A	N/A
AT1G13560	1	0.618943	5	0.826426		0.618943	0.00771524	N/A	N/A	N/A	N/A	N/A	N/A	N/A	N/A	0.960544	3.2008e-08	0.722177	0.000130037	N/A	N/A	0.826426	1.00086e-08	N/A	N/A	N/A	N/A	N/A	N/A	N/A	N/A	N/A	N/A	N/A	N/A	N/A	N/A	N/A	N/A	N/A	N/A	N/A	N/A	N/A	N/A	N/A	N/A	0.616851	1.60216e-06
AT1G13570	1	-0.709123	3	-1.34503		N/A	N/A	N/A	N/A	N/A	N/A	N/A	N/A	N/A	N/A	N/A	N/A	N/A	N/A	N/A	N/A	-1.34503	0.000754949	N/A	N/A	N/A	N/A	N/A	N/A	N/A	N/A	N/A	N/A	N/A	N/A	N/A	N/A	N/A	N/A	N/A	N/A	N/A	N/A	N/A	N/A	N/A	N/A	-1.45486	2.19942e-12
AT1G13607			1	-2.50028		N/A	N/A	N/A	N/A	N/A	N/A	N/A	N/A	N/A	N/A	N/A	N/A	N/A	N/A	N/A	N/A	N/A	N/A	N/A	N/A	N/A	N/A	N/A	N/A	N/A	N/A	N/A	N/A	N/A	N/A	N/A	N/A	N/A	N/A	N/A	N/A	N/A	N/A	N/A	N/A	-2.50028	0.0434874	N/A	N/A
AT1G13608	1	-1.14135	3	-1.96082		N/A	N/A	N/A	N/A	N/A	N/A	2.08433	0.0111419	N/A	N/A	N/A	N/A	N/A	N/A	N/A	N/A	N/A	N/A	N/A	N/A	N/A	N/A	N/A	N/A	N/A	N/A	N/A	N/A	N/A	N/A	N/A	N/A	N/A	N/A	N/A	N/A	-2.0269	0.0196478	N/A	N/A	N/A	N/A	-1.96082	1.0444e-05
AT1G13609	4	-1.0063	5	-1.2049		N/A	N/A	-5.45042	0.00074628	-2.16354	2.19356e-16	N/A	N/A	N/A	N/A	N/A	N/A	N/A	N/A	N/A	N/A	N/A	N/A	N/A	N/A	N/A	N/A	N/A	N/A	N/A	N/A	N/A	N/A	N/A	N/A	N/A	N/A	N/A	N/A	N/A	N/A	-0.89263	3.21275e-05	-0.71188	0.000244151	-0.76579	1.39871e-05	-1.2049	2.34446e-17
AT1G13620			1	-3.81915		N/A	N/A	N/A	N/A	N/A	N/A	N/A	N/A	N/A	N/A	N/A	N/A	N/A	N/A	N/A	N/A	N/A	N/A	N/A	N/A	N/A	N/A	N/A	N/A	N/A	N/A	N/A	N/A	N/A	N/A	N/A	N/A	N/A	N/A	N/A	N/A	N/A	N/A	N/A	N/A	-3.81915	0.046619	N/A	N/A
AT1G13640			5	1.09262		N/A	N/A	0.613368	0.0281137	N/A	N/A	N/A	N/A	N/A	N/A	N/A	N/A	N/A	N/A	N/A	N/A	N/A	N/A	N/A	N/A	N/A	N/A	N/A	N/A	1.20054	0.0005144	1.31431	8.70254e-05	0.854546	0.017194	1.09262	0.000374222	N/A	N/A	N/A	N/A	N/A	N/A	N/A	N/A	N/A	N/A	N/A	N/A
AT1G13650	4	-1.22719	15	-3.85547		-1.20257	0.00458563	-4.77916	5.08222e-15	N/A	N/A	-3.87829	2.83405e-16	N/A	N/A	-2.20679	1.9735e-08	-4.01027	7.8436e-18	-3.03658	2.92295e-13	N/A	N/A	2.68373	2.64202e-06	-1.25182	5.93863e-07	-4.51635	4.64837e-32	-3.85547	1.16437e-16	-2.77165	5.99725e-12	N/A	N/A	N/A	N/A	-4.7668	8.5e-06	-3.6243	0.0068	-1.10348	1.58382e-07	N/A	N/A	-4.89902	4.5959e-32	-5.59313	5.62634e-175
AT1G13670	3	1.81405	2	-0.243215		N/A	N/A	N/A	N/A	N/A	N/A	N/A	N/A	N/A	N/A	N/A	N/A	N/A	N/A	N/A	N/A	N/A	N/A	0.877383	0.00678861	N/A	N/A	-1.36381	0.00306119	N/A	N/A	N/A	N/A	N/A	N/A	N/A	N/A	N/A	N/A	N/A	N/A	N/A	N/A	1.34415	1.91149e-05	N/A	N/A	N/A	N/A
AT1G13690			1	0.654989		N/A	N/A	N/A	N/A	N/A	N/A	N/A	N/A	N/A	N/A	N/A	N/A	N/A	N/A	N/A	N/A	N/A	N/A	N/A	N/A	N/A	N/A	N/A	N/A	N/A	N/A	N/A	N/A	N/A	N/A	N/A	N/A	N/A	N/A	N/A	N/A	N/A	N/A	N/A	N/A	N/A	N/A	0.654989	0.000165
AT1G13700	3	-1.24004	9	-3.1749		-1.34777	0.0040491	-3.90791	2.09172e-11	-1.24004	0.0099816	-5.41873	3.00165e-13	N/A	N/A	N/A	N/A	N/A	N/A	N/A	N/A	-4.57836	2.35594e-14	N/A	N/A	N/A	N/A	-4.18769	5.27463e-14	N/A	N/A	N/A	N/A	-0.857115	0.0277999	-3.13715	9.45535e-12	-3.1749	0.00072	N/A	N/A	N/A	N/A	N/A	N/A	-1.76182	0.00338913	-2.15909	7.66294e-14
AT1G13730	1	1.01584	3	0.899902		N/A	N/A	1.00587	0.00415325	1.01584	0.00014554	0.899902	0.000499617	N/A	N/A	N/A	N/A	N/A	N/A	N/A	N/A	N/A	N/A	N/A	N/A	N/A	N/A	N/A	N/A	N/A	N/A	N/A	N/A	N/A	N/A	N/A	N/A	N/A	N/A	N/A	N/A	N/A	N/A	N/A	N/A	N/A	N/A	N/A	N/A
AT1G13740	6	1.15331	4	1.18097		1.14671	0.0322742	N/A	N/A	N/A	N/A	N/A	N/A	1.26259	0.000919155	1.19746	0.00110548	1.16448	0.00145148	N/A	N/A	N/A	N/A	N/A	N/A	1.12965	0.00464124	N/A	N/A	1.59101	0.00244751	N/A	N/A	N/A	N/A	N/A	N/A	N/A	N/A	N/A	N/A	N/A	N/A	1.15991	0.000113483	N/A	N/A	0.656332	2.70541e-05
AT1G13750			7	-1.33327		N/A	N/A	-2.80582	6.60229e-06	N/A	N/A	N/A	N/A	N/A	N/A	N/A	N/A	N/A	N/A	N/A	N/A	-0.798747	0.0405516	-1.50449	0.00686369	N/A	N/A	N/A	N/A	-0.941657	0.0218991	-0.995109	0.0157739	N/A	N/A	-1.33327	0.00252064	N/A	N/A	N/A	N/A	N/A	N/A	N/A	N/A	N/A	N/A	N/A	N/A
AT1G13770			1	-1.03407		N/A	N/A	-1.03407	0.0265216	N/A	N/A	N/A	N/A	N/A	N/A	N/A	N/A	N/A	N/A	N/A	N/A	N/A	N/A	N/A	N/A	N/A	N/A	N/A	N/A	N/A	N/A	N/A	N/A	N/A	N/A	N/A	N/A	N/A	N/A	N/A	N/A	N/A	N/A	N/A	N/A	N/A	N/A	N/A	N/A
AT1G13810			2	1.14835		N/A	N/A	N/A	N/A	N/A	N/A	1.16911	0.0137803	N/A	N/A	N/A	N/A	N/A	N/A	N/A	N/A	N/A	N/A	N/A	N/A	N/A	N/A	1.12758	0.00708505	N/A	N/A	N/A	N/A	N/A	N/A	N/A	N/A	N/A	N/A	N/A	N/A	N/A	N/A	N/A	N/A	N/A	N/A	N/A	N/A
AT1G13820			3	-0.693809		N/A	N/A	-0.693809	0.0347584	N/A	N/A	N/A	N/A	N/A	N/A	N/A	N/A	N/A	N/A	N/A	N/A	N/A	N/A	N/A	N/A	N/A	N/A	N/A	N/A	N/A	N/A	N/A	N/A	N/A	N/A	N/A	N/A	N/A	N/A	N/A	N/A	N/A	N/A	N/A	N/A	-0.638502	0.0100819	-0.96088	1.24435e-11
AT1G13825			1	4.02496		N/A	N/A	N/A	N/A	N/A	N/A	N/A	N/A	N/A	N/A	N/A	N/A	N/A	N/A	N/A	N/A	4.02496	0.0144904	N/A	N/A	N/A	N/A	N/A	N/A	N/A	N/A	N/A	N/A	N/A	N/A	N/A	N/A	N/A	N/A	N/A	N/A	N/A	N/A	N/A	N/A	N/A	N/A	N/A	N/A
AT1G13830	1	1.28107	3	1.69175		N/A	N/A	3.54907	0.000395352	N/A	N/A	N/A	N/A	N/A	N/A	N/A	N/A	N/A	N/A	N/A	N/A	N/A	N/A	N/A	N/A	N/A	N/A	N/A	N/A	N/A	N/A	N/A	N/A	1.69175	0.00224101	1.51374	0.00781669	N/A	N/A	N/A	N/A	N/A	N/A	N/A	N/A	N/A	N/A	N/A	N/A
AT1G13860			1	0.619763		N/A	N/A	N/A	N/A	N/A	N/A	N/A	N/A	N/A	N/A	N/A	N/A	N/A	N/A	N/A	N/A	N/A	N/A	N/A	N/A	N/A	N/A	N/A	N/A	N/A	N/A	N/A	N/A	N/A	N/A	N/A	N/A	N/A	N/A	N/A	N/A	N/A	N/A	N/A	N/A	N/A	N/A	0.619763	0.000155675
AT1G13870	1	1.05682	7	0.812458		N/A	N/A	0.880121	0.010737	N/A	N/A	1.03618	0.0012035	N/A	N/A	N/A	N/A	0.945374	0.00274379	N/A	N/A	N/A	N/A	N/A	N/A	N/A	N/A	0.591239	0.0287374	N/A	N/A	N/A	N/A	N/A	N/A	0.695444	0.0400227	N/A	N/A	N/A	N/A	N/A	N/A	N/A	N/A	0.786553	0.0119385	0.812458	3.13793e-05
AT1G13880	1	0.704459				N/A	N/A	N/A	N/A	N/A	N/A	N/A	N/A	N/A	N/A	N/A	N/A	N/A	N/A	N/A	N/A	N/A	N/A	N/A	N/A	N/A	N/A	N/A	N/A	N/A	N/A	N/A	N/A	N/A	N/A	N/A	N/A	N/A	N/A	N/A	N/A	N/A	N/A	N/A	N/A	N/A	N/A	N/A	N/A
AT1G13900	1	-0.774117	1	-1.42995		N/A	N/A	-1.42995	0.00110247	N/A	N/A	N/A	N/A	N/A	N/A	N/A	N/A	N/A	N/A	N/A	N/A	N/A	N/A	N/A	N/A	N/A	N/A	N/A	N/A	N/A	N/A	N/A	N/A	N/A	N/A	N/A	N/A	N/A	N/A	N/A	N/A	N/A	N/A	N/A	N/A	N/A	N/A	N/A	N/A
AT1G13910	2	-0.705135				N/A	N/A	N/A	N/A	N/A	N/A	N/A	N/A	N/A	N/A	N/A	N/A	N/A	N/A	N/A	N/A	N/A	N/A	N/A	N/A	N/A	N/A	N/A	N/A	N/A	N/A	N/A	N/A	N/A	N/A	N/A	N/A	N/A	N/A	N/A	N/A	N/A	N/A	N/A	N/A	N/A	N/A	N/A	N/A
AT1G13920	1	-0.912747	4	0.875116		N/A	N/A	N/A	N/A	N/A	N/A	N/A	N/A	N/A	N/A	N/A	N/A	0.949403	0.0443986	N/A	N/A	N/A	N/A	N/A	N/A	N/A	N/A	N/A	N/A	N/A	N/A	N/A	N/A	N/A	N/A	N/A	N/A	N/A	N/A	N/A	N/A	N/A	N/A	N/A	N/A	0.977007	0.043886	0.780947	0.000139492
AT1G13930	1	-1.41992	3	0.835046		N/A	N/A	N/A	N/A	N/A	N/A	N/A	N/A	N/A	N/A	0.835046	4.23612e-09	0.616216	6.29306e-05	N/A	N/A	N/A	N/A	N/A	N/A	N/A	N/A	N/A	N/A	N/A	N/A	N/A	N/A	N/A	N/A	N/A	N/A	N/A	N/A	N/A	N/A	N/A	N/A	N/A	N/A	N/A	N/A	0.945121	7.02804e-09
AT1G13940			1	-0.848522		N/A	N/A	-0.848522	0.0441757	N/A	N/A	N/A	N/A	N/A	N/A	N/A	N/A	N/A	N/A	N/A	N/A	N/A	N/A	N/A	N/A	N/A	N/A	N/A	N/A	N/A	N/A	N/A	N/A	N/A	N/A	N/A	N/A	N/A	N/A	N/A	N/A	N/A	N/A	N/A	N/A	N/A	N/A	N/A	N/A
AT1G13950			4	-0.845789		N/A	N/A	N/A	N/A	N/A	N/A	N/A	N/A	N/A	N/A	N/A	N/A	N/A	N/A	N/A	N/A	-1.56331	8.43417e-11	N/A	N/A	N/A	N/A	-0.780783	0.046584	N/A	N/A	N/A	N/A	N/A	N/A	N/A	N/A	N/A	N/A	N/A	N/A	-0.83568	0.00986427	N/A	N/A	N/A	N/A	-0.855898	0.00119961
AT1G13960			4	1.05037		N/A	N/A	N/A	N/A	N/A	N/A	N/A	N/A	N/A	N/A	1.03151	0.00493536	1.27215	0.000103689	0.97378	0.00764102	N/A	N/A	N/A	N/A	N/A	N/A	N/A	N/A	N/A	N/A	N/A	N/A	N/A	N/A	1.06922	0.00297474	N/A	N/A	N/A	N/A	N/A	N/A	N/A	N/A	N/A	N/A	N/A	N/A
AT1G13970			1	1.39576		N/A	N/A	N/A	N/A	N/A	N/A	N/A	N/A	N/A	N/A	N/A	N/A	N/A	N/A	N/A	N/A	1.39576	0.0149212	N/A	N/A	N/A	N/A	N/A	N/A	N/A	N/A	N/A	N/A	N/A	N/A	N/A	N/A	N/A	N/A	N/A	N/A	N/A	N/A	N/A	N/A	N/A	N/A	N/A	N/A
AT1G13980			2	-1.39021	|cellular response to cold|	N/A	N/A	-1.16134	0.00225668	N/A	N/A	N/A	N/A	N/A	N/A	N/A	N/A	N/A	N/A	N/A	N/A	-1.61907	2.61714e-09	N/A	N/A	N/A	N/A	N/A	N/A	N/A	N/A	N/A	N/A	N/A	N/A	N/A	N/A	N/A	N/A	N/A	N/A	N/A	N/A	N/A	N/A	N/A	N/A	N/A	N/A
AT1G13990	1	-1.03367	10	-1.23898		N/A	N/A	N/A	N/A	N/A	N/A	N/A	N/A	N/A	N/A	1.62829	0.00227543	1.87494	0.000208931	2.08145	2.53044e-05	N/A	N/A	N/A	N/A	N/A	N/A	N/A	N/A	-1.37328	3.88629e-10	N/A	N/A	N/A	N/A	0.775248	0.00610796	-3.1328	2.4e-13	-3.3726	7.6e-17	N/A	N/A	N/A	N/A	-1.10469	1.62897e-08	-1.67114	1.71752e-30
AT1G14000			2	-0.0232396		N/A	N/A	0.626181	0.00234065	N/A	N/A	N/A	N/A	N/A	N/A	N/A	N/A	N/A	N/A	N/A	N/A	N/A	N/A	N/A	N/A	N/A	N/A	N/A	N/A	-0.67266	0.0101497	N/A	N/A	N/A	N/A	N/A	N/A	N/A	N/A	N/A	N/A	N/A	N/A	N/A	N/A	N/A	N/A	N/A	N/A
AT1G14010			2	-0.829264		N/A	N/A	-1.06993	0.00322164	N/A	N/A	N/A	N/A	N/A	N/A	N/A	N/A	N/A	N/A	N/A	N/A	N/A	N/A	N/A	N/A	N/A	N/A	N/A	N/A	N/A	N/A	N/A	N/A	N/A	N/A	N/A	N/A	N/A	N/A	N/A	N/A	N/A	N/A	N/A	N/A	N/A	N/A	N/A	N/A
AT1G14030			5	-0.848956		N/A	N/A	-1.97074	1.91965e-09	N/A	N/A	-0.835433	0.000566278	N/A	N/A	N/A	N/A	N/A	N/A	N/A	N/A	-1.18827	0.000579164	N/A	N/A	N/A	N/A	-0.638104	0.00410619	N/A	N/A	N/A	N/A	N/A	N/A	-0.848956	0.00354775	N/A	N/A	N/A	N/A	N/A	N/A	N/A	N/A	N/A	N/A	N/A	N/A
AT1G14060	1	0.680303	10	1.37745		N/A	N/A	1.78934	2.07347e-05	N/A	N/A	2.00192	3.37565e-11	N/A	N/A	N/A	N/A	1.64963	0.000165402	1.54184	0.00060904	0.766474	0.0135871	N/A	N/A	N/A	N/A	1.1891	1.49738e-05	N/A	N/A	N/A	N/A	N/A	N/A	N/A	N/A	N/A	N/A	N/A	N/A	0.689753	0.0119923	N/A	N/A	1.21307	3.80575e-09	2.06637	7.45446e-56
AT1G14120	1	-2.45848	7	-2.84597		N/A	N/A	N/A	N/A	-2.45848	0.000455938	-6.88069	3.59539e-09	N/A	N/A	N/A	N/A	N/A	N/A	N/A	N/A	N/A	N/A	3.71645	5.47584e-09	N/A	N/A	-1.52594	0.000316452	N/A	N/A	N/A	N/A	N/A	N/A	N/A	N/A	N/A	N/A	N/A	N/A	-4.71382	0.000390143	N/A	N/A	-2.22688	1.87403e-13	-2.87455	1.31164e-55
AT1G14130	1	-0.66411	2	-1.62383		N/A	N/A	N/A	N/A	N/A	N/A	N/A	N/A	N/A	N/A	N/A	N/A	N/A	N/A	N/A	N/A	-2.16091	2.97743e-07	N/A	N/A	N/A	N/A	N/A	N/A	N/A	N/A	N/A	N/A	N/A	N/A	N/A	N/A	N/A	N/A	N/A	N/A	N/A	N/A	N/A	N/A	N/A	N/A	-1.08676	0.000118951
AT1G14140			1	-0.712572	|response to cold|	N/A	N/A	N/A	N/A	N/A	N/A	N/A	N/A	N/A	N/A	N/A	N/A	N/A	N/A	N/A	N/A	-0.712572	0.0237152	N/A	N/A	N/A	N/A	N/A	N/A	N/A	N/A	N/A	N/A	N/A	N/A	N/A	N/A	N/A	N/A	N/A	N/A	N/A	N/A	N/A	N/A	N/A	N/A	N/A	N/A
AT1G14150			7	-1.03679		N/A	N/A	-1.35141	1.07242e-08	N/A	N/A	-0.698937	2.45771e-05	N/A	N/A	N/A	N/A	N/A	N/A	N/A	N/A	-0.877114	1.51509e-07	N/A	N/A	N/A	N/A	N/A	N/A	N/A	N/A	N/A	N/A	N/A	N/A	-0.68143	0.00140431	N/A	N/A	N/A	N/A	N/A	N/A	N/A	N/A	-1.06937	5.35724e-09	-1.58705	7.00193e-24
AT1G14170	3	1.59111	9	2.10475		N/A	N/A	N/A	N/A	1.1477	0.0376433	1.23158	0.00624905	2.01056	0.00901989	2.82669	2.51729e-07	3.14367	4.84546e-10	2.66335	2.4107e-06	N/A	N/A	N/A	N/A	N/A	N/A	N/A	N/A	1.49178	7.80605e-05	1.70279	1.85595e-06	2.45772	1.42008e-09	2.10475	1.88359e-06	N/A	N/A	N/A	N/A	1.47124	0.00172325	N/A	N/A	N/A	N/A	N/A	N/A
AT1G14180	1	0.789505				N/A	N/A	N/A	N/A	N/A	N/A	N/A	N/A	N/A	N/A	N/A	N/A	N/A	N/A	N/A	N/A	N/A	N/A	N/A	N/A	N/A	N/A	N/A	N/A	N/A	N/A	N/A	N/A	N/A	N/A	N/A	N/A	N/A	N/A	N/A	N/A	N/A	N/A	N/A	N/A	N/A	N/A	N/A	N/A
AT1G14200	5	-3.21273	11	-1.75701		N/A	N/A	1.79586	2.31834e-17	-3.539	0.000143853	N/A	N/A	N/A	N/A	N/A	N/A	2.28775	0.000966837	2.62531	4.15244e-05	-0.599261	0.00481408	N/A	N/A	-3.21273	7.05323e-10	-2.39417	8.40421e-08	N/A	N/A	N/A	N/A	N/A	N/A	N/A	N/A	-3.186	5.3e-11	-2.2689	0.00019	-2.31339	1.05554e-10	-3.01061	1.0474e-10	-1.75701	4.50734e-06	-2.25223	6.10773e-28
AT1G14205			7	1.5268		N/A	N/A	-2.14135	4.03078e-05	N/A	N/A	N/A	N/A	N/A	N/A	N/A	N/A	N/A	N/A	N/A	N/A	N/A	N/A	N/A	N/A	N/A	N/A	N/A	N/A	1.3331	0.00330958	1.68724	2.48781e-05	2.33436	2.77305e-07	1.81233	0.00052247	N/A	N/A	N/A	N/A	1.5268	9.89245e-08	N/A	N/A	N/A	N/A	N/A	N/A
AT1G14210	1	1.27986	2	-1.77212		N/A	N/A	-2.22867	7.50611e-05	N/A	N/A	N/A	N/A	N/A	N/A	N/A	N/A	N/A	N/A	N/A	N/A	-1.31557	1.5186e-05	N/A	N/A	N/A	N/A	N/A	N/A	N/A	N/A	N/A	N/A	N/A	N/A	N/A	N/A	N/A	N/A	N/A	N/A	N/A	N/A	N/A	N/A	N/A	N/A	N/A	N/A
AT1G14230			2	-1.18985		N/A	N/A	-1.7452	0.00141984	N/A	N/A	N/A	N/A	N/A	N/A	N/A	N/A	N/A	N/A	N/A	N/A	-0.634495	0.0362585	N/A	N/A	N/A	N/A	N/A	N/A	N/A	N/A	N/A	N/A	N/A	N/A	N/A	N/A	N/A	N/A	N/A	N/A	N/A	N/A	N/A	N/A	N/A	N/A	N/A	N/A
AT1G14240	1	-0.946606	5	-2.31254		N/A	N/A	N/A	N/A	N/A	N/A	N/A	N/A	N/A	N/A	N/A	N/A	N/A	N/A	N/A	N/A	N/A	N/A	1.47168	0.0212007	N/A	N/A	-2.33357	0.000503876	N/A	N/A	N/A	N/A	N/A	N/A	N/A	N/A	N/A	N/A	N/A	N/A	N/A	N/A	N/A	N/A	-1.64704	0.0149666	-2.31254	1.2474e-14
AT1G14250	2	-0.937865	12	-3.28769		N/A	N/A	N/A	N/A	N/A	N/A	-4.27052	2.7784e-05	N/A	N/A	N/A	N/A	N/A	N/A	N/A	N/A	N/A	N/A	2.003	2.57032e-05	N/A	N/A	-3.12773	1.77663e-20	-3.44764	6.37701e-09	-1.4893	0.00237079	-5.8314	1.96975e-18	-2.43955	2.78195e-09	-4.6098	2.2e-05	-3.5058	0.011	N/A	N/A	N/A	N/A	-1.4889	1.57004e-08	-1.98116	6.30399e-26
AT1G14260	1	1.23121	2	0.405596		N/A	N/A	N/A	N/A	N/A	N/A	N/A	N/A	N/A	N/A	N/A	N/A	N/A	N/A	N/A	N/A	N/A	N/A	N/A	N/A	N/A	N/A	N/A	N/A	-1.96104	0.0039787	N/A	N/A	N/A	N/A	2.77223	0.024285	N/A	N/A	N/A	N/A	N/A	N/A	N/A	N/A	N/A	N/A	N/A	N/A
AT1G14280	2	0.156072	6	-0.830638		-1.29715	2.25405e-06	-0.852075	0.000479838	N/A	N/A	N/A	N/A	N/A	N/A	-1.08414	0.00018856	N/A	N/A	N/A	N/A	-2.72459	1.81706e-12	N/A	N/A	N/A	N/A	N/A	N/A	N/A	N/A	-0.809201	0.0157916	N/A	N/A	-0.710805	0.0328588	N/A	N/A	N/A	N/A	N/A	N/A	N/A	N/A	N/A	N/A	-0.655931	0.000141965
AT1G14290	2	1.15906	3	-1.33793		N/A	N/A	-1.80915	7.87534e-05	N/A	N/A	-1.33793	6.33132e-06	0.781352	0.0419893	N/A	N/A	N/A	N/A	N/A	N/A	N/A	N/A	N/A	N/A	N/A	N/A	N/A	N/A	N/A	N/A	N/A	N/A	N/A	N/A	N/A	N/A	N/A	N/A	N/A	N/A	N/A	N/A	N/A	N/A	N/A	N/A	-0.670218	0.00341692
AT1G14300			7	0.937637		N/A	N/A	0.806318	0.0415333	N/A	N/A	1.174	0.00104566	N/A	N/A	N/A	N/A	N/A	N/A	1.37723	0.00484185	N/A	N/A	N/A	N/A	N/A	N/A	0.86425	0.00330256	N/A	N/A	N/A	N/A	N/A	N/A	N/A	N/A	N/A	N/A	N/A	N/A	0.787018	0.00520984	N/A	N/A	0.937637	0.001851	1.07787	7.9222e-10
AT1G14310			2	-1.26207		N/A	N/A	-1.7403	0.000833255	N/A	N/A	N/A	N/A	N/A	N/A	N/A	N/A	N/A	N/A	N/A	N/A	N/A	N/A	N/A	N/A	N/A	N/A	N/A	N/A	N/A	N/A	N/A	N/A	N/A	N/A	N/A	N/A	N/A	N/A	N/A	N/A	N/A	N/A	N/A	N/A	N/A	N/A	-0.78383	0.000167226
AT1G14320			3	1.05901		N/A	N/A	0.998816	3.56259e-12	N/A	N/A	N/A	N/A	N/A	N/A	N/A	N/A	N/A	N/A	N/A	N/A	N/A	N/A	N/A	N/A	N/A	N/A	N/A	N/A	N/A	N/A	N/A	N/A	N/A	N/A	N/A	N/A	N/A	N/A	N/A	N/A	N/A	N/A	N/A	N/A	N/A	N/A	1.05901	7.2849e-18
AT1G14330	2	1.10079				N/A	N/A	N/A	N/A	N/A	N/A	N/A	N/A	N/A	N/A	N/A	N/A	N/A	N/A	N/A	N/A	N/A	N/A	N/A	N/A	N/A	N/A	N/A	N/A	N/A	N/A	N/A	N/A	N/A	N/A	N/A	N/A	N/A	N/A	N/A	N/A	N/A	N/A	N/A	N/A	N/A	N/A	N/A	N/A
AT1G14340			1	1.02067		N/A	N/A	N/A	N/A	N/A	N/A	N/A	N/A	N/A	N/A	N/A	N/A	N/A	N/A	N/A	N/A	N/A	N/A	N/A	N/A	N/A	N/A	N/A	N/A	N/A	N/A	N/A	N/A	N/A	N/A	1.02067	0.0262884	N/A	N/A	N/A	N/A	N/A	N/A	N/A	N/A	N/A	N/A	N/A	N/A
AT1G14345			5	-0.90446		N/A	N/A	-1.00863	0.000294823	N/A	N/A	N/A	N/A	N/A	N/A	N/A	N/A	N/A	N/A	N/A	N/A	-0.863018	6.84332e-06	N/A	N/A	N/A	N/A	N/A	N/A	N/A	N/A	N/A	N/A	N/A	N/A	-0.698404	0.00213	N/A	N/A	N/A	N/A	N/A	N/A	N/A	N/A	-0.90446	8.40127e-08	-1.43239	1.52719e-29
AT1G14350			2	1.02933		N/A	N/A	N/A	N/A	N/A	N/A	N/A	N/A	N/A	N/A	N/A	N/A	N/A	N/A	N/A	N/A	0.78716	0.0266561	N/A	N/A	N/A	N/A	N/A	N/A	N/A	N/A	N/A	N/A	N/A	N/A	N/A	N/A	N/A	N/A	N/A	N/A	N/A	N/A	N/A	N/A	N/A	N/A	N/A	N/A
AT1G14360	3	-0.773056	7	-1.04095		N/A	N/A	N/A	N/A	-1.6401	0.000415182	-1.26315	0.00217074	N/A	N/A	-1.75331	0.0034074	-1.86033	0.00161076	N/A	N/A	N/A	N/A	N/A	N/A	N/A	N/A	N/A	N/A	-0.994111	0.00226004	N/A	N/A	N/A	N/A	N/A	N/A	N/A	N/A	N/A	N/A	-0.802632	0.0281025	N/A	N/A	N/A	N/A	-1.04095	1.16319e-08
AT1G14370	1	1.06395	3	-0.916282		N/A	N/A	N/A	N/A	N/A	N/A	N/A	N/A	N/A	N/A	N/A	N/A	N/A	N/A	-1.13317	0.0488313	0.707058	0.000529906	N/A	N/A	N/A	N/A	N/A	N/A	-0.916282	0.0085464	N/A	N/A	N/A	N/A	N/A	N/A	N/A	N/A	N/A	N/A	N/A	N/A	N/A	N/A	N/A	N/A	N/A	N/A
AT1G14380			3	-0.852636		N/A	N/A	-2.6048	2.56836e-07	N/A	N/A	N/A	N/A	N/A	N/A	N/A	N/A	N/A	N/A	N/A	N/A	-0.852636	0.0248796	N/A	N/A	N/A	N/A	N/A	N/A	0.928352	0.0129317	N/A	N/A	N/A	N/A	N/A	N/A	N/A	N/A	N/A	N/A	N/A	N/A	N/A	N/A	N/A	N/A	N/A	N/A
AT1G14400			1	0.893848		N/A	N/A	0.893848	2.31272e-08	N/A	N/A	N/A	N/A	N/A	N/A	N/A	N/A	N/A	N/A	N/A	N/A	N/A	N/A	N/A	N/A	N/A	N/A	N/A	N/A	N/A	N/A	N/A	N/A	N/A	N/A	N/A	N/A	N/A	N/A	N/A	N/A	N/A	N/A	N/A	N/A	N/A	N/A	N/A	N/A
AT1G14410			1	0.589073		N/A	N/A	N/A	N/A	N/A	N/A	N/A	N/A	N/A	N/A	N/A	N/A	N/A	N/A	N/A	N/A	N/A	N/A	N/A	N/A	N/A	N/A	N/A	N/A	N/A	N/A	N/A	N/A	N/A	N/A	N/A	N/A	N/A	N/A	N/A	N/A	N/A	N/A	N/A	N/A	N/A	N/A	N/A	N/A
AT1G14420			1	1.66949		N/A	N/A	1.66949	0.0311236	N/A	N/A	N/A	N/A	N/A	N/A	N/A	N/A	N/A	N/A	N/A	N/A	N/A	N/A	N/A	N/A	N/A	N/A	N/A	N/A	N/A	N/A	N/A	N/A	N/A	N/A	N/A	N/A	N/A	N/A	N/A	N/A	N/A	N/A	N/A	N/A	N/A	N/A	N/A	N/A
AT1G14430	4	1.2897	7	-2.12791		N/A	N/A	N/A	N/A	N/A	N/A	-3.10053	0.00251117	N/A	N/A	N/A	N/A	N/A	N/A	N/A	N/A	N/A	N/A	N/A	N/A	-2.18373	0.0214145	-2.2021	0.00494215	N/A	N/A	-2.83912	0.0225848	-1.88678	0.0109808	-2.12791	0.00335533	N/A	N/A	N/A	N/A	-1.41489	0.000766454	1.26626	0.00211302	N/A	N/A	-0.804449	0.000530076
AT1G14440			3	-0.990086		N/A	N/A	N/A	N/A	N/A	N/A	-1.35769	0.000727308	N/A	N/A	N/A	N/A	N/A	N/A	N/A	N/A	N/A	N/A	N/A	N/A	N/A	N/A	-0.827691	0.033693	N/A	N/A	N/A	N/A	-0.990086	0.0313923	N/A	N/A	N/A	N/A	N/A	N/A	N/A	N/A	N/A	N/A	N/A	N/A	N/A	N/A
AT1G14450			1	0.631851		N/A	N/A	N/A	N/A	N/A	N/A	N/A	N/A	N/A	N/A	N/A	N/A	N/A	N/A	N/A	N/A	N/A	N/A	N/A	N/A	N/A	N/A	N/A	N/A	N/A	N/A	N/A	N/A	N/A	N/A	N/A	N/A	N/A	N/A	N/A	N/A	N/A	N/A	N/A	N/A	N/A	N/A	N/A	N/A
AT1G14455			1	2.33762		N/A	N/A	N/A	N/A	N/A	N/A	N/A	N/A	N/A	N/A	N/A	N/A	N/A	N/A	N/A	N/A	N/A	N/A	N/A	N/A	N/A	N/A	N/A	N/A	N/A	N/A	N/A	N/A	N/A	N/A	N/A	N/A	N/A	N/A	N/A	N/A	N/A	N/A	N/A	N/A	N/A	N/A	N/A	N/A
AT1G14460			1	-1.21287		N/A	N/A	N/A	N/A	N/A	N/A	N/A	N/A	N/A	N/A	N/A	N/A	N/A	N/A	N/A	N/A	N/A	N/A	N/A	N/A	N/A	N/A	N/A	N/A	N/A	N/A	N/A	N/A	N/A	N/A	-1.21287	0.0291799	N/A	N/A	N/A	N/A	N/A	N/A	N/A	N/A	N/A	N/A	N/A	N/A
AT1G14470			1	1.9905		N/A	N/A	N/A	N/A	N/A	N/A	N/A	N/A	N/A	N/A	N/A	N/A	N/A	N/A	N/A	N/A	N/A	N/A	N/A	N/A	N/A	N/A	N/A	N/A	N/A	N/A	N/A	N/A	N/A	N/A	N/A	N/A	N/A	N/A	N/A	N/A	1.9905	0.00544325	N/A	N/A	N/A	N/A	N/A	N/A
AT1G14480			4	-0.198385		N/A	N/A	N/A	N/A	N/A	N/A	N/A	N/A	N/A	N/A	-2.38048	0.0229069	-2.0158	0.0415204	N/A	N/A	N/A	N/A	N/A	N/A	N/A	N/A	N/A	N/A	N/A	N/A	N/A	N/A	N/A	N/A	N/A	N/A	N/A	N/A	N/A	N/A	1.61903	0.0165081	N/A	N/A	1.63639	0.0442204	N/A	N/A
AT1G14490			4	1.20606		N/A	N/A	N/A	N/A	N/A	N/A	N/A	N/A	N/A	N/A	N/A	N/A	N/A	N/A	N/A	N/A	2.11571	0.0346712	N/A	N/A	N/A	N/A	1.3126	0.0496738	N/A	N/A	N/A	N/A	N/A	N/A	N/A	N/A	N/A	N/A	N/A	N/A	N/A	N/A	N/A	N/A	1.09952	0.0187268	1.03171	0.00113774
AT1G14510	1	0.995061				N/A	N/A	N/A	N/A	N/A	N/A	N/A	N/A	N/A	N/A	N/A	N/A	N/A	N/A	N/A	N/A	N/A	N/A	N/A	N/A	N/A	N/A	N/A	N/A	N/A	N/A	N/A	N/A	N/A	N/A	N/A	N/A	N/A	N/A	N/A	N/A	N/A	N/A	N/A	N/A	N/A	N/A	N/A	N/A
AT1G14518			2	4.05274		N/A	N/A	N/A	N/A	N/A	N/A	N/A	N/A	N/A	N/A	N/A	N/A	N/A	N/A	N/A	N/A	3.56491	0.0445937	N/A	N/A	N/A	N/A	N/A	N/A	N/A	N/A	N/A	N/A	N/A	N/A	N/A	N/A	N/A	N/A	N/A	N/A	N/A	N/A	N/A	N/A	N/A	N/A	N/A	N/A
AT1G14520	2	0.529004	6	0.455357		-1.23636	0.000612621	-0.615928	0.0467229	N/A	N/A	-1.46428	0.00070753	2.29437	0.0122998	N/A	N/A	N/A	N/A	N/A	N/A	N/A	N/A	N/A	N/A	N/A	N/A	N/A	N/A	-2.99139	0.019375	N/A	N/A	N/A	N/A	N/A	N/A	N/A	N/A	N/A	N/A	N/A	N/A	N/A	N/A	1.70567	1.30602e-06	1.52664	1.00516e-12
AT1G14530			6	1.65382		N/A	N/A	1.62147	5.19858e-05	N/A	N/A	N/A	N/A	N/A	N/A	1.68616	0.00639511	1.393	0.0321624	N/A	N/A	2.07793	3.10007e-17	N/A	N/A	N/A	N/A	N/A	N/A	N/A	N/A	N/A	N/A	N/A	N/A	2.42375	5.3401e-05	N/A	N/A	N/A	N/A	N/A	N/A	N/A	N/A	N/A	N/A	-0.658837	0.0159193
AT1G14540			2	3.09807		N/A	N/A	N/A	N/A	N/A	N/A	N/A	N/A	N/A	N/A	N/A	N/A	N/A	N/A	N/A	N/A	N/A	N/A	N/A	N/A	N/A	N/A	N/A	N/A	N/A	N/A	N/A	N/A	N/A	N/A	N/A	N/A	N/A	N/A	N/A	N/A	N/A	N/A	N/A	N/A	2.88928	6.63845e-13	3.30687	1.5032e-43
AT1G14550			2	4.50239		N/A	N/A	N/A	N/A	N/A	N/A	N/A	N/A	N/A	N/A	N/A	N/A	N/A	N/A	N/A	N/A	N/A	N/A	N/A	N/A	N/A	N/A	N/A	N/A	N/A	N/A	N/A	N/A	N/A	N/A	N/A	N/A	N/A	N/A	N/A	N/A	N/A	N/A	N/A	N/A	4.32364	9.87865e-07	4.68114	4.67311e-21
AT1G14560			2	0.899065		N/A	N/A	0.778025	0.0191217	N/A	N/A	N/A	N/A	N/A	N/A	N/A	N/A	N/A	N/A	N/A	N/A	1.0201	0.000240599	N/A	N/A	N/A	N/A	N/A	N/A	N/A	N/A	N/A	N/A	N/A	N/A	N/A	N/A	N/A	N/A	N/A	N/A	N/A	N/A	N/A	N/A	N/A	N/A	N/A	N/A
AT1G14570	1	0.991986	2	0.626795		N/A	N/A	0.600541	0.00619837	N/A	N/A	N/A	N/A	N/A	N/A	N/A	N/A	N/A	N/A	N/A	N/A	N/A	N/A	N/A	N/A	N/A	N/A	N/A	N/A	N/A	N/A	N/A	N/A	N/A	N/A	N/A	N/A	N/A	N/A	N/A	N/A	N/A	N/A	N/A	N/A	N/A	N/A	0.65305	0.00125463
AT1G14580	4	1.35636	9	1.21295		1.38239	6.45194e-06	1.21295	4.17436e-05	1.33034	7.37903e-09	0.786071	0.00295292	1.50579	5.10414e-08	2.15229	9.23583e-21	2.18098	9.69601e-22	1.33564	1.7855e-06	N/A	N/A	N/A	N/A	N/A	N/A	N/A	N/A	N/A	N/A	N/A	N/A	N/A	N/A	N/A	N/A	N/A	N/A	N/A	N/A	1.24018	9.24594e-08	N/A	N/A	0.832771	2.73865e-05	1.18703	5.98236e-15
AT1G14590	1	-0.650429	1	-0.871094		N/A	N/A	N/A	N/A	N/A	N/A	N/A	N/A	N/A	N/A	N/A	N/A	N/A	N/A	N/A	N/A	-0.871094	0.0190703	N/A	N/A	N/A	N/A	N/A	N/A	N/A	N/A	N/A	N/A	N/A	N/A	N/A	N/A	N/A	N/A	N/A	N/A	N/A	N/A	N/A	N/A	N/A	N/A	N/A	N/A
AT1G14600	4	-1.72491	9	-1.80825		-1.84252	0.021039	-3.50625	2.20601e-05	-3.43618	0.0171445	N/A	N/A	-1.60731	0.0024978	-2.31694	1.40324e-05	-1.17261	0.014	-1.37766	0.00347873	-2.14313	0.000179553	N/A	N/A	N/A	N/A	N/A	N/A	N/A	N/A	-1.80825	0.0148885	N/A	N/A	-2.62956	0.000478997	N/A	N/A	N/A	N/A	-1.32919	0.0024949	N/A	N/A	N/A	N/A	N/A	N/A
AT1G14610			2	0.884139		N/A	N/A	N/A	N/A	N/A	N/A	0.886006	4.16991e-05	N/A	N/A	N/A	N/A	N/A	N/A	N/A	N/A	N/A	N/A	N/A	N/A	N/A	N/A	N/A	N/A	N/A	N/A	N/A	N/A	N/A	N/A	N/A	N/A	N/A	N/A	N/A	N/A	N/A	N/A	N/A	N/A	N/A	N/A	0.882272	6.61731e-12
AT1G14620			3	0.956075		N/A	N/A	N/A	N/A	N/A	N/A	0.956075	0.00454006	N/A	N/A	N/A	N/A	N/A	N/A	N/A	N/A	N/A	N/A	N/A	N/A	N/A	N/A	N/A	N/A	N/A	N/A	N/A	N/A	N/A	N/A	N/A	N/A	N/A	N/A	N/A	N/A	N/A	N/A	N/A	N/A	0.764283	0.00512915	0.999084	1.38576e-10
AT1G14642	1	-5.18511				N/A	N/A	N/A	N/A	-5.18511	0.0119497	N/A	N/A	N/A	N/A	N/A	N/A	N/A	N/A	N/A	N/A	N/A	N/A	N/A	N/A	N/A	N/A	N/A	N/A	N/A	N/A	N/A	N/A	N/A	N/A	N/A	N/A	N/A	N/A	N/A	N/A	N/A	N/A	N/A	N/A	N/A	N/A	N/A	N/A
AT1G14670			1	-1.36101		N/A	N/A	-1.36101	2.25679e-05	N/A	N/A	N/A	N/A	N/A	N/A	N/A	N/A	N/A	N/A	N/A	N/A	N/A	N/A	N/A	N/A	N/A	N/A	N/A	N/A	N/A	N/A	N/A	N/A	N/A	N/A	N/A	N/A	N/A	N/A	N/A	N/A	N/A	N/A	N/A	N/A	N/A	N/A	N/A	N/A
AT1G14680			2	2.78448		N/A	N/A	N/A	N/A	N/A	N/A	N/A	N/A	N/A	N/A	3.11892	0.00169794	2.45003	0.0402267	N/A	N/A	N/A	N/A	N/A	N/A	N/A	N/A	N/A	N/A	N/A	N/A	N/A	N/A	N/A	N/A	N/A	N/A	N/A	N/A	N/A	N/A	N/A	N/A	N/A	N/A	N/A	N/A	N/A	N/A
AT1G14685	1	1.20979	4	1.12597		N/A	N/A	N/A	N/A	N/A	N/A	N/A	N/A	1.20979	8.06796e-05	1.99662	3.043e-17	1.15925	8.91399e-05	0.813713	0.0163457	1.09269	1.69665e-06	N/A	N/A	N/A	N/A	N/A	N/A	N/A	N/A	N/A	N/A	N/A	N/A	N/A	N/A	N/A	N/A	N/A	N/A	N/A	N/A	N/A	N/A	N/A	N/A	N/A	N/A
AT1G14687	1	2.31631	5	2.0739		2.31631	0.000527022	2.59408	3.17104e-06	N/A	N/A	2.0739	0.00599732	N/A	N/A	2.35123	0.000441107	1.91082	0.0117742	N/A	N/A	N/A	N/A	N/A	N/A	N/A	N/A	N/A	N/A	N/A	N/A	N/A	N/A	N/A	N/A	1.44993	0.0219239	N/A	N/A	N/A	N/A	N/A	N/A	N/A	N/A	N/A	N/A	N/A	N/A
AT1G14690			1	0.757605		N/A	N/A	N/A	N/A	N/A	N/A	N/A	N/A	N/A	N/A	0.757605	0.00543547	N/A	N/A	N/A	N/A	N/A	N/A	N/A	N/A	N/A	N/A	N/A	N/A	N/A	N/A	N/A	N/A	N/A	N/A	N/A	N/A	N/A	N/A	N/A	N/A	N/A	N/A	N/A	N/A	N/A	N/A	N/A	N/A
AT1G14700	1	-0.814643	16	-2.52118		N/A	N/A	-5.38794	6.58173e-09	N/A	N/A	-3.22802	5.65685e-20	N/A	N/A	-0.990234	0.00254216	-2.13683	1.81232e-09	-3.06356	1.40816e-14	N/A	N/A	1.42369	1.83415e-07	N/A	N/A	-2.59034	1.50135e-10	N/A	N/A	-1.94027	2.61732e-05	-2.98704	0.00677723	-2.45201	0.0141092	-3.9806	2.1e-26	-3.1761	2.3e-13	-1.05341	3.07534e-05	N/A	N/A	-2.2771	1.31571e-13	-2.93309	1.03666e-57
AT1G14720	6	0.742568	2	1.12632		0.971141	1.19993e-05	N/A	N/A	0.777738	2.38034e-05	N/A	N/A	0.977735	5.39301e-05	1.37864	1.6069e-11	0.874012	0.000262043	N/A	N/A	N/A	N/A	N/A	N/A	0.608074	0.00322994	N/A	N/A	N/A	N/A	N/A	N/A	N/A	N/A	N/A	N/A	N/A	N/A	N/A	N/A	N/A	N/A	N/A	N/A	N/A	N/A	N/A	N/A
AT1G14730	1	0.877874				N/A	N/A	N/A	N/A	N/A	N/A	N/A	N/A	N/A	N/A	N/A	N/A	N/A	N/A	N/A	N/A	N/A	N/A	N/A	N/A	N/A	N/A	N/A	N/A	N/A	N/A	N/A	N/A	N/A	N/A	N/A	N/A	N/A	N/A	N/A	N/A	N/A	N/A	N/A	N/A	N/A	N/A	N/A	N/A
AT1G14740	2	0.884113	4	-0.675554		N/A	N/A	-0.953676	3.34197e-05	N/A	N/A	N/A	N/A	N/A	N/A	N/A	N/A	N/A	N/A	-0.638376	0.0385187	-0.67218	0.000154175	N/A	N/A	N/A	N/A	-0.678929	0.00443585	N/A	N/A	N/A	N/A	N/A	N/A	N/A	N/A	N/A	N/A	N/A	N/A	N/A	N/A	N/A	N/A	N/A	N/A	N/A	N/A
AT1G14770			2	-1.23012		N/A	N/A	-1.74743	0.0188973	N/A	N/A	N/A	N/A	N/A	N/A	N/A	N/A	N/A	N/A	N/A	N/A	N/A	N/A	N/A	N/A	N/A	N/A	N/A	N/A	N/A	N/A	N/A	N/A	N/A	N/A	N/A	N/A	N/A	N/A	N/A	N/A	N/A	N/A	N/A	N/A	N/A	N/A	-0.712805	0.0223081
AT1G14780	1	2.10424	10	2.27658		N/A	N/A	N/A	N/A	N/A	N/A	N/A	N/A	N/A	N/A	6.07412	2.82322e-05	6.0599	2.79871e-05	N/A	N/A	2.85311	3.44499e-16	-1.59693	0.000910949	N/A	N/A	1.19798	0.0188877	-2.36567	0.0381439	N/A	N/A	4.56783	0.0474787	5.7867	0.000283747	N/A	N/A	N/A	N/A	N/A	N/A	N/A	N/A	1.70005	0.0166815	1.67329	4.48438e-11
AT1G14790			4	-1.21443		N/A	N/A	-1.09675	0.0116675	N/A	N/A	N/A	N/A	N/A	N/A	N/A	N/A	N/A	N/A	N/A	N/A	-0.986613	0.0113682	N/A	N/A	N/A	N/A	-1.39523	0.00920346	N/A	N/A	N/A	N/A	N/A	N/A	N/A	N/A	N/A	N/A	N/A	N/A	N/A	N/A	N/A	N/A	N/A	N/A	N/A	N/A
AT1G14810			5	0.651286		N/A	N/A	N/A	N/A	N/A	N/A	0.616497	0.00463044	N/A	N/A	N/A	N/A	N/A	N/A	N/A	N/A	-0.826431	1.46929e-06	N/A	N/A	N/A	N/A	N/A	N/A	N/A	N/A	N/A	N/A	N/A	N/A	N/A	N/A	N/A	N/A	N/A	N/A	N/A	N/A	N/A	N/A	0.651286	0.000178	1.46983	1.4715e-16
AT1G14820	1	0.802704	8	1.1816		N/A	N/A	1.83065	1.99166e-12	N/A	N/A	N/A	N/A	N/A	N/A	1.15651	0.00467888	1.45102	5.61547e-05	1.35073	0.000248642	0.8806	1.49265e-05	N/A	N/A	N/A	N/A	N/A	N/A	0.741321	0.0260019	N/A	N/A	1.20669	0.000909666	0.898796	0.0257602	N/A	N/A	N/A	N/A	N/A	N/A	N/A	N/A	N/A	N/A	N/A	N/A
AT1G14840	1	-0.654609	4	-1.23099		N/A	N/A	-1.1226	0.0222847	N/A	N/A	N/A	N/A	N/A	N/A	-1.40146	3.43186e-05	-1.33938	5.44762e-05	N/A	N/A	-0.925137	0.0383749	N/A	N/A	N/A	N/A	N/A	N/A	N/A	N/A	N/A	N/A	N/A	N/A	N/A	N/A	N/A	N/A	N/A	N/A	N/A	N/A	N/A	N/A	N/A	N/A	N/A	N/A
AT1G14850			4	1.05206		N/A	N/A	N/A	N/A	N/A	N/A	1.16879	0.00164023	N/A	N/A	N/A	N/A	N/A	N/A	N/A	N/A	N/A	N/A	N/A	N/A	N/A	N/A	0.638755	0.0484415	N/A	N/A	N/A	N/A	N/A	N/A	N/A	N/A	1.6865	0.018	N/A	N/A	0.935317	0.00227976	N/A	N/A	N/A	N/A	N/A	N/A
AT1G14860			2	-4.83787		N/A	N/A	N/A	N/A	N/A	N/A	N/A	N/A	N/A	N/A	N/A	N/A	N/A	N/A	N/A	N/A	-4.13905	0.00249524	N/A	N/A	N/A	N/A	N/A	N/A	N/A	N/A	N/A	N/A	N/A	N/A	N/A	N/A	-5.5367	0.0044	N/A	N/A	N/A	N/A	N/A	N/A	N/A	N/A	N/A	N/A
AT1G14870	1	1.68788	4	-2.26529		N/A	N/A	N/A	N/A	N/A	N/A	N/A	N/A	N/A	N/A	N/A	N/A	N/A	N/A	N/A	N/A	N/A	N/A	N/A	N/A	N/A	N/A	N/A	N/A	-1.66198	0.00062074	N/A	N/A	N/A	N/A	N/A	N/A	-2.8686	6.8e-05	-3.6315	1.1e-09	N/A	N/A	N/A	N/A	N/A	N/A	0.900257	2.87932e-11
AT1G14880	2	-1.51498	3	-1.70554		1.06293	0.0414093	-1.70554	0.000272899	N/A	N/A	N/A	N/A	N/A	N/A	N/A	N/A	N/A	N/A	N/A	N/A	N/A	N/A	-2.46923	2.15039e-08	N/A	N/A	N/A	N/A	N/A	N/A	N/A	N/A	N/A	N/A	N/A	N/A	N/A	N/A	N/A	N/A	N/A	N/A	-4.0929	0.00292607	N/A	N/A	1.25388	0.00122657
AT1G14890	2	-0.662854	10	-1.08906		N/A	N/A	N/A	N/A	N/A	N/A	N/A	N/A	N/A	N/A	1.42963	0.000346127	1.70748	2.35048e-06	0.935147	0.0497964	0.997409	0.00193941	N/A	N/A	N/A	N/A	N/A	N/A	-1.1975	0.0168817	N/A	N/A	N/A	N/A	N/A	N/A	-2.508	0.00016	-2.6611	3e-05	N/A	N/A	N/A	N/A	-0.981704	1.47423e-05	-1.46348	5.91151e-21
AT1G14900	1	-1.15241	13	-1.45145		N/A	N/A	N/A	N/A	-1.15241	0.000227263	-1.66503	4.22949e-08	N/A	N/A	-1.81776	0.00959471	-1.62131	0.0161084	-1.78369	0.00768957	N/A	N/A	N/A	N/A	N/A	N/A	-0.926105	0.000730702	N/A	N/A	N/A	N/A	-1.45145	0.0137631	-1.31069	0.0189479	-2.0211	5.1e-06	-1.7952	0.0013	-0.926087	0.00187749	N/A	N/A	-0.708915	9.6698e-06	-1.20966	3.25123e-19
AT1G14910	1	0.640262	2	0.75537		N/A	N/A	N/A	N/A	N/A	N/A	N/A	N/A	N/A	N/A	N/A	N/A	N/A	N/A	N/A	N/A	N/A	N/A	N/A	N/A	N/A	N/A	N/A	N/A	N/A	N/A	N/A	N/A	N/A	N/A	N/A	N/A	N/A	N/A	N/A	N/A	N/A	N/A	N/A	N/A	0.704609	0.00867203	0.806131	1.24026e-07
AT1G14920	2	-1.01974	7	-1.58081		-0.958735	0.0126654	-1.72832	8.24597e-07	-1.08074	0.000723499	-1.62048	1.33254e-07	N/A	N/A	-1.41502	0.00721568	N/A	N/A	N/A	N/A	-1.58081	4.84979e-08	N/A	N/A	N/A	N/A	-0.749276	0.0148579	N/A	N/A	-1.01272	0.00922085	N/A	N/A	N/A	N/A	N/A	N/A	-1.6853	0.02	N/A	N/A	N/A	N/A	N/A	N/A	N/A	N/A
AT1G14960			4	-1.80595		N/A	N/A	N/A	N/A	N/A	N/A	N/A	N/A	N/A	N/A	N/A	N/A	N/A	N/A	N/A	N/A	N/A	N/A	1.54261	0.00982626	N/A	N/A	-1.99547	0.00142601	N/A	N/A	N/A	N/A	N/A	N/A	N/A	N/A	N/A	N/A	N/A	N/A	N/A	N/A	N/A	N/A	-1.61643	5.43049e-11	-2.50796	1.30424e-26
AT1G14980			4	0.843903		N/A	N/A	1.51773	5.28905e-10	N/A	N/A	0.848471	9.03824e-05	N/A	N/A	N/A	N/A	N/A	N/A	N/A	N/A	N/A	N/A	N/A	N/A	N/A	N/A	0.657448	0.001154	N/A	N/A	N/A	N/A	N/A	N/A	N/A	N/A	N/A	N/A	N/A	N/A	N/A	N/A	N/A	N/A	N/A	N/A	0.839336	1.29861e-06
AT1G15000			5	-2.73013		N/A	N/A	-2.34633	0.000217462	N/A	N/A	N/A	N/A	N/A	N/A	-2.73013	8.72971e-05	-3.08795	1.71403e-05	-2.02675	0.00102926	-5.57924	1.18614e-15	N/A	N/A	N/A	N/A	N/A	N/A	N/A	N/A	N/A	N/A	N/A	N/A	N/A	N/A	N/A	N/A	N/A	N/A	N/A	N/A	N/A	N/A	N/A	N/A	N/A	N/A
AT1G15002			8	-2.41624		N/A	N/A	-2.36011	0.00111589	N/A	N/A	N/A	N/A	N/A	N/A	-2.68034	0.000798749	-3.01218	0.000225008	-1.8953	0.00733826	-4.07841	7.7726e-11	1.23449	0.010471	N/A	N/A	N/A	N/A	N/A	N/A	-2.47237	0.000959237	N/A	N/A	N/A	N/A	N/A	N/A	N/A	N/A	N/A	N/A	N/A	N/A	N/A	N/A	N/A	N/A
AT1G15010	2	-1.85141	10	-0.402776		N/A	N/A	-3.00459	0.000116402	-5.58533	1.11878e-09	-4.73074	1.80896e-09	N/A	N/A	N/A	N/A	N/A	N/A	-3.73314	0.000126245	0.758554	0.00713653	N/A	N/A	N/A	N/A	N/A	N/A	-1.56411	0.0347401	1.5277	5.14496e-05	N/A	N/A	4.5928	0.000337504	-3.9445	0.075	N/A	N/A	N/A	N/A	N/A	N/A	1.84884	0.0124163	2.03312	2.61421e-06
AT1G15020			4	-1.29277		N/A	N/A	-1.72412	0.00029626	N/A	N/A	N/A	N/A	N/A	N/A	N/A	N/A	N/A	N/A	N/A	N/A	-1.52843	3.04955e-09	N/A	N/A	N/A	N/A	-1.02232	0.013092	N/A	N/A	N/A	N/A	N/A	N/A	-1.0571	0.0233131	N/A	N/A	N/A	N/A	N/A	N/A	N/A	N/A	N/A	N/A	N/A	N/A
AT1G15030			2	-0.806237		N/A	N/A	N/A	N/A	N/A	N/A	N/A	N/A	N/A	N/A	N/A	N/A	N/A	N/A	N/A	N/A	-0.980272	7.99136e-05	N/A	N/A	N/A	N/A	N/A	N/A	N/A	N/A	N/A	N/A	N/A	N/A	-0.632202	0.0272593	N/A	N/A	N/A	N/A	N/A	N/A	N/A	N/A	N/A	N/A	N/A	N/A
AT1G15040	1	1.03154	3	-2.18113		N/A	N/A	N/A	N/A	N/A	N/A	N/A	N/A	N/A	N/A	N/A	N/A	N/A	N/A	N/A	N/A	-2.18113	0.00187079	N/A	N/A	1.03154	0.0173165	-1.73025	0.00194083	N/A	N/A	N/A	N/A	N/A	N/A	N/A	N/A	N/A	N/A	-5.047	0.019	N/A	N/A	N/A	N/A	N/A	N/A	N/A	N/A
AT1G15050			1	2.34721		N/A	N/A	N/A	N/A	N/A	N/A	N/A	N/A	N/A	N/A	N/A	N/A	N/A	N/A	N/A	N/A	N/A	N/A	N/A	N/A	N/A	N/A	N/A	N/A	N/A	N/A	N/A	N/A	N/A	N/A	N/A	N/A	N/A	N/A	N/A	N/A	2.34721	0.00471541	N/A	N/A	N/A	N/A	N/A	N/A
AT1G15060	1	-0.804114				N/A	N/A	N/A	N/A	N/A	N/A	N/A	N/A	N/A	N/A	N/A	N/A	N/A	N/A	N/A	N/A	N/A	N/A	N/A	N/A	N/A	N/A	N/A	N/A	N/A	N/A	N/A	N/A	N/A	N/A	N/A	N/A	N/A	N/A	N/A	N/A	N/A	N/A	N/A	N/A	N/A	N/A	N/A	N/A
AT1G15080	1	1.01899	4	1.24562		N/A	N/A	N/A	N/A	1.01899	0.0297482	N/A	N/A	N/A	N/A	N/A	N/A	1.22416	0.0427532	1.19706	0.0471676	N/A	N/A	N/A	N/A	N/A	N/A	N/A	N/A	2.135	0.0308498	N/A	N/A	N/A	N/A	N/A	N/A	N/A	N/A	N/A	N/A	1.26708	0.000460988	N/A	N/A	N/A	N/A	N/A	N/A
AT1G15090			1	5.37064		N/A	N/A	N/A	N/A	N/A	N/A	N/A	N/A	N/A	N/A	N/A	N/A	N/A	N/A	N/A	N/A	N/A	N/A	N/A	N/A	N/A	N/A	N/A	N/A	N/A	N/A	N/A	N/A	N/A	N/A	N/A	N/A	N/A	N/A	N/A	N/A	5.37064	0.000125699	N/A	N/A	N/A	N/A	N/A	N/A
AT1G15100	1	1.01163	4	0.924198		1.01163	0.00166198	1.06108	0.000125608	N/A	N/A	N/A	N/A	N/A	N/A	N/A	N/A	1.50681	2.40579e-07	0.787312	0.0392747	N/A	N/A	N/A	N/A	N/A	N/A	N/A	N/A	N/A	N/A	N/A	N/A	N/A	N/A	0.754062	0.0252756	N/A	N/A	N/A	N/A	N/A	N/A	N/A	N/A	N/A	N/A	N/A	N/A
AT1G15110			1	-2.11767		N/A	N/A	N/A	N/A	N/A	N/A	N/A	N/A	N/A	N/A	-2.11767	0.0203486	N/A	N/A	N/A	N/A	N/A	N/A	N/A	N/A	N/A	N/A	N/A	N/A	N/A	N/A	N/A	N/A	N/A	N/A	N/A	N/A	N/A	N/A	N/A	N/A	N/A	N/A	N/A	N/A	N/A	N/A	N/A	N/A
AT1G15125	2	0.410839	7	-1.80834		-1.95614	2.99963e-18	-4.91777	1.27359e-45	N/A	N/A	N/A	N/A	N/A	N/A	N/A	N/A	N/A	N/A	N/A	N/A	-2.67127	1.08611e-13	N/A	N/A	N/A	N/A	-3.46506	8.2614e-30	0.887091	0.0463887	N/A	N/A	1.43764	4.24419e-14	-1.26502	0.000114999	N/A	N/A	N/A	N/A	-1.80834	0.0297797	N/A	N/A	N/A	N/A	N/A	N/A
AT1G15130			2	0.699751		N/A	N/A	N/A	N/A	N/A	N/A	N/A	N/A	N/A	N/A	N/A	N/A	0.794898	0.0029045	0.604604	0.0393388	N/A	N/A	N/A	N/A	N/A	N/A	N/A	N/A	N/A	N/A	N/A	N/A	N/A	N/A	N/A	N/A	N/A	N/A	N/A	N/A	N/A	N/A	N/A	N/A	N/A	N/A	N/A	N/A
AT1G15160			5	-2.17915		N/A	N/A	N/A	N/A	N/A	N/A	N/A	N/A	N/A	N/A	-2.25763	0.0063761	-3.22919	0.000365252	-2.07271	0.00766803	-2.17915	0.0375104	N/A	N/A	N/A	N/A	N/A	N/A	N/A	N/A	N/A	N/A	N/A	N/A	N/A	N/A	N/A	N/A	N/A	N/A	N/A	N/A	N/A	N/A	N/A	N/A	-0.6528	0.0489044
AT1G15165			6	-1.87097		N/A	N/A	N/A	N/A	N/A	N/A	-2.02705	0.0216834	N/A	N/A	-2.34885	0.000822191	-1.71489	0.00801347	-1.5352	0.0144161	N/A	N/A	N/A	N/A	N/A	N/A	N/A	N/A	N/A	N/A	N/A	N/A	N/A	N/A	-2.04424	0.036028	N/A	N/A	N/A	N/A	N/A	N/A	N/A	N/A	N/A	N/A	-1.00464	0.00020228
AT1G15170	1	0.783971	2	-2.01094		N/A	N/A	-2.22835	1.90455e-05	N/A	N/A	-1.79354	0.0459289	N/A	N/A	N/A	N/A	N/A	N/A	N/A	N/A	N/A	N/A	N/A	N/A	N/A	N/A	N/A	N/A	N/A	N/A	N/A	N/A	N/A	N/A	N/A	N/A	N/A	N/A	N/A	N/A	N/A	N/A	N/A	N/A	N/A	N/A	N/A	N/A
AT1G15175			14	-3.44181		N/A	N/A	-3.56177	0.00028656	N/A	N/A	-6.77436	1.46615e-08	N/A	N/A	-2.47168	0.00611079	-4.60479	7.01523e-05	-3.24544	0.000603097	N/A	N/A	N/A	N/A	N/A	N/A	-4.83548	2.11745e-07	N/A	N/A	-3.32185	0.000121396	-3.25088	0.000220702	-4.92861	5.38325e-06	-4.868	5e-18	-3.2389	4.6e-09	-2.3846	0.000951572	N/A	N/A	-4.02799	0.00783595	N/A	N/A
AT1G15180			11	-1.12172		N/A	N/A	-1.23561	0.00071166	N/A	N/A	-1.19631	0.000131445	N/A	N/A	N/A	N/A	-1.10889	0.000389867	-1.25283	5.36977e-05	-1.5603	1.19052e-08	N/A	N/A	N/A	N/A	-0.79385	0.00388424	N/A	N/A	-1.10944	0.0273227	N/A	N/A	-1.34169	8.44209e-05	N/A	N/A	N/A	N/A	-0.614859	0.0153547	N/A	N/A	-0.708465	0.0139634	-1.12172	1.66406e-18
AT1G15200			3	0.662358		N/A	N/A	N/A	N/A	N/A	N/A	0.662358	0.0022579	N/A	N/A	N/A	N/A	N/A	N/A	N/A	N/A	N/A	N/A	N/A	N/A	N/A	N/A	0.590466	0.0138779	N/A	N/A	N/A	N/A	N/A	N/A	N/A	N/A	N/A	N/A	N/A	N/A	N/A	N/A	N/A	N/A	N/A	N/A	0.689788	2.95598e-08
AT1G15210			1	-0.888276		N/A	N/A	N/A	N/A	N/A	N/A	N/A	N/A	N/A	N/A	N/A	N/A	N/A	N/A	N/A	N/A	N/A	N/A	N/A	N/A	N/A	N/A	-0.888276	0.0202207	N/A	N/A	N/A	N/A	N/A	N/A	N/A	N/A	N/A	N/A	N/A	N/A	N/A	N/A	N/A	N/A	N/A	N/A	N/A	N/A
AT1G15215	1	-0.824225	5	-1.29341		N/A	N/A	-3.07441	1.59446e-07	N/A	N/A	-1.29341	0.0123952	N/A	N/A	N/A	N/A	N/A	N/A	N/A	N/A	-2.09372	3.43081e-07	N/A	N/A	N/A	N/A	-0.853339	0.0225244	N/A	N/A	N/A	N/A	N/A	N/A	-1.04839	0.0385427	N/A	N/A	N/A	N/A	N/A	N/A	N/A	N/A	N/A	N/A	N/A	N/A
AT1G15220			1	-1.04849		N/A	N/A	-1.04849	0.0308889	N/A	N/A	N/A	N/A	N/A	N/A	N/A	N/A	N/A	N/A	N/A	N/A	N/A	N/A	N/A	N/A	N/A	N/A	N/A	N/A	N/A	N/A	N/A	N/A	N/A	N/A	N/A	N/A	N/A	N/A	N/A	N/A	N/A	N/A	N/A	N/A	N/A	N/A	N/A	N/A
AT1G15230	1	-1.25599				N/A	N/A	N/A	N/A	N/A	N/A	N/A	N/A	N/A	N/A	N/A	N/A	N/A	N/A	N/A	N/A	N/A	N/A	N/A	N/A	N/A	N/A	N/A	N/A	N/A	N/A	N/A	N/A	N/A	N/A	N/A	N/A	N/A	N/A	N/A	N/A	N/A	N/A	N/A	N/A	N/A	N/A	N/A	N/A
AT1G15250			5	0.816849		N/A	N/A	N/A	N/A	N/A	N/A	0.80233	0.000694447	N/A	N/A	N/A	N/A	N/A	N/A	N/A	N/A	-0.926177	0.000224578	N/A	N/A	N/A	N/A	0.953312	0.000205868	N/A	N/A	N/A	N/A	N/A	N/A	N/A	N/A	N/A	N/A	N/A	N/A	N/A	N/A	N/A	N/A	0.816849	3.34078e-05	1.44271	4.3166e-15
AT1G15260	2	-1.17544	5	-1.18616		-1.40959	3.35067e-06	-1.26957	4.46816e-06	N/A	N/A	N/A	N/A	N/A	N/A	-1.18616	0.00010473	N/A	N/A	N/A	N/A	-1.9817	6.01563e-09	N/A	N/A	-0.941298	0.000519885	N/A	N/A	N/A	N/A	-0.983586	0.000367004	N/A	N/A	-0.940258	6.06309e-05	N/A	N/A	N/A	N/A	N/A	N/A	N/A	N/A	N/A	N/A	N/A	N/A
AT1G15270			1	0.639375		N/A	N/A	0.639375	6.15218e-06	N/A	N/A	N/A	N/A	N/A	N/A	N/A	N/A	N/A	N/A	N/A	N/A	N/A	N/A	N/A	N/A	N/A	N/A	N/A	N/A	N/A	N/A	N/A	N/A	N/A	N/A	N/A	N/A	N/A	N/A	N/A	N/A	N/A	N/A	N/A	N/A	N/A	N/A	N/A	N/A
AT1G15280			1	0.705589		N/A	N/A	N/A	N/A	N/A	N/A	N/A	N/A	N/A	N/A	N/A	N/A	N/A	N/A	N/A	N/A	N/A	N/A	N/A	N/A	N/A	N/A	N/A	N/A	N/A	N/A	N/A	N/A	N/A	N/A	N/A	N/A	N/A	N/A	N/A	N/A	N/A	N/A	N/A	N/A	N/A	N/A	0.705589	1.43812e-05
AT1G15290	1	-1.06261	7	-1.66726		N/A	N/A	-1.72029	1.19053e-07	N/A	N/A	-1.10414	0.000288985	N/A	N/A	-1.8232	1.35639e-07	-1.85478	7.37646e-08	-1.1381	0.000852277	-1.66726	7.29991e-09	N/A	N/A	N/A	N/A	N/A	N/A	N/A	N/A	N/A	N/A	N/A	N/A	-0.76203	0.00136426	N/A	N/A	N/A	N/A	N/A	N/A	N/A	N/A	N/A	N/A	N/A	N/A
AT1G15310	1	-0.717491	1	-1.72375		N/A	N/A	-1.72375	0.0166246	N/A	N/A	N/A	N/A	N/A	N/A	N/A	N/A	N/A	N/A	N/A	N/A	N/A	N/A	N/A	N/A	N/A	N/A	N/A	N/A	N/A	N/A	N/A	N/A	N/A	N/A	N/A	N/A	N/A	N/A	N/A	N/A	N/A	N/A	N/A	N/A	N/A	N/A	N/A	N/A
AT1G15340			2	-0.672725		N/A	N/A	N/A	N/A	N/A	N/A	N/A	N/A	N/A	N/A	N/A	N/A	N/A	N/A	N/A	N/A	N/A	N/A	N/A	N/A	N/A	N/A	N/A	N/A	N/A	N/A	N/A	N/A	-0.612703	0.00423724	N/A	N/A	N/A	N/A	N/A	N/A	N/A	N/A	N/A	N/A	N/A	N/A	-0.732747	5.26406e-06
AT1G15350	1	0.692112	6	0.860826		N/A	N/A	0.621759	0.00200152	N/A	N/A	N/A	N/A	N/A	N/A	N/A	N/A	0.83895	0.00981508	0.767397	0.0212309	N/A	N/A	N/A	N/A	N/A	N/A	N/A	N/A	0.882702	0.00584512	N/A	N/A	1.46949	2.87556e-05	1.4735	1.99316e-05	N/A	N/A	N/A	N/A	N/A	N/A	N/A	N/A	N/A	N/A	N/A	N/A
AT1G15380	2	-0.336408	5	-1.46485	|response to cold|	N/A	N/A	-2.32737	6.26369e-13	N/A	N/A	N/A	N/A	N/A	N/A	N/A	N/A	N/A	N/A	N/A	N/A	N/A	N/A	1.05484	0.00751458	N/A	N/A	-1.46485	1.15062e-05	N/A	N/A	N/A	N/A	N/A	N/A	N/A	N/A	N/A	N/A	-4.4233	0.054	N/A	N/A	N/A	N/A	N/A	N/A	N/A	N/A
AT1G15385			1	4.8745		N/A	N/A	N/A	N/A	N/A	N/A	N/A	N/A	N/A	N/A	N/A	N/A	N/A	N/A	N/A	N/A	N/A	N/A	N/A	N/A	N/A	N/A	N/A	N/A	N/A	N/A	N/A	N/A	N/A	N/A	4.8745	0.0144397	N/A	N/A	N/A	N/A	N/A	N/A	N/A	N/A	N/A	N/A	N/A	N/A
AT1G15390			1	-0.863295		N/A	N/A	N/A	N/A	N/A	N/A	N/A	N/A	N/A	N/A	N/A	N/A	N/A	N/A	N/A	N/A	-0.863295	0.000236561	N/A	N/A	N/A	N/A	N/A	N/A	N/A	N/A	N/A	N/A	N/A	N/A	N/A	N/A	N/A	N/A	N/A	N/A	N/A	N/A	N/A	N/A	N/A	N/A	N/A	N/A
AT1G15400	1	-0.845902	8	-0.923118		N/A	N/A	N/A	N/A	-0.845902	0.0115041	-0.978526	0.000847379	N/A	N/A	-0.867709	0.0157304	N/A	N/A	N/A	N/A	-1.01882	2.15599e-08	N/A	N/A	N/A	N/A	-0.619668	0.0127839	N/A	N/A	N/A	N/A	N/A	N/A	N/A	N/A	-1.7123	0.0002	-1.6738	0.00043	-0.802288	0.00223055	N/A	N/A	N/A	N/A	N/A	N/A
AT1G15405			6	0.83478		N/A	N/A	1.53734	2.7828e-31	N/A	N/A	-0.77734	0.00582974	N/A	N/A	N/A	N/A	N/A	N/A	N/A	N/A	-1.16568	1.54542e-10	N/A	N/A	N/A	N/A	N/A	N/A	1.32817	3.73131e-07	N/A	N/A	N/A	N/A	N/A	N/A	N/A	N/A	N/A	N/A	N/A	N/A	N/A	N/A	0.850863	0.000273992	0.818697	4.28817e-06
AT1G15410	1	0.845199	10	-1.05023		N/A	N/A	-1.9553	0.000740332	N/A	N/A	N/A	N/A	N/A	N/A	N/A	N/A	-1.15931	0.00031411	-1.1514	0.000276961	N/A	N/A	N/A	N/A	N/A	N/A	N/A	N/A	0.78495	0.0453255	-1.61555	0.00261103	N/A	N/A	-2.25319	6.26662e-06	N/A	N/A	N/A	N/A	-0.949054	0.00259081	N/A	N/A	1.02263	0.000482634	1.48036	7.42966e-21
AT1G15415			3	1.61563		N/A	N/A	4.23852	0.000462279	N/A	N/A	N/A	N/A	N/A	N/A	N/A	N/A	N/A	N/A	N/A	N/A	N/A	N/A	N/A	N/A	N/A	N/A	1.61563	0.03994	N/A	N/A	N/A	N/A	N/A	N/A	N/A	N/A	N/A	N/A	N/A	N/A	N/A	N/A	N/A	N/A	N/A	N/A	0.881816	0.0150425
AT1G15420	2	0.932054	13	1.34723		N/A	N/A	1.79757	5.27757e-11	0.783321	0.0467421	1.74521	6.15123e-13	N/A	N/A	0.878564	0.0304464	1.34723	3.41338e-05	1.44291	3.84247e-06	N/A	N/A	N/A	N/A	N/A	N/A	1.1784	3.38477e-08	N/A	N/A	N/A	N/A	N/A	N/A	1.09129	0.000102863	1.5439	0.049	1.5631	0.047	0.657321	0.00148991	N/A	N/A	1.18602	5.45096e-09	1.81387	2.3492e-46
AT1G15430	3	1.08001	5	0.755607		N/A	N/A	1.32307	0.000767288	N/A	N/A	N/A	N/A	N/A	N/A	-0.976215	0.0483949	N/A	N/A	N/A	N/A	0.755607	0.00102662	N/A	N/A	N/A	N/A	N/A	N/A	N/A	N/A	N/A	N/A	N/A	N/A	1.22837	0.0126163	N/A	N/A	N/A	N/A	N/A	N/A	1.08001	0.0081156	N/A	N/A	0.608508	0.00705772
AT1G15440			14	1.90859		N/A	N/A	2.34084	9.19602e-14	N/A	N/A	2.26675	2.89533e-17	N/A	N/A	N/A	N/A	2.3883	9.33879e-11	2.61776	4.1858e-14	0.811608	0.000785457	N/A	N/A	N/A	N/A	1.55983	3.26996e-11	N/A	N/A	1.01962	0.00153563	N/A	N/A	1.26039	1.94879e-06	2.3019	7.6e-06	2.2707	2.1e-05	1.25985	5.11414e-09	N/A	N/A	1.64352	8.24705e-15	2.17365	4.58947e-55
AT1G15470			3	0.864571		N/A	N/A	N/A	N/A	N/A	N/A	0.895034	0.00926809	N/A	N/A	N/A	N/A	N/A	N/A	N/A	N/A	N/A	N/A	N/A	N/A	N/A	N/A	0.684521	0.0146413	N/A	N/A	N/A	N/A	N/A	N/A	N/A	N/A	N/A	N/A	N/A	N/A	N/A	N/A	N/A	N/A	N/A	N/A	0.864571	2.89646e-08
AT1G15480	1	0.656331	6	1.37368		N/A	N/A	N/A	N/A	N/A	N/A	N/A	N/A	N/A	N/A	N/A	N/A	1.58887	0.0318463	1.79314	0.00853922	N/A	N/A	N/A	N/A	N/A	N/A	N/A	N/A	N/A	N/A	N/A	N/A	N/A	N/A	N/A	N/A	N/A	N/A	1.5162	0.037	1.23116	0.00185052	N/A	N/A	1.07652	0.00211116	0.940657	8.08013e-10
AT1G15500			2	0.83495		N/A	N/A	N/A	N/A	N/A	N/A	N/A	N/A	N/A	N/A	N/A	N/A	N/A	N/A	N/A	N/A	N/A	N/A	N/A	N/A	N/A	N/A	N/A	N/A	N/A	N/A	N/A	N/A	N/A	N/A	N/A	N/A	N/A	N/A	N/A	N/A	N/A	N/A	N/A	N/A	N/A	N/A	0.806941	1.24938e-11
AT1G15510	1	-0.680951	7	1.1557		N/A	N/A	N/A	N/A	N/A	N/A	0.976627	0.0108879	N/A	N/A	N/A	N/A	N/A	N/A	N/A	N/A	-1.0321	0.0217337	N/A	N/A	N/A	N/A	1.78245	3.49342e-07	N/A	N/A	N/A	N/A	N/A	N/A	N/A	N/A	1.5979	0.015	N/A	N/A	1.13117	0.000237415	N/A	N/A	1.1557	0.000436117	1.20021	4.19409e-17
AT1G15520			3	1.84596	|response to cold|	N/A	N/A	N/A	N/A	N/A	N/A	N/A	N/A	N/A	N/A	N/A	N/A	N/A	N/A	N/A	N/A	1.43887	0.00540859	N/A	N/A	N/A	N/A	N/A	N/A	N/A	N/A	N/A	N/A	1.84596	0.00155685	3.56873	1.64873e-19	N/A	N/A	N/A	N/A	N/A	N/A	N/A	N/A	N/A	N/A	N/A	N/A
AT1G15530	1	0.957398	4	-1.13604		N/A	N/A	-1.80635	1.20259e-05	N/A	N/A	-1.24917	0.0104441	N/A	N/A	N/A	N/A	N/A	N/A	N/A	N/A	N/A	N/A	N/A	N/A	N/A	N/A	-1.02291	0.0219845	N/A	N/A	N/A	N/A	N/A	N/A	N/A	N/A	N/A	N/A	N/A	N/A	N/A	N/A	N/A	N/A	N/A	N/A	-0.658924	0.000448949
AT1G15550	4	1.44827	5	0.813346		N/A	N/A	N/A	N/A	N/A	N/A	1.70594	0.0286085	N/A	N/A	N/A	N/A	N/A	N/A	1.05519	0.0306392	-5.89645	8.04042e-08	N/A	N/A	-1.83197	0.00287106	-1.60612	0.00237205	N/A	N/A	N/A	N/A	N/A	N/A	N/A	N/A	N/A	N/A	N/A	N/A	N/A	N/A	1.43745	0.00577627	N/A	N/A	N/A	N/A
AT1G15570			5	-1.23812		N/A	N/A	N/A	N/A	N/A	N/A	N/A	N/A	N/A	N/A	N/A	N/A	-3.21053	0.00723718	-2.08731	0.0441995	N/A	N/A	N/A	N/A	N/A	N/A	-1.10854	0.00259634	N/A	N/A	N/A	N/A	N/A	N/A	-1.23812	0.00250258	N/A	N/A	N/A	N/A	N/A	N/A	N/A	N/A	N/A	N/A	-0.765819	0.000195084
AT1G15580			3	-3.1863		N/A	N/A	N/A	N/A	N/A	N/A	N/A	N/A	N/A	N/A	N/A	N/A	N/A	N/A	N/A	N/A	N/A	N/A	N/A	N/A	N/A	N/A	N/A	N/A	N/A	N/A	N/A	N/A	-5.56679	0.00127665	N/A	N/A	-3.1863	0.00011	-3.0238	0.00053	N/A	N/A	N/A	N/A	N/A	N/A	N/A	N/A
AT1G15625			2	1.69456		N/A	N/A	N/A	N/A	N/A	N/A	N/A	N/A	N/A	N/A	N/A	N/A	N/A	N/A	N/A	N/A	1.86825	4.00786e-07	N/A	N/A	N/A	N/A	N/A	N/A	N/A	N/A	N/A	N/A	N/A	N/A	N/A	N/A	N/A	N/A	N/A	N/A	N/A	N/A	N/A	N/A	1.52087	0.0414176	N/A	N/A
AT1G15660			4	1.00586		N/A	N/A	N/A	N/A	N/A	N/A	N/A	N/A	N/A	N/A	N/A	N/A	N/A	N/A	N/A	N/A	0.986611	0.0350554	N/A	N/A	N/A	N/A	N/A	N/A	1.08617	0.0256864	1.0251	0.0445721	N/A	N/A	N/A	N/A	N/A	N/A	N/A	N/A	0.756961	0.0245533	N/A	N/A	N/A	N/A	N/A	N/A
AT1G15670	4	1.07664	5	-1.02682		N/A	N/A	N/A	N/A	N/A	N/A	N/A	N/A	N/A	N/A	3.42583	0.000135808	3.82258	2.55744e-06	N/A	N/A	-1.83156	5.73364e-15	N/A	N/A	-1.11415	0.00811056	-1.44368	8.3539e-05	N/A	N/A	N/A	N/A	N/A	N/A	N/A	N/A	N/A	N/A	N/A	N/A	N/A	N/A	0.936785	0.00493703	N/A	N/A	N/A	N/A
AT1G15690			1	0.794391		N/A	N/A	N/A	N/A	N/A	N/A	N/A	N/A	N/A	N/A	N/A	N/A	N/A	N/A	N/A	N/A	N/A	N/A	N/A	N/A	N/A	N/A	N/A	N/A	N/A	N/A	N/A	N/A	N/A	N/A	N/A	N/A	N/A	N/A	N/A	N/A	N/A	N/A	N/A	N/A	N/A	N/A	N/A	N/A
AT1G15700	1	-0.683447	2	0.42119		N/A	N/A	N/A	N/A	N/A	N/A	-5.22083	0.044366	N/A	N/A	N/A	N/A	N/A	N/A	N/A	N/A	N/A	N/A	N/A	N/A	N/A	N/A	N/A	N/A	6.06321	4.86028e-05	N/A	N/A	N/A	N/A	N/A	N/A	N/A	N/A	N/A	N/A	N/A	N/A	N/A	N/A	N/A	N/A	N/A	N/A
AT1G15710	2	-0.854553	2	-1.14933		N/A	N/A	N/A	N/A	N/A	N/A	N/A	N/A	N/A	N/A	N/A	N/A	-0.898653	0.0218937	N/A	N/A	-1.40001	0.00302477	N/A	N/A	N/A	N/A	N/A	N/A	N/A	N/A	N/A	N/A	N/A	N/A	N/A	N/A	N/A	N/A	N/A	N/A	N/A	N/A	N/A	N/A	N/A	N/A	N/A	N/A
AT1G15740	2	-0.961502	11	-1.51713		N/A	N/A	-0.691823	0.000185159	-1.24034	0.000109225	-1.54382	4.60081e-07	N/A	N/A	-0.818226	0.0123879	-0.760293	0.0179203	N/A	N/A	-0.957535	1.22908e-08	N/A	N/A	N/A	N/A	-1.51713	8.16033e-13	N/A	N/A	N/A	N/A	N/A	N/A	N/A	N/A	-2.7402	4e-06	-2.8374	1.2e-06	N/A	N/A	N/A	N/A	-1.90079	1.61962e-08	-2.27115	2.87366e-40
AT1G15750			1	0.772747		N/A	N/A	N/A	N/A	N/A	N/A	0.772747	0.00155529	N/A	N/A	N/A	N/A	N/A	N/A	N/A	N/A	N/A	N/A	N/A	N/A	N/A	N/A	N/A	N/A	N/A	N/A	N/A	N/A	N/A	N/A	N/A	N/A	N/A	N/A	N/A	N/A	N/A	N/A	N/A	N/A	N/A	N/A	N/A	N/A
AT1G15760			2	1.13144		N/A	N/A	N/A	N/A	N/A	N/A	N/A	N/A	N/A	N/A	N/A	N/A	N/A	N/A	N/A	N/A	N/A	N/A	N/A	N/A	N/A	N/A	N/A	N/A	N/A	N/A	N/A	N/A	N/A	N/A	N/A	N/A	N/A	N/A	N/A	N/A	N/A	N/A	N/A	N/A	N/A	N/A	0.66502	0.00466282
AT1G15772			1	3.65675		N/A	N/A	N/A	N/A	N/A	N/A	N/A	N/A	N/A	N/A	N/A	N/A	N/A	N/A	N/A	N/A	3.65675	0.00310197	N/A	N/A	N/A	N/A	N/A	N/A	N/A	N/A	N/A	N/A	N/A	N/A	N/A	N/A	N/A	N/A	N/A	N/A	N/A	N/A	N/A	N/A	N/A	N/A	N/A	N/A
AT1G15780			1	0.956294		N/A	N/A	N/A	N/A	N/A	N/A	N/A	N/A	N/A	N/A	N/A	N/A	N/A	N/A	N/A	N/A	0.956294	6.45511e-06	N/A	N/A	N/A	N/A	N/A	N/A	N/A	N/A	N/A	N/A	N/A	N/A	N/A	N/A	N/A	N/A	N/A	N/A	N/A	N/A	N/A	N/A	N/A	N/A	N/A	N/A
AT1G15790			5	-1.40325		N/A	N/A	-1.48423	0.00079801	N/A	N/A	N/A	N/A	N/A	N/A	N/A	N/A	N/A	N/A	N/A	N/A	-0.928622	0.00128043	N/A	N/A	N/A	N/A	N/A	N/A	-1.09611	0.00253988	N/A	N/A	N/A	N/A	N/A	N/A	N/A	N/A	N/A	N/A	-1.50537	0.0344592	N/A	N/A	N/A	N/A	N/A	N/A
AT1G15800			4	-0.085383		N/A	N/A	N/A	N/A	N/A	N/A	N/A	N/A	N/A	N/A	N/A	N/A	N/A	N/A	N/A	N/A	0.74112	0.0214106	N/A	N/A	N/A	N/A	N/A	N/A	N/A	N/A	N/A	N/A	N/A	N/A	2.56025	0.0025288	N/A	N/A	-2.8345	0.0005	N/A	N/A	N/A	N/A	N/A	N/A	N/A	N/A
AT1G15810			3	-0.997706		N/A	N/A	-1.54379	0.000501701	N/A	N/A	N/A	N/A	N/A	N/A	N/A	N/A	N/A	N/A	N/A	N/A	-0.983022	0.000431832	N/A	N/A	N/A	N/A	N/A	N/A	N/A	N/A	N/A	N/A	N/A	N/A	N/A	N/A	N/A	N/A	N/A	N/A	N/A	N/A	N/A	N/A	N/A	N/A	-0.997706	4.12782e-15
AT1G15820	1	-0.67608	7	-0.733386		N/A	N/A	-0.733386	4.15919e-08	N/A	N/A	N/A	N/A	N/A	N/A	N/A	N/A	N/A	N/A	N/A	N/A	-0.720283	9.383e-06	N/A	N/A	N/A	N/A	N/A	N/A	N/A	N/A	N/A	N/A	N/A	N/A	-0.589117	1.74698e-06	-2.3959	2.3e-16	-1.9329	2.5e-07	N/A	N/A	N/A	N/A	-0.623193	0.026404	-2.03769	2.30514e-57
AT1G15825	6	-1.70191	14	-3.338		-1.26526	0.00060187	-3.57596	6.29853e-15	-2.13856	3.7999e-06	-4.26785	7.46896e-13	-1.15592	0.00182056	-3.1916	4.99402e-13	-5.31933	4.99708e-19	-3.35725	2.18072e-14	N/A	N/A	N/A	N/A	-2.29155	5.83698e-06	-5.6699	1.68862e-13	-1.28613	0.00108057	-2.59564	7.28076e-09	-4.19398	1.2475e-13	-3.31875	2.57665e-11	N/A	N/A	N/A	N/A	-2.81031	3.48567e-10	N/A	N/A	-3.03517	1.29685e-15	-3.77958	5.32062e-30
AT1G15830	1	-1.15226	13	-3.5991		N/A	N/A	-4.29943	4.38291e-10	N/A	N/A	-3.94174	3.10121e-06	N/A	N/A	-2.82392	1.14539e-05	-4.46884	2.27328e-08	-2.9859	2.66165e-06	N/A	N/A	N/A	N/A	N/A	N/A	-3.26646	0.00538487	N/A	N/A	-2.93579	1.55393e-06	-3.99882	0.000139951	-3.86001	0.000139975	-3.5991	2.5e-27	-3.1336	1.3e-18	-1.64654	0.0061426	N/A	N/A	N/A	N/A	-3.73207	7.78454e-84
AT1G15860			1	1.0742		N/A	N/A	1.0742	2.16154e-08	N/A	N/A	N/A	N/A	N/A	N/A	N/A	N/A	N/A	N/A	N/A	N/A	N/A	N/A	N/A	N/A	N/A	N/A	N/A	N/A	N/A	N/A	N/A	N/A	N/A	N/A	N/A	N/A	N/A	N/A	N/A	N/A	N/A	N/A	N/A	N/A	N/A	N/A	N/A	N/A
AT1G15870			9	2.56922		N/A	N/A	4.21667	0.0377246	N/A	N/A	4.21272	1.20335e-11	N/A	N/A	N/A	N/A	N/A	N/A	3.39571	0.00440505	N/A	N/A	N/A	N/A	N/A	N/A	2.0064	3.28578e-05	N/A	N/A	N/A	N/A	N/A	N/A	N/A	N/A	N/A	N/A	2.1141	0.043	1.76985	8.68704e-06	N/A	N/A	2.56922	1.72493e-05	2.6201	6.44958e-14
AT1G15880			3	-0.724407		N/A	N/A	-0.615969	0.00834835	N/A	N/A	-0.724407	0.0439412	N/A	N/A	N/A	N/A	N/A	N/A	N/A	N/A	N/A	N/A	N/A	N/A	N/A	N/A	N/A	N/A	N/A	N/A	N/A	N/A	N/A	N/A	N/A	N/A	N/A	N/A	N/A	N/A	N/A	N/A	N/A	N/A	N/A	N/A	-0.997698	1.21363e-07
AT1G15885	1	-2.35442	5	-1.87902		N/A	N/A	-3.69559	2.027e-12	-2.35442	0.000113535	-2.30871	3.89668e-05	N/A	N/A	N/A	N/A	N/A	N/A	N/A	N/A	N/A	N/A	N/A	N/A	N/A	N/A	-0.899086	0.0453569	N/A	N/A	N/A	N/A	N/A	N/A	N/A	N/A	N/A	N/A	N/A	N/A	N/A	N/A	N/A	N/A	-1.37706	0.0140227	-1.87902	1.52125e-05
AT1G15890	1	1.26861	2	-2.25684		N/A	N/A	-1.91014	0.00382417	N/A	N/A	N/A	N/A	N/A	N/A	N/A	N/A	N/A	N/A	N/A	N/A	N/A	N/A	N/A	N/A	N/A	N/A	-2.60354	0.00345331	N/A	N/A	N/A	N/A	N/A	N/A	N/A	N/A	N/A	N/A	N/A	N/A	N/A	N/A	N/A	N/A	N/A	N/A	N/A	N/A
AT1G15910			2	-1.4011		N/A	N/A	-1.79189	0.0036845	N/A	N/A	N/A	N/A	N/A	N/A	N/A	N/A	-1.01032	0.0459579	N/A	N/A	N/A	N/A	N/A	N/A	N/A	N/A	N/A	N/A	N/A	N/A	N/A	N/A	N/A	N/A	N/A	N/A	N/A	N/A	N/A	N/A	N/A	N/A	N/A	N/A	N/A	N/A	N/A	N/A
AT1G15930			3	0.882612		N/A	N/A	0.723277	0.000235825	N/A	N/A	N/A	N/A	N/A	N/A	N/A	N/A	N/A	N/A	N/A	N/A	N/A	N/A	N/A	N/A	N/A	N/A	N/A	N/A	N/A	N/A	N/A	N/A	N/A	N/A	N/A	N/A	N/A	N/A	N/A	N/A	N/A	N/A	N/A	N/A	N/A	N/A	1.01379	1.04913e-10
AT1G15940			1	0.909474		N/A	N/A	N/A	N/A	N/A	N/A	N/A	N/A	N/A	N/A	N/A	N/A	N/A	N/A	N/A	N/A	0.909474	0.00187058	N/A	N/A	N/A	N/A	N/A	N/A	N/A	N/A	N/A	N/A	N/A	N/A	N/A	N/A	N/A	N/A	N/A	N/A	N/A	N/A	N/A	N/A	N/A	N/A	N/A	N/A
AT1G15950	1	0.712712	3	0.843542	|response to cold|	N/A	N/A	0.843542	6.54381e-08	0.712712	0.00104782	0.782334	4.78956e-05	N/A	N/A	N/A	N/A	N/A	N/A	N/A	N/A	N/A	N/A	N/A	N/A	N/A	N/A	N/A	N/A	N/A	N/A	N/A	N/A	N/A	N/A	N/A	N/A	N/A	N/A	N/A	N/A	N/A	N/A	N/A	N/A	N/A	N/A	N/A	N/A
AT1G15960			4	-0.961719		N/A	N/A	-1.70283	0.0145529	N/A	N/A	N/A	N/A	N/A	N/A	N/A	N/A	N/A	N/A	-1.00437	0.0293238	N/A	N/A	N/A	N/A	N/A	N/A	N/A	N/A	N/A	N/A	N/A	N/A	N/A	N/A	N/A	N/A	N/A	N/A	N/A	N/A	-0.890793	0.0419051	N/A	N/A	N/A	N/A	N/A	N/A
AT1G15970	1	0.63505				N/A	N/A	N/A	N/A	N/A	N/A	N/A	N/A	N/A	N/A	N/A	N/A	N/A	N/A	N/A	N/A	N/A	N/A	N/A	N/A	N/A	N/A	N/A	N/A	N/A	N/A	N/A	N/A	N/A	N/A	N/A	N/A	N/A	N/A	N/A	N/A	N/A	N/A	N/A	N/A	N/A	N/A	N/A	N/A
AT1G15980			10	-1.16287		N/A	N/A	-1.26375	4.51814e-10	N/A	N/A	N/A	N/A	N/A	N/A	N/A	N/A	N/A	N/A	N/A	N/A	-1.06199	9.48676e-11	0.657527	4.29033e-05	N/A	N/A	N/A	N/A	N/A	N/A	N/A	N/A	-0.821075	1.6826e-05	-0.837888	8.46186e-06	-1.7022	0.00023	-1.4451	0.07	N/A	N/A	N/A	N/A	-1.63232	3.52026e-24	-2.52893	6.77458e-93
AT1G16000	1	-0.859184	1	0.585349		N/A	N/A	N/A	N/A	-0.859184	0.0458115	N/A	N/A	N/A	N/A	N/A	N/A	N/A	N/A	N/A	N/A	N/A	N/A	N/A	N/A	N/A	N/A	N/A	N/A	N/A	N/A	N/A	N/A	N/A	N/A	N/A	N/A	N/A	N/A	N/A	N/A	N/A	N/A	N/A	N/A	N/A	N/A	0.585349	0.000456197
AT1G16010			1	0.814653		N/A	N/A	0.814653	1.61279e-05	N/A	N/A	N/A	N/A	N/A	N/A	N/A	N/A	N/A	N/A	N/A	N/A	N/A	N/A	N/A	N/A	N/A	N/A	N/A	N/A	N/A	N/A	N/A	N/A	N/A	N/A	N/A	N/A	N/A	N/A	N/A	N/A	N/A	N/A	N/A	N/A	N/A	N/A	N/A	N/A
AT1G16030	1	-0.906064				N/A	N/A	N/A	N/A	N/A	N/A	N/A	N/A	N/A	N/A	N/A	N/A	N/A	N/A	N/A	N/A	N/A	N/A	N/A	N/A	N/A	N/A	N/A	N/A	N/A	N/A	N/A	N/A	N/A	N/A	N/A	N/A	N/A	N/A	N/A	N/A	N/A	N/A	N/A	N/A	N/A	N/A	N/A	N/A
AT1G16060	2	0.0340962	2	-0.310235		N/A	N/A	N/A	N/A	N/A	N/A	N/A	N/A	N/A	N/A	-1.6413	0.0221866	N/A	N/A	N/A	N/A	N/A	N/A	N/A	N/A	N/A	N/A	N/A	N/A	N/A	N/A	N/A	N/A	N/A	N/A	N/A	N/A	N/A	N/A	N/A	N/A	N/A	N/A	N/A	N/A	N/A	N/A	1.02083	2.10265e-05
AT1G16080			4	-0.815992		N/A	N/A	N/A	N/A	N/A	N/A	N/A	N/A	N/A	N/A	N/A	N/A	N/A	N/A	N/A	N/A	N/A	N/A	N/A	N/A	N/A	N/A	N/A	N/A	N/A	N/A	N/A	N/A	-0.783981	0.000701256	-0.628094	0.00615622	N/A	N/A	N/A	N/A	N/A	N/A	N/A	N/A	-0.848004	1.77904e-07	-1.38404	1.46786e-26
AT1G16090			2	-1.59883		N/A	N/A	N/A	N/A	N/A	N/A	N/A	N/A	N/A	N/A	-2.49539	0.00024289	N/A	N/A	N/A	N/A	N/A	N/A	N/A	N/A	N/A	N/A	N/A	N/A	N/A	N/A	N/A	N/A	N/A	N/A	N/A	N/A	N/A	N/A	N/A	N/A	N/A	N/A	N/A	N/A	N/A	N/A	-0.702274	0.0171859
AT1G16110	1	1.31838	7	-1.64516		N/A	N/A	-2.0812	1.04182e-05	N/A	N/A	N/A	N/A	N/A	N/A	N/A	N/A	-1.04016	0.0391623	-2.02788	0.000109563	N/A	N/A	N/A	N/A	N/A	N/A	-2.35318	0.0013029	N/A	N/A	N/A	N/A	-1.22553	0.00827478	-1.36842	0.00225224	N/A	N/A	N/A	N/A	N/A	N/A	N/A	N/A	N/A	N/A	N/A	N/A
AT1G16130	1	2.77502	3	-3.84411		N/A	N/A	N/A	N/A	N/A	N/A	N/A	N/A	N/A	N/A	-3.84411	0.000512283	-3.28357	0.00109461	-6.11592	1.5325e-05	N/A	N/A	N/A	N/A	N/A	N/A	N/A	N/A	N/A	N/A	N/A	N/A	N/A	N/A	N/A	N/A	N/A	N/A	N/A	N/A	N/A	N/A	N/A	N/A	N/A	N/A	N/A	N/A
AT1G16170	2	1.44344	1	-0.870253		N/A	N/A	N/A	N/A	N/A	N/A	N/A	N/A	N/A	N/A	N/A	N/A	N/A	N/A	N/A	N/A	-0.870253	0.00674586	N/A	N/A	N/A	N/A	N/A	N/A	N/A	N/A	N/A	N/A	N/A	N/A	N/A	N/A	N/A	N/A	N/A	N/A	N/A	N/A	N/A	N/A	N/A	N/A	N/A	N/A
AT1G16180			1	-1.06334		N/A	N/A	-1.06334	2.53787e-07	N/A	N/A	N/A	N/A	N/A	N/A	N/A	N/A	N/A	N/A	N/A	N/A	N/A	N/A	N/A	N/A	N/A	N/A	N/A	N/A	N/A	N/A	N/A	N/A	N/A	N/A	N/A	N/A	N/A	N/A	N/A	N/A	N/A	N/A	N/A	N/A	N/A	N/A	N/A	N/A
AT1G16190			3	0.685847		N/A	N/A	N/A	N/A	N/A	N/A	0.685847	0.0246431	N/A	N/A	N/A	N/A	N/A	N/A	N/A	N/A	N/A	N/A	N/A	N/A	N/A	N/A	N/A	N/A	N/A	N/A	N/A	N/A	N/A	N/A	N/A	N/A	N/A	N/A	N/A	N/A	N/A	N/A	N/A	N/A	0.641679	0.0197497	0.69996	7.02711e-07
AT1G16210			3	0.638076		N/A	N/A	0.607249	0.00192649	N/A	N/A	0.739664	0.000479395	N/A	N/A	N/A	N/A	N/A	N/A	N/A	N/A	N/A	N/A	N/A	N/A	N/A	N/A	N/A	N/A	N/A	N/A	N/A	N/A	N/A	N/A	N/A	N/A	N/A	N/A	N/A	N/A	N/A	N/A	N/A	N/A	N/A	N/A	0.638076	2.40238e-07
AT1G16250			2	-0.731761		N/A	N/A	-0.859551	0.0365158	N/A	N/A	N/A	N/A	N/A	N/A	N/A	N/A	N/A	N/A	N/A	N/A	N/A	N/A	N/A	N/A	N/A	N/A	N/A	N/A	N/A	N/A	N/A	N/A	N/A	N/A	N/A	N/A	N/A	N/A	N/A	N/A	N/A	N/A	N/A	N/A	N/A	N/A	-0.603972	0.00251317
AT1G16260			11	-1.20073		N/A	N/A	N/A	N/A	N/A	N/A	N/A	N/A	N/A	N/A	-1.20073	0.00213687	-0.842879	0.0287551	-1.1154	0.00299914	N/A	N/A	N/A	N/A	N/A	N/A	-0.888409	0.019946	-1.29983	0.000128299	-1.33429	0.00012008	-0.749121	0.0373652	-0.789464	0.018978	N/A	N/A	N/A	N/A	N/A	N/A	N/A	N/A	-2.01897	0.000623962	-2.38043	4.95543e-26
AT1G16280			10	1.36608		N/A	N/A	N/A	N/A	N/A	N/A	1.32826	0.000316505	N/A	N/A	N/A	N/A	1.35247	0.0115209	1.6674	0.000458573	N/A	N/A	N/A	N/A	N/A	N/A	0.873744	0.0134907	N/A	N/A	N/A	N/A	N/A	N/A	N/A	N/A	1.8099	9.7e-05	1.7183	0.0015	0.970776	0.00114117	N/A	N/A	1.37969	0.000128748	1.53155	1.12827e-21
AT1G16300			12	1.31008		N/A	N/A	N/A	N/A	N/A	N/A	3.88184	2.011e-12	N/A	N/A	N/A	N/A	N/A	N/A	1.07332	0.0147878	1.80458	6.10417e-09	N/A	N/A	N/A	N/A	0.737705	0.0251981	N/A	N/A	N/A	N/A	1.48546	0.00551335	1.1606	0.0469931	2.0439	3.2e-06	1.6918	0.01	0.93752	0.00490735	N/A	N/A	1.09658	7.72206e-05	1.45956	8.73529e-14
AT1G16310			4	1.30581		N/A	N/A	N/A	N/A	N/A	N/A	1.90625	0.0382541	N/A	N/A	N/A	N/A	N/A	N/A	N/A	N/A	1.37193	0.000606887	N/A	N/A	N/A	N/A	1.2397	0.000523729	N/A	N/A	N/A	N/A	N/A	N/A	1.23703	0.0443019	N/A	N/A	N/A	N/A	N/A	N/A	N/A	N/A	N/A	N/A	N/A	N/A
AT1G16320			2	0.0599622		N/A	N/A	0.846127	3.61262e-08	N/A	N/A	N/A	N/A	N/A	N/A	N/A	N/A	N/A	N/A	N/A	N/A	N/A	N/A	N/A	N/A	N/A	N/A	N/A	N/A	N/A	N/A	N/A	N/A	N/A	N/A	N/A	N/A	N/A	N/A	N/A	N/A	N/A	N/A	N/A	N/A	N/A	N/A	-0.726203	7.49254e-07
AT1G16340			5	-1.30747		N/A	N/A	-4.06566	8.3441e-06	N/A	N/A	-1.30747	0.00141234	N/A	N/A	N/A	N/A	N/A	N/A	N/A	N/A	-1.67548	2.27367e-06	N/A	N/A	N/A	N/A	-0.783842	0.0166949	N/A	N/A	N/A	N/A	N/A	N/A	N/A	N/A	N/A	N/A	N/A	N/A	-0.769778	0.0256717	N/A	N/A	N/A	N/A	N/A	N/A
AT1G16350	1	-0.698783	5	-0.896197		N/A	N/A	-1.40837	0.00274936	N/A	N/A	0.606411	0.0135214	N/A	N/A	-0.896197	0.0461282	N/A	N/A	N/A	N/A	-1.85593	2.02168e-09	N/A	N/A	N/A	N/A	N/A	N/A	N/A	N/A	N/A	N/A	N/A	N/A	N/A	N/A	N/A	N/A	N/A	N/A	N/A	N/A	N/A	N/A	N/A	N/A	0.683535	1.0345e-06
AT1G16360	1	1.88105				N/A	N/A	N/A	N/A	N/A	N/A	N/A	N/A	N/A	N/A	N/A	N/A	N/A	N/A	N/A	N/A	N/A	N/A	N/A	N/A	N/A	N/A	N/A	N/A	N/A	N/A	N/A	N/A	N/A	N/A	N/A	N/A	N/A	N/A	N/A	N/A	N/A	N/A	N/A	N/A	N/A	N/A	N/A	N/A
AT1G16370			1	-4.9215		N/A	N/A	N/A	N/A	N/A	N/A	-4.9215	0.00751352	N/A	N/A	N/A	N/A	N/A	N/A	N/A	N/A	N/A	N/A	N/A	N/A	N/A	N/A	N/A	N/A	N/A	N/A	N/A	N/A	N/A	N/A	N/A	N/A	N/A	N/A	N/A	N/A	N/A	N/A	N/A	N/A	N/A	N/A	N/A	N/A
AT1G16390	2	0.729008	5	-2.50411	|cellular response to cold|	N/A	N/A	N/A	N/A	-1.17392	0.0161279	-3.78305	1.39344e-10	N/A	N/A	N/A	N/A	N/A	N/A	N/A	N/A	N/A	N/A	N/A	N/A	N/A	N/A	-2.76858	1.47646e-05	N/A	N/A	N/A	N/A	-2.50411	0.000141109	-1.6141	0.00633537	N/A	N/A	N/A	N/A	-1.25502	0.000981513	N/A	N/A	N/A	N/A	N/A	N/A
AT1G16400	1	-2.09226	3	0.602326		N/A	N/A	N/A	N/A	N/A	N/A	N/A	N/A	N/A	N/A	N/A	N/A	N/A	N/A	N/A	N/A	N/A	N/A	N/A	N/A	N/A	N/A	N/A	N/A	N/A	N/A	N/A	N/A	-1.51222	0.00147719	N/A	N/A	N/A	N/A	N/A	N/A	N/A	N/A	N/A	N/A	0.602326	0.0170961	0.972527	1.89585e-12
AT1G16410	1	-2.71082	3	0.955098		N/A	N/A	-0.759617	1.88203e-05	N/A	N/A	1.4822	0.00418967	N/A	N/A	N/A	N/A	N/A	N/A	N/A	N/A	N/A	N/A	0.955098	0.00178317	N/A	N/A	N/A	N/A	N/A	N/A	N/A	N/A	N/A	N/A	N/A	N/A	N/A	N/A	N/A	N/A	N/A	N/A	N/A	N/A	N/A	N/A	N/A	N/A
AT1G16420	2	5.12553	4	2.49838		5.50073	0.0209227	4.96329	0.0158824	N/A	N/A	N/A	N/A	N/A	N/A	N/A	N/A	N/A	N/A	N/A	N/A	1.38747	0.0128204	N/A	N/A	N/A	N/A	N/A	N/A	-2.05816	1.308e-05	N/A	N/A	N/A	N/A	N/A	N/A	3.6093	0.015	N/A	N/A	N/A	N/A	N/A	N/A	N/A	N/A	N/A	N/A
AT1G16445	1	0.926784	2	0.959325		N/A	N/A	N/A	N/A	N/A	N/A	1.21824	0.0424887	N/A	N/A	N/A	N/A	N/A	N/A	N/A	N/A	N/A	N/A	N/A	N/A	N/A	N/A	N/A	N/A	N/A	N/A	N/A	N/A	N/A	N/A	N/A	N/A	N/A	N/A	N/A	N/A	N/A	N/A	N/A	N/A	N/A	N/A	0.700409	0.0313605
AT1G16470			2	0.675856		N/A	N/A	N/A	N/A	N/A	N/A	N/A	N/A	N/A	N/A	N/A	N/A	N/A	N/A	N/A	N/A	N/A	N/A	N/A	N/A	N/A	N/A	N/A	N/A	N/A	N/A	N/A	N/A	0.693038	0.00809264	N/A	N/A	N/A	N/A	N/A	N/A	N/A	N/A	N/A	N/A	N/A	N/A	0.658675	1.93339e-07
AT1G16480			1	1.8026		N/A	N/A	N/A	N/A	N/A	N/A	N/A	N/A	N/A	N/A	N/A	N/A	N/A	N/A	N/A	N/A	N/A	N/A	N/A	N/A	N/A	N/A	N/A	N/A	N/A	N/A	N/A	N/A	N/A	N/A	N/A	N/A	1.8026	0.009	N/A	N/A	N/A	N/A	N/A	N/A	N/A	N/A	N/A	N/A
AT1G16489			1	-1.81962		N/A	N/A	N/A	N/A	N/A	N/A	N/A	N/A	N/A	N/A	N/A	N/A	N/A	N/A	N/A	N/A	-1.81962	0.00473628	N/A	N/A	N/A	N/A	N/A	N/A	N/A	N/A	N/A	N/A	N/A	N/A	N/A	N/A	N/A	N/A	N/A	N/A	N/A	N/A	N/A	N/A	N/A	N/A	N/A	N/A
AT1G16490			1	-3.1324		N/A	N/A	N/A	N/A	N/A	N/A	N/A	N/A	N/A	N/A	N/A	N/A	N/A	N/A	N/A	N/A	N/A	N/A	N/A	N/A	N/A	N/A	N/A	N/A	N/A	N/A	N/A	N/A	N/A	N/A	N/A	N/A	N/A	N/A	N/A	N/A	-3.1324	0.0409452	N/A	N/A	N/A	N/A	N/A	N/A
AT1G16500	2	0.877315	7	1.29822		N/A	N/A	N/A	N/A	N/A	N/A	N/A	N/A	N/A	N/A	1.53909	0.000523355	2.09392	1.9169e-08	N/A	N/A	N/A	N/A	-1.15981	0.0072975	1.11279	0.0145189	1.42601	2.9407e-05	N/A	N/A	N/A	N/A	1.16662	0.00367126	1.29822	0.000432591	N/A	N/A	N/A	N/A	N/A	N/A	N/A	N/A	N/A	N/A	0.788843	1.98034e-06
AT1G16510	3	1.86943	11	2.09146		N/A	N/A	1.39086	7.87534e-05	2.3346	0.0309567	3.80963	1.78827e-09	N/A	N/A	2.09146	0.0140194	3.84171	2.2761e-13	2.56467	0.000328868	N/A	N/A	-0.9765	0.0306298	N/A	N/A	1.81743	0.000109566	N/A	N/A	N/A	N/A	1.4821	0.0124713	2.8052	4.42389e-13	N/A	N/A	N/A	N/A	N/A	N/A	N/A	N/A	1.6019	1.08401e-11	2.44302	1.23429e-40
AT1G16515	1	-1.77565	6	1.94935		N/A	N/A	2.41825	6.51159e-22	N/A	N/A	2.07952	8.08243e-15	N/A	N/A	N/A	N/A	1.22324	0.0202819	1.51339	0.00214377	1.81918	1.0333e-11	N/A	N/A	N/A	N/A	2.14768	7.93822e-07	N/A	N/A	N/A	N/A	N/A	N/A	N/A	N/A	N/A	N/A	N/A	N/A	N/A	N/A	N/A	N/A	N/A	N/A	N/A	N/A
AT1G16520			1	1.35302		N/A	N/A	N/A	N/A	N/A	N/A	1.35302	0.00237698	N/A	N/A	N/A	N/A	N/A	N/A	N/A	N/A	N/A	N/A	N/A	N/A	N/A	N/A	N/A	N/A	N/A	N/A	N/A	N/A	N/A	N/A	N/A	N/A	N/A	N/A	N/A	N/A	N/A	N/A	N/A	N/A	N/A	N/A	N/A	N/A
AT1G16530			4	-1.76794		N/A	N/A	N/A	N/A	N/A	N/A	N/A	N/A	N/A	N/A	-3.46288	0.0138347	-2.79838	0.0268862	N/A	N/A	N/A	N/A	N/A	N/A	N/A	N/A	N/A	N/A	N/A	N/A	N/A	N/A	N/A	N/A	5.48987	0.00136986	N/A	N/A	N/A	N/A	N/A	N/A	N/A	N/A	N/A	N/A	N/A	N/A
AT1G16540			4	1.00502	|response to cold|	N/A	N/A	1.17308	0.00347204	N/A	N/A	N/A	N/A	N/A	N/A	N/A	N/A	N/A	N/A	1.54941	0.00325613	0.836957	0.0405516	-1.07328	0.0123589	N/A	N/A	N/A	N/A	N/A	N/A	N/A	N/A	N/A	N/A	N/A	N/A	N/A	N/A	N/A	N/A	N/A	N/A	N/A	N/A	N/A	N/A	N/A	N/A
AT1G16550			2	0.00728549		N/A	N/A	N/A	N/A	N/A	N/A	N/A	N/A	N/A	N/A	N/A	N/A	N/A	N/A	N/A	N/A	-0.844625	0.0144183	N/A	N/A	N/A	N/A	N/A	N/A	N/A	N/A	N/A	N/A	N/A	N/A	N/A	N/A	N/A	N/A	N/A	N/A	N/A	N/A	N/A	N/A	N/A	N/A	0.859196	0.000774214
AT1G16560			2	-0.825919		N/A	N/A	-0.98746	0.000408825	N/A	N/A	N/A	N/A	N/A	N/A	N/A	N/A	N/A	N/A	N/A	N/A	-0.664379	0.000185772	N/A	N/A	N/A	N/A	N/A	N/A	N/A	N/A	N/A	N/A	N/A	N/A	N/A	N/A	N/A	N/A	N/A	N/A	N/A	N/A	N/A	N/A	N/A	N/A	N/A	N/A
AT1G16570			4	-1.49471		N/A	N/A	-2.55574	3.71152e-06	N/A	N/A	-1.69122	0.000767694	N/A	N/A	N/A	N/A	N/A	N/A	N/A	N/A	-1.2982	1.42698e-05	N/A	N/A	N/A	N/A	-1.01422	0.00817021	N/A	N/A	N/A	N/A	N/A	N/A	N/A	N/A	N/A	N/A	N/A	N/A	N/A	N/A	N/A	N/A	N/A	N/A	N/A	N/A
AT1G16590			4	-1.48539		N/A	N/A	-1.75021	0.00214115	N/A	N/A	-2.49838	0.0172689	N/A	N/A	N/A	N/A	N/A	N/A	N/A	N/A	-1.22058	0.00330197	N/A	N/A	N/A	N/A	N/A	N/A	N/A	N/A	N/A	N/A	N/A	N/A	N/A	N/A	N/A	N/A	N/A	N/A	N/A	N/A	N/A	N/A	N/A	N/A	-0.895379	0.0127068
AT1G16610			4	0.828891		N/A	N/A	0.749185	0.00426581	N/A	N/A	0.939159	0.000209662	N/A	N/A	N/A	N/A	N/A	N/A	0.762986	0.0104292	N/A	N/A	N/A	N/A	N/A	N/A	N/A	N/A	N/A	N/A	N/A	N/A	N/A	N/A	N/A	N/A	N/A	N/A	N/A	N/A	N/A	N/A	N/A	N/A	N/A	N/A	0.894797	1.88694e-09
AT1G16635			6	3.3063		N/A	N/A	N/A	N/A	N/A	N/A	5.44102	0.000776876	N/A	N/A	N/A	N/A	N/A	N/A	N/A	N/A	N/A	N/A	N/A	N/A	N/A	N/A	3.43591	0.008927	N/A	N/A	N/A	N/A	N/A	N/A	N/A	N/A	3.1767	4.7e-05	4.0317	6.4e-09	2.98501	0.000458044	N/A	N/A	N/A	N/A	N/A	N/A
AT1G16640	1	2.84241	1	-4.26816		N/A	N/A	N/A	N/A	N/A	N/A	-4.26816	0.0451756	N/A	N/A	N/A	N/A	N/A	N/A	N/A	N/A	N/A	N/A	N/A	N/A	N/A	N/A	N/A	N/A	N/A	N/A	N/A	N/A	N/A	N/A	N/A	N/A	N/A	N/A	N/A	N/A	N/A	N/A	N/A	N/A	N/A	N/A	N/A	N/A
AT1G16650	1	0.90012	3	1.35096		N/A	N/A	N/A	N/A	N/A	N/A	N/A	N/A	N/A	N/A	N/A	N/A	N/A	N/A	N/A	N/A	N/A	N/A	N/A	N/A	N/A	N/A	N/A	N/A	N/A	N/A	N/A	N/A	N/A	N/A	N/A	N/A	N/A	N/A	N/A	N/A	N/A	N/A	N/A	N/A	1.47285	0.000845071	1.35096	2.37954e-11
AT1G16670			3	-0.951002	|response to cold|response to freezing	N/A	N/A	-1.50913	0.00191083	N/A	N/A	N/A	N/A	N/A	N/A	N/A	N/A	N/A	N/A	N/A	N/A	N/A	N/A	N/A	N/A	N/A	N/A	N/A	N/A	-0.909304	0.00852468	N/A	N/A	N/A	N/A	N/A	N/A	N/A	N/A	N/A	N/A	N/A	N/A	N/A	N/A	N/A	N/A	N/A	N/A
AT1G16680			1	-1.10259		N/A	N/A	-1.10259	0.00718963	N/A	N/A	N/A	N/A	N/A	N/A	N/A	N/A	N/A	N/A	N/A	N/A	N/A	N/A	N/A	N/A	N/A	N/A	N/A	N/A	N/A	N/A	N/A	N/A	N/A	N/A	N/A	N/A	N/A	N/A	N/A	N/A	N/A	N/A	N/A	N/A	N/A	N/A	N/A	N/A
AT1G16705			1	3.6311		N/A	N/A	N/A	N/A	N/A	N/A	N/A	N/A	N/A	N/A	N/A	N/A	N/A	N/A	N/A	N/A	3.6311	0.0388567	N/A	N/A	N/A	N/A	N/A	N/A	N/A	N/A	N/A	N/A	N/A	N/A	N/A	N/A	N/A	N/A	N/A	N/A	N/A	N/A	N/A	N/A	N/A	N/A	N/A	N/A
AT1G16720			3	-1.20175		N/A	N/A	N/A	N/A	N/A	N/A	N/A	N/A	N/A	N/A	N/A	N/A	N/A	N/A	N/A	N/A	-0.668326	0.000750308	N/A	N/A	N/A	N/A	N/A	N/A	N/A	N/A	N/A	N/A	N/A	N/A	N/A	N/A	N/A	N/A	N/A	N/A	N/A	N/A	N/A	N/A	-1.20175	1.40979e-08	-1.86637	6.69486e-48
AT1G16730	5	-0.86871	11	-0.785117		0.988332	0.00114021	1.69128	4.09234e-14	1.5811	0.0324927	1.77946	0.00247467	N/A	N/A	N/A	N/A	N/A	N/A	-0.639733	0.018929	N/A	N/A	N/A	N/A	N/A	N/A	0.811821	0.00549216	-1.57463	4.62043e-06	-2.49472	1.24044e-10	-1.38579	0.000311776	N/A	N/A	N/A	N/A	N/A	N/A	-0.806118	0.00214005	-0.86871	0.00359393	-0.785117	0.00251615	-1.22829	3.04119e-12
AT1G16740			1	0.815801		N/A	N/A	N/A	N/A	N/A	N/A	N/A	N/A	N/A	N/A	N/A	N/A	N/A	N/A	N/A	N/A	N/A	N/A	N/A	N/A	N/A	N/A	N/A	N/A	N/A	N/A	N/A	N/A	N/A	N/A	N/A	N/A	N/A	N/A	N/A	N/A	N/A	N/A	N/A	N/A	N/A	N/A	0.815801	1.15312e-09
AT1G16780	1	-0.672504	9	-1.69019		N/A	N/A	-4.11277	0.000155987	N/A	N/A	-2.01515	0.000107942	N/A	N/A	N/A	N/A	-1.80433	0.00488532	-1.91194	0.0026503	N/A	N/A	N/A	N/A	N/A	N/A	-1.29138	0.00608226	N/A	N/A	N/A	N/A	N/A	N/A	-1.69019	0.00548776	N/A	N/A	N/A	N/A	-1.03679	0.0126397	N/A	N/A	N/A	N/A	-0.846259	5.3864e-06
AT1G16790	2	3.62216	4	4.99624		N/A	N/A	N/A	N/A	N/A	N/A	N/A	N/A	6.28079	0.035938	N/A	N/A	5.54677	0.03421	6.39342	0.0124215	N/A	N/A	4.44571	0.00477173	N/A	N/A	N/A	N/A	N/A	N/A	N/A	N/A	N/A	N/A	N/A	N/A	N/A	N/A	N/A	N/A	N/A	N/A	N/A	N/A	N/A	N/A	0.825424	0.000631496
AT1G16810			1	0.716792		N/A	N/A	0.716792	4.75671e-08	N/A	N/A	N/A	N/A	N/A	N/A	N/A	N/A	N/A	N/A	N/A	N/A	N/A	N/A	N/A	N/A	N/A	N/A	N/A	N/A	N/A	N/A	N/A	N/A	N/A	N/A	N/A	N/A	N/A	N/A	N/A	N/A	N/A	N/A	N/A	N/A	N/A	N/A	N/A	N/A
AT1G16820			3	-1.04317		N/A	N/A	N/A	N/A	N/A	N/A	-1.80369	0.0358256	N/A	N/A	N/A	N/A	N/A	N/A	N/A	N/A	-1.04317	0.0354305	N/A	N/A	N/A	N/A	N/A	N/A	2.34044	0.00181021	N/A	N/A	N/A	N/A	N/A	N/A	N/A	N/A	N/A	N/A	N/A	N/A	N/A	N/A	N/A	N/A	N/A	N/A
AT1G16825			1	-2.08799		N/A	N/A	-2.08799	0.00219506	N/A	N/A	N/A	N/A	N/A	N/A	N/A	N/A	N/A	N/A	N/A	N/A	N/A	N/A	N/A	N/A	N/A	N/A	N/A	N/A	N/A	N/A	N/A	N/A	N/A	N/A	N/A	N/A	N/A	N/A	N/A	N/A	N/A	N/A	N/A	N/A	N/A	N/A	N/A	N/A
AT1G16830			7	1.9592		N/A	N/A	N/A	N/A	N/A	N/A	3.14192	0.000118174	N/A	N/A	N/A	N/A	2.54978	0.0448188	2.59548	0.036762	N/A	N/A	N/A	N/A	N/A	N/A	1.9592	0.00115308	N/A	N/A	N/A	N/A	N/A	N/A	N/A	N/A	N/A	N/A	N/A	N/A	1.60875	0.00851913	N/A	N/A	1.45747	0.0488941	1.24495	2.34538e-05
AT1G16840	3	-0.652581	4	1.13512		N/A	N/A	N/A	N/A	N/A	N/A	N/A	N/A	0.834718	0.0394157	1.74332	1.47382e-10	1.26662	2.15958e-05	N/A	N/A	N/A	N/A	N/A	N/A	N/A	N/A	N/A	N/A	N/A	N/A	N/A	N/A	N/A	N/A	1.00361	0.000445883	N/A	N/A	N/A	N/A	N/A	N/A	N/A	N/A	N/A	N/A	-0.75534	5.53987e-05
AT1G16850	5	2.25132	18	3.56429		2.30693	6.03617e-24	3.58818	1.68313e-94	2.25132	1.96135e-09	3.90339	6.26598e-53	2.50077	9.74608e-16	3.3205	7.5594e-36	3.42135	3.05851e-39	3.04929	3.74714e-28	3.63204	2.02566e-77	-1.43377	0.0110255	1.82705	4.42201e-09	3.17042	1.34355e-41	2.1609	1.09522e-07	3.66033	2.71945e-37	6.65948	4.82308e-40	7.21875	5.00938e-60	4.4025	4e-24	4.4645	1.7e-25	3.54039	9.18556e-43	N/A	N/A	2.26674	2.3744e-27	4.56982	1.98681e-113
AT1G16860	2	0.889988	5	1.02417		0.893407	0.0136325	0.747703	0.0184618	N/A	N/A	N/A	N/A	0.886569	0.00441704	1.50908	1.79464e-10	1.02417	0.000130976	N/A	N/A	1.26632	3.65209e-09	N/A	N/A	N/A	N/A	N/A	N/A	N/A	N/A	N/A	N/A	N/A	N/A	0.826186	0.00634388	N/A	N/A	N/A	N/A	N/A	N/A	N/A	N/A	N/A	N/A	N/A	N/A
AT1G16870			2	0.836325		N/A	N/A	N/A	N/A	N/A	N/A	0.940905	0.0022579	N/A	N/A	N/A	N/A	N/A	N/A	N/A	N/A	N/A	N/A	N/A	N/A	N/A	N/A	N/A	N/A	N/A	N/A	N/A	N/A	N/A	N/A	N/A	N/A	N/A	N/A	N/A	N/A	N/A	N/A	N/A	N/A	N/A	N/A	0.731745	1.09059e-09
AT1G16880			3	-0.95773	|response to cold|	N/A	N/A	N/A	N/A	N/A	N/A	N/A	N/A	N/A	N/A	N/A	N/A	N/A	N/A	N/A	N/A	N/A	N/A	N/A	N/A	N/A	N/A	N/A	N/A	N/A	N/A	N/A	N/A	N/A	N/A	N/A	N/A	N/A	N/A	N/A	N/A	N/A	N/A	N/A	N/A	-0.95773	5.63468e-11	-1.66514	4.65638e-39
AT1G16890			1	0.674254		N/A	N/A	0.674254	1.51425e-05	N/A	N/A	N/A	N/A	N/A	N/A	N/A	N/A	N/A	N/A	N/A	N/A	N/A	N/A	N/A	N/A	N/A	N/A	N/A	N/A	N/A	N/A	N/A	N/A	N/A	N/A	N/A	N/A	N/A	N/A	N/A	N/A	N/A	N/A	N/A	N/A	N/A	N/A	N/A	N/A
AT1G16900			3	0.636917		N/A	N/A	-1.38998	0.0083906	N/A	N/A	N/A	N/A	N/A	N/A	N/A	N/A	N/A	N/A	N/A	N/A	0.88626	0.0011891	N/A	N/A	N/A	N/A	N/A	N/A	N/A	N/A	N/A	N/A	N/A	N/A	N/A	N/A	N/A	N/A	N/A	N/A	0.636917	0.0453584	N/A	N/A	N/A	N/A	N/A	N/A
AT1G16916			2	0.231857		N/A	N/A	N/A	N/A	N/A	N/A	N/A	N/A	N/A	N/A	N/A	N/A	N/A	N/A	N/A	N/A	-0.600148	0.0253102	N/A	N/A	N/A	N/A	N/A	N/A	N/A	N/A	N/A	N/A	1.06386	0.0403266	N/A	N/A	N/A	N/A	N/A	N/A	N/A	N/A	N/A	N/A	N/A	N/A	N/A	N/A
AT1G16920			2	-0.91568		N/A	N/A	-1.22935	0.0366077	N/A	N/A	N/A	N/A	N/A	N/A	N/A	N/A	N/A	N/A	N/A	N/A	-0.602011	0.0342242	N/A	N/A	N/A	N/A	N/A	N/A	N/A	N/A	N/A	N/A	N/A	N/A	N/A	N/A	N/A	N/A	N/A	N/A	N/A	N/A	N/A	N/A	N/A	N/A	N/A	N/A
AT1G16970			1	0.762745		N/A	N/A	N/A	N/A	N/A	N/A	N/A	N/A	N/A	N/A	N/A	N/A	N/A	N/A	N/A	N/A	0.762745	0.014417	N/A	N/A	N/A	N/A	N/A	N/A	N/A	N/A	N/A	N/A	N/A	N/A	N/A	N/A	N/A	N/A	N/A	N/A	N/A	N/A	N/A	N/A	N/A	N/A	N/A	N/A
AT1G17020	1	-1.00158	4	-1.10597		N/A	N/A	1.75074	0.0229966	N/A	N/A	N/A	N/A	N/A	N/A	N/A	N/A	N/A	N/A	N/A	N/A	N/A	N/A	N/A	N/A	N/A	N/A	N/A	N/A	N/A	N/A	-1.57894	0.0213887	N/A	N/A	N/A	N/A	N/A	N/A	N/A	N/A	N/A	N/A	N/A	N/A	N/A	N/A	-0.898728	0.0179455
AT1G17030			1	3.62065		N/A	N/A	3.62065	0.042987	N/A	N/A	N/A	N/A	N/A	N/A	N/A	N/A	N/A	N/A	N/A	N/A	N/A	N/A	N/A	N/A	N/A	N/A	N/A	N/A	N/A	N/A	N/A	N/A	N/A	N/A	N/A	N/A	N/A	N/A	N/A	N/A	N/A	N/A	N/A	N/A	N/A	N/A	N/A	N/A
AT1G17040			2	0.825186		N/A	N/A	N/A	N/A	N/A	N/A	N/A	N/A	N/A	N/A	N/A	N/A	N/A	N/A	N/A	N/A	0.968185	0.030752	N/A	N/A	N/A	N/A	N/A	N/A	N/A	N/A	N/A	N/A	N/A	N/A	N/A	N/A	N/A	N/A	N/A	N/A	N/A	N/A	N/A	N/A	N/A	N/A	N/A	N/A
AT1G17050	2	1.32504	5	1.11405		1.24432	7.25106e-07	2.28763	1.53767e-34	1.40576	1.04016e-08	2.10636	1.14574e-25	N/A	N/A	N/A	N/A	N/A	N/A	N/A	N/A	0.977193	3.1359e-12	N/A	N/A	N/A	N/A	1.00461	4.58648e-11	N/A	N/A	N/A	N/A	N/A	N/A	N/A	N/A	N/A	N/A	N/A	N/A	N/A	N/A	N/A	N/A	N/A	N/A	N/A	N/A
AT1G17060	1	1.88165	2	-3.7654		N/A	N/A	-4.76886	0.0101584	N/A	N/A	-2.76195	0.00118561	N/A	N/A	N/A	N/A	N/A	N/A	N/A	N/A	N/A	N/A	N/A	N/A	N/A	N/A	N/A	N/A	N/A	N/A	N/A	N/A	N/A	N/A	N/A	N/A	N/A	N/A	N/A	N/A	N/A	N/A	N/A	N/A	N/A	N/A	N/A	N/A
AT1G17070			1	1.14705		N/A	N/A	N/A	N/A	N/A	N/A	N/A	N/A	N/A	N/A	N/A	N/A	1.14705	0.0294227	N/A	N/A	N/A	N/A	N/A	N/A	N/A	N/A	N/A	N/A	N/A	N/A	N/A	N/A	N/A	N/A	N/A	N/A	N/A	N/A	N/A	N/A	N/A	N/A	N/A	N/A	N/A	N/A	N/A	N/A
AT1G17090	1	-1.1219	3	1.35258		N/A	N/A	N/A	N/A	N/A	N/A	N/A	N/A	N/A	N/A	N/A	N/A	N/A	N/A	N/A	N/A	1.35258	0.0434458	N/A	N/A	N/A	N/A	N/A	N/A	N/A	N/A	1.61131	0.015921	N/A	N/A	N/A	N/A	N/A	N/A	N/A	N/A	N/A	N/A	N/A	N/A	N/A	N/A	N/A	N/A
AT1G17100	2	-1.16984	5	0.802016		N/A	N/A	1.09153	4.22713e-09	-0.871074	8.99227e-05	N/A	N/A	N/A	N/A	-0.781215	2.31572e-05	-0.687406	0.000168231	N/A	N/A	N/A	N/A	N/A	N/A	N/A	N/A	0.901717	1.23566e-07	N/A	N/A	N/A	N/A	0.802016	9.8401e-06	N/A	N/A	N/A	N/A	N/A	N/A	N/A	N/A	N/A	N/A	N/A	N/A	N/A	N/A
AT1G17110			1	0.790372		N/A	N/A	N/A	N/A	N/A	N/A	N/A	N/A	N/A	N/A	N/A	N/A	N/A	N/A	N/A	N/A	0.790372	0.000793273	N/A	N/A	N/A	N/A	N/A	N/A	N/A	N/A	N/A	N/A	N/A	N/A	N/A	N/A	N/A	N/A	N/A	N/A	N/A	N/A	N/A	N/A	N/A	N/A	N/A	N/A
AT1G17120			4	-0.897826		N/A	N/A	-1.82689	1.15993e-05	N/A	N/A	-0.859012	0.0352216	N/A	N/A	N/A	N/A	N/A	N/A	N/A	N/A	N/A	N/A	N/A	N/A	N/A	N/A	-0.93664	0.0144504	N/A	N/A	N/A	N/A	N/A	N/A	N/A	N/A	N/A	N/A	N/A	N/A	-0.746157	0.0438498	N/A	N/A	N/A	N/A	N/A	N/A
AT1G17130			6	0.765135		N/A	N/A	1.04782	3.21985e-07	N/A	N/A	0.744337	0.00091925	N/A	N/A	N/A	N/A	N/A	N/A	N/A	N/A	0.830066	8.7188e-06	N/A	N/A	N/A	N/A	0.609955	0.0026253	N/A	N/A	N/A	N/A	N/A	N/A	N/A	N/A	N/A	N/A	N/A	N/A	N/A	N/A	N/A	N/A	0.670218	0.000521208	0.785934	5.30553e-10
AT1G17140			4	-0.677421		N/A	N/A	N/A	N/A	N/A	N/A	N/A	N/A	N/A	N/A	N/A	N/A	N/A	N/A	N/A	N/A	N/A	N/A	N/A	N/A	N/A	N/A	N/A	N/A	0.684946	0.0104971	N/A	N/A	N/A	N/A	-0.694415	0.0192456	N/A	N/A	N/A	N/A	N/A	N/A	N/A	N/A	-0.660426	0.000335017	-0.9859	3.02888e-15
AT1G17145			3	0.870095		N/A	N/A	N/A	N/A	N/A	N/A	N/A	N/A	N/A	N/A	1.08805	0.00157558	0.83199	0.0287551	N/A	N/A	N/A	N/A	N/A	N/A	N/A	N/A	N/A	N/A	N/A	N/A	N/A	N/A	0.870095	0.0099947	N/A	N/A	N/A	N/A	N/A	N/A	N/A	N/A	N/A	N/A	N/A	N/A	N/A	N/A
AT1G17147	1	2.45341	5	-2.12924		N/A	N/A	-2.04094	0.00155579	N/A	N/A	-2.12924	0.000880578	N/A	N/A	N/A	N/A	4.38808	0.0004062	N/A	N/A	N/A	N/A	N/A	N/A	N/A	N/A	N/A	N/A	N/A	N/A	N/A	N/A	N/A	N/A	N/A	N/A	-3.4287	7.6e-06	-3.1746	3.5e-05	N/A	N/A	N/A	N/A	N/A	N/A	N/A	N/A
AT1G17160			2	-1.17686		N/A	N/A	-1.75038	1.10698e-09	N/A	N/A	N/A	N/A	N/A	N/A	N/A	N/A	N/A	N/A	N/A	N/A	-0.603329	0.0295403	N/A	N/A	N/A	N/A	N/A	N/A	N/A	N/A	N/A	N/A	N/A	N/A	N/A	N/A	N/A	N/A	N/A	N/A	N/A	N/A	N/A	N/A	N/A	N/A	N/A	N/A
AT1G17170			15	2.96853		N/A	N/A	5.14997	1.0796e-29	N/A	N/A	4.20344	2.11526e-15	N/A	N/A	N/A	N/A	2.68104	1.1e-05	4.0948	4.05026e-21	N/A	N/A	N/A	N/A	N/A	N/A	0.919669	2.76014e-08	0.665946	0.0394912	0.935105	0.000647014	4.61543	1.81179e-18	4.60785	1.65962e-18	3.0814	0.0085	3.0948	0.01	2.20599	6.67646e-06	N/A	N/A	1.3649	5.42711e-15	2.30633	1.68726e-53
AT1G17180			4	2.19543		N/A	N/A	N/A	N/A	N/A	N/A	N/A	N/A	N/A	N/A	N/A	N/A	N/A	N/A	N/A	N/A	N/A	N/A	N/A	N/A	N/A	N/A	1.12009	7.26189e-11	3.61695	3.45429e-05	N/A	N/A	N/A	N/A	N/A	N/A	N/A	N/A	N/A	N/A	N/A	N/A	N/A	N/A	1.74559	3.79243e-20	2.64528	6.7564e-81
AT1G17190	1	1.01602	3	0.94428	|response to cold|	N/A	N/A	N/A	N/A	1.01602	0.00559143	N/A	N/A	N/A	N/A	N/A	N/A	N/A	N/A	N/A	N/A	2.09298	0.00018548	N/A	N/A	N/A	N/A	N/A	N/A	N/A	N/A	N/A	N/A	N/A	N/A	N/A	N/A	N/A	N/A	N/A	N/A	0.94428	0.0194197	N/A	N/A	N/A	N/A	-0.612158	0.0118067
AT1G17200			8	-0.876552		N/A	N/A	-0.655334	0.0168522	N/A	N/A	-1.02906	5.47953e-07	N/A	N/A	N/A	N/A	N/A	N/A	N/A	N/A	-2.62422	1.65967e-17	N/A	N/A	N/A	N/A	-1.02697	2.95099e-05	N/A	N/A	N/A	N/A	N/A	N/A	-0.880411	0.0034544	N/A	N/A	N/A	N/A	N/A	N/A	N/A	N/A	-0.625743	0.00161346	-0.872694	6.9936e-11
AT1G17220			1	-0.703423		N/A	N/A	-0.703423	0.000179191	N/A	N/A	N/A	N/A	N/A	N/A	N/A	N/A	N/A	N/A	N/A	N/A	N/A	N/A	N/A	N/A	N/A	N/A	N/A	N/A	N/A	N/A	N/A	N/A	N/A	N/A	N/A	N/A	N/A	N/A	N/A	N/A	N/A	N/A	N/A	N/A	N/A	N/A	N/A	N/A
AT1G17230			2	-1.46124		N/A	N/A	-2.29007	0.0370285	N/A	N/A	N/A	N/A	N/A	N/A	N/A	N/A	N/A	N/A	N/A	N/A	N/A	N/A	N/A	N/A	N/A	N/A	N/A	N/A	N/A	N/A	N/A	N/A	N/A	N/A	N/A	N/A	N/A	N/A	N/A	N/A	N/A	N/A	N/A	N/A	N/A	N/A	N/A	N/A
AT1G17232			1	4.60087		N/A	N/A	N/A	N/A	N/A	N/A	N/A	N/A	N/A	N/A	N/A	N/A	N/A	N/A	N/A	N/A	N/A	N/A	N/A	N/A	N/A	N/A	N/A	N/A	N/A	N/A	4.60087	0.0431476	N/A	N/A	N/A	N/A	N/A	N/A	N/A	N/A	N/A	N/A	N/A	N/A	N/A	N/A	N/A	N/A
AT1G17260			1	1.51883		N/A	N/A	N/A	N/A	N/A	N/A	N/A	N/A	N/A	N/A	N/A	N/A	N/A	N/A	N/A	N/A	N/A	N/A	N/A	N/A	N/A	N/A	N/A	N/A	N/A	N/A	N/A	N/A	N/A	N/A	N/A	N/A	N/A	N/A	N/A	N/A	N/A	N/A	N/A	N/A	N/A	N/A	N/A	N/A
AT1G17270			1	-1.94526		N/A	N/A	-1.94526	0.0140149	N/A	N/A	N/A	N/A	N/A	N/A	N/A	N/A	N/A	N/A	N/A	N/A	N/A	N/A	N/A	N/A	N/A	N/A	N/A	N/A	N/A	N/A	N/A	N/A	N/A	N/A	N/A	N/A	N/A	N/A	N/A	N/A	N/A	N/A	N/A	N/A	N/A	N/A	N/A	N/A
AT1G17290			3	0.662603		N/A	N/A	N/A	N/A	N/A	N/A	N/A	N/A	N/A	N/A	0.616509	0.00219194	0.662603	0.000580369	N/A	N/A	N/A	N/A	N/A	N/A	N/A	N/A	N/A	N/A	N/A	N/A	N/A	N/A	N/A	N/A	N/A	N/A	N/A	N/A	N/A	N/A	N/A	N/A	N/A	N/A	N/A	N/A	0.808422	1.04223e-11
AT1G17300			1	-2.706		N/A	N/A	N/A	N/A	N/A	N/A	N/A	N/A	N/A	N/A	N/A	N/A	N/A	N/A	N/A	N/A	N/A	N/A	N/A	N/A	N/A	N/A	-2.706	0.0141783	N/A	N/A	N/A	N/A	N/A	N/A	N/A	N/A	N/A	N/A	N/A	N/A	N/A	N/A	N/A	N/A	N/A	N/A	N/A	N/A
AT1G17330			1	-0.769501		N/A	N/A	N/A	N/A	N/A	N/A	N/A	N/A	N/A	N/A	N/A	N/A	N/A	N/A	N/A	N/A	-0.769501	0.00236889	N/A	N/A	N/A	N/A	N/A	N/A	N/A	N/A	N/A	N/A	N/A	N/A	N/A	N/A	N/A	N/A	N/A	N/A	N/A	N/A	N/A	N/A	N/A	N/A	N/A	N/A
AT1G17340			6	-1.18199		N/A	N/A	-1.86684	7.10716e-06	N/A	N/A	-1.38297	0.00257256	N/A	N/A	N/A	N/A	N/A	N/A	N/A	N/A	N/A	N/A	N/A	N/A	N/A	N/A	-1.18509	0.00194083	N/A	N/A	N/A	N/A	-1.15191	0.00492634	-1.1789	0.00288022	N/A	N/A	N/A	N/A	N/A	N/A	N/A	N/A	N/A	N/A	-0.631449	0.000115066
AT1G17345	2	4.16376				N/A	N/A	N/A	N/A	4.75759	0.0327157	N/A	N/A	N/A	N/A	N/A	N/A	N/A	N/A	N/A	N/A	N/A	N/A	N/A	N/A	N/A	N/A	N/A	N/A	N/A	N/A	N/A	N/A	N/A	N/A	N/A	N/A	N/A	N/A	N/A	N/A	N/A	N/A	N/A	N/A	N/A	N/A	N/A	N/A
AT1G17350			2	-2.5978		N/A	N/A	-3.7479	6.92054e-05	N/A	N/A	N/A	N/A	N/A	N/A	N/A	N/A	-1.4477	0.0209027	N/A	N/A	N/A	N/A	N/A	N/A	N/A	N/A	N/A	N/A	N/A	N/A	N/A	N/A	N/A	N/A	N/A	N/A	N/A	N/A	N/A	N/A	N/A	N/A	N/A	N/A	N/A	N/A	N/A	N/A
AT1G17360			10	-1.16136		N/A	N/A	-1.36642	0.00452616	N/A	N/A	N/A	N/A	N/A	N/A	-1.10567	4.90967e-05	-1.56627	2.07836e-08	-0.929925	0.000406033	-1.41936	1.4776e-06	N/A	N/A	N/A	N/A	N/A	N/A	N/A	N/A	-1.01714	0.00204161	-0.929561	0.00738595	-1.40157	3.39948e-05	N/A	N/A	N/A	N/A	N/A	N/A	N/A	N/A	-0.852417	0.00838785	-1.21704	2.0724e-17
AT1G17370			2	0.622357		N/A	N/A	0.615284	0.00198535	N/A	N/A	0.62943	0.00284527	N/A	N/A	N/A	N/A	N/A	N/A	N/A	N/A	N/A	N/A	N/A	N/A	N/A	N/A	N/A	N/A	N/A	N/A	N/A	N/A	N/A	N/A	N/A	N/A	N/A	N/A	N/A	N/A	N/A	N/A	N/A	N/A	N/A	N/A	N/A	N/A
AT1G17380	4	1.53574	7	-1.79126		N/A	N/A	N/A	N/A	-3.40049	0.00484102	-3.58807	0.00111333	N/A	N/A	-1.7526	0.0237224	-3.56453	1.41828e-05	-2.85927	0.000212345	N/A	N/A	N/A	N/A	N/A	N/A	N/A	N/A	-1.79126	0.00107055	N/A	N/A	N/A	N/A	1.2833	0.0217223	N/A	N/A	N/A	N/A	N/A	N/A	2.33357	1.5485e-08	N/A	N/A	N/A	N/A
AT1G17410			1	-1.14952		N/A	N/A	N/A	N/A	N/A	N/A	N/A	N/A	N/A	N/A	N/A	N/A	N/A	N/A	N/A	N/A	-1.14952	0.000822162	N/A	N/A	N/A	N/A	N/A	N/A	N/A	N/A	N/A	N/A	N/A	N/A	N/A	N/A	N/A	N/A	N/A	N/A	N/A	N/A	N/A	N/A	N/A	N/A	N/A	N/A
AT1G17420	6	0.388182	10	-1.93373		-1.59235	0.0107392	-3.72261	7.53307e-09	-2.01066	0.000308728	-3.11075	2.85005e-08	N/A	N/A	N/A	N/A	-2.48711	8.74635e-07	-2.76088	7.9103e-08	1.63515	1.33577e-06	N/A	N/A	1.78875	9.69014e-10	N/A	N/A	-2.579	1.00187e-07	N/A	N/A	-1.15072	0.000297905	-0.694937	0.0278298	N/A	N/A	N/A	N/A	-1.38036	0.0109171	1.54312	3.00464e-08	N/A	N/A	N/A	N/A
AT1G17430	1	-2.32633	8	-1.96024		-2.32633	0.0265888	-4.09604	0.000176083	N/A	N/A	-2.08599	0.0396324	N/A	N/A	N/A	N/A	-1.85035	0.0409389	N/A	N/A	-2.75616	9.04209e-13	N/A	N/A	N/A	N/A	-1.34126	0.00683642	N/A	N/A	-1.39124	0.0015751	N/A	N/A	-2.07013	4.60593e-05	N/A	N/A	N/A	N/A	N/A	N/A	N/A	N/A	N/A	N/A	N/A	N/A
AT1G17440			1	0.705425		N/A	N/A	N/A	N/A	N/A	N/A	N/A	N/A	N/A	N/A	N/A	N/A	N/A	N/A	N/A	N/A	0.705425	9.5097e-05	N/A	N/A	N/A	N/A	N/A	N/A	N/A	N/A	N/A	N/A	N/A	N/A	N/A	N/A	N/A	N/A	N/A	N/A	N/A	N/A	N/A	N/A	N/A	N/A	N/A	N/A
AT1G17450			1	-1.72373		N/A	N/A	-1.72373	0.0019562	N/A	N/A	N/A	N/A	N/A	N/A	N/A	N/A	N/A	N/A	N/A	N/A	N/A	N/A	N/A	N/A	N/A	N/A	N/A	N/A	N/A	N/A	N/A	N/A	N/A	N/A	N/A	N/A	N/A	N/A	N/A	N/A	N/A	N/A	N/A	N/A	N/A	N/A	N/A	N/A
AT1G17455	1	1.664	4	0.278242		N/A	N/A	-0.980803	0.0180586	N/A	N/A	N/A	N/A	1.664	0.00776965	2.12677	1.38053e-05	1.53729	0.00858362	N/A	N/A	-1.13213	0.00266216	N/A	N/A	N/A	N/A	N/A	N/A	N/A	N/A	N/A	N/A	N/A	N/A	N/A	N/A	N/A	N/A	N/A	N/A	N/A	N/A	N/A	N/A	N/A	N/A	N/A	N/A
AT1G17460	1	-1.45548	3	2.36013		N/A	N/A	N/A	N/A	N/A	N/A	N/A	N/A	N/A	N/A	N/A	N/A	2.36013	0.0326455	2.50495	0.0167469	N/A	N/A	N/A	N/A	N/A	N/A	N/A	N/A	N/A	N/A	N/A	N/A	N/A	N/A	N/A	N/A	N/A	N/A	N/A	N/A	N/A	N/A	N/A	N/A	N/A	N/A	N/A	N/A
AT1G17470			1	-0.743915		N/A	N/A	N/A	N/A	N/A	N/A	N/A	N/A	N/A	N/A	N/A	N/A	N/A	N/A	N/A	N/A	-0.743915	1.37905e-06	N/A	N/A	N/A	N/A	N/A	N/A	N/A	N/A	N/A	N/A	N/A	N/A	N/A	N/A	N/A	N/A	N/A	N/A	N/A	N/A	N/A	N/A	N/A	N/A	N/A	N/A
AT1G17480			1	2.1303		N/A	N/A	N/A	N/A	N/A	N/A	N/A	N/A	N/A	N/A	N/A	N/A	N/A	N/A	N/A	N/A	2.1303	0.000233126	N/A	N/A	N/A	N/A	N/A	N/A	N/A	N/A	N/A	N/A	N/A	N/A	N/A	N/A	N/A	N/A	N/A	N/A	N/A	N/A	N/A	N/A	N/A	N/A	N/A	N/A
AT1G17490	1	-0.593873	1	-0.750041		N/A	N/A	-0.750041	0.0363283	N/A	N/A	N/A	N/A	N/A	N/A	N/A	N/A	N/A	N/A	N/A	N/A	N/A	N/A	N/A	N/A	N/A	N/A	N/A	N/A	N/A	N/A	N/A	N/A	N/A	N/A	N/A	N/A	N/A	N/A	N/A	N/A	N/A	N/A	N/A	N/A	N/A	N/A	N/A	N/A
AT1G17500			3	1.08404		N/A	N/A	N/A	N/A	N/A	N/A	N/A	N/A	N/A	N/A	N/A	N/A	1.08404	0.0198538	N/A	N/A	1.2375	7.42731e-09	N/A	N/A	N/A	N/A	N/A	N/A	N/A	N/A	N/A	N/A	N/A	N/A	0.923636	0.00669264	N/A	N/A	N/A	N/A	N/A	N/A	N/A	N/A	N/A	N/A	N/A	N/A
AT1G17510			3	0.844265		N/A	N/A	N/A	N/A	N/A	N/A	N/A	N/A	N/A	N/A	N/A	N/A	N/A	N/A	N/A	N/A	N/A	N/A	N/A	N/A	N/A	N/A	N/A	N/A	N/A	N/A	N/A	N/A	N/A	N/A	N/A	N/A	N/A	N/A	N/A	N/A	0.844265	0.0117962	N/A	N/A	0.819014	0.00438653	0.926484	1.019e-05
AT1G17530	1	-0.794847				N/A	N/A	N/A	N/A	N/A	N/A	N/A	N/A	N/A	N/A	N/A	N/A	N/A	N/A	N/A	N/A	N/A	N/A	N/A	N/A	N/A	N/A	N/A	N/A	N/A	N/A	N/A	N/A	N/A	N/A	N/A	N/A	N/A	N/A	N/A	N/A	N/A	N/A	N/A	N/A	N/A	N/A	N/A	N/A
AT1G17550	1	-1.24425	1	0.818828		N/A	N/A	N/A	N/A	N/A	N/A	N/A	N/A	N/A	N/A	N/A	N/A	N/A	N/A	N/A	N/A	0.818828	1.52745e-05	N/A	N/A	N/A	N/A	N/A	N/A	N/A	N/A	N/A	N/A	N/A	N/A	N/A	N/A	N/A	N/A	N/A	N/A	N/A	N/A	N/A	N/A	N/A	N/A	N/A	N/A
AT1G17580			1	-1.08486		N/A	N/A	-1.08486	0.00786002	N/A	N/A	N/A	N/A	N/A	N/A	N/A	N/A	N/A	N/A	N/A	N/A	N/A	N/A	N/A	N/A	N/A	N/A	N/A	N/A	N/A	N/A	N/A	N/A	N/A	N/A	N/A	N/A	N/A	N/A	N/A	N/A	N/A	N/A	N/A	N/A	N/A	N/A	N/A	N/A
AT1G17600	1	1.00531	2	-1.83791		N/A	N/A	N/A	N/A	N/A	N/A	N/A	N/A	N/A	N/A	-2.41007	0.0253949	N/A	N/A	N/A	N/A	N/A	N/A	N/A	N/A	N/A	N/A	N/A	N/A	N/A	N/A	N/A	N/A	N/A	N/A	N/A	N/A	N/A	N/A	N/A	N/A	N/A	N/A	N/A	N/A	N/A	N/A	N/A	N/A
AT1G17610	1	-1.62362	11	-2.85567	|response to cold|	N/A	N/A	-2.85567	0.0172151	N/A	N/A	N/A	N/A	-1.62362	0.0426595	-2.7836	0.000332129	-2.83937	0.000210052	-2.94238	0.000111663	-3.48131	5.48048e-11	-1.42419	0.0485612	N/A	N/A	N/A	N/A	-4.02878	0.00501641	-4.14133	0.00500763	-2.35166	0.0211639	-3.53421	0.000815256	N/A	N/A	N/A	N/A	N/A	N/A	N/A	N/A	N/A	N/A	N/A	N/A
AT1G17615			1	2.48556		N/A	N/A	N/A	N/A	N/A	N/A	N/A	N/A	N/A	N/A	N/A	N/A	N/A	N/A	N/A	N/A	2.48556	7.97068e-05	N/A	N/A	N/A	N/A	N/A	N/A	N/A	N/A	N/A	N/A	N/A	N/A	N/A	N/A	N/A	N/A	N/A	N/A	N/A	N/A	N/A	N/A	N/A	N/A	N/A	N/A
AT1G17620	2	1.29897	4	-0.922563		N/A	N/A	N/A	N/A	N/A	N/A	N/A	N/A	N/A	N/A	N/A	N/A	-1.02724	0.00306663	-1.05326	0.00204465	N/A	N/A	N/A	N/A	N/A	N/A	N/A	N/A	N/A	N/A	N/A	N/A	-0.817889	0.0055402	N/A	N/A	N/A	N/A	N/A	N/A	N/A	N/A	N/A	N/A	N/A	N/A	0.700892	1.34528e-05
AT1G17630			1	1.89482		N/A	N/A	N/A	N/A	N/A	N/A	N/A	N/A	N/A	N/A	N/A	N/A	N/A	N/A	N/A	N/A	N/A	N/A	N/A	N/A	N/A	N/A	N/A	N/A	N/A	N/A	N/A	N/A	N/A	N/A	1.89482	0.0495368	N/A	N/A	N/A	N/A	N/A	N/A	N/A	N/A	N/A	N/A	N/A	N/A
AT1G17640			1	-1.80684		N/A	N/A	-1.80684	0.00199712	N/A	N/A	N/A	N/A	N/A	N/A	N/A	N/A	N/A	N/A	N/A	N/A	N/A	N/A	N/A	N/A	N/A	N/A	N/A	N/A	N/A	N/A	N/A	N/A	N/A	N/A	N/A	N/A	N/A	N/A	N/A	N/A	N/A	N/A	N/A	N/A	N/A	N/A	N/A	N/A
AT1G17650			2	-1.24241		N/A	N/A	-1.63309	0.00055317	N/A	N/A	N/A	N/A	N/A	N/A	N/A	N/A	N/A	N/A	N/A	N/A	N/A	N/A	N/A	N/A	N/A	N/A	N/A	N/A	N/A	N/A	N/A	N/A	N/A	N/A	N/A	N/A	N/A	N/A	N/A	N/A	N/A	N/A	N/A	N/A	N/A	N/A	-0.851724	9.20422e-11
AT1G17665	5	1.03233	12	6.07095		1.03233	0.000650508	N/A	N/A	0.869738	0.000135149	N/A	N/A	5.18234	0.0103355	8.9033	1.83051e-35	8.67074	2.35448e-30	7.84307	3.37261e-17	N/A	N/A	N/A	N/A	2.46825	3.56302e-22	1.65436	5.34189e-08	8.15149	7.26493e-21	8.59879	2.41404e-28	6.01478	6.14645e-18	6.12712	1.22391e-19	N/A	N/A	N/A	N/A	3.89101	3.48283e-11	N/A	N/A	1.28481	0.00115139	1.44702	1.43305e-10
AT1G17680			1	-0.837801		N/A	N/A	-0.837801	0.0213067	N/A	N/A	N/A	N/A	N/A	N/A	N/A	N/A	N/A	N/A	N/A	N/A	N/A	N/A	N/A	N/A	N/A	N/A	N/A	N/A	N/A	N/A	N/A	N/A	N/A	N/A	N/A	N/A	N/A	N/A	N/A	N/A	N/A	N/A	N/A	N/A	N/A	N/A	N/A	N/A
AT1G17690			4	0.684821		N/A	N/A	N/A	N/A	N/A	N/A	1.2722	0.000301442	N/A	N/A	N/A	N/A	N/A	N/A	N/A	N/A	N/A	N/A	N/A	N/A	N/A	N/A	0.643773	0.0245261	N/A	N/A	N/A	N/A	N/A	N/A	N/A	N/A	N/A	N/A	N/A	N/A	N/A	N/A	N/A	N/A	0.680684	0.0304515	0.688958	2.52222e-05
AT1G17700	2	1.42171	6	-1.98177		N/A	N/A	N/A	N/A	N/A	N/A	N/A	N/A	N/A	N/A	N/A	N/A	N/A	N/A	N/A	N/A	N/A	N/A	N/A	N/A	N/A	N/A	-1.69164	0.0287765	N/A	N/A	N/A	N/A	-1.63651	0.0175746	-5.16674	4.1036e-07	-2.7503	5.1e-05	-2.2719	0.008	-1.62852	0.0246686	1.27239	0.0141193	N/A	N/A	N/A	N/A
AT1G17710	1	-0.892149	2	-0.623613		N/A	N/A	N/A	N/A	N/A	N/A	N/A	N/A	N/A	N/A	N/A	N/A	N/A	N/A	N/A	N/A	-2.01469	0.00852719	N/A	N/A	N/A	N/A	0.767468	0.0220745	N/A	N/A	N/A	N/A	N/A	N/A	N/A	N/A	N/A	N/A	N/A	N/A	N/A	N/A	N/A	N/A	N/A	N/A	N/A	N/A
AT1G17720			1	0.621387		N/A	N/A	0.621387	0.00640659	N/A	N/A	N/A	N/A	N/A	N/A	N/A	N/A	N/A	N/A	N/A	N/A	N/A	N/A	N/A	N/A	N/A	N/A	N/A	N/A	N/A	N/A	N/A	N/A	N/A	N/A	N/A	N/A	N/A	N/A	N/A	N/A	N/A	N/A	N/A	N/A	N/A	N/A	N/A	N/A
AT1G17730			1	0.610642		N/A	N/A	N/A	N/A	N/A	N/A	N/A	N/A	N/A	N/A	N/A	N/A	N/A	N/A	N/A	N/A	0.610642	0.0023255	N/A	N/A	N/A	N/A	N/A	N/A	N/A	N/A	N/A	N/A	N/A	N/A	N/A	N/A	N/A	N/A	N/A	N/A	N/A	N/A	N/A	N/A	N/A	N/A	N/A	N/A
AT1G17744			4	2.25439		N/A	N/A	5.74152	0.00233321	N/A	N/A	N/A	N/A	N/A	N/A	N/A	N/A	N/A	N/A	N/A	N/A	1.93996	0.000230162	N/A	N/A	N/A	N/A	2.56883	0.0444232	N/A	N/A	N/A	N/A	N/A	N/A	N/A	N/A	N/A	N/A	N/A	N/A	N/A	N/A	N/A	N/A	N/A	N/A	0.687449	5.15615e-05
AT1G17745	2	0.239611	7	1.47737		1.72558	0.0200921	4.07001	2.56067e-18	N/A	N/A	3.54276	4.40803e-09	N/A	N/A	N/A	N/A	N/A	N/A	N/A	N/A	N/A	N/A	N/A	N/A	N/A	N/A	0.856398	3.68639e-06	N/A	N/A	N/A	N/A	1.47737	3.99571e-09	1.26717	1.82053e-06	2.4871	0.023	N/A	N/A	N/A	N/A	N/A	N/A	N/A	N/A	0.692828	1.11052e-06
AT1G17780			2	0.865657		N/A	N/A	1.11325	1.21506e-05	N/A	N/A	N/A	N/A	N/A	N/A	N/A	N/A	N/A	N/A	N/A	N/A	0.618067	0.0376755	N/A	N/A	N/A	N/A	N/A	N/A	N/A	N/A	N/A	N/A	N/A	N/A	N/A	N/A	N/A	N/A	N/A	N/A	N/A	N/A	N/A	N/A	N/A	N/A	N/A	N/A
AT1G17810			1	-3.87045		N/A	N/A	N/A	N/A	N/A	N/A	N/A	N/A	N/A	N/A	N/A	N/A	N/A	N/A	N/A	N/A	N/A	N/A	N/A	N/A	N/A	N/A	N/A	N/A	N/A	N/A	N/A	N/A	N/A	N/A	N/A	N/A	N/A	N/A	N/A	N/A	N/A	N/A	N/A	N/A	-3.87045	0.00759878	N/A	N/A
AT1G17820			2	2.63662		N/A	N/A	N/A	N/A	N/A	N/A	N/A	N/A	N/A	N/A	N/A	N/A	N/A	N/A	N/A	N/A	N/A	N/A	N/A	N/A	N/A	N/A	N/A	N/A	5.9101	0.00717399	N/A	N/A	N/A	N/A	N/A	N/A	N/A	N/A	N/A	N/A	N/A	N/A	N/A	N/A	N/A	N/A	-0.636854	0.000170954
AT1G17830	1	-2.21263	9	-1.6091		N/A	N/A	N/A	N/A	N/A	N/A	-2.81671	0.0224497	N/A	N/A	-2.81142	0.00743524	-1.90957	0.0439471	-2.18281	0.0213763	2.57641	7.6618e-12	-1.6091	0.0302098	N/A	N/A	1.60594	1.80162e-05	N/A	N/A	N/A	N/A	N/A	N/A	N/A	N/A	N/A	N/A	N/A	N/A	N/A	N/A	N/A	N/A	1.21674	0.0174662	1.06092	2.69172e-05
AT1G17840			2	1.43455		N/A	N/A	1.68528	6.00538e-21	N/A	N/A	N/A	N/A	N/A	N/A	N/A	N/A	N/A	N/A	N/A	N/A	1.18383	9.26966e-09	N/A	N/A	N/A	N/A	N/A	N/A	N/A	N/A	N/A	N/A	N/A	N/A	N/A	N/A	N/A	N/A	N/A	N/A	N/A	N/A	N/A	N/A	N/A	N/A	N/A	N/A
AT1G17850	1	-0.688587	7	-1.39114		N/A	N/A	-3.73729	1.65976e-07	N/A	N/A	-1.39114	1.57649e-05	N/A	N/A	N/A	N/A	N/A	N/A	N/A	N/A	-3.85456	3.65458e-08	N/A	N/A	N/A	N/A	-0.816435	0.009692	N/A	N/A	N/A	N/A	-0.995897	0.0160733	-2.05767	1.21989e-06	N/A	N/A	N/A	N/A	N/A	N/A	N/A	N/A	N/A	N/A	-0.799813	7.18961e-07
AT1G17860	1	-0.595001	7	-1.5359		N/A	N/A	N/A	N/A	N/A	N/A	-7.38643	0.0200365	N/A	N/A	N/A	N/A	N/A	N/A	N/A	N/A	-1.5359	0.0284476	1.98688	0.00967426	N/A	N/A	-2.48074	1.331e-05	N/A	N/A	N/A	N/A	N/A	N/A	N/A	N/A	N/A	N/A	N/A	N/A	N/A	N/A	N/A	N/A	-4.79543	0.0114933	-1.31866	5.97174e-13
AT1G17870	2	-0.987636	6	-1.09795		N/A	N/A	N/A	N/A	N/A	N/A	1.75569	0.0067768	N/A	N/A	N/A	N/A	-1.53569	1.4066e-06	-1.07656	0.000382177	N/A	N/A	-1.76832	0.000551257	N/A	N/A	N/A	N/A	N/A	N/A	N/A	N/A	N/A	N/A	N/A	N/A	N/A	N/A	N/A	N/A	-1.11934	0.000941862	N/A	N/A	N/A	N/A	-0.765926	9.92756e-05
AT1G17880			3	0.980817		N/A	N/A	0.874399	1.12184e-08	N/A	N/A	N/A	N/A	N/A	N/A	N/A	N/A	N/A	N/A	N/A	N/A	N/A	N/A	N/A	N/A	N/A	N/A	N/A	N/A	N/A	N/A	N/A	N/A	N/A	N/A	N/A	N/A	N/A	N/A	N/A	N/A	N/A	N/A	N/A	N/A	N/A	N/A	1.06024	1.2169e-17
AT1G17890			1	-0.850263		N/A	N/A	-0.850263	0.0466941	N/A	N/A	N/A	N/A	N/A	N/A	N/A	N/A	N/A	N/A	N/A	N/A	N/A	N/A	N/A	N/A	N/A	N/A	N/A	N/A	N/A	N/A	N/A	N/A	N/A	N/A	N/A	N/A	N/A	N/A	N/A	N/A	N/A	N/A	N/A	N/A	N/A	N/A	N/A	N/A
AT1G17920	1	1.04383	2	1.48629		N/A	N/A	N/A	N/A	N/A	N/A	N/A	N/A	N/A	N/A	N/A	N/A	N/A	N/A	2.23854	0.0140654	N/A	N/A	N/A	N/A	N/A	N/A	N/A	N/A	N/A	N/A	N/A	N/A	N/A	N/A	N/A	N/A	N/A	N/A	N/A	N/A	N/A	N/A	N/A	N/A	N/A	N/A	N/A	N/A
AT1G17940	1	0.920666	4	0.915869		N/A	N/A	1.45492	8.43807e-10	0.920666	0.00051596	N/A	N/A	N/A	N/A	N/A	N/A	N/A	N/A	N/A	N/A	0.819966	0.0203732	-0.623181	0.0494355	N/A	N/A	1.01177	0.000141537	N/A	N/A	N/A	N/A	N/A	N/A	N/A	N/A	N/A	N/A	N/A	N/A	N/A	N/A	N/A	N/A	N/A	N/A	N/A	N/A
AT1G17960			2	0.0869107		N/A	N/A	N/A	N/A	N/A	N/A	N/A	N/A	N/A	N/A	N/A	N/A	N/A	N/A	N/A	N/A	N/A	N/A	-2.06376	0.0180292	N/A	N/A	N/A	N/A	N/A	N/A	N/A	N/A	N/A	N/A	N/A	N/A	N/A	N/A	N/A	N/A	N/A	N/A	N/A	N/A	2.23758	0.0122674	N/A	N/A
AT1G17970	1	1.46615	5	-1.29819		N/A	N/A	-1.77533	2.46396e-07	N/A	N/A	N/A	N/A	1.46615	0.00045142	1.88282	6.44567e-08	N/A	N/A	1.03443	0.0225668	-2.27403	2.78811e-07	N/A	N/A	N/A	N/A	-1.29819	0.000254067	N/A	N/A	N/A	N/A	N/A	N/A	N/A	N/A	N/A	N/A	N/A	N/A	N/A	N/A	N/A	N/A	N/A	N/A	N/A	N/A
AT1G17980	1	0.752471	2	-1.00139		N/A	N/A	N/A	N/A	N/A	N/A	-1.16191	0.011838	N/A	N/A	N/A	N/A	N/A	N/A	N/A	N/A	N/A	N/A	N/A	N/A	N/A	N/A	-0.840868	0.0123129	N/A	N/A	N/A	N/A	N/A	N/A	N/A	N/A	N/A	N/A	N/A	N/A	N/A	N/A	N/A	N/A	N/A	N/A	N/A	N/A
AT1G17990	1	1.61602	10	-1.78935		N/A	N/A	1.49116	2.34843e-08	N/A	N/A	-4.20862	3.57219e-07	N/A	N/A	-2.40171	2.73319e-07	-2.61474	3.784e-08	-1.20606	0.0027907	N/A	N/A	N/A	N/A	N/A	N/A	-3.46206	3.04201e-09	N/A	N/A	N/A	N/A	N/A	N/A	-1.85929	2.22444e-08	N/A	N/A	N/A	N/A	N/A	N/A	N/A	N/A	-1.35457	0.000794808	-1.71941	7.20255e-28
AT1G18000	6	-1.36366	12	-2.0258		-3.3693	5.54715e-10	-1.56804	8.52952e-05	-1.51416	0.00425046	-3.56331	9.03769e-09	-1.21316	0.0202116	-2.34572	4.50771e-06	-2.02467	2.96901e-05	N/A	N/A	-3.376	1.05119e-20	N/A	N/A	-3.21644	7.81952e-09	-3.85888	5.75291e-11	N/A	N/A	-2.02692	1.57585e-05	-1.33486	0.000631161	-2.65249	1.99931e-09	N/A	N/A	N/A	N/A	N/A	N/A	N/A	N/A	-1.06358	0.000261905	-1.37776	8.71036e-24
AT1G18010	5	-1.82874	11	-2.1583		-3.19327	1.50589e-08	-1.55328	0.000228647	-1.82874	0.0013667	-3.15459	3.29157e-07	-1.21959	0.0417646	-2.61099	5.98206e-06	-2.05867	0.000111797	N/A	N/A	-3.39471	4.13801e-17	N/A	N/A	-2.28461	2.10796e-07	-4.06905	9.08405e-14	N/A	N/A	-2.1583	1.21072e-05	-1.43022	0.000350559	-2.69027	2.90814e-09	N/A	N/A	N/A	N/A	N/A	N/A	N/A	N/A	-1.03953	0.000672806	-1.37559	1.22835e-23
AT1G18020	1	2.30244	10	-1.75708		N/A	N/A	1.55663	4.92028e-08	N/A	N/A	-3.88532	4.13943e-06	N/A	N/A	-2.57912	2.11498e-07	-2.50214	2.56709e-07	-1.24058	0.00315902	N/A	N/A	N/A	N/A	N/A	N/A	-2.5778	2.54122e-19	N/A	N/A	N/A	N/A	N/A	N/A	-1.76949	4.32052e-08	N/A	N/A	N/A	N/A	N/A	N/A	N/A	N/A	-1.38025	0.000599446	-1.71082	1.82391e-27
AT1G18030	1	0.951663	1	0.748148		N/A	N/A	N/A	N/A	N/A	N/A	N/A	N/A	N/A	N/A	N/A	N/A	N/A	N/A	N/A	N/A	0.748148	0.0395161	N/A	N/A	N/A	N/A	N/A	N/A	N/A	N/A	N/A	N/A	N/A	N/A	N/A	N/A	N/A	N/A	N/A	N/A	N/A	N/A	N/A	N/A	N/A	N/A	N/A	N/A
AT1G18040			1	1.17851		N/A	N/A	N/A	N/A	N/A	N/A	N/A	N/A	N/A	N/A	N/A	N/A	N/A	N/A	N/A	N/A	1.17851	0.0232476	N/A	N/A	N/A	N/A	N/A	N/A	N/A	N/A	N/A	N/A	N/A	N/A	N/A	N/A	N/A	N/A	N/A	N/A	N/A	N/A	N/A	N/A	N/A	N/A	N/A	N/A
AT1G18060			4	-0.0518092		N/A	N/A	0.6678	0.000137142	N/A	N/A	N/A	N/A	N/A	N/A	N/A	N/A	N/A	N/A	N/A	N/A	N/A	N/A	N/A	N/A	N/A	N/A	N/A	N/A	N/A	N/A	N/A	N/A	N/A	N/A	N/A	N/A	N/A	N/A	N/A	N/A	N/A	N/A	N/A	N/A	-0.709906	1.61963e-05	-1.19131	1.72105e-22
AT1G18070			3	0.609823		N/A	N/A	0.616512	0.000932076	N/A	N/A	0.59203	0.000782452	N/A	N/A	N/A	N/A	N/A	N/A	N/A	N/A	0.609823	3.26858e-06	N/A	N/A	N/A	N/A	N/A	N/A	N/A	N/A	N/A	N/A	N/A	N/A	N/A	N/A	N/A	N/A	N/A	N/A	N/A	N/A	N/A	N/A	N/A	N/A	N/A	N/A
AT1G18075	1	0.730102				N/A	N/A	N/A	N/A	N/A	N/A	N/A	N/A	N/A	N/A	N/A	N/A	N/A	N/A	N/A	N/A	N/A	N/A	N/A	N/A	N/A	N/A	N/A	N/A	N/A	N/A	N/A	N/A	N/A	N/A	N/A	N/A	N/A	N/A	N/A	N/A	N/A	N/A	N/A	N/A	N/A	N/A	N/A	N/A
AT1G18080	1	0.5941	3	0.802806		N/A	N/A	0.605181	0.00074451	N/A	N/A	N/A	N/A	N/A	N/A	N/A	N/A	N/A	N/A	N/A	N/A	N/A	N/A	N/A	N/A	N/A	N/A	N/A	N/A	N/A	N/A	N/A	N/A	N/A	N/A	N/A	N/A	N/A	N/A	N/A	N/A	N/A	N/A	N/A	N/A	N/A	N/A	1.00343	2.67781e-06
AT1G18090			6	1.12024		N/A	N/A	N/A	N/A	N/A	N/A	1.15457	0.00270136	N/A	N/A	N/A	N/A	N/A	N/A	N/A	N/A	N/A	N/A	N/A	N/A	N/A	N/A	1.0859	0.00170289	N/A	N/A	N/A	N/A	N/A	N/A	N/A	N/A	1.5247	0.084	N/A	N/A	N/A	N/A	N/A	N/A	1.16281	0.0114338	0.963947	4.00384e-06
AT1G18100			2	0.828228		N/A	N/A	N/A	N/A	N/A	N/A	N/A	N/A	N/A	N/A	N/A	N/A	N/A	N/A	N/A	N/A	N/A	N/A	N/A	N/A	N/A	N/A	1.01043	0.0186787	N/A	N/A	N/A	N/A	N/A	N/A	N/A	N/A	N/A	N/A	N/A	N/A	N/A	N/A	N/A	N/A	N/A	N/A	0.646025	0.00718495
AT1G18150			7	0.772984		N/A	N/A	N/A	N/A	N/A	N/A	N/A	N/A	N/A	N/A	1.03552	6.74924e-06	0.993272	1.76398e-05	0.738532	0.00379672	1.36363	9.99189e-10	N/A	N/A	N/A	N/A	N/A	N/A	N/A	N/A	N/A	N/A	N/A	N/A	N/A	N/A	N/A	N/A	N/A	N/A	0.721832	0.00276781	N/A	N/A	N/A	N/A	0.626749	1.88756e-06
AT1G18170			9	-1.18134		N/A	N/A	-1.91237	1.478e-10	N/A	N/A	-0.910923	0.000106475	N/A	N/A	N/A	N/A	N/A	N/A	N/A	N/A	-1.81358	1.10555e-12	N/A	N/A	N/A	N/A	-0.615105	0.0225038	N/A	N/A	N/A	N/A	N/A	N/A	-1.04028	0.000934085	-1.4699	0.023	N/A	N/A	N/A	N/A	N/A	N/A	-0.898645	9.76753e-08	-1.51692	2.2536e-26
AT1G18191			1	-3.57231		N/A	N/A	N/A	N/A	N/A	N/A	N/A	N/A	N/A	N/A	N/A	N/A	N/A	N/A	N/A	N/A	-3.57231	0.00770567	N/A	N/A	N/A	N/A	N/A	N/A	N/A	N/A	N/A	N/A	N/A	N/A	N/A	N/A	N/A	N/A	N/A	N/A	N/A	N/A	N/A	N/A	N/A	N/A	N/A	N/A
AT1G18200	2	1.58343	6	-1.72698		N/A	N/A	N/A	N/A	N/A	N/A	-2.59177	0.00527172	N/A	N/A	N/A	N/A	-0.888487	0.0265956	-2.49571	2.59614e-08	N/A	N/A	N/A	N/A	N/A	N/A	-1.18866	0.0337915	N/A	N/A	N/A	N/A	N/A	N/A	6.22718	1.30675e-05	-2.2653	0.042	N/A	N/A	N/A	N/A	N/A	N/A	N/A	N/A	N/A	N/A
AT1G18210	3	0.950573	4	0.169844		N/A	N/A	1.1286	4.8223e-06	-0.655305	0.0240898	-0.78891	0.00142068	N/A	N/A	N/A	N/A	N/A	N/A	-0.805259	0.000445636	N/A	N/A	N/A	N/A	N/A	N/A	N/A	N/A	N/A	N/A	N/A	N/A	N/A	N/A	1.14431	4.41972e-06	N/A	N/A	N/A	N/A	N/A	N/A	N/A	N/A	N/A	N/A	N/A	N/A
AT1G18250			1	-1.73768		N/A	N/A	N/A	N/A	N/A	N/A	N/A	N/A	N/A	N/A	N/A	N/A	N/A	N/A	-1.73768	0.00419459	N/A	N/A	N/A	N/A	N/A	N/A	N/A	N/A	N/A	N/A	N/A	N/A	N/A	N/A	N/A	N/A	N/A	N/A	N/A	N/A	N/A	N/A	N/A	N/A	N/A	N/A	N/A	N/A
AT1G18260	1	-0.790848	4	-0.79981		N/A	N/A	-1.84931	1.95007e-08	N/A	N/A	-0.798054	0.0267295	N/A	N/A	N/A	N/A	N/A	N/A	N/A	N/A	N/A	N/A	N/A	N/A	N/A	N/A	N/A	N/A	N/A	N/A	N/A	N/A	N/A	N/A	N/A	N/A	N/A	N/A	N/A	N/A	N/A	N/A	N/A	N/A	N/A	N/A	-0.801566	5.23529e-10
AT1G18265	3	-1.46901	9	-2.65994		-1.46901	0.00243972	-3.23384	2.46437e-09	N/A	N/A	-2.83401	1.49083e-07	N/A	N/A	1.90127	0.0328251	N/A	N/A	2.07304	0.0103274	-1.4449	0.00515303	1.07114	0.0103939	-0.862299	0.0248233	-2.65994	2.4773e-12	N/A	N/A	N/A	N/A	N/A	N/A	N/A	N/A	-2.867	4e-07	-2.7378	4.9e-06	N/A	N/A	N/A	N/A	N/A	N/A	N/A	N/A
AT1G18270			1	-1.26593		N/A	N/A	-1.26593	1.95491e-05	N/A	N/A	N/A	N/A	N/A	N/A	N/A	N/A	N/A	N/A	N/A	N/A	N/A	N/A	N/A	N/A	N/A	N/A	N/A	N/A	N/A	N/A	N/A	N/A	N/A	N/A	N/A	N/A	N/A	N/A	N/A	N/A	N/A	N/A	N/A	N/A	N/A	N/A	N/A	N/A
AT1G18300	4	-0.750248	9	-2.10021		N/A	N/A	N/A	N/A	-2.25406	7.12394e-05	-2.64899	1.28861e-06	-3.39728	0.000221952	N/A	N/A	-4.59418	5.31311e-07	-4.79467	2.56606e-07	N/A	N/A	N/A	N/A	N/A	N/A	-1.70385	0.00141588	-1.86074	1.37741e-06	N/A	N/A	-2.10021	0.008861	N/A	N/A	-2.3948	0.0014	N/A	N/A	-0.920543	0.0482402	N/A	N/A	N/A	N/A	-0.769894	0.0337867
AT1G18320			9	2.27924		N/A	N/A	2.66297	0.0457523	N/A	N/A	2.06607	0.00355883	N/A	N/A	N/A	N/A	5.01917	0.00707606	5.24913	0.0028301	N/A	N/A	N/A	N/A	N/A	N/A	1.86838	0.00116464	N/A	N/A	N/A	N/A	N/A	N/A	N/A	N/A	N/A	N/A	N/A	N/A	1.34405	0.0110255	N/A	N/A	2.27924	6.30604e-08	2.51796	2.71688e-10
AT1G18330	3	-1.79457	4	-1.47963		N/A	N/A	N/A	N/A	N/A	N/A	N/A	N/A	1.87122	0.0423304	N/A	N/A	N/A	N/A	N/A	N/A	2.59188	1.43608e-05	N/A	N/A	N/A	N/A	-0.820958	0.00318794	N/A	N/A	N/A	N/A	N/A	N/A	N/A	N/A	-2.314	7.5e-07	-2.1383	4.6e-05	N/A	N/A	N/A	N/A	N/A	N/A	N/A	N/A
AT1G18335	1	-0.74121	1	0.799861		N/A	N/A	N/A	N/A	N/A	N/A	N/A	N/A	N/A	N/A	N/A	N/A	N/A	N/A	N/A	N/A	0.799861	0.0337105	N/A	N/A	N/A	N/A	N/A	N/A	N/A	N/A	N/A	N/A	N/A	N/A	N/A	N/A	N/A	N/A	N/A	N/A	N/A	N/A	N/A	N/A	N/A	N/A	N/A	N/A
AT1G18340			1	-1.63743		N/A	N/A	-1.63743	0.00591859	N/A	N/A	N/A	N/A	N/A	N/A	N/A	N/A	N/A	N/A	N/A	N/A	N/A	N/A	N/A	N/A	N/A	N/A	N/A	N/A	N/A	N/A	N/A	N/A	N/A	N/A	N/A	N/A	N/A	N/A	N/A	N/A	N/A	N/A	N/A	N/A	N/A	N/A	N/A	N/A
AT1G18350			3	4.93017		N/A	N/A	N/A	N/A	N/A	N/A	N/A	N/A	N/A	N/A	N/A	N/A	N/A	N/A	N/A	N/A	-4.08403	0.00315647	N/A	N/A	N/A	N/A	N/A	N/A	N/A	N/A	N/A	N/A	N/A	N/A	N/A	N/A	N/A	N/A	N/A	N/A	N/A	N/A	N/A	N/A	4.93017	2.1516e-06	6.04495	6.88837e-16
AT1G18360			6	0.908664		N/A	N/A	N/A	N/A	N/A	N/A	N/A	N/A	N/A	N/A	0.593581	0.0229684	N/A	N/A	N/A	N/A	1.42096	2.36385e-07	N/A	N/A	N/A	N/A	N/A	N/A	N/A	N/A	N/A	N/A	N/A	N/A	N/A	N/A	N/A	N/A	N/A	N/A	0.686759	0.00166212	N/A	N/A	0.82615	0.0021893	1.01582	4.77091e-11
AT1G18382	1	3.14002				N/A	N/A	N/A	N/A	N/A	N/A	N/A	N/A	N/A	N/A	N/A	N/A	N/A	N/A	N/A	N/A	N/A	N/A	N/A	N/A	N/A	N/A	N/A	N/A	N/A	N/A	N/A	N/A	N/A	N/A	N/A	N/A	N/A	N/A	N/A	N/A	N/A	N/A	N/A	N/A	N/A	N/A	N/A	N/A
[truncated: 16,219 more rows]
[truncated: 6 more columns]

## Sheet: <3>KEGG early response DEGs
KEGG pathways	upregulated	downregulated
Metabolic pathways	806	451
Biosynthesis of secondary metabolites	457	277
[truncated: 135 more rows]

## Sheet: <4>DEGs&DAPs
Cold-responsive transcripts	GO	Early response		Delayed response							Cold-responsive proteins	GO	Early response		Delayed response
[truncated: 1,465 more rows]
